# Supplementary material for: The Cannabis Proteome Draft Map Project
Source: Int J Mol Sci. 2020 Jan 31;21(3):965. doi: 10.3390/ijms21030965 (PMC7037972; doi:10.3390/ijms21030965)
Supplement: Supplementary file 1 [file ijms-21-00965-s001.zip]

Archive with 20 entries (17 files):
- ijms-654092-SI-to conversion/
- ijms-654092-SI-to conversion/ijms-654092-Supplemetary Figures/
- ijms-654092-SI-to conversion/ijms-654092-Supplemetary Figures/FigureS1.tif
- ijms-654092-SI-to conversion/ijms-654092-Supplemetary Figures/FigureS2.tif
- ijms-654092-SI-to conversion/ijms-654092-Supplemetary Figures/FigureS3.tif
- ijms-654092-SI-to conversion/ijms-654092-Supplemetary Figures/FigureS4.tif
- ijms-654092-SI-to conversion/ijms-654092-Supplemetary Figures/FigureS5.tif
- ijms-654092-SI-to conversion/ijms-654092-Supplemetary Tables/
- ijms-654092-SI-to conversion/ijms-654092-Supplemetary Tables/Supplemental_Table_S10_Correlation_Analysis_output.csv
- ijms-654092-SI-to conversion/ijms-654092-Supplemetary Tables/Supplemental_Table_S11_OH-THC_Protein_correlation.xlsx
- ijms-654092-SI-to conversion/ijms-654092-Supplemetary Tables/Supplemental_Table_S12_DIDAR_ions_and_spectra.xlsx
- ijms-654092-SI-to conversion/ijms-654092-Supplemetary Tables/Supplemental_Table_S1_Samples_Analyzed.xlsx
- ijms-654092-SI-to conversion/ijms-654092-Supplemetary Tables/Supplemental_Table_S2_PD_SearchSettings.docx
- ijms-654092-SI-to conversion/ijms-654092-Supplemetary Tables/Supplemental_Table_S3_UniProt_Matches.xlsx
- ijms-654092-SI-to conversion/ijms-654092-Supplemetary Tables/Supplemental_Table_S4_MetaMorpheus_PSM_PTMs.xlsx
- ijms-654092-SI-to conversion/ijms-654092-Supplemetary Tables/Supplemental_Table_S5_Acetylated_peptides_MS2Go.xlsx
- ijms-654092-SI-to conversion/ijms-654092-Supplemetary Tables/Supplemental_Table_S6_Relative_Quantification_Green_Plant_Material.xlsx
- ijms-654092-SI-to conversion/ijms-654092-Supplemetary Tables/Supplemental_Table_S7_Relative_Quantification_Flower_Specific_Analysis.xlsx
- ijms-654092-SI-to conversion/ijms-654092-Supplemetary Tables/Supplemental_Table_S8_GreenPlant_Viridiplantae_reanalysis_for_GO.xlsx
- ijms-654092-SI-to conversion/ijms-654092-Supplemetary Tables/Supplemental_Table_S9_Vincent_study_Reprocessed_eggNOG.xlsx
