# Supplementary material for: The Cannabis Proteome Draft Map Project
Source: Int J Mol Sci. 2020 Jan 31;21(3):965. doi: 10.3390/ijms21030965 (PMC7037972; doi:10.3390/ijms21030965)
Supplement: Supplementary file 1 [file ijms-21-00965-s001.zip › ijms-654092-SI-to conversion/ijms-654092-Supplemetary Tables/Supplemental_Table_S10_Correlation_Analysis_output.csv]

Metabolite	Protein	Pearson_Corr	Pearson_pvalue	Spearman_Corr	Spearman_pvalue
2633	981085.XP_010095013.1	0.859935928	0.028053032	0.714285714	0.110787172
2633	13333.ERN13270	0.788884883	0.062149731	0.942857143	0.004804665
2633	72664.XP_006392573.1	0.815504323	0.04791799	0.657142857	0.156174927
2633	981085.XP_010099530.1	0.872349128	0.023402098	0.828571429	0.041562682
2633	981085.XP_010107151.1	0.800890684	0.055519983	0.942857143	0.004804665
2633	3760.EMJ18190	0.717617753	0.108351058	0.942857143	0.004804665
2633	102107.XP_008227590.1	0.891118782	0.017137279	0.542857143	0.265702624
2633	981085.XP_010103556.1	0.842857705	0.035100339	0.657142857	0.156174927
2633	Q03033	0.817090054	0.047124351	0.657142857	0.156174927
2633	Q06735	0.813828701	0.048763303	0.828571429	0.041562682
2633	3988.XP_002511690.1	0.806257828	0.052667888	0.885714286	0.018845481
2633	3641.EOY34181	0.78197418	0.066120931	0.828571429	0.041562682
2633	3760.EMJ09536	0.807382769	0.052078912	0.828571429	0.041562682
2633	3694.POPTR_0006s02200.1	0.860520387	0.027825086	0.714285714	0.110787172
2633	3988.XP_002513581.1	0.780899654	0.066748491	0.942857143	0.004804665
2633	B1Q2B6	0.883139721	0.019686546	0.771428571	0.072396501
2633	981085.XP_010098629.1	0.812955922	0.049206317	0.942857143	0.004804665
2633	981085.XP_010096745.1	0.791337317	0.060767574	0.828571429	0.041562682
2633	981085.XP_010105197.1	0.885704582	0.018848618	0.942857143	0.004804665
2633	981085.XP_010090210.1	0.819475848	0.045941906	0.714285714	0.110787172
2633	981085.XP_010107329.1	0.802471766	0.054672586	1	0
2633	3880.AES74993	0.799756139	0.056131756	0.828571429	0.041562682
2633	3983.cassava4.1_001860m	0.829030314	0.041347174	0.714285714	0.110787172
2633	981085.XP_010101063.1	0.817472251	0.046933987	0.828571429	0.041562682
2633	981085.XP_010094705.1	0.886359355	0.018637506	0.771428571	0.072396501
2633	Q9SZJ5	0.770656801	0.072865923	0.885714286	0.018845481
2633	3760.EMJ02565	0.866024728	0.025721674	0.771428571	0.072396501
2633	Q9STW6	0.815627596	0.047856072	0.6	0.208
2633	3750.XP_008359895.1	0.877166281	0.021705519	0.828571429	0.041562682
2633	981085.XP_010096516.1	0.759814921	0.079605305	0.885714286	0.018845481
2633	3659.XP_004168883.1	0.896471755	0.015522333	0.828571429	0.041562682
2633	3983.cassava4.1_022580m	0.825927016	0.042814778	0.885714286	0.018845481
2633	981085.XP_010111996.1	0.809716402	0.050866892	0.942857143	0.004804665
2633	981085.XP_010098908.1	0.827728367	0.041959976	0.714285714	0.110787172
2633	981085.XP_010101831.1	0.782320982	0.065918964	0.828571429	0.041562682
2633	3641.EOY06623	0.86894991	0.024635854	0.828571429	0.041562682
2633	3750.XP_008380248.1	0.807941883	0.051787322	0.942857143	0.004804665
2633	71139.XP_010046645.1	0.860759086	0.027732244	0.942857143	0.004804665
2633	264402.Cagra.1671s0292.1.p	0.818481609	0.046432971	0.6	0.208
2633	57918.XP_004295116.1	0.797085929	0.057583776	0.885714286	0.018845481
2633	981085.XP_010094830.1	0.812376051	0.04950168	0.771428571	0.072396501
2633	P08824	0.815955885	0.047691361	0.714285714	0.110787172
2633	3983.cassava4.1_016365m	0.857508	0.029009378	0.714285714	0.110787172
2633	981085.XP_010112348.1	0.877308222	0.021656452	0.885714286	0.018845481
2633	29730.Gorai.004G267900.1	0.759810956	0.079607819	0.885714286	0.018845481
2633	981085.XP_010099692.1	0.844369504	0.034446525	0.885714286	0.018845481
2633	981085.XP_010108426.1	0.845124675	0.034122101	0.942857143	0.004804665
2633	50452.A0A087HHQ2	0.792332183	0.06021095	0.828571429	0.041562682
2633	4113.PGSC0003DMT400030895	0.857430621	0.029040107	0.828571429	0.041562682
2633	3750.XP_008373567.1	0.722663059	0.104707875	0.942857143	0.004804665
2633	71139.XP_010065527.1	0.799817374	0.056098658	0.828571429	0.041562682
2633	3750.XP_008376261.1	0.752356145	0.084397532	0.828571429	0.041562682
2633	4006.Lus10025679	0.83316951	0.039426971	0.885714286	0.018845481
2633	85681.XP_006430176.1	0.863602361	0.026637682	0.6	0.208
2633	3988.XP_002523809.1	-0.818214034	0.046565544	-0.828571429	0.041562682
2633	161934.XP_010673944.1	0.899650335	0.01459982	0.828571429	0.041562682
2633	3827.XP_004488763.1	0.815282267	0.048029618	0.771428571	0.072396501
2633	29730.Gorai.006G100700.1	0.834183713	0.038962999	0.771428571	0.072396501
2633	981085.XP_010094705.1	0.812652684	0.049360672	0.771428571	0.072396501
2633	Q41365	0.952124138	0.003383279	0.828571429	0.041562682
2633	981085.XP_010087772.1	0.90811928	0.012275268	0.942857143	0.004804665
2633	161934.XP_010682112.1	0.8282854	0.041697276	0.714285714	0.110787172
2633	981085.XP_010094925.1	0.796711986	0.057788483	0.942857143	0.004804665
2633	3656.XP_008460902.1	0.819175037	0.046090224	0.542857143	0.265702624
2633	3750.XP_008350788.1	0.825341532	0.043094342	0.771428571	0.072396501
2633	38727.Pavir.Ea00503.1.p	0.820052936	0.045657991	0.714285714	0.110787172
2633	981085.XP_010112005.1	0.81760665	0.046867131	0.942857143	0.004804665
2633	218851.Aquca_002_00458.1	0.780476046	0.066996636	0.828571429	0.041562682
2633	981085.XP_010095787.1	0.83145714	0.04021617	0.714285714	0.110787172
2633	3847.GLYMA08G03580.1	0.813708089	0.048824414	0.6	0.208
2633	225117.XP_009344042.1	0.891163703	0.017123408	0.942857143	0.004804665
2633	3827.XP_004512402.1	0.665089549	0.149464898	0.828571429	0.041562682
2633	981085.XP_010097887.1	0.402373635	0.429012607	0.828571429	0.041562682
2633	981085.XP_010107098.1	0.811496024	0.049951497	0.6	0.208
2633	981085.XP_010106863.1	0.783217171	0.06539836	0.828571429	0.041562682
2633	981085.XP_010094387.1	0.845783316	0.033840327	1	0
2633	3988.XP_002531124.1	0.802329896	0.054748377	0.828571429	0.041562682
2633	59689.fgenesh2_kg.3__603__AT3G06035.1	0.845480046	0.033969933	0.771428571	0.072396501
2633	981085.XP_010103749.1	0.723600641	0.104036922	0.885714286	0.018845481
2633	3656.XP_008459799.1	0.767187951	0.0749928	0.828571429	0.041562682
2633	981085.XP_010104626.1	0.82248121	0.044472313	0.6	0.208
2633	981085.XP_010101743.1	0.791537283	0.060655505	0.885714286	0.018845481
2633	57918.XP_004293297.1	0.814344048	0.048502592	0.942857143	0.004804665
2633	29760.VIT_06s0004g06610.t01	0.813833254	0.048760997	0.542857143	0.265702624
2633	O23735	0.813628025	0.048865	0.542857143	0.265702624
2633	218851.Aquca_016_00235.1	0.817220958	0.04705911	0.828571429	0.041562682
2633	3694.POPTR_0010s08180.1	0.636481745	0.174199628	0.828571429	0.041562682
2633	3827.XP_004487074.1	0.854337413	0.030281079	0.885714286	0.018845481
2633	3760.EMJ13582	0.84658455	0.033499034	0.714285714	0.110787172
2633	71139.XP_010052458.1	0.767490047	0.074806471	0.885714286	0.018845481
2633	2711.XP_006467306.1	0.821991987	0.044710022	0.942857143	0.004804665
2633	981085.XP_010112647.1	-0.63862577	0.17229083	-0.942857143	0.004804665
2633	3880.AES62702	0.808134701	0.051686939	0.885714286	0.018845481
2633	71139.XP_010034206.1	0.845644804	0.033899493	0.828571429	0.041562682
2633	161934.XP_010681206.1	0.836930557	0.037719323	0.828571429	0.041562682
2633	981085.XP_010094696.1	0.845751066	0.033854099	0.942857143	0.004804665
2633	Q43731	0.802149205	0.054844977	0.942857143	0.004804665
2633	3847.GLYMA20G23080.1	0.815861322	0.047738779	0.714285714	0.110787172
2633	29730.Gorai.004G126000.1	0.814161588	0.048594823	0.714285714	0.110787172
2633	3641.EOX92501	0.831972037	0.039978095	0.885714286	0.018845481
2633	981085.XP_010093120.1	0.850759329	0.031747165	1	0
2633	Q9S7E9	0.812147947	0.049618092	0.6	0.208
2633	71139.XP_010040054.1	0.812404443	0.049487199	0.942857143	0.004804665
2633	85681.XP_006424201.1	0.652933553	0.159779713	0.828571429	0.041562682
2633	3760.EMJ23343	0.786883702	0.063288117	0.942857143	0.004804665
2633	981085.XP_010098045.1	0.85902571	0.028409782	0.828571429	0.041562682
2633	981085.XP_010106682.1	-0.846136057	0.033689873	-0.6	0.208
2633	3760.EMJ20031	0.814352266	0.04849844	0.714285714	0.110787172
2633	2711.XP_006470936.1	0.836582564	0.037875835	0.6	0.208
2633	28532.XP_010544738.1	0.779986283	0.067284058	0.828571429	0.041562682
2633	3656.XP_008452970.1	0.846046774	0.033727925	0.828571429	0.041562682
2633	981085.XP_010092945.1	0.88900557	0.017795933	0.828571429	0.041562682
2633	P29684	0.637764245	0.173056778	0.828571429	0.041562682
2633	3760.EMJ13657	0.813968027	0.048692755	0.485714286	0.328723032
2633	71139.XP_010028264.1	0.910298797	0.011708577	0.942857143	0.004804665
2633	13333.ERN09354	0.847153328	0.033257748	0.771428571	0.072396501
2633	981085.XP_010093854.1	0.826030338	0.042765531	0.6	0.208
2633	981085.XP_010087237.1	0.800114842	0.055938001	0.828571429	0.041562682
2633	3750.XP_008394248.1	0.786301689	0.063620975	0.885714286	0.018845481
2633	57918.XP_004293598.1	0.489135104	0.324810901	0.828571429	0.041562682
2633	981085.XP_010111940.1	0.819995859	0.045686035	0.828571429	0.041562682
2633	102107.XP_008235028.1	0.832749656	0.039619796	0.714285714	0.110787172
2633	3750.XP_008362782.1	0.819217874	0.046069089	0.714285714	0.110787172
2633	O24370	0.816033471	0.047652473	0.942857143	0.004804665
2633	102107.XP_008231141.1	0.832863304	0.039567558	0.6	0.208
2633	13333.ERM94103	0.758200611	0.080631781	0.828571429	0.041562682
2633	981085.XP_010086957.1	0.885632885	0.018871804	0.828571429	0.041562682
2633	2711.XP_006464189.1	0.841876873	0.035527615	0.942857143	0.004804665
2633	3983.cassava4.1_003845m	0.818265275	0.046540143	0.714285714	0.110787172
2633	981085.XP_010103674.1	0.829855053	0.040961166	0.657142857	0.156174927
2633	102107.XP_008237382.1	0.37622287	0.462291674	0.828571429	0.041562682
2633	3659.XP_004138711.1	0.841785263	0.035567647	0.6	0.208
2633	3983.cassava4.1_017840m	0.818921403	0.046215453	0.714285714	0.110787172
2633	981085.XP_010097465.1	0.898708146	0.01487043	0.771428571	0.072396501
2633	29760.VIT_17s0000g01540.t01	0.857842848	0.028876582	0.828571429	0.041562682
2633	4641.GSMUA_Achr11P06140_001	0.848443164	0.032713621	0.885714286	0.018845481
2633	981085.XP_010104039.1	0.88734014	0.018323413	0.942857143	0.004804665
2633	57918.XP_004303371.1	0.8771161	0.021722878	0.771428571	0.072396501
2633	981085.XP_010093621.1	0.750413614	0.085666258	0.828571429	0.041562682
2633	981085.XP_010108377.1	0.821884701	0.04476223	0.657142857	0.156174927
2633	2711.XP_006471567.1	0.85464482	0.030156651	0.542857143	0.265702624
2633	3750.XP_008339335.1	0.881394481	0.020266676	0.828571429	0.041562682
2633	981085.XP_010088787.1	0.92484619	0.008259905	0.942857143	0.004804665
2633	981085.XP_010088971.1	0.778744361	0.068015406	0.828571429	0.041562682
2633	981085.XP_010087523.1	-0.496736368	0.316179557	-0.828571429	0.041562682
2633	981085.XP_010105270.1	0.85218511	0.031159041	0.942857143	0.004804665
2633	3702.AT2G39050.1	0.280686242	0.590027537	0.828571429	0.041562682
2633	90675.XP_010433314.1	0.903222356	0.013595663	0.714285714	0.110787172
2633	225117.XP_009365316.1	0.794566528	0.058969422	0.828571429	0.041562682
2633	O81077	0.879831119	0.020793187	0.6	0.208
3477	72664.XP_006392573.1	0.298318354	0.565796717	0.828571429	0.041562682
3477	Q03033	0.299161412	0.564644989	0.828571429	0.041562682
3477	29730.Gorai.011G128100.1	0.421560655	0.405117503	0.828571429	0.041562682
3477	981085.XP_010096321.1	0.307949215	0.552678008	0.828571429	0.041562682
3477	3656.XP_008444947.1	0.767057608	0.075073259	0.942857143	0.004804665
3477	Q9SP07	0.667804188	0.147201508	0.828571429	0.041562682
3477	3750.XP_008389804.1	0.696890924	0.123888578	0.828571429	0.041562682
3477	3988.XP_002528494.1	0.333444149	0.51837077	0.828571429	0.041562682
3477	981085.XP_010108785.1	0.209096827	0.690925771	0.828571429	0.041562682
3477	57918.XP_004303503.1	0.318942951	0.537807746	0.828571429	0.041562682
3477	2711.XP_006478162.1	0.823692259	0.043886417	0.828571429	0.041562682
3477	225117.XP_009358557.1	0.499716035	0.312819521	0.828571429	0.041562682
3477	3750.XP_008391333.1	0.377152221	0.461095451	0.828571429	0.041562682
3477	981085.XP_010091033.1	0.122920613	0.816547713	0.828571429	0.041562682
3477	37682.EMT05929	-0.62916177	0.180782469	-0.828571429	0.041562682
3477	102107.XP_008233823.1	0.72074892	0.106083586	0.942857143	0.004804665
3477	4096.XP_009771314.1	0.198558218	0.706076788	0.828571429	0.041562682
3477	981085.XP_010095110.1	0.814932243	0.04820582	0.885714286	0.018845481
3477	981085.XP_010087582.1	0.221791665	0.67276764	0.828571429	0.041562682
3477	981085.XP_010092859.1	0.821481199	0.044958839	0.885714286	0.018845481
3477	3750.XP_008341598.1	0.871201622	0.023815214	0.942857143	0.004804665
3477	71139.XP_010051691.1	0.371110511	0.468889462	0.828571429	0.041562682
3477	981085.XP_010099389.1	0.858843177	0.028481581	0.885714286	0.018845481
3477	4096.XP_009762320.1	-0.836674243	0.037834572	-0.771428571	0.072396501
3477	981085.XP_010087166.1	0.233224528	0.656506179	0.828571429	0.041562682
3477	981085.XP_010107718.1	0.4733192	0.343040303	0.828571429	0.041562682
3477	42345.XP_008785539.1	0.794596305	0.058952956	0.885714286	0.018845481
3477	3656.XP_008461384.1	0.43656036	0.386760376	0.828571429	0.041562682
3477	981085.XP_010103454.1	-0.794832252	0.058822561	-0.885714286	0.018845481
3477	225117.XP_009367462.1	0.188519256	0.720571057	0.828571429	0.041562682
3477	28532.XP_010544150.1	0.753739352	0.083499307	0.828571429	0.041562682
3477	Q9FWA3	0.54617729	0.262199038	0.828571429	0.041562682
3477	981085.XP_010093648.1	0.526059871	0.283700832	0.828571429	0.041562682
3477	981085.XP_010093011.1	0.080450415	0.879584726	0.828571429	0.041562682
3477	3656.XP_008459799.1	0.92139719	0.009024783	0.828571429	0.041562682
3477	57918.XP_004302590.1	0.677041274	0.139610833	0.885714286	0.018845481
3477	225117.XP_009361712.1	0.893268704	0.016479436	1	0
3477	981085.XP_010097887.1	0.836158229	0.038067094	0.714285714	0.110787172
3477	981085.XP_010102639.1	0.870039534	0.024237086	0.771428571	0.072396501
3477	3827.XP_004509045.1	0.238993813	0.648334711	0.828571429	0.041562682
3477	981085.XP_010096244.1	0.835821671	0.038219111	0.771428571	0.072396501
3477	981085.XP_010107228.1	0.809079587	0.051196324	1	0
3477	4432.XP_010263341.1	0.881769454	0.020141352	0.942857143	0.004804665
3477	57918.XP_004302186.1	0.931198486	0.006937631	0.885714286	0.018845481
3477	3750.XP_008339862.1	0.812611388	0.04938171	0.714285714	0.110787172
3477	981085.XP_010105263.1	0.787619011	0.062868732	0.828571429	0.041562682
3477	4432.XP_010267949.1	-0.814951053	0.048196343	-0.885714286	0.018845481
3477	3847.GLYMA11G37360.1	0.745432764	0.088958168	0.828571429	0.041562682
3477	981085.XP_010087289.1	-0.880855825	0.020447356	-0.942857143	0.004804665
3477	3641.EOY02246	0.389953422	0.444718742	0.828571429	0.041562682
3477	225117.XP_009337828.1	-0.873367623	0.023038315	-0.771428571	0.072396501
3477	29730.Gorai.006G069700.1	0.847616604	0.033061825	0.885714286	0.018845481
3477	29730.Gorai.012G081300.1	0.857942742	0.02883702	0.942857143	0.004804665
3477	3760.EMJ19995	0.241246674	0.645150263	0.828571429	0.041562682
3477	28532.XP_010528136.1	0.823245368	0.044102198	0.942857143	0.004804665
3477	161934.XP_010683487.1	0.848517635	0.032682335	0.885714286	0.018845481
3477	3694.POPTR_0009s15590.1	0.98705877	0.000250129	1	0
3477	3641.EOY30538	0.816247823	0.04754511	0.771428571	0.072396501
3477	P16059	-0.930393414	0.007098991	-0.885714286	0.018845481
3477	Q06652	0.350592803	0.495657408	0.828571429	0.041562682
3477	981085.XP_010103992.1	0.847354321	0.033172679	0.657142857	0.156174927
3477	981085.XP_010108483.1	0.875674534	0.022224394	0.714285714	0.110787172
3477	P52428	0.858282314	0.028702732	0.942857143	0.004804665
3477	981085.XP_010103674.1	0.463178951	0.354915562	0.828571429	0.041562682
3477	72664.XP_006397969.1	0.983439941	0.000409083	1	0
3477	3760.EMJ03142	0.699326417	0.122015767	0.942857143	0.004804665
3477	57918.XP_004300579.1	0.935902099	0.006031137	0.942857143	0.004804665
3477	981085.XP_010110991.1	0.307883433	0.552767325	0.828571429	0.041562682
3477	102107.XP_008223577.1	0.855176084	0.029942184	0.942857143	0.004804665
3477	102107.XP_008225700.1	0.843927993	0.034636869	0.942857143	0.004804665
3477	3988.XP_002534437.1	0.647483523	0.164498565	0.828571429	0.041562682
3477	57918.XP_004288094.1	0.618245868	0.190786624	0.828571429	0.041562682
3477	4006.Lus10038383	-0.883152655	0.019682277	-0.885714286	0.018845481
3477	28532.XP_010521311.1	0.747571928	0.087537548	0.828571429	0.041562682
3477	3750.XP_008370852.1	0.922846351	0.008699393	0.942857143	0.004804665
3477	981085.XP_010112290.1	0.939459014	0.005386869	0.885714286	0.018845481
3477	3847.GLYMA09G28120.1	0.896882299	0.015401652	0.885714286	0.018845481
3477	3641.EOX96873	0.500371382	0.312082299	0.828571429	0.041562682
3477	57918.XP_004294371.1	0.940431291	0.005216959	0.828571429	0.041562682
3477	3988.XP_002534559.1	-0.681790848	0.135775134	-0.828571429	0.041562682
3477	981085.XP_010109672.1	0.680851599	0.136530011	0.942857143	0.004804665
3477	29730.Gorai.013G191600.1	0.833769821	0.039152033	0.714285714	0.110787172
3477	981085.XP_010107870.1	0.827523003	0.042057022	0.485714286	0.328723032
3477	3702.AT2G39050.1	0.83856144	0.036989874	0.714285714	0.110787172
3477	981085.XP_010090486.1	-0.840501907	0.036130675	-0.828571429	0.041562682
104680	102107.XP_008227590.1	0.700535674	0.12109051	0.885714286	0.018845481
104680	57918.XP_004288436.1	0.861250937	0.027541404	0.771428571	0.072396501
104680	225117.XP_009353060.1	0.578903519	0.228648483	0.942857143	0.004804665
104680	29730.Gorai.009G231000.1	0.687522408	0.131207861	0.942857143	0.004804665
104680	90675.XP_010435877.1	0.666006547	0.148698684	0.885714286	0.018845481
104680	29760.VIT_15s0048g00510.t01	0.757453252	0.081109005	0.885714286	0.018845481
104680	981085.XP_010098827.1	0.8866623	0.018540215	0.828571429	0.041562682
104680	981085.XP_010098938.1	0.874169828	0.022753699	0.6	0.208
104680	981085.XP_010091033.1	0.474120025	0.342108635	0.885714286	0.018845481
104680	57918.XP_004302400.1	0.955301572	0.002952272	0.828571429	0.041562682
104680	3656.XP_008447632.1	0.834652259	0.03874952	0.885714286	0.018845481
104680	3750.XP_008341598.1	0.860838494	0.027701392	0.828571429	0.041562682
104680	981085.XP_010110602.1	0.863941808	0.026508404	0.542857143	0.265702624
104680	981085.XP_010108374.1	0.612085376	0.196530373	0.942857143	0.004804665
104680	71139.XP_010040285.1	0.641349974	0.169878214	0.885714286	0.018845481
104680	3827.XP_004507340.1	-0.527882707	0.281725878	-0.885714286	0.018845481
104680	3656.XP_008461384.1	0.899490607	0.014645527	0.942857143	0.004804665
104680	981085.XP_010106226.1	0.814742209	0.048301608	0.885714286	0.018845481
104680	3983.cassava4.1_007758m	0.913898531	0.010801039	0.942857143	0.004804665
104680	981085.XP_010086957.1	0.634788385	0.17571341	0.885714286	0.018845481
104680	981085.XP_010102639.1	0.877736516	0.02150872	0.6	0.208
104680	90675.XP_010413029.1	0.566074884	0.241584411	0.828571429	0.041562682
104680	P30184	0.853257109	0.030720272	0.885714286	0.018845481
104680	981085.XP_010100319.1	0.877593175	0.021558109	0.828571429	0.041562682
104680	981085.XP_010107907.1	0.847315451	0.033189122	0.771428571	0.072396501
104680	981085.XP_010109028.1	0.887421662	0.018297421	1	0
104680	102107.XP_008233682.1	0.719199596	0.107202903	0.885714286	0.018845481
104680	981085.XP_010087582.1	0.629370965	0.18059293	0.828571429	0.041562682
104680	981085.XP_010108883.1	0.559050435	0.248786429	0.885714286	0.018845481
104680	2711.XP_006490240.1	0.857268735	0.029104445	0.828571429	0.041562682
104680	981085.XP_010105242.1	0.903625458	0.013484513	0.885714286	0.018845481
104680	57918.XP_004295104.1	0.559142188	0.248691821	0.885714286	0.018845481
104680	2711.XP_006483525.1	0.487400602	0.326792381	0.885714286	0.018845481
104680	225117.XP_009341119.1	0.485796744	0.32862853	0.885714286	0.018845481
104680	4432.XP_010250594.1	0.835110064	0.038541466	0.828571429	0.041562682
104680	3983.cassava4.1_030454m	0.897706063	0.01516087	0.771428571	0.072396501
104680	3760.EMJ13657	0.606641222	0.201664269	0.942857143	0.004804665
104680	3760.EMJ26348	0.874184747	0.022748422	0.828571429	0.041562682
104680	981085.XP_010093854.1	0.639723711	0.171316755	0.885714286	0.018845481
104680	29730.Gorai.001G158300.1	0.664135736	0.150263655	0.885714286	0.018845481
104680	3983.cassava4.1_014465m	0.867896498	0.025024312	0.771428571	0.072396501
104680	981085.XP_010092793.1	0.549711245	0.258489679	0.828571429	0.041562682
104680	981085.XP_010105147.1	0.503472805	0.30860216	0.942857143	0.004804665
104680	981085.XP_010092558.1	0.724004999	0.103748144	0.828571429	0.041562682
104680	102107.XP_008241117.1	0.811572854	0.049912151	0.771428571	0.072396501
104680	3711.Bra014340.1-P	0.704233378	0.118280322	0.942857143	0.004804665
104680	4432.XP_010264101.1	-0.654106579	0.158771653	-0.828571429	0.041562682
104680	38727.Pavir.J03275.1.p	0.949716199	0.003729121	1	0
104680	A0AT32	0.704459416	0.118109471	0.885714286	0.018845481
104680	3656.XP_008460646.1	-0.912853958	0.011060737	-0.771428571	0.072396501
104680	3641.EOX96873	0.834455034	0.038839313	0.942857143	0.004804665
104680	P46644	0.795540977	0.058431688	0.885714286	0.018845481
512173	3656.XP_008442803.1	-0.388264521	0.446868528	-0.828571429	0.041562682
512173	981085.XP_010088913.1	-0.357706272	0.486325526	-0.828571429	0.041562682
512173	3827.XP_004498949.1	-0.39308411	0.440742554	-0.885714286	0.018845481
512173	4081.Solyc09g009390.2.1	0.789453588	0.061827948	0.885714286	0.018845481
512173	264402.Cagra.0338s0018.1.p	-0.528614818	0.28093415	-0.828571429	0.041562682
512173	981085.XP_010094681.1	-0.408386213	0.421475863	-0.885714286	0.018845481
512173	981085.XP_010098530.1	-0.654071855	0.158801455	-0.828571429	0.041562682
512173	3750.XP_008357775.1	-0.702677106	0.119459548	-0.828571429	0.041562682
512173	3983.cassava4.1_012935m	-0.335176047	0.516063268	-0.942857143	0.004804665
512173	981085.XP_010100370.1	-0.573118417	0.234446964	-0.828571429	0.041562682
512173	P46519	-0.663675913	0.150649374	-0.942857143	0.004804665
512173	981085.XP_010102984.1	-0.475129275	0.340935788	-0.828571429	0.041562682
512173	71139.XP_010036728.1	-0.77686196	0.069130791	-0.828571429	0.041562682
512173	981085.XP_010087523.1	0.859359509	0.028278705	0.6	0.208
512173	102107.XP_008237954.1	-0.810517275	0.050453989	-0.828571429	0.041562682
795751	981085.XP_010095013.1	0.956600372	0.002784419	0.428571429	0.396501458
795751	13333.ERN13270	0.881305905	0.020296334	0.6	0.208
795751	72664.XP_006392573.1	0.888442478	0.01797345	0.6	0.208
795751	P29357	0.895538917	0.015798231	0.314285714	0.544093294
795751	3656.XP_008442803.1	0.877344921	0.021643775	0.085714286	0.87174344
795751	981085.XP_010099530.1	0.930581779	0.007061075	0.657142857	0.156174927
795751	981085.XP_010107151.1	0.911875215	0.011306779	0.6	0.208
795751	42345.XP_008796668.1	0.83737746	0.037518771	0.371428571	0.468478134
795751	102107.XP_008227590.1	0.997256644	1.13E-05	0.942857143	0.004804665
795751	29760.VIT_09s0002g00870.t01	0.835077947	0.038556044	0.428571429	0.396501458
795751	57918.XP_004288436.1	0.880327468	0.020625327	1	0
795751	981085.XP_010103556.1	0.943908343	0.004631171	0.885714286	0.018845481
795751	225117.XP_009333937.1	0.820499727	0.045438741	0.2	0.704
795751	4081.Solyc04g009030.2.1	0.87376239	0.022898044	0.2	0.704
795751	Q03033	0.935856013	0.006039718	0.6	0.208
795751	29730.Gorai.013G213000.1	-0.882688932	0.019835619	-0.257142857	0.622787172
795751	Q06735	0.882159878	0.02001126	0.657142857	0.156174927
795751	3988.XP_002511690.1	0.825177315	0.043172906	0.485714286	0.328723032
795751	3641.EOY34181	0.908638196	0.012139171	0.942857143	0.004804665
795751	3760.EMJ09536	0.849401468	0.032312096	0.657142857	0.156174927
795751	P35908	0.846740198	0.033432924	0.257142857	0.622787172
795751	2711.XP_006471373.1	0.197212058	0.708016957	0.885714286	0.018845481
795751	O23654	0.874564945	0.022614135	0.314285714	0.544093294
795751	3694.POPTR_0006s02200.1	0.964104632	0.001909591	1	0
795751	B1Q2B6	0.833369713	0.039335179	0.257142857	0.622787172
795751	29760.VIT_00s0414g00010.t01	0.826184993	0.042691865	0.371428571	0.468478134
795751	981085.XP_010098629.1	0.881619149	0.020191543	0.6	0.208
795751	981085.XP_010096745.1	0.851029598	0.031635282	0.657142857	0.156174927
795751	981085.XP_010105197.1	0.921227318	0.009063306	0.6	0.208
795751	29730.Gorai.011G128100.1	0.812467832	0.049454876	0.6	0.208
795751	981085.XP_010090210.1	0.901069151	0.014196836	0.428571429	0.396501458
795751	981085.XP_010107329.1	0.914346374	0.010690615	0.714285714	0.110787172
795751	981085.XP_010098822.1	0.88704107	0.018418918	0.371428571	0.468478134
795751	3880.AES74993	0.911217563	0.011473576	0.371428571	0.468478134
795751	3988.XP_002509749.1	0.875879905	0.022152613	0.485714286	0.328723032
795751	3983.cassava4.1_001860m	0.906174939	0.012791736	0.428571429	0.396501458
795751	981085.XP_010101063.1	0.909362057	0.011950549	0.657142857	0.156174927
795751	3694.POPTR_0012s09940.1	0.909686606	0.011866443	0.828571429	0.041562682
795751	3694.POPTR_0010s21610.1	0.856737821	0.029315918	-0.085714286	0.87174344
795751	981085.XP_010096321.1	0.848958754	0.0324973	0.6	0.208
795751	981085.XP_010094705.1	0.97158687	0.00119949	0.828571429	0.041562682
795751	225117.XP_009353060.1	0.931555248	0.006866705	0.828571429	0.041562682
795751	29730.Gorai.009G231000.1	0.953772151	0.003156126	0.828571429	0.041562682
795751	981085.XP_010098769.1	0.890758379	0.017248767	0.428571429	0.396501458
795751	3988.XP_002528494.1	0.916903242	0.010070712	0.6	0.208
795751	981085.XP_010103488.1	0.891534372	0.017009151	0.428571429	0.396501458
795751	3988.XP_002524155.1	0.906350457	0.012744691	0.542857143	0.265702624
795751	981085.XP_010103561.1	0.919347623	0.009494895	0.428571429	0.396501458
795751	981085.XP_010102893.1	0.813694839	0.048831129	0.142857143	0.787172012
795751	90675.XP_010435877.1	0.93665844	0.005891162	0.771428571	0.072396501
795751	981085.XP_010108785.1	0.883709581	0.019498868	0.6	0.208
795751	3760.EMJ02565	0.94632858	0.004243629	0.828571429	0.041562682
795751	Q9STW6	0.927076593	0.007782838	0.485714286	0.328723032
795751	57918.XP_004303503.1	0.876692824	0.021869568	0.6	0.208
795751	3750.XP_008359895.1	0.961390102	0.002207308	0.657142857	0.156174927
795751	3760.EMJ03271	0.894339189	0.016156501	0.485714286	0.328723032
795751	3659.XP_004168883.1	0.948719273	0.003877143	0.657142857	0.156174927
795751	3694.POPTR_0014s10120.3	0.926558174	0.007892491	0.542857143	0.265702624
795751	3750.XP_008368932.1	0.876204893	0.022039249	0.2	0.704
795751	29730.Gorai.002G222600.1	0.784209898	0.06482388	0.885714286	0.018845481
795751	3983.cassava4.1_022580m	0.9003522	0.014399791	0.485714286	0.328723032
795751	981085.XP_010111996.1	0.881430786	0.020254526	0.6	0.208
795751	29760.VIT_15s0048g00510.t01	0.876849791	0.021815115	0.771428571	0.072396501
795751	981085.XP_010098908.1	0.86437746	0.026342925	0.142857143	0.787172012
795751	P25696	0.878104936	0.021382027	0.714285714	0.110787172
795751	3694.POPTR_0168s00200.1	0.939330815	0.005409471	1	0
795751	981085.XP_010101831.1	0.825396405	0.043068104	0.657142857	0.156174927
795751	3983.cassava4.1_023613m	0.916232885	0.0102315	0.542857143	0.265702624
795751	3750.XP_008391333.1	0.837122438	0.037633153	0.6	0.208
795751	3988.XP_002524159.1	0.828440315	0.041624354	0.428571429	0.396501458
795751	3641.EOY06623	0.917526074	0.009922431	0.371428571	0.468478134
795751	3750.XP_008380248.1	0.904769115	0.013171562	0.6	0.208
795751	A4QKL8	0.892183158	0.01681005	0.428571429	0.396501458
795751	71139.XP_010046645.1	0.932411847	0.006697861	0.6	0.208
795751	264402.Cagra.1671s0292.1.p	0.828129598	0.041770676	0.2	0.704
795751	57918.XP_004295116.1	0.895560685	0.015791766	0.485714286	0.328723032
795751	981085.XP_010094830.1	0.914058403	0.010761557	0.542857143	0.265702624
795751	981085.XP_010088447.1	0.906987997	0.012574515	0.485714286	0.328723032
795751	P08824	0.884859628	0.019122732	0.142857143	0.787172012
795751	29760.VIT_10s0003g04360.t01	-0.445138488	0.376393979	-0.885714286	0.018845481
795751	4432.XP_010250439.1	0.8180139	0.046664818	0.428571429	0.396501458
795751	3641.EOY04475	0.909563692	0.011898262	0.714285714	0.110787172
795751	981085.XP_010095423.1	0.909088997	0.012021535	0.428571429	0.396501458
795751	981085.XP_010092390.1	0.830986866	0.040434192	-0.028571429	0.957154519
795751	981085.XP_010112348.1	0.885765867	0.01882881	0.485714286	0.328723032
795751	981085.XP_010091033.1	0.90655909	0.01268888	0.6	0.208
795751	981085.XP_010091033.1	0.90747184	0.012446102	0.485714286	0.328723032
795751	28532.XP_010534242.1	0.881613036	0.020193585	0.2	0.704
795751	981085.XP_010088913.1	0.897167872	0.015317974	0.028571429	0.957154519
795751	3656.XP_008451673.1	0.912197897	0.011225372	0.485714286	0.328723032
795751	981085.XP_010110070.1	0.841079174	0.035876905	0.085714286	0.87174344
795751	981085.XP_010099692.1	0.874901989	0.022495407	0.485714286	0.328723032
795751	Q9FV65	0.900127469	0.014463693	0.2	0.704
795751	981085.XP_010108426.1	0.939557341	0.005369565	0.6	0.208
795751	4096.XP_009771314.1	0.898140608	0.015034591	0.6	0.208
795751	50452.A0A087HHQ2	0.839287607	0.036667232	0.657142857	0.156174927
795751	981085.XP_010096538.1	0.900917591	0.014239624	-0.085714286	0.87174344
795751	981085.XP_010091033.1	0.908533735	0.01216651	0.771428571	0.072396501
795751	264402.Cagra.0612s0046.1.p	0.917199687	0.010000003	0.714285714	0.110787172
795751	3847.GLYMA14G40320.1	0.842398452	0.035300099	0.142857143	0.787172012
795751	225117.XP_009369834.1	0.913569777	0.01088245	0.485714286	0.328723032
795751	981085.XP_010087582.1	0.918465079	0.009700895	0.6	0.208
795751	3656.XP_008447632.1	0.895965849	0.015671671	0.771428571	0.072396501
795751	2711.XP_006482271.1	0.857459573	0.029028608	0.028571429	0.957154519
795751	981085.XP_010097281.1	0.904541534	0.013233554	0.714285714	0.110787172
795751	71139.XP_010051691.1	0.864557046	0.026274854	0.6	0.208
795751	71139.XP_010053079.1	0.826965308	0.042321091	0.2	0.704
795751	981085.XP_010108374.1	0.939525194	0.005375219	0.828571429	0.041562682
795751	981085.XP_010104865.1	0.841384693	0.035742937	0.2	0.704
795751	102107.XP_008222987.1	0.918598461	0.009669624	0.828571429	0.041562682
795751	59689.fgenesh2_kg.5__350__AT3G25920.1	0.881706139	0.020162487	0.428571429	0.396501458
795751	71139.XP_010040285.1	0.912536939	0.011140144	0.771428571	0.072396501
795751	981085.XP_010089285.1	0.920184796	0.00930147	0.942857143	0.004804665
795751	71139.XP_010065527.1	0.855094987	0.029974875	0.657142857	0.156174927
795751	4006.Lus10025679	0.885699825	0.018850156	0.485714286	0.328723032
795751	3760.EMJ13253	0.901548978	0.014061782	0.2	0.704
795751	85681.XP_006430176.1	0.929114769	0.007358985	0.771428571	0.072396501
795751	981085.XP_010100450.1	0.863665186	0.026613732	0.485714286	0.328723032
795751	161934.XP_010673944.1	0.937976001	0.005651162	0.657142857	0.156174927
795751	3827.XP_004488763.1	0.901638657	0.01403661	0.257142857	0.622787172
795751	29730.Gorai.011G128100.1	0.875478831	0.0222929	0.257142857	0.622787172
795751	981085.XP_010111937.1	0.891606777	0.016986875	0.142857143	0.787172012
795751	981085.XP_010102921.1	0.890162576	0.017433836	0.371428571	0.468478134
795751	981085.XP_010094705.1	0.925853933	0.008042645	0.828571429	0.041562682
795751	981085.XP_010090264.1	0.822615987	0.04440693	0.257142857	0.622787172
795751	225117.XP_009333832.1	0.873608279	0.022952755	0.542857143	0.265702624
795751	981085.XP_010087166.1	0.881774587	0.020139639	0.6	0.208
795751	3694.POPTR_0006s20270.1	0.90565807	0.012930759	0.428571429	0.396501458
795751	3988.XP_002519802.1	0.858874838	0.028469121	0.142857143	0.787172012
795751	Q41365	0.955851539	0.002880605	0.942857143	0.004804665
795751	3827.XP_004498949.1	0.875892092	0.022148356	-0.085714286	0.87174344
795751	161934.XP_010682112.1	0.881550992	0.020214322	0.428571429	0.396501458
795751	981085.XP_010098386.1	0.932142443	0.006750742	0.771428571	0.072396501
795751	981085.XP_010094925.1	0.904875015	0.013142762	0.6	0.208
795751	57918.XP_004307221.1	0.85050884	0.031851025	0.085714286	0.87174344
795751	3983.cassava4.1_007758m	0.461573519	0.356808867	0.885714286	0.018845481
795751	3988.XP_002513353.1	0.880858651	0.020446406	0.314285714	0.544093294
795751	981085.XP_010086957.1	0.93277011	0.006627852	0.771428571	0.072396501
795751	981085.XP_010092509.1	0.865211597	0.026027458	0.028571429	0.957154519
795751	981085.XP_010092876.1	0.883374185	0.019609223	0.028571429	0.957154519
795751	3656.XP_008460902.1	0.902868575	0.013693577	0.371428571	0.468478134
795751	3750.XP_008350788.1	0.87857289	0.021221621	0.257142857	0.622787172
795751	90675.XP_010473862.1	0.896908621	0.01539393	0.257142857	0.622787172
795751	38727.Pavir.Ea00503.1.p	0.861817045	0.027322524	0.428571429	0.396501458
795751	225117.XP_009367462.1	0.891643266	0.016975654	0.6	0.208
795751	981085.XP_010112005.1	0.916507436	0.010165499	0.6	0.208
795751	2711.XP_006471658.1	0.890920044	0.017198715	0.428571429	0.396501458
795751	981085.XP_010111072.1	0.905898103	0.012866107	0.257142857	0.622787172
795751	Q9FWA3	0.838462278	0.037034036	0.6	0.208
795751	Q2QLY4	0.910425625	0.011676	0.485714286	0.328723032
795751	981085.XP_010093011.1	0.912718038	0.011094748	0.6	0.208
795751	P48352	0.899014928	0.014782055	0.542857143	0.265702624
795751	3656.XP_008453452.1	0.880073338	0.02071119	0.371428571	0.468478134
795751	3847.GLYMA08G03580.1	0.900483799	0.014362433	0.2	0.704
795751	3885.XP_007157909.1	0.857344192	0.029074448	0.542857143	0.265702624
795751	P57691	0.890569947	0.017307196	0.371428571	0.468478134
795751	90675.XP_010413029.1	0.929318867	0.007317179	0.714285714	0.110787172
795751	225117.XP_009344042.1	0.910741215	0.011595128	0.6	0.208
795751	102107.XP_008223564.1	0.87698843	0.021767074	0.485714286	0.328723032
795751	3885.XP_007163247.1	0.883662309	0.019514404	0.428571429	0.396501458
795751	3659.XP_004143972.1	0.743342087	0.090356477	0.885714286	0.018845481
795751	P30184	0.841348375	0.03575885	0.771428571	0.072396501
795751	981085.XP_010091033.1	0.923865404	0.008474059	0.714285714	0.110787172
795751	Q945K7	0.897750086	0.015148054	0.371428571	0.468478134
795751	981085.XP_010107098.1	0.943552762	0.004689507	0.771428571	0.072396501
795751	981085.XP_010094387.1	0.923062527	0.008651351	0.714285714	0.110787172
795751	3988.XP_002531124.1	0.914070512	0.010758569	0.657142857	0.156174927
795751	981085.XP_010113283.1	0.837431569	0.037494523	-0.028571429	0.957154519
795751	59689.fgenesh2_kg.3__603__AT3G06035.1	0.886669231	0.018537992	0.257142857	0.622787172
795751	4098.XP_009613926.1	0.905851384	0.012878678	0.257142857	0.622787172
795751	981085.XP_010105002.1	0.888903705	0.017827983	0.2	0.704
795751	3656.XP_008459799.1	0.825359493	0.043085753	0.657142857	0.156174927
795751	3659.XP_004149644.1	0.950116923	0.003670419	0.885714286	0.018845481
795751	981085.XP_010113190.1	0.92068568	0.009186668	0.542857143	0.265702624
795751	981085.XP_010095951.1	0.600971378	0.207068327	0.885714286	0.018845481
795751	29730.Gorai.004G062700.1	0.743845394	0.090018958	0.828571429	0.041562682
795751	3827.XP_004509045.1	0.900535282	0.014347832	0.6	0.208
795751	Q9LXG1	0.948867023	0.003855026	0.942857143	0.004804665
795751	4081.Solyc01g103800.2.1	0.656684596	0.156565685	0.885714286	0.018845481
795751	57918.XP_004288082.1	0.943614611	0.004679335	0.771428571	0.072396501
795751	981085.XP_010096509.1	0.926306608	0.00794597	0.714285714	0.110787172
795751	981085.XP_010107907.1	0.801097177	0.055408969	0.828571429	0.041562682
795751	981085.XP_010088878.1	0.849411484	0.032307911	0.371428571	0.468478134
795751	4081.Solyc06g011350.2.1	0.863402679	0.026713869	0.257142857	0.622787172
795751	981085.XP_010104626.1	0.92523417	0.008175926	0.485714286	0.328723032
795751	981085.XP_010101743.1	0.863862171	0.026538707	0.485714286	0.328723032
795751	981085.XP_010100385.1	0.913204624	0.010973222	0.485714286	0.328723032
795751	102107.XP_008233682.1	0.932209937	0.006737475	0.771428571	0.072396501
795751	981085.XP_010087582.1	0.910671391	0.011612997	0.6	0.208
795751	57918.XP_004293297.1	0.844017976	0.034598036	0.6	0.208
795751	981085.XP_010108883.1	0.929381548	0.007304363	0.771428571	0.072396501
795751	981085.XP_010089131.1	0.847300839	0.033195305	0.6	0.208
795751	981085.XP_010105242.1	0.78246881	0.06583296	0.942857143	0.004804665
795751	29760.VIT_06s0004g06610.t01	0.958282296	0.002574248	0.942857143	0.004804665
795751	2711.XP_006488105.1	0.742649444	0.090821888	0.885714286	0.018845481
795751	981085.XP_010101688.1	0.816773507	0.047282286	0.028571429	0.957154519
795751	O23735	0.899027201	0.014778525	0.371428571	0.468478134
795751	218851.Aquca_016_00235.1	0.829610717	0.041075347	0.657142857	0.156174927
795751	4113.PGSC0003DMT400006326	0.885023507	0.01906942	0.2	0.704
795751	Q9FZ76	0.82944395	0.041153366	0.428571429	0.396501458
795751	102107.XP_008222957.1	0.752107085	0.084559725	0.828571429	0.041562682
795751	3827.XP_004487074.1	0.884575505	0.019215331	0.485714286	0.328723032
795751	Q9SN86	0.861748383	0.027349028	0.314285714	0.544093294
795751	57918.XP_004295104.1	0.9271062	0.007776598	0.771428571	0.072396501
795751	3760.EMJ13582	0.973898342	0.001013053	1	0
795751	2711.XP_006483525.1	0.911996244	0.011276212	0.771428571	0.072396501
795751	2711.XP_006467306.1	0.869062099	0.024594653	0.6	0.208
795751	981085.XP_010094681.1	0.866897028	0.025395549	-0.085714286	0.87174344
795751	981085.XP_010111768.1	0.902513134	0.013792291	0.428571429	0.396501458
795751	3880.AES62702	0.88095704	0.020413347	0.485714286	0.328723032
795751	71139.XP_010034206.1	0.92055886	0.00921567	0.371428571	0.468478134
795751	161934.XP_010681206.1	0.825928128	0.042814248	0.657142857	0.156174927
795751	981085.XP_010094696.1	0.88440213	0.019271942	0.6	0.208
795751	981085.XP_010091165.1	0.826186645	0.042691079	0.942857143	0.004804665
795751	A2YDY2	0.913527499	0.010892941	0.828571429	0.041562682
795751	29760.VIT_06s0009g01200.t01	0.870707483	0.02399417	0.2	0.704
795751	Q43731	0.917403428	0.009951546	0.885714286	0.018845481
795751	3847.GLYMA20G23080.1	0.899018543	0.014781015	0.428571429	0.396501458
795751	29730.Gorai.004G126000.1	0.838368761	0.037075706	0.428571429	0.396501458
795751	4081.Solyc04g014510.2.1	0.890859219	0.017217539	0.028571429	0.957154519
795751	225117.XP_009341119.1	0.915903241	0.01031102	0.942857143	0.004804665
795751	981085.XP_010093120.1	0.939280257	0.005418397	0.714285714	0.110787172
795751	Q9S7E9	0.893000946	0.016560691	0.485714286	0.328723032
795751	P50888	0.904655408	0.013202517	0.428571429	0.396501458
795751	71139.XP_010040054.1	0.86588903	0.025772585	0.6	0.208
795751	3760.EMJ23343	0.833730825	0.039169866	0.6	0.208
795751	3760.EMJ04969	0.875572332	0.022260157	-0.028571429	0.957154519
795751	981085.XP_010098045.1	0.886700919	0.01852783	0.371428571	0.468478134
795751	3760.EMJ07241	0.906005344	0.012837272	0.428571429	0.396501458
795751	981085.XP_010108267.1	0.898125918	0.015038852	0.2	0.704
795751	981085.XP_010106682.1	-0.923708771	0.008508507	-0.771428571	0.072396501
795751	3988.XP_002513744.1	0.865500491	0.025918621	0.6	0.208
795751	2711.XP_006470936.1	0.944845739	0.004479099	0.771428571	0.072396501
795751	981085.XP_010089536.1	0.827309061	0.042158232	0.542857143	0.265702624
795751	28532.XP_010544738.1	0.815442604	0.047949004	0.657142857	0.156174927
795751	3694.POPTR_0010s05590.1	0.858627555	0.028566506	0.485714286	0.328723032
795751	3750.XP_008393274.1	0.903389592	0.013549496	0.257142857	0.622787172
795751	3760.EMJ19995	0.872102578	0.023490569	0.6	0.208
795751	3656.XP_008452970.1	0.894257702	0.016180975	0.371428571	0.468478134
795751	4432.XP_010259660.1	0.928766795	0.007430529	0.885714286	0.018845481
795751	981085.XP_010092945.1	0.822938571	0.04425062	0.371428571	0.468478134
795751	981085.XP_010107883.1	0.86322881	0.026780292	0.314285714	0.544093294
795751	981085.XP_010102045.1	0.849208552	0.032392738	0.828571429	0.041562682
795751	981085.XP_010105076.1	0.847090982	0.033284156	0.257142857	0.622787172
795751	3760.EMJ13657	0.950996072	0.003543239	0.828571429	0.041562682
795751	3983.cassava4.1_012935m	0.90661122	0.012674953	0.028571429	0.957154519
795751	O23138	0.903724967	0.013457142	0.542857143	0.265702624
795751	71139.XP_010028264.1	0.883156623	0.019680967	0.6	0.208
795751	13333.ERN09354	0.906239412	0.012774445	0.257142857	0.622787172
795751	3760.EMJ26348	0.56079145	0.24699365	0.828571429	0.041562682
795751	981085.XP_010093854.1	0.944141582	0.004593101	0.771428571	0.072396501
795751	981085.XP_010087237.1	0.846321616	0.033610854	0.657142857	0.156174927
795751	4155.Migut.L01482.1.p	0.854766013	0.030107663	0.428571429	0.396501458
795751	29730.Gorai.001G158300.1	0.919870532	0.009373853	0.771428571	0.072396501
795751	3750.XP_008394248.1	0.903033369	0.013647925	0.485714286	0.328723032
795751	Q06652	0.855661552	0.029746838	0.6	0.208
795751	102107.XP_008231281.1	0.894691114	0.016051006	0.257142857	0.622787172
795751	102107.XP_008230612.1	0.908424039	0.01219525	0.428571429	0.396501458
795751	981085.XP_010111940.1	0.938130005	0.005623428	0.942857143	0.004804665
795751	981085.XP_010096026.1	0.914010087	0.010773482	0.542857143	0.265702624
795751	981085.XP_010102129.1	0.899617817	0.014609119	0.314285714	0.544093294
795751	102107.XP_008235028.1	0.844863797	0.034234012	0.428571429	0.396501458
795751	2711.XP_006484794.1	0.831880393	0.04002042	0.314285714	0.544093294
795751	3750.XP_008362782.1	0.959377773	0.002441731	1	0
795751	981085.XP_010099133.1	0.919678079	0.009418314	0.714285714	0.110787172
795751	981085.XP_010111044.1	0.853841373	0.030482371	0.371428571	0.468478134
795751	3983.cassava4.1_014465m	0.883892904	0.019438675	0.885714286	0.018845481
795751	102107.XP_008231141.1	0.929526579	0.007274751	0.771428571	0.072396501
795751	981085.XP_010092793.1	0.933699131	0.006447985	0.714285714	0.110787172
795751	981085.XP_010086957.1	0.932060422	0.006766882	0.657142857	0.156174927
795751	3847.GLYMA15G02610.1	0.887442331	0.018290834	0.714285714	0.110787172
795751	981085.XP_010105147.1	0.925904809	0.008031751	0.828571429	0.041562682
795751	4432.XP_010241580.1	0.909840753	0.011826596	0.942857143	0.004804665
795751	57918.XP_004303501.1	0.928140909	0.007560063	0.942857143	0.004804665
795751	981085.XP_010092558.1	0.886938113	0.018451851	0.6	0.208
795751	3983.cassava4.1_001612m	0.653282993	0.159479134	0.885714286	0.018845481
795751	3760.EMJ09573	0.909659892	0.011873355	0.542857143	0.265702624
795751	981085.XP_010095107.1	0.903465439	0.013528583	0.085714286	0.87174344
795751	102107.XP_008241117.1	0.549042395	0.25919015	0.885714286	0.018845481
795751	3983.cassava4.1_020178m	0.90574681	0.012906839	0.428571429	0.396501458
795751	3750.XP_008363706.1	0.897115256	0.015333374	0.257142857	0.622787172
795751	3983.cassava4.1_003845m	0.904548426	0.013231675	0.428571429	0.396501458
795751	3988.XP_002513892.1	0.947449697	0.004069742	0.942857143	0.004804665
795751	264402.Cagra.8059s0001.1.p	0.8438431	0.034673525	0.028571429	0.957154519
795751	3750.XP_008364532.1	0.836620933	0.037858563	0.314285714	0.544093294
795751	981085.XP_010103674.1	0.889634475	0.017598667	0.6	0.208
795751	29730.Gorai.012G017900.1	0.866173171	0.025666036	0.2	0.704
795751	981085.XP_010094136.1	0.830177957	0.040810496	-0.085714286	0.87174344
795751	981085.XP_010108838.1	0.905008324	0.013106553	0.142857143	0.787172012
795751	981085.XP_010110991.1	0.849369113	0.032325614	0.6	0.208
795751	981085.XP_010104871.1	0.920175445	0.00930362	0.828571429	0.041562682
795751	3750.XP_008351727.1	0.874432948	0.022660714	0.028571429	0.957154519
795751	3659.XP_004138711.1	0.929697474	0.007239935	0.771428571	0.072396501
795751	3983.cassava4.1_017840m	0.917941514	0.009824118	0.428571429	0.396501458
795751	981085.XP_010097465.1	0.941513768	0.005030929	0.828571429	0.041562682
795751	981085.XP_010101438.1	0.886519266	0.01858612	0.428571429	0.396501458
795751	3711.Bra014340.1-P	0.936835464	0.005858632	0.828571429	0.041562682
795751	981085.XP_010111015.1	0.934852171	0.006228108	0.885714286	0.018845481
795751	29760.VIT_17s0000g01540.t01	0.915517352	0.010404487	0.657142857	0.156174927
795751	981085.XP_010093929.1	0.869255321	0.024523771	0.085714286	0.87174344
795751	981085.XP_010107389.1	0.919624382	0.009430737	0.828571429	0.041562682
795751	85681.XP_006442220.1	0.889852622	0.017530489	-0.028571429	0.957154519
795751	P49200	0.931724401	0.006833201	0.942857143	0.004804665
795751	3750.XP_008380017.1	-0.425978187	0.39968117	-0.942857143	0.004804665
795751	3750.XP_008358051.1	0.841340783	0.035762176	0.314285714	0.544093294
795751	3827.XP_004502849.1	0.895612855	0.015776278	0.2	0.704
795751	A0AT32	0.919862112	0.009375796	0.771428571	0.072396501
795751	981085.XP_010099974.1	0.904400218	0.013272119	0.542857143	0.265702624
795751	981085.XP_010108377.1	0.927196603	0.007757561	0.6	0.208
795751	2711.XP_006471567.1	0.908071492	0.012287839	0.371428571	0.468478134
795751	3656.XP_008460646.1	-0.847481304	0.033118988	-0.828571429	0.041562682
795751	3750.XP_008339335.1	0.836235595	0.03803219	0.657142857	0.156174927
795751	981085.XP_010088787.1	0.966831665	0.001631963	0.6	0.208
795751	3847.GLYMA17G10610.1	0.874027453	0.02280409	0.371428571	0.468478134
795751	3694.POPTR_0007s14010.1	0.930486351	0.007080271	0.885714286	0.018845481
795751	P46644	0.910147522	0.011747491	0.657142857	0.156174927
795751	90675.XP_010420085.1	0.890058933	0.017466126	0.885714286	0.018845481
795751	981085.XP_010105270.1	0.908420938	0.012196063	0.6	0.208
795751	4432.XP_010266359.1	0.906675521	0.012657785	-0.142857143	0.787172012
795751	981085.XP_010101190.1	0.864527305	0.026286122	0.542857143	0.265702624
795751	90675.XP_010433314.1	0.862273933	0.027146478	0.714285714	0.110787172
795751	225117.XP_009365316.1	0.907517555	0.012434003	0.657142857	0.156174927
795751	28532.XP_010535603.1	0.895139974	0.015916937	0.371428571	0.468478134
795751	981085.XP_010101121.1	0.831152502	0.040357339	0.371428571	0.468478134
795751	981085.XP_010097501.1	0.923742785	0.00850102	0.828571429	0.041562682
795751	28532.XP_010534892.1	0.906862098	0.012608033	0.257142857	0.622787172
795751	981085.XP_010098210.1	0.839195077	0.03670827	0.371428571	0.468478134
795751	Q96529	0.86458706	0.026263486	0.542857143	0.265702624
795751	981085.XP_010087996.1	0.841795331	0.035563246	0.142857143	0.787172012
795751	O81077	0.896876029	0.015403491	0.771428571	0.072396501
795751	P17606	0.897604397	0.015190488	0.314285714	0.544093294
4355833	981085.XP_010095013.1	0.987500773	0.00023337	0.771428571	0.072396501
4355833	59689.Al_scaffold_0002_956	0.881014677	0.020393993	0.6	0.208
4355833	13333.ERN13270	0.98882699	0.000186557	0.942857143	0.004804665
4355833	72664.XP_006392573.1	0.980152781	0.000586959	0.942857143	0.004804665
4355833	P29357	0.995033042	3.69E-05	0.771428571	0.072396501
4355833	3656.XP_008442803.1	0.98824274	0.000206537	0.6	0.208
4355833	981085.XP_010099530.1	0.953249117	0.003227377	0.542857143	0.265702624
4355833	3760.EMJ15633	0.405166615	0.42550615	0.828571429	0.041562682
4355833	981085.XP_010107151.1	0.990480303	0.000135506	0.942857143	0.004804665
4355833	42345.XP_008796668.1	0.969288612	0.001400301	0.828571429	0.041562682
4355833	3760.EMJ18190	0.751596912	0.084892397	0.942857143	0.004804665
4355833	102107.XP_008227590.1	0.943110066	0.004762636	0.6	0.208
4355833	29760.VIT_09s0002g00870.t01	0.867762626	0.025073886	0.028571429	0.957154519
4355833	4572.TRIUR3_00082-P1	0.910776489	0.011586106	0.6	0.208
4355833	981085.XP_010103556.1	0.974907287	0.000936567	0.371428571	0.468478134
4355833	225117.XP_009333937.1	0.903645007	0.013479133	0.6	0.208
4355833	4081.Solyc04g009030.2.1	0.977309445	0.000766451	0.6	0.208
4355833	Q03033	0.989538205	0.000163601	0.942857143	0.004804665
4355833	29730.Gorai.013G213000.1	-0.92721121	0.007754487	-0.428571429	0.396501458
4355833	Q06735	0.982753348	0.000443606	1	0
4355833	3988.XP_002511690.1	0.940582053	0.005190851	0.828571429	0.041562682
4355833	3641.EOY34181	0.988357804	0.000202522	0.828571429	0.041562682
4355833	3760.EMJ09536	0.956200615	0.002835567	1	0
4355833	P35908	0.959089652	0.00247625	0.657142857	0.156174927
4355833	O23654	0.980135581	0.000587974	0.714285714	0.110787172
4355833	3750.XP_008351407.1	0.874377033	0.022680458	0.714285714	0.110787172
4355833	3694.POPTR_0006s02200.1	0.946361306	0.004238502	0.657142857	0.156174927
4355833	981085.XP_010097949.1	0.820799613	0.045291857	0.771428571	0.072396501
4355833	102107.XP_008227668.1	0.942763188	0.004820324	0.942857143	0.004804665
4355833	3983.cassava4.1_005282m	0.859768026	0.028118679	0.485714286	0.328723032
4355833	4096.XP_009759927.1	0.907204341	0.012517018	0.657142857	0.156174927
4355833	3988.XP_002513581.1	0.66604336	0.148667959	0.942857143	0.004804665
4355833	B1Q2B6	0.904459989	0.013255801	0.657142857	0.156174927
4355833	29760.VIT_00s0414g00010.t01	0.837334231	0.037538148	0.142857143	0.787172012
4355833	4577.GRMZM2G125149_P01	0.912093967	0.01125156	0.828571429	0.041562682
4355833	981085.XP_010089612.1	0.925882983	0.008036424	0.771428571	0.072396501
4355833	981085.XP_010098629.1	0.98546816	0.000315227	0.942857143	0.004804665
4355833	29730.Gorai.003G069800.1	0.852929901	0.030853886	0.771428571	0.072396501
4355833	981085.XP_010096745.1	0.968038637	0.001515968	1	0
4355833	981085.XP_010105197.1	0.945691263	0.004344068	0.714285714	0.110787172
4355833	3656.XP_008447986.1	0.562062027	0.245688513	0.828571429	0.041562682
4355833	29730.Gorai.011G128100.1	0.941247809	0.005076329	0.942857143	0.004804665
4355833	981085.XP_010100818.1	0.641024785	0.170165459	0.828571429	0.041562682
4355833	981085.XP_010108057.1	0.846864474	0.033380182	0.485714286	0.328723032
4355833	3847.GLYMA10G39460.1	0.863485121	0.026682402	0.771428571	0.072396501
4355833	981085.XP_010090210.1	0.985299682	0.000322561	0.771428571	0.072396501
4355833	981085.XP_010107329.1	0.990349042	0.000139262	0.828571429	0.041562682
4355833	981085.XP_010098822.1	0.994916181	3.87E-05	0.828571429	0.041562682
4355833	3880.AES74993	0.986639134	0.000266577	0.542857143	0.265702624
4355833	3988.XP_002509749.1	0.975844655	0.000868174	0.828571429	0.041562682
4355833	3983.cassava4.1_001860m	0.983536972	0.000404316	0.771428571	0.072396501
4355833	981085.XP_010101063.1	0.997450838	9.74E-06	1	0
4355833	3694.POPTR_0012s09940.1	0.915219964	0.010476797	0.942857143	0.004804665
4355833	3694.POPTR_0010s21610.1	0.970320857	0.001308206	0.028571429	0.957154519
4355833	981085.XP_010096321.1	0.970980424	0.001250984	0.942857143	0.004804665
4355833	981085.XP_010094705.1	0.95924419	0.002457706	0.485714286	0.328723032
4355833	3656.XP_008444947.1	0.668887911	0.146302051	0.885714286	0.018845481
4355833	981085.XP_010097595.1	0.910466414	0.011665532	0.828571429	0.041562682
4355833	Q9SP07	0.772306298	0.071864309	0.942857143	0.004804665
4355833	Q9SZJ5	0.898866792	0.014824697	0.885714286	0.018845481
4355833	225117.XP_009353060.1	0.994809193	4.03E-05	0.714285714	0.110787172
4355833	29730.Gorai.009G231000.1	0.976589888	0.000815635	0.714285714	0.110787172
4355833	981085.XP_010102881.1	0.920518723	0.009224858	0.485714286	0.328723032
4355833	981085.XP_010098769.1	0.989037575	0.000179603	0.771428571	0.072396501
4355833	3750.XP_008389804.1	0.769623617	0.073496502	0.942857143	0.004804665
4355833	3988.XP_002528494.1	0.981518688	0.000509182	0.942857143	0.004804665
4355833	981085.XP_010103488.1	0.990929474	0.000123039	0.771428571	0.072396501
4355833	3988.XP_002524155.1	0.997285353	1.10E-05	0.771428571	0.072396501
4355833	981085.XP_010103561.1	0.988927081	0.000183235	0.771428571	0.072396501
4355833	981085.XP_010102893.1	0.94443218	0.004545883	0.6	0.208
4355833	3656.XP_008451106.1	0.845154447	0.034109341	0.942857143	0.004804665
4355833	90675.XP_010435877.1	0.986654821	0.000265952	0.885714286	0.018845481
4355833	981085.XP_010108785.1	0.988472959	0.000198543	0.942857143	0.004804665
4355833	981085.XP_010091979.1	0.914767146	0.010587366	0.771428571	0.072396501
4355833	3760.EMJ02565	0.993209045	6.90E-05	0.942857143	0.004804665
4355833	Q9STW6	0.994426624	4.65E-05	0.828571429	0.041562682
4355833	57918.XP_004303503.1	0.977964693	0.000722982	0.942857143	0.004804665
4355833	3750.XP_008359895.1	0.979224284	0.000642962	0.542857143	0.265702624
4355833	85681.XP_006431821.1	0.916547234	0.010155948	0.485714286	0.328723032
4355833	981085.XP_010096516.1	0.764614849	0.076588359	0.828571429	0.041562682
4355833	3760.EMJ03271	0.981527782	0.000508683	0.828571429	0.041562682
4355833	3659.XP_004168883.1	0.982078262	0.000478905	1	0
4355833	3694.POPTR_0014s10120.3	0.989441031	0.000166649	0.657142857	0.156174927
4355833	3750.XP_008368932.1	0.971487436	0.00120786	0.6	0.208
4355833	3983.cassava4.1_022580m	0.986357393	0.000277912	0.828571429	0.041562682
4355833	981085.XP_010111996.1	0.982376215	0.00046316	0.942857143	0.004804665
4355833	A7IZZ1	-0.42187599	0.404728622	-0.885714286	0.018845481
4355833	29760.VIT_15s0048g00510.t01	0.929047893	0.007372709	0.885714286	0.018845481
4355833	981085.XP_010098908.1	0.964064745	0.001913811	0.6	0.208
4355833	3641.EOX90705	0.935929873	0.006025968	0.714285714	0.110787172
4355833	P25696	0.94081438	0.005150745	0.257142857	0.622787172
4355833	3694.POPTR_0168s00200.1	0.993458128	6.41E-05	0.657142857	0.156174927
4355833	Q42961	0.933471751	0.006491785	0.771428571	0.072396501
4355833	981085.XP_010101831.1	0.949697339	0.003731895	1	0
4355833	225117.XP_009358557.1	0.912227299	0.011217968	0.942857143	0.004804665
4355833	3750.XP_008391333.1	0.95406839	0.003116118	0.942857143	0.004804665
4355833	Q2QD76	0.121349552	0.818869151	0.828571429	0.041562682
4355833	3988.XP_002524159.1	0.944555802	0.004525869	0.771428571	0.072396501
4355833	3641.EOY06623	0.964696708	0.001847484	0.542857143	0.265702624
4355833	3750.XP_008380248.1	0.994043307	5.31E-05	0.942857143	0.004804665
4355833	A4QKL8	0.95990386	0.002379319	0.371428571	0.468478134
4355833	71139.XP_010046645.1	0.986080688	0.000289272	0.714285714	0.110787172
4355833	264402.Cagra.1671s0292.1.p	0.858494976	0.028618783	0.6	0.208
4355833	57918.XP_004295116.1	0.992248556	8.99E-05	0.885714286	0.018845481
4355833	981085.XP_010094830.1	0.996395644	1.95E-05	0.942857143	0.004804665
4355833	981085.XP_010088447.1	0.99269088	7.99E-05	0.828571429	0.041562682
4355833	P08824	0.984397066	0.000363278	0.6	0.208
4355833	P46257	0.788680038	0.062265824	0.828571429	0.041562682
4355833	4432.XP_010250439.1	0.856738522	0.029315638	0.371428571	0.468478134
4355833	3641.EOY04475	0.936794891	0.00586608	0.2	0.704
4355833	3750.XP_008348512.1	0.935278112	0.006147827	0.657142857	0.156174927
4355833	981085.XP_010107961.1	0.924762799	0.008278009	0.657142857	0.156174927
4355833	981085.XP_010095423.1	0.990792401	0.00012678	0.771428571	0.072396501
4355833	981085.XP_010092390.1	0.962613365	0.002070512	0.485714286	0.328723032
4355833	981085.XP_010107296.1	0.900401787	0.014385709	0.714285714	0.110787172
4355833	71139.XP_010070215.1	0.836622438	0.037857886	0.828571429	0.041562682
4355833	3988.XP_002513953.1	0.939986537	0.005294351	0.771428571	0.072396501
4355833	981085.XP_010112348.1	0.956215273	0.002833684	0.828571429	0.041562682
4355833	981085.XP_010091033.1	0.994787826	4.07E-05	0.942857143	0.004804665
4355833	29730.Gorai.004G267900.1	0.89952056	0.014636951	0.828571429	0.041562682
4355833	981085.XP_010091033.1	0.992930283	7.48E-05	0.828571429	0.041562682
4355833	28532.XP_010534242.1	0.970686915	0.001276292	0.257142857	0.622787172
4355833	981085.XP_010088913.1	0.983998975	0.000382001	0.142857143	0.787172012
4355833	3656.XP_008451673.1	0.984424716	0.000361995	0.6	0.208
4355833	37682.EMT05929	-0.449589218	0.371054012	-0.942857143	0.004804665
4355833	102107.XP_008233823.1	0.531921713	0.277368584	0.885714286	0.018845481
4355833	981085.XP_010110070.1	0.976640209	0.000812146	0.6	0.208
4355833	981085.XP_010099692.1	0.972878116	0.001093419	0.885714286	0.018845481
4355833	981085.XP_010098938.1	0.729487144	0.099868121	0.885714286	0.018845481
4355833	3880.AES86765	0.832394747	0.039783138	0.828571429	0.041562682
4355833	Q9FV65	0.987254845	0.000242623	0.6	0.208
4355833	981085.XP_010108426.1	0.984870441	0.000341624	0.714285714	0.110787172
4355833	Q9SJU4	0.886739402	0.018515493	0.714285714	0.110787172
4355833	4096.XP_009771314.1	0.995566858	2.94E-05	0.942857143	0.004804665
4355833	50452.A0A087HHQ2	0.954463703	0.00306312	1	0
4355833	981085.XP_010096538.1	0.987159422	0.000246262	0.428571429	0.396501458
4355833	981085.XP_010091033.1	0.98939241	0.000168185	0.885714286	0.018845481
4355833	4113.PGSC0003DMT400030895	0.842237579	0.035370199	1	0
4355833	264402.Cagra.0612s0046.1.p	0.836666216	0.037838184	0.2	0.704
4355833	981085.XP_010095110.1	0.059269453	0.911199923	0.942857143	0.004804665
4355833	3750.XP_008373567.1	0.83317816	0.039423003	0.942857143	0.004804665
4355833	3847.GLYMA14G40320.1	0.96042189	0.002318642	0.6	0.208
4355833	225117.XP_009369834.1	0.970605709	0.001283338	0.028571429	0.957154519
4355833	57918.XP_004302400.1	0.60303059	0.205098914	0.828571429	0.041562682
4355833	981085.XP_010087582.1	0.998416904	3.76E-06	0.942857143	0.004804665
4355833	3656.XP_008447632.1	0.908165425	0.012263136	0.885714286	0.018845481
4355833	981085.XP_010092859.1	0.503105473	0.309013591	0.942857143	0.004804665
4355833	2711.XP_006482271.1	0.942746084	0.004823177	-0.085714286	0.87174344
4355833	981085.XP_010097281.1	0.987199536	0.000244729	0.885714286	0.018845481
4355833	71139.XP_010051691.1	0.97118008	0.001233913	0.942857143	0.004804665
4355833	71139.XP_010053079.1	0.955151616	0.002971963	0.6	0.208
4355833	981085.XP_010108374.1	0.990039335	0.000148328	0.714285714	0.110787172
4355833	981085.XP_010104865.1	0.928170722	0.007553868	0.6	0.208
4355833	2711.XP_006488039.1	0.920197503	0.009298549	0.942857143	0.004804665
4355833	O23948	0.855565429	0.029785468	0.6	0.208
4355833	102107.XP_008222987.1	0.986496058	0.000272303	0.485714286	0.328723032
4355833	59689.fgenesh2_kg.5__350__AT3G25920.1	0.989813136	0.00015513	0.828571429	0.041562682
4355833	71139.XP_010040285.1	0.988497364	0.000197705	0.885714286	0.018845481
4355833	981085.XP_010089285.1	0.984504427	0.000358309	0.428571429	0.396501458
4355833	71139.XP_010065527.1	0.965681572	0.001746422	1	0
4355833	3750.XP_008376261.1	0.92052178	0.009224158	1	0
4355833	4006.Lus10025679	0.979936809	0.000599759	0.828571429	0.041562682
4355833	3760.EMJ13253	0.980672236	0.000556734	0.6	0.208
4355833	85681.XP_006430176.1	0.949359144	0.00378181	0.257142857	0.622787172
4355833	Q09054	-0.63127108	0.178875145	-0.828571429	0.041562682
4355833	981085.XP_010095389.1	0.708127538	0.115352062	0.942857143	0.004804665
4355833	3988.XP_002523809.1	-0.507881758	0.303679859	-0.885714286	0.018845481
4355833	981085.XP_010100450.1	0.958202434	0.002584044	0.828571429	0.041562682
4355833	161934.XP_010673944.1	0.930987156	0.006979813	0.542857143	0.265702624
4355833	3827.XP_004488763.1	0.98371521	0.000395632	0.657142857	0.156174927
4355833	29730.Gorai.011G128100.1	0.972676132	0.001109691	-0.085714286	0.87174344
4355833	981085.XP_010111937.1	0.989797005	0.000155621	0.6	0.208
4355833	981085.XP_010107430.1	0.884046231	0.0193884	0.771428571	0.072396501
4355833	981085.XP_010102921.1	0.948216576	0.003952855	0.314285714	0.544093294
4355833	29730.Gorai.006G100700.1	0.851370457	0.031494443	0.714285714	0.110787172
4355833	981085.XP_010094705.1	0.983551417	0.000403609	0.485714286	0.328723032
4355833	981085.XP_010090264.1	0.920525884	0.009223218	0.485714286	0.328723032
4355833	225117.XP_009333832.1	0.978750285	0.000672528	0.942857143	0.004804665
4355833	981085.XP_010087166.1	0.989023847	0.000180053	0.942857143	0.004804665
4355833	3694.POPTR_0006s20270.1	0.989758553	0.000156794	0.771428571	0.072396501
4355833	3988.XP_002519802.1	0.987047387	0.000250569	0.657142857	0.156174927
4355833	981085.XP_010099754.1	0.699345671	0.122001011	0.828571429	0.041562682
4355833	Q41365	0.882132561	0.020020349	0.6	0.208
4355833	981085.XP_010107718.1	0.923202007	0.008620423	0.942857143	0.004804665
4355833	3827.XP_004498949.1	0.982272181	0.000468628	0.257142857	0.622787172
4355833	161934.XP_010682112.1	0.958795583	0.002511727	0.771428571	0.072396501
4355833	981085.XP_010098386.1	0.980923398	0.000542404	0.257142857	0.622787172
4355833	42345.XP_008785539.1	0.35630901	0.488154288	0.942857143	0.004804665
4355833	981085.XP_010100504.1	0.720981958	0.105915675	0.942857143	0.004804665
4355833	981085.XP_010094925.1	0.992471028	8.48E-05	0.942857143	0.004804665
4355833	57918.XP_004307221.1	0.968140169	0.001506404	0.542857143	0.265702624
4355833	3988.XP_002513353.1	0.98733462	0.000239602	0.714285714	0.110787172
4355833	981085.XP_010086957.1	0.986191287	0.000284704	0.885714286	0.018845481
4355833	102107.XP_008223088.1	0.825516852	0.043010539	0.6	0.208
4355833	981085.XP_010092509.1	0.980064172	0.000592194	0.485714286	0.328723032
4355833	981085.XP_010092876.1	0.984882108	0.000341098	0.485714286	0.328723032
4355833	3656.XP_008460902.1	0.948899808	0.003850127	0.142857143	0.787172012
4355833	3750.XP_008350788.1	0.959316778	0.002449019	0.485714286	0.328723032
4355833	90675.XP_010473862.1	0.989357399	0.000169295	0.657142857	0.156174927
4355833	38727.Pavir.Ea00503.1.p	0.946851934	0.004162011	0.771428571	0.072396501
4355833	225117.XP_009367462.1	0.993036586	7.26E-05	0.942857143	0.004804665
4355833	981085.XP_010112005.1	0.987408645	0.000236815	0.714285714	0.110787172
4355833	218851.Aquca_002_00458.1	0.924343197	0.0083694	1	0
4355833	2711.XP_006471658.1	0.989681819	0.000159148	0.485714286	0.328723032
4355833	981085.XP_010111072.1	0.988944318	0.000182667	0.657142857	0.156174927
4355833	Q9FWA3	0.930980793	0.006981085	0.942857143	0.004804665
4355833	Q2QLY4	0.993879816	5.61E-05	0.714285714	0.110787172
4355833	981085.XP_010093648.1	0.858719804	0.028530158	0.942857143	0.004804665
4355833	981085.XP_010093011.1	0.991485571	0.000108435	0.942857143	0.004804665
4355833	P48352	0.99765906	8.21E-06	0.771428571	0.072396501
4355833	57918.XP_004302590.1	0.675990182	0.140465885	0.942857143	0.004804665
4355833	3656.XP_008453452.1	0.948008767	0.003984364	0.028571429	0.957154519
4355833	3847.GLYMA08G03580.1	0.963727303	0.001949701	0.6	0.208
4355833	3885.XP_007157909.1	0.975804831	0.000871027	0.942857143	0.004804665
4355833	P57691	0.957013448	0.002732049	-0.028571429	0.957154519
4355833	90675.XP_010413029.1	0.985751052	0.000303102	0.6	0.208
4355833	225117.XP_009344042.1	0.958014903	0.002607118	0.714285714	0.110787172
4355833	102107.XP_008223564.1	0.964206988	0.001898782	0.828571429	0.041562682
4355833	3885.XP_007163247.1	0.989938323	0.000151347	0.828571429	0.041562682
4355833	225117.XP_009362109.1	0.736962522	0.09468346	0.828571429	0.041562682
4355833	3827.XP_004512402.1	0.804190911	0.053758021	1	0
4355833	P30184	0.844867889	0.034232255	0.885714286	0.018845481
4355833	981085.XP_010097887.1	0.224270739	0.669234005	0.885714286	0.018845481
4355833	981085.XP_010091033.1	0.988884337	0.00018465	0.257142857	0.622787172
4355833	Q945K7	0.986023141	0.000291664	0.257142857	0.622787172
4355833	981085.XP_010107098.1	0.969924275	0.001343221	0.257142857	0.622787172
4355833	981085.XP_010106863.1	0.918486407	0.009695892	1	0
4355833	981085.XP_010094387.1	0.990740513	0.00012821	0.828571429	0.041562682
4355833	3988.XP_002531124.1	0.999550488	3.03E-07	1	0
4355833	981085.XP_010113283.1	0.969195149	0.001408792	0.485714286	0.328723032
4355833	59689.fgenesh2_kg.3__603__AT3G06035.1	0.965429307	0.001772041	0.657142857	0.156174927
4355833	4098.XP_009613926.1	0.988726063	0.000189936	0.657142857	0.156174927
4355833	981085.XP_010105002.1	0.978847174	0.000666431	-0.142857143	0.787172012
4355833	981085.XP_010103749.1	0.767717452	0.07466635	0.828571429	0.041562682
4355833	3656.XP_008459799.1	0.950856964	0.003563216	1	0
4355833	3659.XP_004149644.1	0.945617403	0.004355783	0.371428571	0.468478134
4355833	981085.XP_010103488.1	0.937944961	0.00565676	0.428571429	0.396501458
4355833	981085.XP_010113190.1	0.995998958	2.40E-05	0.771428571	0.072396501
4355833	981085.XP_010100319.1	0.616244715	0.192644719	0.828571429	0.041562682
4355833	3827.XP_004509045.1	0.996166339	2.20E-05	0.942857143	0.004804665
4355833	Q9LXG1	0.95038977	0.003630713	0.428571429	0.396501458
4355833	57918.XP_004288082.1	0.964528407	0.001865035	0.428571429	0.396501458
4355833	981085.XP_010096509.1	0.970701217	0.001275053	0.2	0.704
4355833	981085.XP_010107907.1	0.812559886	0.049407953	0.942857143	0.004804665
4355833	981085.XP_010088878.1	0.972771355	0.001102005	0.828571429	0.041562682
4355833	4081.Solyc06g011350.2.1	0.945298195	0.004406589	-0.085714286	0.87174344
4355833	981085.XP_010104626.1	0.989097626	0.000177645	0.828571429	0.041562682
4355833	981085.XP_010101743.1	0.97983594	0.000605785	0.885714286	0.018845481
4355833	4432.XP_010263341.1	0.303826061	0.558284042	0.885714286	0.018845481
4355833	981085.XP_010100385.1	0.993334211	6.65E-05	0.828571429	0.041562682
4355833	3641.EOY21292	0.892395263	0.016745203	-0.028571429	0.957154519
4355833	102107.XP_008233682.1	0.973506548	0.001043557	0.885714286	0.018845481
4355833	981085.XP_010087582.1	0.992059032	9.43E-05	0.771428571	0.072396501
4355833	57918.XP_004293297.1	0.952694476	0.003303788	0.942857143	0.004804665
4355833	29730.Gorai.008G029900.1	0.860450668	0.027852231	0.714285714	0.110787172
4355833	981085.XP_010108883.1	0.997823489	7.10E-06	0.885714286	0.018845481
4355833	2711.XP_006490240.1	0.448101019	0.372836587	0.828571429	0.041562682
4355833	981085.XP_010089131.1	0.899369054	0.014680357	0.428571429	0.396501458
4355833	29760.VIT_06s0004g06610.t01	0.912759736	0.011084309	0.428571429	0.396501458
4355833	981085.XP_010101688.1	0.947983363	0.003988224	0.485714286	0.328723032
4355833	O23735	0.917866592	0.009841813	0.314285714	0.544093294
4355833	218851.Aquca_016_00235.1	0.930988245	0.006979595	1	0
4355833	4113.PGSC0003DMT400006326	0.979102533	0.000650493	0.6	0.208
4355833	3694.POPTR_0010s08180.1	0.523966254	0.285975633	0.885714286	0.018845481
4355833	Q9FZ76	0.955444234	0.002933598	0.771428571	0.072396501
4355833	264402.Cagra.0338s0018.1.p	0.94504293	0.004447426	0.6	0.208
4355833	3827.XP_004487074.1	0.962957214	0.002032838	0.828571429	0.041562682
4355833	Q9SN86	0.960933711	0.002259451	0.371428571	0.468478134
4355833	57918.XP_004295104.1	0.997824519	7.09E-06	0.885714286	0.018845481
4355833	3641.EOY02246	0.936660814	0.005890725	0.942857143	0.004804665
4355833	3760.EMJ13582	0.960307489	0.002331975	0.657142857	0.156174927
4355833	2711.XP_006483525.1	0.99007578	0.000147246	0.885714286	0.018845481
4355833	71139.XP_010052458.1	0.922603259	0.00875357	0.828571429	0.041562682
4355833	2711.XP_006467306.1	0.967528514	0.001564477	0.942857143	0.004804665
4355833	981085.XP_010101278.1	-0.844499665	0.034390505	-0.314285714	0.544093294
4355833	981085.XP_010094681.1	0.979930862	0.000600114	0.257142857	0.622787172
4355833	Q9XHE4	0.730679692	0.09903278	0.942857143	0.004804665
4355833	981085.XP_010111768.1	0.991650686	0.000104276	0.771428571	0.072396501
4355833	3880.AES62702	0.980414142	0.000571652	0.828571429	0.041562682
4355833	71139.XP_010034206.1	0.974628439	0.000957408	0.542857143	0.265702624
4355833	161934.XP_010681206.1	0.888194488	0.018051898	1	0
4355833	981085.XP_010094696.1	0.976825484	0.000799364	0.942857143	0.004804665
4355833	A2YDY2	0.991966019	9.66E-05	0.942857143	0.004804665
4355833	29760.VIT_06s0009g01200.t01	0.969894958	0.001345828	0.6	0.208
4355833	Q43731	0.987229204	0.000243598	0.771428571	0.072396501
4355833	3847.GLYMA20G23080.1	0.98098765	0.000538768	0.771428571	0.072396501
4355833	4081.Solyc04g014510.2.1	0.986955968	0.00025411	0.371428571	0.468478134
4355833	225117.XP_009341119.1	0.989117026	0.000177014	0.6	0.208
4355833	981085.XP_010093120.1	0.989466433	0.00016585	0.828571429	0.041562682
4355833	Q9S7E9	0.986946085	0.000254495	0.828571429	0.041562682
4355833	P50888	0.977178376	0.000775297	0.371428571	0.468478134
4355833	71139.XP_010040054.1	0.97090118	0.001257792	0.942857143	0.004804665
4355833	85681.XP_006424201.1	0.784423986	0.064700293	1	0
4355833	3760.EMJ23343	0.958679274	0.002525828	0.942857143	0.004804665
4355833	3760.EMJ04969	0.98746359	0.000234757	0.485714286	0.328723032
4355833	981085.XP_010098045.1	0.93594417	0.006023309	0.542857143	0.265702624
4355833	3760.EMJ07241	0.989169554	0.000175313	0.771428571	0.072396501
4355833	981085.XP_010108267.1	0.979270749	0.000640099	0.6	0.208
4355833	3988.XP_002513744.1	0.886829938	0.018486484	0.142857143	0.787172012
4355833	981085.XP_010105174.1	0.906510823	0.012701781	0.485714286	0.328723032
4355833	102107.XP_008241343.1	0.850732688	0.031758203	0.028571429	0.957154519
4355833	2711.XP_006470936.1	0.934041295	0.006382348	0.257142857	0.622787172
4355833	29730.Gorai.012G081300.1	0.594874353	0.212944198	0.885714286	0.018845481
4355833	4432.XP_010250594.1	0.330735613	0.52198551	0.828571429	0.041562682
4355833	981085.XP_010089536.1	0.943764753	0.004654685	0.771428571	0.072396501
4355833	981085.XP_010100075.1	0.890396141	0.017361173	-0.142857143	0.787172012
4355833	28532.XP_010544738.1	0.92958599	0.007262638	1	0
4355833	981085.XP_010098926.1	0.940361991	0.005228981	0.485714286	0.328723032
4355833	3694.POPTR_0010s05590.1	0.976904017	0.000793977	0.828571429	0.041562682
4355833	3750.XP_008393274.1	0.982788253	0.000441817	0.485714286	0.328723032
4355833	3760.EMJ19995	0.984538717	0.000356729	0.942857143	0.004804665
4355833	981085.XP_010094101.1	0.879454572	0.020920966	0.085714286	0.87174344
4355833	28532.XP_010528136.1	0.523905612	0.286041626	0.885714286	0.018845481
4355833	161934.XP_010683487.1	0.464857183	0.352940232	0.942857143	0.004804665
4355833	3656.XP_008452970.1	0.965511986	0.001763624	0.6	0.208
4355833	4432.XP_010259660.1	0.984617998	0.000353089	0.371428571	0.468478134
4355833	981085.XP_010092945.1	0.826344082	0.04261615	0.542857143	0.265702624
4355833	P29684	0.767004473	0.075106069	1	0
4355833	3641.EOY30538	0.519750002	0.290577647	0.885714286	0.018845481
4355833	981085.XP_010107883.1	0.979720744	0.000612702	0.714285714	0.110787172
4355833	981085.XP_010102045.1	0.855197179	0.029933683	0.771428571	0.072396501
4355833	3694.POPTR_0006s04870.1	0.922050343	0.008877407	0.542857143	0.265702624
4355833	981085.XP_010105076.1	0.928683754	0.007447653	0.085714286	0.87174344
4355833	981085.XP_010087198.1	0.94268122	0.004834005	0.485714286	0.328723032
4355833	3760.EMJ13657	0.992635549	8.12E-05	0.714285714	0.110787172
4355833	3983.cassava4.1_012935m	0.987852772	0.000220437	0.371428571	0.468478134
4355833	O23138	0.937041565	0.005820871	0.085714286	0.87174344
4355833	71139.XP_010028264.1	0.912841649	0.011063815	0.942857143	0.004804665
4355833	13333.ERN09354	0.975378304	0.000901879	0.485714286	0.328723032
4355833	981085.XP_010093854.1	0.989985732	0.000149926	0.885714286	0.018845481
4355833	981085.XP_010087237.1	0.958847188	0.002505484	1	0
4355833	4155.Migut.L01482.1.p	0.964959035	0.001820291	0.771428571	0.072396501
4355833	29730.Gorai.001G158300.1	0.986086501	0.000289031	0.885714286	0.018845481
4355833	P16059	-0.392431155	0.4415709	-0.942857143	0.004804665
4355833	3750.XP_008394248.1	0.991707638	0.00010286	0.828571429	0.041562682
4355833	Q06652	0.963021306	0.002025853	0.942857143	0.004804665
4355833	102107.XP_008231281.1	0.988442484	0.000199592	0.657142857	0.156174927
4355833	102107.XP_008230612.1	0.989152547	0.000175863	0.771428571	0.072396501
4355833	57918.XP_004293598.1	0.418681649	0.408673785	0.885714286	0.018845481
4355833	981085.XP_010111940.1	0.986808891	0.00025986	0.6	0.208
4355833	981085.XP_010096026.1	0.992054395	9.44E-05	0.771428571	0.072396501
4355833	102107.XP_008232969.1	0.956256395	0.002828403	0.828571429	0.041562682
4355833	981085.XP_010102129.1	0.98547202	0.00031506	0.2	0.704
4355833	102107.XP_008235028.1	0.867247512	0.025265071	0.771428571	0.072396501
4355833	2711.XP_006484794.1	0.813866573	0.048744122	0.085714286	0.87174344
4355833	3750.XP_008362782.1	0.978336115	0.000698902	0.657142857	0.156174927
4355833	981085.XP_010099133.1	0.996191155	2.17E-05	0.885714286	0.018845481
4355833	981085.XP_010111044.1	0.921050303	0.009103533	0.142857143	0.787172012
4355833	O24370	0.772175244	0.071943658	0.942857143	0.004804665
4355833	4555.Si039576m	0.927705449	0.007650829	0.828571429	0.041562682
4355833	102107.XP_008231141.1	0.914457735	0.010663242	0.257142857	0.622787172
4355833	13333.ERM94103	0.923501444	0.008554208	1	0
4355833	981085.XP_010092793.1	0.976668149	0.000810212	0.6	0.208
4355833	981085.XP_010086957.1	0.982924527	0.000434868	1	0
4355833	3847.GLYMA15G02610.1	0.959026944	0.002483794	0.885714286	0.018845481
4355833	981085.XP_010105147.1	0.991791501	0.000100793	0.714285714	0.110787172
4355833	4432.XP_010241580.1	0.988178255	0.000208804	0.428571429	0.396501458
4355833	57918.XP_004303501.1	0.988976715	0.000181599	0.428571429	0.396501458
4355833	981085.XP_010092558.1	0.959932916	0.002375896	0.771428571	0.072396501
4355833	3760.EMJ09573	0.982285337	0.000467934	0.142857143	0.787172012
4355833	P52428	0.124533384	0.814165591	0.885714286	0.018845481
4355833	2711.XP_006464189.1	0.865578503	0.025889268	0.942857143	0.004804665
4355833	981085.XP_010095107.1	0.989333031	0.000170069	0.542857143	0.265702624
4355833	P30298	0.94302203	0.004777244	0.657142857	0.156174927
4355833	3983.cassava4.1_020178m	0.996648636	1.68E-05	0.828571429	0.041562682
4355833	3750.XP_008363706.1	0.980985988	0.000538862	0.657142857	0.156174927
4355833	3983.cassava4.1_003845m	0.967260625	0.001590254	0.771428571	0.072396501
4355833	3988.XP_002513892.1	0.923934011	0.008458992	0.428571429	0.396501458
4355833	264402.Cagra.8059s0001.1.p	0.982167555	0.000474159	0.371428571	0.468478134
4355833	3750.XP_008364532.1	0.966848741	0.001630292	0.771428571	0.072396501
4355833	981085.XP_010103674.1	0.954985824	0.002993808	0.942857143	0.004804665
4355833	29730.Gorai.012G017900.1	0.957804193	0.002633165	0.257142857	0.622787172
4355833	981085.XP_010094136.1	0.948727515	0.003875907	0.428571429	0.396501458
4355833	981085.XP_010108838.1	0.989061645	0.000178817	0.657142857	0.156174927
4355833	3760.EMJ03142	0.628588965	0.181301873	0.885714286	0.018845481
4355833	102107.XP_008237382.1	0.191429344	0.716363467	0.885714286	0.018845481
4355833	981085.XP_010110991.1	0.969181767	0.00141001	0.942857143	0.004804665
4355833	102107.XP_008223577.1	0.167419289	0.751217382	0.885714286	0.018845481
4355833	981085.XP_010104871.1	0.968720813	0.00145228	0.771428571	0.072396501
4355833	102107.XP_008225700.1	0.41554082	0.412565353	0.885714286	0.018845481
4355833	3750.XP_008351727.1	0.985773379	0.000302155	0.485714286	0.328723032
4355833	3659.XP_004138711.1	0.966599345	0.001654775	0.257142857	0.622787172
4355833	3983.cassava4.1_017840m	0.977286565	0.000767991	0.371428571	0.468478134
4355833	981085.XP_010097465.1	0.861996546	0.027253295	0.485714286	0.328723032
4355833	218851.Aquca_111_00026.1	0.875739804	0.022201569	0.657142857	0.156174927
4355833	981085.XP_010101438.1	0.97821345	0.00070681	0.085714286	0.87174344
4355833	3988.XP_002534437.1	0.796504687	0.057902108	0.942857143	0.004804665
4355833	3711.Bra014340.1-P	0.960065611	0.00236029	0.714285714	0.110787172
4355833	981085.XP_010111015.1	0.856697542	0.029331991	0.371428571	0.468478134
4355833	225117.XP_009336005.1	0.90191085	0.013960341	0.942857143	0.004804665
4355833	57918.XP_004293979.1	0.846234945	0.033647751	0.828571429	0.041562682
4355833	981085.XP_010107883.1	0.852143594	0.031176093	0.657142857	0.156174927
4355833	P46519	0.890660782	0.017279018	0.371428571	0.468478134
4355833	29760.VIT_17s0000g01540.t01	0.976821596	0.000799631	1	0
4355833	981085.XP_010110073.1	0.875701735	0.02221488	0.485714286	0.328723032
4355833	981085.XP_010093929.1	0.980030137	0.000594211	0.542857143	0.265702624
4355833	981085.XP_010107389.1	0.953884959	0.003140862	0.942857143	0.004804665
4355833	981085.XP_010100629.1	0.907922002	0.012327202	0.828571429	0.041562682
4355833	28532.XP_010521311.1	0.783646404	0.065149683	0.942857143	0.004804665
4355833	85681.XP_006442220.1	0.986900564	0.000256269	0.485714286	0.328723032
4355833	981085.XP_010102984.1	0.955952578	0.002867533	0.6	0.208
4355833	P49200	0.987183056	0.000245358	0.428571429	0.396501458
4355833	981085.XP_010112290.1	0.42814133	0.397028228	0.942857143	0.004804665
4355833	3750.XP_008358051.1	0.955962543	0.002866246	0.771428571	0.072396501
4355833	3827.XP_004502849.1	0.98363077	0.000399734	0.6	0.208
4355833	A0AT32	0.965963148	0.001718045	0.885714286	0.018845481
4355833	981085.XP_010093621.1	0.558157088	0.249708312	1	0
4355833	981085.XP_010099974.1	0.964469371	0.001871211	0.657142857	0.156174927
4355833	3847.GLYMA09G28120.1	0.212943098	0.68541328	0.942857143	0.004804665
4355833	981085.XP_010108377.1	0.955441123	0.002934005	0.485714286	0.328723032
4355833	2711.XP_006471567.1	0.930774301	0.007022424	0.142857143	0.787172012
4355833	3656.XP_008460646.1	-0.696619221	0.124098278	-0.942857143	0.004804665
4355833	981085.XP_010109672.1	0.701639535	0.12024858	0.885714286	0.018845481
4355833	3750.XP_008339335.1	0.687202685	0.131460858	1	0
4355833	981085.XP_010088787.1	0.969113428	0.001416238	0.942857143	0.004804665
4355833	981085.XP_010088971.1	0.830760006	0.040539563	1	0
4355833	3847.GLYMA17G10610.1	0.993615685	6.10E-05	0.828571429	0.041562682
4355833	3694.POPTR_0007s14010.1	0.936778072	0.005869169	0.371428571	0.468478134
4355833	P46644	0.912803521	0.011073352	0.6	0.208
4355833	P29677	-0.825281673	0.043122972	-0.371428571	0.468478134
4355833	90675.XP_010420085.1	0.880200975	0.020668043	0.371428571	0.468478134
4355833	981085.XP_010105270.1	0.988037928	0.000213781	0.942857143	0.004804665
4355833	102107.XP_008230601.1	0.876921744	0.021790175	0.657142857	0.156174927
4355833	4432.XP_010266359.1	0.987991811	0.000215429	0.2	0.704
4355833	981085.XP_010101190.1	0.981904909	0.000488186	0.942857143	0.004804665
4355833	225117.XP_009351655.1	0.835895545	0.03818572	0.885714286	0.018845481
4355833	981085.XP_010093503.1	-0.592953591	0.214809064	-0.828571429	0.041562682
4355833	3702.AT2G39050.1	0.134797546	0.799028343	0.885714286	0.018845481
4355833	90675.XP_010433314.1	0.820316925	0.045528387	0.485714286	0.328723032
4355833	225117.XP_009365316.1	0.993312991	6.69E-05	1	0
4355833	28532.XP_010535603.1	0.994176747	5.08E-05	0.828571429	0.041562682
4355833	4006.Lus10014766	-0.820295185	0.045539053	-0.771428571	0.072396501
4355833	3694.POPTR_0003s18370.1	0.940353268	0.005230495	0.828571429	0.041562682
4355833	981085.XP_010101121.1	0.941273734	0.005071895	0.028571429	0.957154519
4355833	981085.XP_010097501.1	0.995896897	2.52E-05	0.942857143	0.004804665
4355833	28532.XP_010534892.1	0.987802551	0.000222259	0.657142857	0.156174927
4355833	Q0J6H8	0.898778633	0.014850103	0.485714286	0.328723032
4355833	981085.XP_010087381.1	0.854719871	0.03012631	0.6	0.208
4355833	981085.XP_010098210.1	0.97371663	0.001027145	0.828571429	0.041562682
4355833	3988.XP_002509853.1	0.875427452	0.022310901	0.542857143	0.265702624
4355833	Q96529	0.979637528	0.000617724	0.942857143	0.004804665
4355833	981085.XP_010087996.1	0.973161959	0.001070755	0.657142857	0.156174927
4355833	O81077	0.860303019	0.027909759	0.314285714	0.544093294
4355833	P17606	0.992893271	7.56E-05	0.714285714	0.110787172
5055305	981085.XP_010095013.1	0.681681514	0.135862914	0.885714286	0.018845481
5055305	72664.XP_006392573.1	0.633518382	0.176852316	0.828571429	0.041562682
5055305	O62964	0.468552088	0.348605078	0.885714286	0.018845481
5055305	Q03033	0.667434095	0.147509214	0.828571429	0.041562682
5055305	29730.Gorai.013G213000.1	-0.7417593	0.091421577	-0.828571429	0.041562682
5055305	O23654	0.648953423	0.163220165	0.885714286	0.018845481
5055305	3750.XP_008351407.1	0.526652531	0.283058137	0.885714286	0.018845481
5055305	981085.XP_010097949.1	0.518136477	0.292346145	0.885714286	0.018845481
5055305	3983.cassava4.1_014739m	0.973021224	0.001081963	0.885714286	0.018845481
5055305	29730.Gorai.003G069800.1	0.606060087	0.20221548	0.885714286	0.018845481
5055305	29730.Gorai.011G128100.1	0.577218486	0.230331439	0.828571429	0.041562682
5055305	3847.GLYMA10G39460.1	0.586577681	0.221046359	0.885714286	0.018845481
5055305	981085.XP_010090210.1	0.642779208	0.168618159	0.885714286	0.018845481
5055305	3988.XP_002509749.1	0.659945232	0.153794369	0.942857143	0.004804665
5055305	3983.cassava4.1_001860m	0.655411138	0.157653729	0.885714286	0.018845481
5055305	3847.GLYMA16G09170.2	0.452567908	0.367495099	0.885714286	0.018845481
5055305	981085.XP_010096321.1	0.591597279	0.21612986	0.828571429	0.041562682
5055305	Q9SP07	0.531489358	0.277833769	0.828571429	0.041562682
5055305	3694.POPTR_0004s18870.1	0.971711347	0.001189053	0.942857143	0.004804665
5055305	225117.XP_009353060.1	0.647255078	0.164697625	0.828571429	0.041562682
5055305	29730.Gorai.009G231000.1	0.701729385	0.120180163	0.828571429	0.041562682
5055305	981085.XP_010098769.1	0.620379072	0.188814099	0.885714286	0.018845481
5055305	3750.XP_008389804.1	0.539388231	0.269382368	0.828571429	0.041562682
5055305	3988.XP_002528494.1	0.685925682	0.13247345	0.828571429	0.041562682
5055305	981085.XP_010103488.1	0.616805768	0.192123026	0.885714286	0.018845481
5055305	981085.XP_010103561.1	0.650675388	0.16172789	0.885714286	0.018845481
5055305	981085.XP_010108785.1	0.609475657	0.198984604	0.828571429	0.041562682
5055305	981085.XP_010091979.1	0.607559034	0.200794969	0.885714286	0.018845481
5055305	Q9STW6	0.663984187	0.150390734	0.942857143	0.004804665
5055305	57918.XP_004303503.1	0.642495218	0.16886822	0.828571429	0.041562682
5055305	3760.EMJ03271	0.688806162	0.130194152	0.942857143	0.004804665
5055305	3694.POPTR_0014s10120.3	0.695354064	0.125076755	1	0
5055305	Q42961	0.569015449	0.238594334	0.885714286	0.018845481
5055305	3983.cassava4.1_023613m	0.926797818	0.00784171	1	0
5055305	2711.XP_006478162.1	0.107847245	0.83885632	0.828571429	0.041562682
5055305	225117.XP_009358557.1	0.543996575	0.264498209	0.828571429	0.041562682
5055305	3750.XP_008391333.1	0.60799233	0.200385108	0.828571429	0.041562682
5055305	3988.XP_002524159.1	0.607548785	0.200804667	0.885714286	0.018845481
5055305	3988.XP_002524160.1	0.487342917	0.326858355	0.885714286	0.018845481
5055305	981085.XP_010088447.1	0.62142629	0.187848857	0.942857143	0.004804665
5055305	P46257	0.544297209	0.264180783	0.942857143	0.004804665
5055305	981085.XP_010095423.1	0.634785421	0.175716064	0.885714286	0.018845481
5055305	981085.XP_010091033.1	0.609358882	0.199094713	0.828571429	0.041562682
5055305	981085.XP_010091033.1	0.654489945	0.158442786	0.942857143	0.004804665
5055305	3656.XP_008451673.1	0.679400414	0.137699873	0.942857143	0.004804665
5055305	37682.EMT05929	-0.627213652	0.182551496	-0.828571429	0.041562682
5055305	Q9SJU4	0.555583098	0.252371987	0.885714286	0.018845481
5055305	4096.XP_009771314.1	0.612430782	0.196206481	0.828571429	0.041562682
5055305	981085.XP_010087582.1	0.631155375	0.178979552	0.828571429	0.041562682
5055305	71139.XP_010051691.1	0.60905202	0.199384177	0.828571429	0.041562682
5055305	981085.XP_010108374.1	0.601591717	0.206474234	0.828571429	0.041562682
5055305	981085.XP_010107443.1	0.577471526	0.230078397	0.828571429	0.041562682
5055305	981085.XP_010100450.1	0.670511808	0.144958677	0.942857143	0.004804665
5055305	981085.XP_010098534.1	0.801001485	0.055460402	0.885714286	0.018845481
5055305	981085.XP_010107430.1	0.550063401	0.25812117	0.885714286	0.018845481
5055305	981085.XP_010095088.1	0.863276996	0.026761876	0.828571429	0.041562682
5055305	981085.XP_010087166.1	0.606487834	0.201809698	0.828571429	0.041562682
5055305	3694.POPTR_0006s20270.1	0.651273594	0.161210832	0.885714286	0.018845481
5055305	981085.XP_010099754.1	0.80007356	0.055960284	0.942857143	0.004804665
5055305	981085.XP_010107718.1	0.599298977	0.208673425	0.828571429	0.041562682
5055305	161934.XP_010682112.1	0.672102263	0.143648111	0.885714286	0.018845481
5055305	3988.XP_002513353.1	0.624111542	0.185383159	0.885714286	0.018845481
5055305	38727.Pavir.Ea00503.1.p	0.664864933	0.149652836	0.885714286	0.018845481
5055305	225117.XP_009367462.1	0.606089416	0.202187646	0.828571429	0.041562682
5055305	28532.XP_010544150.1	0.245493748	0.639156986	0.828571429	0.041562682
5055305	Q9FWA3	0.521218732	0.288971379	0.828571429	0.041562682
5055305	981085.XP_010093648.1	0.508609728	0.302869971	0.828571429	0.041562682
5055305	981085.XP_010093011.1	0.614927215	0.193872076	0.828571429	0.041562682
5055305	90675.XP_010413029.1	0.70589107	0.117029873	0.942857143	0.004804665
5055305	102107.XP_008223564.1	0.697828929	0.123165814	0.942857143	0.004804665
5055305	225117.XP_009362109.1	0.835263277	0.038471954	0.942857143	0.004804665
5055305	3827.XP_004509045.1	0.612426207	0.196210771	0.828571429	0.041562682
5055305	981085.XP_010104626.1	0.68589914	0.132494532	0.942857143	0.004804665
5055305	981085.XP_010100385.1	0.623036781	0.186368427	0.942857143	0.004804665
5055305	3988.XP_002510677.1	0.832589362	0.03969353	0.885714286	0.018845481
5055305	29730.Gorai.008G029900.1	0.571208472	0.23637399	0.885714286	0.018845481
5055305	981085.XP_010105263.1	0.194930806	0.711307284	0.828571429	0.041562682
5055305	3847.GLYMA11G37360.1	0.334106934	0.517487351	0.828571429	0.041562682
5055305	Q9FZ76	0.593306253	0.214466172	0.885714286	0.018845481
5055305	3641.EOY02246	0.580856115	0.226704461	0.828571429	0.041562682
5055305	981085.XP_010111768.1	0.620841873	0.188387274	0.885714286	0.018845481
5055305	3847.GLYMA20G23080.1	0.667438338	0.147505684	0.885714286	0.018845481
5055305	28532.XP_010543443.1	0.904514426	0.013240948	0.771428571	0.072396501
5055305	Q9S7E9	0.625796529	0.18384283	0.942857143	0.004804665
5055305	71139.XP_010063879.1	0.480293469	0.334957281	0.885714286	0.018845481
5055305	3760.EMJ07241	0.645657317	0.166092695	0.885714286	0.018845481
5055305	29760.VIT_11s0065g00480.t01	0.513284826	0.297688108	0.885714286	0.018845481
5055305	3694.POPTR_0010s05590.1	0.601879763	0.206198611	0.942857143	0.004804665
5055305	3760.EMJ19995	0.60443648	0.203758737	0.828571429	0.041562682
5055305	981085.XP_010107883.1	0.602489502	0.205615664	0.885714286	0.018845481
5055305	3760.EMJ13657	0.657359245	0.155990558	0.828571429	0.041562682
5055305	4155.Migut.L01482.1.p	0.623668464	0.185789081	0.885714286	0.018845481
5055305	Q06652	0.60630053	0.201987343	0.828571429	0.041562682
5055305	102107.XP_008230612.1	0.614955604	0.193845596	0.885714286	0.018845481
5055305	102107.XP_008235028.1	0.758634434	0.080355347	0.885714286	0.018845481
5055305	981085.XP_010092793.1	0.727895299	0.100988005	0.942857143	0.004804665
5055305	981085.XP_010105147.1	0.633221481	0.177119011	0.828571429	0.041562682
5055305	3656.XP_008443436.1	0.944767307	0.004491728	0.942857143	0.004804665
5055305	3983.cassava4.1_003845m	0.720454151	0.106296144	0.885714286	0.018845481
5055305	981085.XP_010103674.1	0.616899886	0.192035568	0.828571429	0.041562682
5055305	3827.XP_004485468.1	0.93046964	0.007083635	0.942857143	0.004804665
5055305	981085.XP_010110991.1	0.597719226	0.210194219	0.828571429	0.041562682
5055305	3988.XP_002534437.1	0.460440223	0.358147526	0.828571429	0.041562682
5055305	3711.Bra014340.1-P	0.746311874	0.08837311	0.828571429	0.041562682
5055305	57918.XP_004288094.1	0.519070427	0.291321998	0.828571429	0.041562682
5055305	28532.XP_010521311.1	0.472859726	0.343575259	0.828571429	0.041562682
5055305	981085.XP_010099974.1	0.758480351	0.080453481	1	0
5055305	981085.XP_010108377.1	0.728980286	0.1002241	0.828571429	0.041562682
5055305	981085.XP_010107187.1	0.831352547	0.040264613	0.828571429	0.041562682
5055305	981085.XP_010090486.1	-0.369883224	0.470477691	-0.828571429	0.041562682
5055305	P17606	0.619290334	0.189819774	0.885714286	0.018845481
(-)-alpha-Cedrene	P34921	0.717696366	0.10829387	0.885714286	0.018845481
(-)-alpha-Cedrene	3694.POPTR_0004s20220.1	0.847741288	0.033009188	0.714285714	0.110787172
(-)-alpha-Cedrene	3988.XP_002524017.1	0.760668526	0.079064932	0.885714286	0.018845481
(-)-alpha-Cedrene	102107.XP_008231179.1	0.350884756	0.495273351	0.828571429	0.041562682
(-)-alpha-Cedrene	981085.XP_010099974.1	0.824718324	0.043392851	0.542857143	0.265702624
(-)-alpha-Cedrene	981085.XP_010107443.1	0.959939515	0.002375118	0.714285714	0.110787172
(-)-alpha-Cedrene	2711.XP_006466432.1	0.631419154	0.178741567	0.828571429	0.041562682
(-)-alpha-Cedrene	981085.XP_010089131.1	-0.612521369	0.196121574	-0.828571429	0.041562682
(-)-alpha-Cedrene	4155.Migut.F02068.1.p	-0.856321067	0.029482426	-0.828571429	0.041562682
(-)-alpha-Cedrene	3760.EMJ12600	0.675752287	0.140659722	0.942857143	0.004804665
(-)-alpha-Cedrene	981085.XP_010094597.1	0.686398329	0.132098276	0.828571429	0.041562682
(-)-alpha-Cedrene	3847.GLYMA05G34570.1	-0.877703234	0.021520183	-0.828571429	0.041562682
(-)-alpha-Cedrene	A4GFB7	0.924630711	0.008306726	0.485714286	0.328723032
(-)-alpha-Cedrene	218851.Aquca_025_00112.1	0.689677148	0.129508321	0.942857143	0.004804665
(1R_2S)-1-Hydroxypropane-1_2_3-tricarboxylate	3656.XP_008442791.1	-0.832421227	0.03977094	-0.714285714	0.110787172
(1R_2S)-1-Hydroxypropane-1_2_3-tricarboxylate	3694.POPTR_0004s20220.1	0.677931053	0.13888876	0.885714286	0.018845481
(1R_2S)-1-Hydroxypropane-1_2_3-tricarboxylate	Q03685	-0.63977842	0.171268278	-0.828571429	0.041562682
(1R_2S)-1-Hydroxypropane-1_2_3-tricarboxylate	981085.XP_010088913.1	-0.499471722	0.313094522	-0.828571429	0.041562682
(1R_2S)-1-Hydroxypropane-1_2_3-tricarboxylate	981085.XP_010099974.1	0.859017747	0.028412912	0.828571429	0.041562682
(1R_2S)-1-Hydroxypropane-1_2_3-tricarboxylate	981085.XP_010107443.1	0.907765998	0.012368344	0.657142857	0.156174927
(1R_2S)-1-Hydroxypropane-1_2_3-tricarboxylate	Q945K7	-0.531785002	0.277515644	-0.942857143	0.004804665
(1R_2S)-1-Hydroxypropane-1_2_3-tricarboxylate	4081.Solyc06g011350.2.1	-0.556181917	0.251751316	-0.828571429	0.041562682
(1R_2S)-1-Hydroxypropane-1_2_3-tricarboxylate	981085.XP_010097974.1	0.757912135	0.080815836	0.885714286	0.018845481
(1R_2S)-1-Hydroxypropane-1_2_3-tricarboxylate	981085.XP_010089131.1	-0.571747048	0.235829964	-0.828571429	0.041562682
(1R_2S)-1-Hydroxypropane-1_2_3-tricarboxylate	3649.evm.model.supercontig_2.174	0.594668369	0.213143873	0.942857143	0.004804665
(1R_2S)-1-Hydroxypropane-1_2_3-tricarboxylate	Q9SN86	-0.621329886	0.18793763	-0.885714286	0.018845481
(1R_2S)-1-Hydroxypropane-1_2_3-tricarboxylate	981085.XP_010094323.1	0.582094317	0.225475138	0.885714286	0.018845481
(1R_2S)-1-Hydroxypropane-1_2_3-tricarboxylate	102107.XP_008241343.1	-0.71101958	0.113198193	-0.942857143	0.004804665
(1R_2S)-1-Hydroxypropane-1_2_3-tricarboxylate	981085.XP_010110340.1	-0.894504056	0.016107038	-0.885714286	0.018845481
(1R_2S)-1-Hydroxypropane-1_2_3-tricarboxylate	3760.EMJ20031	-0.804955943	0.053353325	-0.828571429	0.041562682
(1R_2S)-1-Hydroxypropane-1_2_3-tricarboxylate	3750.XP_008357775.1	-0.69830458	0.122800012	-0.828571429	0.041562682
(1R_2S)-1-Hydroxypropane-1_2_3-tricarboxylate	981085.XP_010094101.1	-0.670907688	0.144631988	-0.885714286	0.018845481
(1R_2S)-1-Hydroxypropane-1_2_3-tricarboxylate	3983.cassava4.1_012935m	-0.4850197	0.329519464	-0.828571429	0.041562682
(1R_2S)-1-Hydroxypropane-1_2_3-tricarboxylate	981085.XP_010102129.1	-0.498913646	0.313723033	-1	0
(1R_2S)-1-Hydroxypropane-1_2_3-tricarboxylate	A4GFB7	0.826025835	0.042767676	0.771428571	0.072396501
(1R_2S)-1-Hydroxypropane-1_2_3-tricarboxylate	3760.EMJ09573	-0.503640032	0.308414925	-0.885714286	0.018845481
(1R_2S)-1-Hydroxypropane-1_2_3-tricarboxylate	3983.cassava4.1_019368m	0.691245514	0.128277319	0.828571429	0.041562682
(1R_2S)-1-Hydroxypropane-1_2_3-tricarboxylate	3760.EMJ07752	0.649437294	0.162800253	0.885714286	0.018845481
(1R_2S)-1-Hydroxypropane-1_2_3-tricarboxylate	981085.XP_010101438.1	-0.5596235	0.248195763	-0.885714286	0.018845481
(1R_2S)-1-Hydroxypropane-1_2_3-tricarboxylate	P46519	-0.645252277	0.166447139	-0.828571429	0.041562682
(1R_2S)-1-Hydroxypropane-1_2_3-tricarboxylate	102107.XP_008224692.1	0.654132203	0.158749663	0.942857143	0.004804665
(1R_2S)-1-Hydroxypropane-1_2_3-tricarboxylate	981085.XP_010087523.1	0.819209504	0.046073218	0.714285714	0.110787172
(1R_2S)-1-Hydroxypropane-1_2_3-tricarboxylate	Q9CAG3	0.852579763	0.030997167	0.885714286	0.018845481
(1R_2S)-1-Hydroxypropane-1_2_3-tricarboxylate	90675.XP_010433314.1	-0.641409036	0.169826065	-0.828571429	0.041562682
(1R_2S)-1-Hydroxypropane-1_2_3-tricarboxylate	P92966-2	-0.750356705	0.085703555	-0.828571429	0.041562682
(1-Ribosylimidazole)-4-acetate	102107.XP_008227590.1	0.735358368	0.095785676	0.885714286	0.018845481
(1-Ribosylimidazole)-4-acetate	3983.cassava4.1_014739m	0.906654088	0.012663506	0.771428571	0.072396501
(1-Ribosylimidazole)-4-acetate	3988.XP_002509749.1	0.622380843	0.186970808	0.828571429	0.041562682
(1-Ribosylimidazole)-4-acetate	3694.POPTR_0004s18870.1	0.907295342	0.012492871	0.828571429	0.041562682
(1-Ribosylimidazole)-4-acetate	225117.XP_009353060.1	0.633846644	0.176557644	0.942857143	0.004804665
(1-Ribosylimidazole)-4-acetate	29730.Gorai.009G231000.1	0.718495903	0.107713001	0.942857143	0.004804665
(1-Ribosylimidazole)-4-acetate	90675.XP_010435877.1	0.675809778	0.140612867	0.828571429	0.041562682
(1-Ribosylimidazole)-4-acetate	Q9STW6	0.631392587	0.17876553	0.828571429	0.041562682
(1-Ribosylimidazole)-4-acetate	3760.EMJ03271	0.637982306	0.172862774	0.828571429	0.041562682
(1-Ribosylimidazole)-4-acetate	3694.POPTR_0014s10120.3	0.666095222	0.148624679	0.942857143	0.004804665
(1-Ribosylimidazole)-4-acetate	29760.VIT_15s0048g00510.t01	0.696629359	0.12409045	0.828571429	0.041562682
(1-Ribosylimidazole)-4-acetate	3983.cassava4.1_023613m	0.917029633	0.010040535	0.942857143	0.004804665
(1-Ribosylimidazole)-4-acetate	981085.XP_010088447.1	0.577806787	0.229743304	0.828571429	0.041562682
(1-Ribosylimidazole)-4-acetate	P46257	0.495924024	0.317097899	0.828571429	0.041562682
(1-Ribosylimidazole)-4-acetate	981085.XP_010091033.1	0.614821968	0.19397026	0.828571429	0.041562682
(1-Ribosylimidazole)-4-acetate	3656.XP_008451673.1	0.628572187	0.181317097	0.828571429	0.041562682
(1-Ribosylimidazole)-4-acetate	981085.XP_010091033.1	0.567085184	0.24055544	0.828571429	0.041562682
(1-Ribosylimidazole)-4-acetate	3656.XP_008447632.1	0.680107016	0.137129714	0.828571429	0.041562682
(1-Ribosylimidazole)-4-acetate	981085.XP_010108374.1	0.607659947	0.200699483	0.942857143	0.004804665
(1-Ribosylimidazole)-4-acetate	71139.XP_010040285.1	0.598058811	0.209866929	0.828571429	0.041562682
(1-Ribosylimidazole)-4-acetate	981085.XP_010100450.1	0.643783244	0.167735326	0.828571429	0.041562682
(1-Ribosylimidazole)-4-acetate	981085.XP_010098534.1	0.85598703	0.029616208	0.828571429	0.041562682
(1-Ribosylimidazole)-4-acetate	981085.XP_010099754.1	0.727499884	0.101267043	0.828571429	0.041562682
(1-Ribosylimidazole)-4-acetate	3827.XP_004507340.1	-0.511805569	0.299324086	-0.885714286	0.018845481
(1-Ribosylimidazole)-4-acetate	981085.XP_010098386.1	0.639731014	0.171310284	0.828571429	0.041562682
(1-Ribosylimidazole)-4-acetate	981085.XP_010086957.1	0.607065784	0.201261957	0.828571429	0.041562682
(1-Ribosylimidazole)-4-acetate	90675.XP_010413029.1	0.6792956	0.137784534	1	0
(1-Ribosylimidazole)-4-acetate	102107.XP_008223564.1	0.674036768	0.142060916	0.828571429	0.041562682
(1-Ribosylimidazole)-4-acetate	225117.XP_009362109.1	0.782355919	0.065898633	0.828571429	0.041562682
(1-Ribosylimidazole)-4-acetate	P30184	0.578234575	0.229316013	0.828571429	0.041562682
(1-Ribosylimidazole)-4-acetate	57918.XP_004288082.1	0.695226272	0.125175776	0.828571429	0.041562682
(1-Ribosylimidazole)-4-acetate	981085.XP_010104626.1	0.650679961	0.161723934	0.828571429	0.041562682
(1-Ribosylimidazole)-4-acetate	981085.XP_010100385.1	0.581025278	0.226536354	0.828571429	0.041562682
(1-Ribosylimidazole)-4-acetate	981085.XP_010109028.1	0.453060974	0.366907148	0.828571429	0.041562682
(1-Ribosylimidazole)-4-acetate	3988.XP_002510677.1	0.843661856	0.034751844	0.942857143	0.004804665
(1-Ribosylimidazole)-4-acetate	102107.XP_008233682.1	0.705900559	0.117022733	0.828571429	0.041562682
(1-Ribosylimidazole)-4-acetate	981085.XP_010108883.1	0.607077332	0.201251018	0.828571429	0.041562682
(1-Ribosylimidazole)-4-acetate	981085.XP_010105242.1	0.589321421	0.218353456	0.885714286	0.018845481
(1-Ribosylimidazole)-4-acetate	57918.XP_004295104.1	0.617411261	0.191560665	0.828571429	0.041562682
(1-Ribosylimidazole)-4-acetate	2711.XP_006483525.1	0.569650474	0.237950552	0.828571429	0.041562682
(1-Ribosylimidazole)-4-acetate	225117.XP_009341119.1	0.580720437	0.226839329	0.885714286	0.018845481
(1-Ribosylimidazole)-4-acetate	Q9S7E9	0.583898674	0.223688513	0.828571429	0.041562682
(1-Ribosylimidazole)-4-acetate	3694.POPTR_0010s05590.1	0.552518533	0.255557726	0.828571429	0.041562682
(1-Ribosylimidazole)-4-acetate	3760.EMJ13657	0.652311687	0.160315217	0.942857143	0.004804665
(1-Ribosylimidazole)-4-acetate	981085.XP_010093854.1	0.679637854	0.137508168	0.828571429	0.041562682
(1-Ribosylimidazole)-4-acetate	29730.Gorai.001G158300.1	0.654824988	0.158155609	0.828571429	0.041562682
(1-Ribosylimidazole)-4-acetate	981085.XP_010095072.1	0.739165975	0.093178741	0.828571429	0.041562682
(1-Ribosylimidazole)-4-acetate	981085.XP_010092793.1	0.693112894	0.126818276	1	0
(1-Ribosylimidazole)-4-acetate	981085.XP_010105147.1	0.596889533	0.210994741	0.942857143	0.004804665
(1-Ribosylimidazole)-4-acetate	3656.XP_008443436.1	0.868287999	0.024879604	0.885714286	0.018845481
(1-Ribosylimidazole)-4-acetate	3827.XP_004485468.1	0.949077364	0.003823648	0.885714286	0.018845481
(1-Ribosylimidazole)-4-acetate	3711.Bra014340.1-P	0.762807466	0.077718186	0.942857143	0.004804665
(1-Ribosylimidazole)-4-acetate	981085.XP_010113353.1	-0.618372086	0.190669678	-0.828571429	0.041562682
(1-Ribosylimidazole)-4-acetate	38727.Pavir.J03275.1.p	0.513726242	0.297200578	0.828571429	0.041562682
(1-Ribosylimidazole)-4-acetate	A0AT32	0.595820168	0.212028326	0.828571429	0.041562682
(1-Ribosylimidazole)-4-acetate	981085.XP_010099974.1	0.701551539	0.120315602	0.942857143	0.004804665
(1-Ribosylimidazole)-4-acetate	981085.XP_010093278.1	0.783458644	0.065258409	0.828571429	0.041562682
(1-Ribosylimidazole)-4-acetate	P46644	0.7019094	0.12004314	0.885714286	0.018845481
(2E)-3-(4-Hydroxyphenyl)-N-[2-(4-hydroxyphenyl)ethyl]acrylamide	981085.XP_010095013.1	0.986880092	0.000257069	0.828571429	0.041562682
(2E)-3-(4-Hydroxyphenyl)-N-[2-(4-hydroxyphenyl)ethyl]acrylamide	59689.Al_scaffold_0002_956	0.87659015	0.021905221	0.657142857	0.156174927
(2E)-3-(4-Hydroxyphenyl)-N-[2-(4-hydroxyphenyl)ethyl]acrylamide	Q9XQJ6	0.818727051	0.046311519	0.657142857	0.156174927
(2E)-3-(4-Hydroxyphenyl)-N-[2-(4-hydroxyphenyl)ethyl]acrylamide	13333.ERN13270	0.96610692	0.001703644	0.828571429	0.041562682
(2E)-3-(4-Hydroxyphenyl)-N-[2-(4-hydroxyphenyl)ethyl]acrylamide	72664.XP_006392573.1	0.977153128	0.000777007	1	0
(2E)-3-(4-Hydroxyphenyl)-N-[2-(4-hydroxyphenyl)ethyl]acrylamide	P29357	0.968711094	0.001453178	0.828571429	0.041562682
(2E)-3-(4-Hydroxyphenyl)-N-[2-(4-hydroxyphenyl)ethyl]acrylamide	3656.XP_008442803.1	0.963986538	0.0019221	0.485714286	0.328723032
(2E)-3-(4-Hydroxyphenyl)-N-[2-(4-hydroxyphenyl)ethyl]acrylamide	981085.XP_010099530.1	0.931781079	0.006821993	0.485714286	0.328723032
(2E)-3-(4-Hydroxyphenyl)-N-[2-(4-hydroxyphenyl)ethyl]acrylamide	981085.XP_010107151.1	0.961556213	0.002188479	0.828571429	0.041562682
(2E)-3-(4-Hydroxyphenyl)-N-[2-(4-hydroxyphenyl)ethyl]acrylamide	42345.XP_008796668.1	0.953785894	0.003154265	0.771428571	0.072396501
(2E)-3-(4-Hydroxyphenyl)-N-[2-(4-hydroxyphenyl)ethyl]acrylamide	3760.EMJ18190	0.776822554	0.069154228	0.828571429	0.041562682
(2E)-3-(4-Hydroxyphenyl)-N-[2-(4-hydroxyphenyl)ethyl]acrylamide	102107.XP_008227590.1	0.971098173	0.001240902	0.657142857	0.156174927
(2E)-3-(4-Hydroxyphenyl)-N-[2-(4-hydroxyphenyl)ethyl]acrylamide	29760.VIT_09s0002g00870.t01	0.812660073	0.049356908	-0.085714286	0.87174344
(2E)-3-(4-Hydroxyphenyl)-N-[2-(4-hydroxyphenyl)ethyl]acrylamide	4572.TRIUR3_00082-P1	0.897100637	0.015337655	0.485714286	0.328723032
(2E)-3-(4-Hydroxyphenyl)-N-[2-(4-hydroxyphenyl)ethyl]acrylamide	981085.XP_010103556.1	0.951590068	0.003458557	0.257142857	0.622787172
(2E)-3-(4-Hydroxyphenyl)-N-[2-(4-hydroxyphenyl)ethyl]acrylamide	225117.XP_009333937.1	0.908235299	0.012244776	0.657142857	0.156174927
(2E)-3-(4-Hydroxyphenyl)-N-[2-(4-hydroxyphenyl)ethyl]acrylamide	O62964	0.785647888	0.063995842	0.885714286	0.018845481
(2E)-3-(4-Hydroxyphenyl)-N-[2-(4-hydroxyphenyl)ethyl]acrylamide	4081.Solyc04g009030.2.1	0.960964791	0.002255881	0.657142857	0.156174927
(2E)-3-(4-Hydroxyphenyl)-N-[2-(4-hydroxyphenyl)ethyl]acrylamide	Q03033	0.99665085	1.68E-05	1	0
(2E)-3-(4-Hydroxyphenyl)-N-[2-(4-hydroxyphenyl)ethyl]acrylamide	29730.Gorai.013G213000.1	-0.918270246	0.009746662	-0.542857143	0.265702624
(2E)-3-(4-Hydroxyphenyl)-N-[2-(4-hydroxyphenyl)ethyl]acrylamide	Q06735	0.97196191	0.001168181	0.942857143	0.004804665
(2E)-3-(4-Hydroxyphenyl)-N-[2-(4-hydroxyphenyl)ethyl]acrylamide	3988.XP_002511690.1	0.935793131	0.006051436	0.771428571	0.072396501
(2E)-3-(4-Hydroxyphenyl)-N-[2-(4-hydroxyphenyl)ethyl]acrylamide	3641.EOY34181	0.956889259	0.002747743	0.714285714	0.110787172
(2E)-3-(4-Hydroxyphenyl)-N-[2-(4-hydroxyphenyl)ethyl]acrylamide	3760.EMJ09536	0.957576153	0.002661497	0.942857143	0.004804665
(2E)-3-(4-Hydroxyphenyl)-N-[2-(4-hydroxyphenyl)ethyl]acrylamide	P35908	0.944379537	0.004554419	0.6	0.208
(2E)-3-(4-Hydroxyphenyl)-N-[2-(4-hydroxyphenyl)ethyl]acrylamide	O23654	0.969365071	0.001393373	0.885714286	0.018845481
(2E)-3-(4-Hydroxyphenyl)-N-[2-(4-hydroxyphenyl)ethyl]acrylamide	3750.XP_008351407.1	0.874671448	0.022576586	0.885714286	0.018845481
(2E)-3-(4-Hydroxyphenyl)-N-[2-(4-hydroxyphenyl)ethyl]acrylamide	3694.POPTR_0006s02200.1	0.942797422	0.004814615	0.6	0.208
(2E)-3-(4-Hydroxyphenyl)-N-[2-(4-hydroxyphenyl)ethyl]acrylamide	981085.XP_010097949.1	0.83474604	0.038706857	0.828571429	0.041562682
(2E)-3-(4-Hydroxyphenyl)-N-[2-(4-hydroxyphenyl)ethyl]acrylamide	102107.XP_008227668.1	0.936352066	0.005947669	0.828571429	0.041562682
(2E)-3-(4-Hydroxyphenyl)-N-[2-(4-hydroxyphenyl)ethyl]acrylamide	3983.cassava4.1_005282m	0.855463011	0.029826655	0.428571429	0.396501458
(2E)-3-(4-Hydroxyphenyl)-N-[2-(4-hydroxyphenyl)ethyl]acrylamide	981085.XP_010112759.1	0.682144175	0.135491632	0.828571429	0.041562682
(2E)-3-(4-Hydroxyphenyl)-N-[2-(4-hydroxyphenyl)ethyl]acrylamide	4096.XP_009759927.1	0.893683678	0.016353885	0.6	0.208
(2E)-3-(4-Hydroxyphenyl)-N-[2-(4-hydroxyphenyl)ethyl]acrylamide	3988.XP_002513581.1	0.732515697	0.097752815	0.828571429	0.041562682
(2E)-3-(4-Hydroxyphenyl)-N-[2-(4-hydroxyphenyl)ethyl]acrylamide	B1Q2B6	0.893395435	0.016441044	0.6	0.208
(2E)-3-(4-Hydroxyphenyl)-N-[2-(4-hydroxyphenyl)ethyl]acrylamide	4577.GRMZM2G125149_P01	0.921117774	0.00908819	0.942857143	0.004804665
(2E)-3-(4-Hydroxyphenyl)-N-[2-(4-hydroxyphenyl)ethyl]acrylamide	981085.XP_010089612.1	0.925282482	0.008165498	0.828571429	0.041562682
(2E)-3-(4-Hydroxyphenyl)-N-[2-(4-hydroxyphenyl)ethyl]acrylamide	981085.XP_010098629.1	0.968511454	0.001471682	0.828571429	0.041562682
(2E)-3-(4-Hydroxyphenyl)-N-[2-(4-hydroxyphenyl)ethyl]acrylamide	29730.Gorai.003G069800.1	0.879284929	0.020978655	0.828571429	0.041562682
(2E)-3-(4-Hydroxyphenyl)-N-[2-(4-hydroxyphenyl)ethyl]acrylamide	981085.XP_010096745.1	0.958505534	0.002546964	0.942857143	0.004804665
(2E)-3-(4-Hydroxyphenyl)-N-[2-(4-hydroxyphenyl)ethyl]acrylamide	981085.XP_010105197.1	0.942202054	0.004914364	0.6	0.208
(2E)-3-(4-Hydroxyphenyl)-N-[2-(4-hydroxyphenyl)ethyl]acrylamide	29730.Gorai.011G128100.1	0.94079305	0.00515442	1	0
(2E)-3-(4-Hydroxyphenyl)-N-[2-(4-hydroxyphenyl)ethyl]acrylamide	3847.GLYMA10G39460.1	0.873645168	0.022939654	0.828571429	0.041562682
(2E)-3-(4-Hydroxyphenyl)-N-[2-(4-hydroxyphenyl)ethyl]acrylamide	981085.XP_010090210.1	0.972356927	0.001135648	0.828571429	0.041562682
(2E)-3-(4-Hydroxyphenyl)-N-[2-(4-hydroxyphenyl)ethyl]acrylamide	981085.XP_010107329.1	0.961916016	0.002147966	0.657142857	0.156174927
(2E)-3-(4-Hydroxyphenyl)-N-[2-(4-hydroxyphenyl)ethyl]acrylamide	981085.XP_010098822.1	0.974251496	0.000985943	0.771428571	0.072396501
(2E)-3-(4-Hydroxyphenyl)-N-[2-(4-hydroxyphenyl)ethyl]acrylamide	3880.AES74993	0.958011495	0.002607538	0.428571429	0.396501458
(2E)-3-(4-Hydroxyphenyl)-N-[2-(4-hydroxyphenyl)ethyl]acrylamide	3988.XP_002509749.1	0.972463677	0.001126934	0.942857143	0.004804665
(2E)-3-(4-Hydroxyphenyl)-N-[2-(4-hydroxyphenyl)ethyl]acrylamide	3983.cassava4.1_001860m	0.97708097	0.000781903	0.828571429	0.041562682
(2E)-3-(4-Hydroxyphenyl)-N-[2-(4-hydroxyphenyl)ethyl]acrylamide	3847.GLYMA16G09170.2	0.775563547	0.069904957	0.828571429	0.041562682
(2E)-3-(4-Hydroxyphenyl)-N-[2-(4-hydroxyphenyl)ethyl]acrylamide	981085.XP_010101063.1	0.982823164	0.000440032	0.942857143	0.004804665
(2E)-3-(4-Hydroxyphenyl)-N-[2-(4-hydroxyphenyl)ethyl]acrylamide	3694.POPTR_0012s09940.1	0.936689691	0.005885413	0.885714286	0.018845481
(2E)-3-(4-Hydroxyphenyl)-N-[2-(4-hydroxyphenyl)ethyl]acrylamide	3694.POPTR_0010s21610.1	0.921826432	0.008927797	0.142857143	0.787172012
(2E)-3-(4-Hydroxyphenyl)-N-[2-(4-hydroxyphenyl)ethyl]acrylamide	981085.XP_010096321.1	0.958304391	0.002571541	1	0
(2E)-3-(4-Hydroxyphenyl)-N-[2-(4-hydroxyphenyl)ethyl]acrylamide	981085.XP_010094705.1	0.957563943	0.002663019	0.428571429	0.396501458
(2E)-3-(4-Hydroxyphenyl)-N-[2-(4-hydroxyphenyl)ethyl]acrylamide	3656.XP_008444947.1	0.72796509	0.10093879	0.942857143	0.004804665
(2E)-3-(4-Hydroxyphenyl)-N-[2-(4-hydroxyphenyl)ethyl]acrylamide	981085.XP_010097595.1	0.910857531	0.01156539	0.942857143	0.004804665
(2E)-3-(4-Hydroxyphenyl)-N-[2-(4-hydroxyphenyl)ethyl]acrylamide	Q9SP07	0.821526918	0.044936542	1	0
(2E)-3-(4-Hydroxyphenyl)-N-[2-(4-hydroxyphenyl)ethyl]acrylamide	Q9SZJ5	0.894822674	0.016011655	0.714285714	0.110787172
(2E)-3-(4-Hydroxyphenyl)-N-[2-(4-hydroxyphenyl)ethyl]acrylamide	225117.XP_009353060.1	0.979591332	0.00062052	0.828571429	0.041562682
(2E)-3-(4-Hydroxyphenyl)-N-[2-(4-hydroxyphenyl)ethyl]acrylamide	29730.Gorai.009G231000.1	0.982178688	0.000473569	0.828571429	0.041562682
(2E)-3-(4-Hydroxyphenyl)-N-[2-(4-hydroxyphenyl)ethyl]acrylamide	981085.XP_010102881.1	0.884602604	0.01920649	0.6	0.208
(2E)-3-(4-Hydroxyphenyl)-N-[2-(4-hydroxyphenyl)ethyl]acrylamide	981085.XP_010098769.1	0.968206152	0.001500204	0.828571429	0.041562682
(2E)-3-(4-Hydroxyphenyl)-N-[2-(4-hydroxyphenyl)ethyl]acrylamide	3750.XP_008389804.1	0.81719546	0.047071814	1	0
(2E)-3-(4-Hydroxyphenyl)-N-[2-(4-hydroxyphenyl)ethyl]acrylamide	3988.XP_002528494.1	0.991612765	0.000105224	1	0
(2E)-3-(4-Hydroxyphenyl)-N-[2-(4-hydroxyphenyl)ethyl]acrylamide	981085.XP_010103488.1	0.967408314	0.001576017	0.828571429	0.041562682
(2E)-3-(4-Hydroxyphenyl)-N-[2-(4-hydroxyphenyl)ethyl]acrylamide	3988.XP_002524155.1	0.979849086	0.000604998	0.714285714	0.110787172
(2E)-3-(4-Hydroxyphenyl)-N-[2-(4-hydroxyphenyl)ethyl]acrylamide	981085.XP_010103561.1	0.967050832	0.001610586	0.828571429	0.041562682
(2E)-3-(4-Hydroxyphenyl)-N-[2-(4-hydroxyphenyl)ethyl]acrylamide	981085.XP_010102893.1	0.932270721	0.006725537	0.485714286	0.328723032
(2E)-3-(4-Hydroxyphenyl)-N-[2-(4-hydroxyphenyl)ethyl]acrylamide	3656.XP_008451106.1	0.850851402	0.031709029	0.828571429	0.041562682
(2E)-3-(4-Hydroxyphenyl)-N-[2-(4-hydroxyphenyl)ethyl]acrylamide	90675.XP_010435877.1	0.985051378	0.000333522	0.942857143	0.004804665
(2E)-3-(4-Hydroxyphenyl)-N-[2-(4-hydroxyphenyl)ethyl]acrylamide	981085.XP_010108785.1	0.968893853	0.00143634	1	0
(2E)-3-(4-Hydroxyphenyl)-N-[2-(4-hydroxyphenyl)ethyl]acrylamide	981085.XP_010091979.1	0.922712343	0.008729239	0.828571429	0.041562682
(2E)-3-(4-Hydroxyphenyl)-N-[2-(4-hydroxyphenyl)ethyl]acrylamide	3760.EMJ02565	0.99097804	0.000121726	0.885714286	0.018845481
(2E)-3-(4-Hydroxyphenyl)-N-[2-(4-hydroxyphenyl)ethyl]acrylamide	Q9STW6	0.984051371	0.00037951	0.942857143	0.004804665
(2E)-3-(4-Hydroxyphenyl)-N-[2-(4-hydroxyphenyl)ethyl]acrylamide	57918.XP_004303503.1	0.974888655	0.000937952	1	0
(2E)-3-(4-Hydroxyphenyl)-N-[2-(4-hydroxyphenyl)ethyl]acrylamide	3750.XP_008359895.1	0.981103715	0.000532231	0.485714286	0.328723032
(2E)-3-(4-Hydroxyphenyl)-N-[2-(4-hydroxyphenyl)ethyl]acrylamide	85681.XP_006431821.1	0.901659047	0.01403089	0.6	0.208
(2E)-3-(4-Hydroxyphenyl)-N-[2-(4-hydroxyphenyl)ethyl]acrylamide	3760.EMJ03271	0.970642718	0.001280124	0.942857143	0.004804665
(2E)-3-(4-Hydroxyphenyl)-N-[2-(4-hydroxyphenyl)ethyl]acrylamide	3659.XP_004168883.1	0.98716758	0.00024595	0.942857143	0.004804665
(2E)-3-(4-Hydroxyphenyl)-N-[2-(4-hydroxyphenyl)ethyl]acrylamide	3694.POPTR_0014s10120.3	0.977906944	0.000726763	0.828571429	0.041562682
(2E)-3-(4-Hydroxyphenyl)-N-[2-(4-hydroxyphenyl)ethyl]acrylamide	3750.XP_008368932.1	0.958524121	0.002544698	0.657142857	0.156174927
(2E)-3-(4-Hydroxyphenyl)-N-[2-(4-hydroxyphenyl)ethyl]acrylamide	3983.cassava4.1_022580m	0.970606285	0.001283288	0.771428571	0.072396501
(2E)-3-(4-Hydroxyphenyl)-N-[2-(4-hydroxyphenyl)ethyl]acrylamide	981085.XP_010111996.1	0.97054602	0.001288529	0.828571429	0.041562682
(2E)-3-(4-Hydroxyphenyl)-N-[2-(4-hydroxyphenyl)ethyl]acrylamide	29760.VIT_15s0048g00510.t01	0.960573722	0.002301004	0.942857143	0.004804665
(2E)-3-(4-Hydroxyphenyl)-N-[2-(4-hydroxyphenyl)ethyl]acrylamide	981085.XP_010098908.1	0.940272377	0.005244548	0.485714286	0.328723032
(2E)-3-(4-Hydroxyphenyl)-N-[2-(4-hydroxyphenyl)ethyl]acrylamide	3641.EOX90705	0.926853829	0.007829864	0.542857143	0.265702624
(2E)-3-(4-Hydroxyphenyl)-N-[2-(4-hydroxyphenyl)ethyl]acrylamide	P25696	0.90264931	0.013754431	0.371428571	0.468478134
(2E)-3-(4-Hydroxyphenyl)-N-[2-(4-hydroxyphenyl)ethyl]acrylamide	3694.POPTR_0168s00200.1	0.974423092	0.000972901	0.6	0.208
(2E)-3-(4-Hydroxyphenyl)-N-[2-(4-hydroxyphenyl)ethyl]acrylamide	Q42961	0.926744341	0.007853028	0.828571429	0.041562682
(2E)-3-(4-Hydroxyphenyl)-N-[2-(4-hydroxyphenyl)ethyl]acrylamide	981085.XP_010101831.1	0.944822383	0.004482858	0.942857143	0.004804665
(2E)-3-(4-Hydroxyphenyl)-N-[2-(4-hydroxyphenyl)ethyl]acrylamide	3983.cassava4.1_023613m	0.87800879	0.021415055	0.828571429	0.041562682
(2E)-3-(4-Hydroxyphenyl)-N-[2-(4-hydroxyphenyl)ethyl]acrylamide	2711.XP_006478162.1	0.130191623	0.805815931	0.885714286	0.018845481
(2E)-3-(4-Hydroxyphenyl)-N-[2-(4-hydroxyphenyl)ethyl]acrylamide	225117.XP_009358557.1	0.919449239	0.009471314	1	0
(2E)-3-(4-Hydroxyphenyl)-N-[2-(4-hydroxyphenyl)ethyl]acrylamide	3750.XP_008391333.1	0.95333036	0.003216258	1	0
(2E)-3-(4-Hydroxyphenyl)-N-[2-(4-hydroxyphenyl)ethyl]acrylamide	3988.XP_002524159.1	0.943190818	0.004749255	0.828571429	0.041562682
(2E)-3-(4-Hydroxyphenyl)-N-[2-(4-hydroxyphenyl)ethyl]acrylamide	3641.EOY06623	0.945480097	0.004377602	0.428571429	0.396501458
(2E)-3-(4-Hydroxyphenyl)-N-[2-(4-hydroxyphenyl)ethyl]acrylamide	3750.XP_008380248.1	0.96999365	0.001337063	0.828571429	0.041562682
(2E)-3-(4-Hydroxyphenyl)-N-[2-(4-hydroxyphenyl)ethyl]acrylamide	3988.XP_002524160.1	0.816714487	0.047311761	0.828571429	0.041562682
(2E)-3-(4-Hydroxyphenyl)-N-[2-(4-hydroxyphenyl)ethyl]acrylamide	A4QKL8	0.930107286	0.007156775	0.314285714	0.544093294
(2E)-3-(4-Hydroxyphenyl)-N-[2-(4-hydroxyphenyl)ethyl]acrylamide	71139.XP_010046645.1	0.971641384	0.001194914	0.6	0.208
(2E)-3-(4-Hydroxyphenyl)-N-[2-(4-hydroxyphenyl)ethyl]acrylamide	264402.Cagra.1671s0292.1.p	0.867025209	0.025347793	0.657142857	0.156174927
(2E)-3-(4-Hydroxyphenyl)-N-[2-(4-hydroxyphenyl)ethyl]acrylamide	57918.XP_004295116.1	0.965904426	0.001723944	0.714285714	0.110787172
(2E)-3-(4-Hydroxyphenyl)-N-[2-(4-hydroxyphenyl)ethyl]acrylamide	981085.XP_010094830.1	0.972661488	0.001110875	0.828571429	0.041562682
(2E)-3-(4-Hydroxyphenyl)-N-[2-(4-hydroxyphenyl)ethyl]acrylamide	981085.XP_010088447.1	0.966195909	0.001694761	0.942857143	0.004804665
(2E)-3-(4-Hydroxyphenyl)-N-[2-(4-hydroxyphenyl)ethyl]acrylamide	P08824	0.962752564	0.002055219	0.485714286	0.328723032
(2E)-3-(4-Hydroxyphenyl)-N-[2-(4-hydroxyphenyl)ethyl]acrylamide	P46257	0.813540891	0.048909187	0.942857143	0.004804665
(2E)-3-(4-Hydroxyphenyl)-N-[2-(4-hydroxyphenyl)ethyl]acrylamide	4432.XP_010250439.1	0.827233042	0.042194222	0.314285714	0.544093294
(2E)-3-(4-Hydroxyphenyl)-N-[2-(4-hydroxyphenyl)ethyl]acrylamide	3641.EOY04475	0.90921526	0.011988686	0.257142857	0.622787172
(2E)-3-(4-Hydroxyphenyl)-N-[2-(4-hydroxyphenyl)ethyl]acrylamide	3750.XP_008348512.1	0.927375275	0.007720002	0.6	0.208
(2E)-3-(4-Hydroxyphenyl)-N-[2-(4-hydroxyphenyl)ethyl]acrylamide	981085.XP_010107961.1	0.914344552	0.010691063	0.6	0.208
(2E)-3-(4-Hydroxyphenyl)-N-[2-(4-hydroxyphenyl)ethyl]acrylamide	981085.XP_010095423.1	0.96602736	0.001711606	0.828571429	0.041562682
(2E)-3-(4-Hydroxyphenyl)-N-[2-(4-hydroxyphenyl)ethyl]acrylamide	981085.XP_010092390.1	0.944314862	0.004564917	0.428571429	0.396501458
(2E)-3-(4-Hydroxyphenyl)-N-[2-(4-hydroxyphenyl)ethyl]acrylamide	981085.XP_010107296.1	0.895922034	0.015684637	0.542857143	0.265702624
(2E)-3-(4-Hydroxyphenyl)-N-[2-(4-hydroxyphenyl)ethyl]acrylamide	71139.XP_010070215.1	0.85763149	0.02896037	0.942857143	0.004804665
(2E)-3-(4-Hydroxyphenyl)-N-[2-(4-hydroxyphenyl)ethyl]acrylamide	3988.XP_002513953.1	0.928262607	0.007534791	0.828571429	0.041562682
(2E)-3-(4-Hydroxyphenyl)-N-[2-(4-hydroxyphenyl)ethyl]acrylamide	981085.XP_010112348.1	0.948788468	0.003866777	0.771428571	0.072396501
(2E)-3-(4-Hydroxyphenyl)-N-[2-(4-hydroxyphenyl)ethyl]acrylamide	981085.XP_010091033.1	0.96830928	0.001490539	1	0
(2E)-3-(4-Hydroxyphenyl)-N-[2-(4-hydroxyphenyl)ethyl]acrylamide	29730.Gorai.004G267900.1	0.901474664	0.014082658	0.771428571	0.072396501
(2E)-3-(4-Hydroxyphenyl)-N-[2-(4-hydroxyphenyl)ethyl]acrylamide	981085.XP_010091033.1	0.977175384	0.000775499	0.942857143	0.004804665
(2E)-3-(4-Hydroxyphenyl)-N-[2-(4-hydroxyphenyl)ethyl]acrylamide	28532.XP_010534242.1	0.926513334	0.00790201	0.085714286	0.87174344
(2E)-3-(4-Hydroxyphenyl)-N-[2-(4-hydroxyphenyl)ethyl]acrylamide	981085.XP_010088913.1	0.948249337	0.003947899	0.028571429	0.957154519
(2E)-3-(4-Hydroxyphenyl)-N-[2-(4-hydroxyphenyl)ethyl]acrylamide	3656.XP_008451673.1	0.963923452	0.001928799	0.714285714	0.110787172
(2E)-3-(4-Hydroxyphenyl)-N-[2-(4-hydroxyphenyl)ethyl]acrylamide	37682.EMT05929	-0.599769865	0.208220977	-1	0
(2E)-3-(4-Hydroxyphenyl)-N-[2-(4-hydroxyphenyl)ethyl]acrylamide	102107.XP_008233823.1	0.563160358	0.244562501	0.942857143	0.004804665
(2E)-3-(4-Hydroxyphenyl)-N-[2-(4-hydroxyphenyl)ethyl]acrylamide	981085.XP_010110070.1	0.951142919	0.00352221	0.657142857	0.156174927
(2E)-3-(4-Hydroxyphenyl)-N-[2-(4-hydroxyphenyl)ethyl]acrylamide	981085.XP_010099692.1	0.962866929	0.002042697	0.714285714	0.110787172
(2E)-3-(4-Hydroxyphenyl)-N-[2-(4-hydroxyphenyl)ethyl]acrylamide	3880.AES86765	0.884552233	0.019222925	0.942857143	0.004804665
(2E)-3-(4-Hydroxyphenyl)-N-[2-(4-hydroxyphenyl)ethyl]acrylamide	Q9FV65	0.96348816	0.001975334	0.657142857	0.156174927
(2E)-3-(4-Hydroxyphenyl)-N-[2-(4-hydroxyphenyl)ethyl]acrylamide	981085.XP_010108426.1	0.967638883	0.001553918	0.6	0.208
(2E)-3-(4-Hydroxyphenyl)-N-[2-(4-hydroxyphenyl)ethyl]acrylamide	Q9SJU4	0.887598696	0.018241038	0.885714286	0.018845481
(2E)-3-(4-Hydroxyphenyl)-N-[2-(4-hydroxyphenyl)ethyl]acrylamide	4096.XP_009771314.1	0.975693606	0.000879021	1	0
(2E)-3-(4-Hydroxyphenyl)-N-[2-(4-hydroxyphenyl)ethyl]acrylamide	50452.A0A087HHQ2	0.954768913	0.003022509	0.942857143	0.004804665
(2E)-3-(4-Hydroxyphenyl)-N-[2-(4-hydroxyphenyl)ethyl]acrylamide	981085.XP_010096538.1	0.954573221	0.003048517	0.485714286	0.328723032
(2E)-3-(4-Hydroxyphenyl)-N-[2-(4-hydroxyphenyl)ethyl]acrylamide	981085.XP_010091033.1	0.958345826	0.002566469	0.942857143	0.004804665
(2E)-3-(4-Hydroxyphenyl)-N-[2-(4-hydroxyphenyl)ethyl]acrylamide	4113.PGSC0003DMT400030895	0.878140643	0.021369767	0.942857143	0.004804665
(2E)-3-(4-Hydroxyphenyl)-N-[2-(4-hydroxyphenyl)ethyl]acrylamide	264402.Cagra.0612s0046.1.p	0.835545079	0.038344255	0.257142857	0.622787172
(2E)-3-(4-Hydroxyphenyl)-N-[2-(4-hydroxyphenyl)ethyl]acrylamide	981085.XP_010095110.1	0.114404044	0.829142611	0.885714286	0.018845481
(2E)-3-(4-Hydroxyphenyl)-N-[2-(4-hydroxyphenyl)ethyl]acrylamide	3750.XP_008373567.1	0.844689394	0.034308923	0.828571429	0.041562682
(2E)-3-(4-Hydroxyphenyl)-N-[2-(4-hydroxyphenyl)ethyl]acrylamide	3847.GLYMA14G40320.1	0.925798092	0.00805461	0.485714286	0.328723032
(2E)-3-(4-Hydroxyphenyl)-N-[2-(4-hydroxyphenyl)ethyl]acrylamide	225117.XP_009369834.1	0.939217822	0.005429431	0.085714286	0.87174344
(2E)-3-(4-Hydroxyphenyl)-N-[2-(4-hydroxyphenyl)ethyl]acrylamide	981085.XP_010087582.1	0.986603284	0.000268006	1	0
(2E)-3-(4-Hydroxyphenyl)-N-[2-(4-hydroxyphenyl)ethyl]acrylamide	3656.XP_008447632.1	0.928754897	0.007432982	0.942857143	0.004804665
(2E)-3-(4-Hydroxyphenyl)-N-[2-(4-hydroxyphenyl)ethyl]acrylamide	981085.XP_010092859.1	0.546053387	0.262329463	0.885714286	0.018845481
(2E)-3-(4-Hydroxyphenyl)-N-[2-(4-hydroxyphenyl)ethyl]acrylamide	2711.XP_006482271.1	0.896891966	0.015398816	-0.028571429	0.957154519
(2E)-3-(4-Hydroxyphenyl)-N-[2-(4-hydroxyphenyl)ethyl]acrylamide	981085.XP_010097281.1	0.977876679	0.000728748	0.771428571	0.072396501
(2E)-3-(4-Hydroxyphenyl)-N-[2-(4-hydroxyphenyl)ethyl]acrylamide	71139.XP_010051691.1	0.970652159	0.001279305	1	0
(2E)-3-(4-Hydroxyphenyl)-N-[2-(4-hydroxyphenyl)ethyl]acrylamide	71139.XP_010053079.1	0.942910758	0.00479574	0.657142857	0.156174927
(2E)-3-(4-Hydroxyphenyl)-N-[2-(4-hydroxyphenyl)ethyl]acrylamide	981085.XP_010108374.1	0.974333347	0.000979711	0.828571429	0.041562682
(2E)-3-(4-Hydroxyphenyl)-N-[2-(4-hydroxyphenyl)ethyl]acrylamide	981085.XP_010104865.1	0.934521956	0.006290697	0.657142857	0.156174927
(2E)-3-(4-Hydroxyphenyl)-N-[2-(4-hydroxyphenyl)ethyl]acrylamide	2711.XP_006488039.1	0.909592398	0.011890827	0.828571429	0.041562682
(2E)-3-(4-Hydroxyphenyl)-N-[2-(4-hydroxyphenyl)ethyl]acrylamide	O23948	0.857201987	0.029130992	0.657142857	0.156174927
(2E)-3-(4-Hydroxyphenyl)-N-[2-(4-hydroxyphenyl)ethyl]acrylamide	102107.XP_008222987.1	0.958352073	0.002565705	0.428571429	0.396501458
(2E)-3-(4-Hydroxyphenyl)-N-[2-(4-hydroxyphenyl)ethyl]acrylamide	59689.fgenesh2_kg.5__350__AT3G25920.1	0.973913997	0.001011844	0.942857143	0.004804665
(2E)-3-(4-Hydroxyphenyl)-N-[2-(4-hydroxyphenyl)ethyl]acrylamide	71139.XP_010040285.1	0.986128937	0.000287275	0.942857143	0.004804665
(2E)-3-(4-Hydroxyphenyl)-N-[2-(4-hydroxyphenyl)ethyl]acrylamide	981085.XP_010089285.1	0.953623623	0.00317628	0.371428571	0.468478134
(2E)-3-(4-Hydroxyphenyl)-N-[2-(4-hydroxyphenyl)ethyl]acrylamide	71139.XP_010065527.1	0.961883697	0.00215159	0.942857143	0.004804665
(2E)-3-(4-Hydroxyphenyl)-N-[2-(4-hydroxyphenyl)ethyl]acrylamide	981085.XP_010099389.1	0.254040561	0.627136617	0.885714286	0.018845481
(2E)-3-(4-Hydroxyphenyl)-N-[2-(4-hydroxyphenyl)ethyl]acrylamide	3750.XP_008376261.1	0.926622226	0.007878903	0.942857143	0.004804665
(2E)-3-(4-Hydroxyphenyl)-N-[2-(4-hydroxyphenyl)ethyl]acrylamide	4006.Lus10025679	0.961106269	0.002239666	0.771428571	0.072396501
(2E)-3-(4-Hydroxyphenyl)-N-[2-(4-hydroxyphenyl)ethyl]acrylamide	3760.EMJ13253	0.965147268	0.001800901	0.657142857	0.156174927
(2E)-3-(4-Hydroxyphenyl)-N-[2-(4-hydroxyphenyl)ethyl]acrylamide	85681.XP_006430176.1	0.923878294	0.008471227	0.2	0.704
(2E)-3-(4-Hydroxyphenyl)-N-[2-(4-hydroxyphenyl)ethyl]acrylamide	981085.XP_010095389.1	0.734429444	0.096426537	0.828571429	0.041562682
(2E)-3-(4-Hydroxyphenyl)-N-[2-(4-hydroxyphenyl)ethyl]acrylamide	981085.XP_010100450.1	0.967526868	0.001564635	0.942857143	0.004804665
(2E)-3-(4-Hydroxyphenyl)-N-[2-(4-hydroxyphenyl)ethyl]acrylamide	161934.XP_010673944.1	0.925070748	0.008211248	0.485714286	0.328723032
(2E)-3-(4-Hydroxyphenyl)-N-[2-(4-hydroxyphenyl)ethyl]acrylamide	3827.XP_004488763.1	0.961164282	0.002233033	0.6	0.208
(2E)-3-(4-Hydroxyphenyl)-N-[2-(4-hydroxyphenyl)ethyl]acrylamide	29730.Gorai.011G128100.1	0.926113804	0.007987076	0.028571429	0.957154519
(2E)-3-(4-Hydroxyphenyl)-N-[2-(4-hydroxyphenyl)ethyl]acrylamide	981085.XP_010111937.1	0.960265916	0.00233683	0.485714286	0.328723032
(2E)-3-(4-Hydroxyphenyl)-N-[2-(4-hydroxyphenyl)ethyl]acrylamide	981085.XP_010107430.1	0.890097615	0.017454072	0.828571429	0.041562682
(2E)-3-(4-Hydroxyphenyl)-N-[2-(4-hydroxyphenyl)ethyl]acrylamide	981085.XP_010094060.1	-0.468207006	0.349009146	-0.828571429	0.041562682
(2E)-3-(4-Hydroxyphenyl)-N-[2-(4-hydroxyphenyl)ethyl]acrylamide	3702.AT2G05710.1	0.428840896	0.396171545	0.828571429	0.041562682
(2E)-3-(4-Hydroxyphenyl)-N-[2-(4-hydroxyphenyl)ethyl]acrylamide	981085.XP_010102921.1	0.925757494	0.008063314	0.371428571	0.468478134
(2E)-3-(4-Hydroxyphenyl)-N-[2-(4-hydroxyphenyl)ethyl]acrylamide	29730.Gorai.006G100700.1	0.846582462	0.033499922	0.542857143	0.265702624
(2E)-3-(4-Hydroxyphenyl)-N-[2-(4-hydroxyphenyl)ethyl]acrylamide	981085.XP_010094705.1	0.956968548	0.002737718	0.428571429	0.396501458
(2E)-3-(4-Hydroxyphenyl)-N-[2-(4-hydroxyphenyl)ethyl]acrylamide	981085.XP_010090264.1	0.880340477	0.020620936	0.314285714	0.544093294
(2E)-3-(4-Hydroxyphenyl)-N-[2-(4-hydroxyphenyl)ethyl]acrylamide	225117.XP_009333832.1	0.971069299	0.001243371	0.828571429	0.041562682
(2E)-3-(4-Hydroxyphenyl)-N-[2-(4-hydroxyphenyl)ethyl]acrylamide	981085.XP_010087166.1	0.971059511	0.001244208	1	0
(2E)-3-(4-Hydroxyphenyl)-N-[2-(4-hydroxyphenyl)ethyl]acrylamide	3694.POPTR_0006s20270.1	0.96813578	0.001506816	0.828571429	0.041562682
(2E)-3-(4-Hydroxyphenyl)-N-[2-(4-hydroxyphenyl)ethyl]acrylamide	3988.XP_002519802.1	0.956284066	0.002824852	0.6	0.208
(2E)-3-(4-Hydroxyphenyl)-N-[2-(4-hydroxyphenyl)ethyl]acrylamide	981085.XP_010099754.1	0.749475949	0.086281718	0.942857143	0.004804665
(2E)-3-(4-Hydroxyphenyl)-N-[2-(4-hydroxyphenyl)ethyl]acrylamide	Q41365	0.892541604	0.016700533	0.485714286	0.328723032
(2E)-3-(4-Hydroxyphenyl)-N-[2-(4-hydroxyphenyl)ethyl]acrylamide	981085.XP_010107718.1	0.934349311	0.006323542	1	0
(2E)-3-(4-Hydroxyphenyl)-N-[2-(4-hydroxyphenyl)ethyl]acrylamide	3827.XP_004498949.1	0.939891658	0.005310933	0.2	0.704
(2E)-3-(4-Hydroxyphenyl)-N-[2-(4-hydroxyphenyl)ethyl]acrylamide	161934.XP_010682112.1	0.956033857	0.002857039	0.828571429	0.041562682
(2E)-3-(4-Hydroxyphenyl)-N-[2-(4-hydroxyphenyl)ethyl]acrylamide	981085.XP_010098386.1	0.96006759	0.002360058	0.371428571	0.468478134
(2E)-3-(4-Hydroxyphenyl)-N-[2-(4-hydroxyphenyl)ethyl]acrylamide	42345.XP_008785539.1	0.400673395	0.431151795	0.885714286	0.018845481
(2E)-3-(4-Hydroxyphenyl)-N-[2-(4-hydroxyphenyl)ethyl]acrylamide	3656.XP_008461384.1	0.668659046	0.146491805	0.828571429	0.041562682
(2E)-3-(4-Hydroxyphenyl)-N-[2-(4-hydroxyphenyl)ethyl]acrylamide	981085.XP_010100504.1	0.762842354	0.077696306	0.828571429	0.041562682
(2E)-3-(4-Hydroxyphenyl)-N-[2-(4-hydroxyphenyl)ethyl]acrylamide	981085.XP_010094925.1	0.965495679	0.001765283	0.828571429	0.041562682
(2E)-3-(4-Hydroxyphenyl)-N-[2-(4-hydroxyphenyl)ethyl]acrylamide	981085.XP_010103454.1	-0.696607029	0.124107691	-0.885714286	0.018845481
(2E)-3-(4-Hydroxyphenyl)-N-[2-(4-hydroxyphenyl)ethyl]acrylamide	57918.XP_004307221.1	0.956315096	0.002820873	0.714285714	0.110787172
(2E)-3-(4-Hydroxyphenyl)-N-[2-(4-hydroxyphenyl)ethyl]acrylamide	3988.XP_002513353.1	0.969987454	0.001337612	0.885714286	0.018845481
(2E)-3-(4-Hydroxyphenyl)-N-[2-(4-hydroxyphenyl)ethyl]acrylamide	981085.XP_010086957.1	0.970825584	0.001264304	0.942857143	0.004804665
(2E)-3-(4-Hydroxyphenyl)-N-[2-(4-hydroxyphenyl)ethyl]acrylamide	102107.XP_008223088.1	0.826009256	0.042775577	0.657142857	0.156174927
(2E)-3-(4-Hydroxyphenyl)-N-[2-(4-hydroxyphenyl)ethyl]acrylamide	981085.XP_010092509.1	0.956752602	0.002765062	0.6	0.208
(2E)-3-(4-Hydroxyphenyl)-N-[2-(4-hydroxyphenyl)ethyl]acrylamide	981085.XP_010092876.1	0.959597318	0.002415589	0.6	0.208
(2E)-3-(4-Hydroxyphenyl)-N-[2-(4-hydroxyphenyl)ethyl]acrylamide	3656.XP_008460902.1	0.913823489	0.010819596	0.085714286	0.87174344
(2E)-3-(4-Hydroxyphenyl)-N-[2-(4-hydroxyphenyl)ethyl]acrylamide	3750.XP_008350788.1	0.927814419	0.007628066	0.314285714	0.544093294
(2E)-3-(4-Hydroxyphenyl)-N-[2-(4-hydroxyphenyl)ethyl]acrylamide	90675.XP_010473862.1	0.963847037	0.001936928	0.6	0.208
(2E)-3-(4-Hydroxyphenyl)-N-[2-(4-hydroxyphenyl)ethyl]acrylamide	38727.Pavir.Ea00503.1.p	0.948965894	0.003840261	0.828571429	0.041562682
(2E)-3-(4-Hydroxyphenyl)-N-[2-(4-hydroxyphenyl)ethyl]acrylamide	225117.XP_009367462.1	0.970992608	0.001249939	1	0
(2E)-3-(4-Hydroxyphenyl)-N-[2-(4-hydroxyphenyl)ethyl]acrylamide	981085.XP_010112005.1	0.960926893	0.002260235	0.6	0.208
(2E)-3-(4-Hydroxyphenyl)-N-[2-(4-hydroxyphenyl)ethyl]acrylamide	218851.Aquca_002_00458.1	0.926342025	0.00793843	0.942857143	0.004804665
(2E)-3-(4-Hydroxyphenyl)-N-[2-(4-hydroxyphenyl)ethyl]acrylamide	2711.XP_006471658.1	0.956570997	0.002788162	0.542857143	0.265702624
(2E)-3-(4-Hydroxyphenyl)-N-[2-(4-hydroxyphenyl)ethyl]acrylamide	981085.XP_010111072.1	0.959133269	0.002471009	0.6	0.208
(2E)-3-(4-Hydroxyphenyl)-N-[2-(4-hydroxyphenyl)ethyl]acrylamide	28532.XP_010544150.1	0.435407355	0.388161135	0.885714286	0.018845481
(2E)-3-(4-Hydroxyphenyl)-N-[2-(4-hydroxyphenyl)ethyl]acrylamide	Q9FWA3	0.948050047	0.003978095	1	0
(2E)-3-(4-Hydroxyphenyl)-N-[2-(4-hydroxyphenyl)ethyl]acrylamide	Q2QLY4	0.965290946	0.00178617	0.771428571	0.072396501
(2E)-3-(4-Hydroxyphenyl)-N-[2-(4-hydroxyphenyl)ethyl]acrylamide	981085.XP_010093648.1	0.865640591	0.025865918	1	0
(2E)-3-(4-Hydroxyphenyl)-N-[2-(4-hydroxyphenyl)ethyl]acrylamide	981085.XP_010093011.1	0.963111635	0.002016029	1	0
(2E)-3-(4-Hydroxyphenyl)-N-[2-(4-hydroxyphenyl)ethyl]acrylamide	P48352	0.973728672	0.001026208	0.714285714	0.110787172
(2E)-3-(4-Hydroxyphenyl)-N-[2-(4-hydroxyphenyl)ethyl]acrylamide	57918.XP_004302590.1	0.702755294	0.119400182	0.885714286	0.018845481
(2E)-3-(4-Hydroxyphenyl)-N-[2-(4-hydroxyphenyl)ethyl]acrylamide	3656.XP_008453452.1	0.900548296	0.014344141	0.085714286	0.87174344
(2E)-3-(4-Hydroxyphenyl)-N-[2-(4-hydroxyphenyl)ethyl]acrylamide	3847.GLYMA08G03580.1	0.958438245	0.002555173	0.657142857	0.156174927
(2E)-3-(4-Hydroxyphenyl)-N-[2-(4-hydroxyphenyl)ethyl]acrylamide	3885.XP_007157909.1	0.961401677	0.002205993	0.828571429	0.041562682
(2E)-3-(4-Hydroxyphenyl)-N-[2-(4-hydroxyphenyl)ethyl]acrylamide	225117.XP_009361712.1	0.071028944	0.893635759	0.828571429	0.041562682
(2E)-3-(4-Hydroxyphenyl)-N-[2-(4-hydroxyphenyl)ethyl]acrylamide	P57691	0.916421759	0.010186073	0.142857143	0.787172012
(2E)-3-(4-Hydroxyphenyl)-N-[2-(4-hydroxyphenyl)ethyl]acrylamide	90675.XP_010413029.1	0.974646074	0.000956083	0.771428571	0.072396501
(2E)-3-(4-Hydroxyphenyl)-N-[2-(4-hydroxyphenyl)ethyl]acrylamide	225117.XP_009344042.1	0.948051498	0.003977875	0.6	0.208
(2E)-3-(4-Hydroxyphenyl)-N-[2-(4-hydroxyphenyl)ethyl]acrylamide	4096.XP_009766916.1	0.67264095	0.143205377	0.828571429	0.041562682
(2E)-3-(4-Hydroxyphenyl)-N-[2-(4-hydroxyphenyl)ethyl]acrylamide	102107.XP_008223564.1	0.973514592	0.001042926	0.942857143	0.004804665
(2E)-3-(4-Hydroxyphenyl)-N-[2-(4-hydroxyphenyl)ethyl]acrylamide	3885.XP_007163247.1	0.967416151	0.001575264	0.942857143	0.004804665
(2E)-3-(4-Hydroxyphenyl)-N-[2-(4-hydroxyphenyl)ethyl]acrylamide	225117.XP_009362109.1	0.79942311	0.05631192	0.942857143	0.004804665
(2E)-3-(4-Hydroxyphenyl)-N-[2-(4-hydroxyphenyl)ethyl]acrylamide	3827.XP_004512402.1	0.820267913	0.045552436	0.942857143	0.004804665
(2E)-3-(4-Hydroxyphenyl)-N-[2-(4-hydroxyphenyl)ethyl]acrylamide	P30184	0.861885478	0.027296121	0.942857143	0.004804665
(2E)-3-(4-Hydroxyphenyl)-N-[2-(4-hydroxyphenyl)ethyl]acrylamide	981085.XP_010091033.1	0.963895116	0.001931811	0.371428571	0.468478134
(2E)-3-(4-Hydroxyphenyl)-N-[2-(4-hydroxyphenyl)ethyl]acrylamide	Q945K7	0.947371186	0.004081803	0.142857143	0.787172012
(2E)-3-(4-Hydroxyphenyl)-N-[2-(4-hydroxyphenyl)ethyl]acrylamide	981085.XP_010107098.1	0.949292332	0.00379171	0.2	0.704
(2E)-3-(4-Hydroxyphenyl)-N-[2-(4-hydroxyphenyl)ethyl]acrylamide	981085.XP_010106863.1	0.93232794	0.006714309	0.942857143	0.004804665
(2E)-3-(4-Hydroxyphenyl)-N-[2-(4-hydroxyphenyl)ethyl]acrylamide	981085.XP_010094387.1	0.969069006	0.001420293	0.657142857	0.156174927
(2E)-3-(4-Hydroxyphenyl)-N-[2-(4-hydroxyphenyl)ethyl]acrylamide	3988.XP_002531124.1	0.983647414	0.000398924	0.942857143	0.004804665
(2E)-3-(4-Hydroxyphenyl)-N-[2-(4-hydroxyphenyl)ethyl]acrylamide	981085.XP_010113283.1	0.937158164	0.00579956	0.428571429	0.396501458
(2E)-3-(4-Hydroxyphenyl)-N-[2-(4-hydroxyphenyl)ethyl]acrylamide	59689.fgenesh2_kg.3__603__AT3G06035.1	0.941651486	0.005007498	0.6	0.208
(2E)-3-(4-Hydroxyphenyl)-N-[2-(4-hydroxyphenyl)ethyl]acrylamide	4098.XP_009613926.1	0.957591399	0.002659598	0.6	0.208
(2E)-3-(4-Hydroxyphenyl)-N-[2-(4-hydroxyphenyl)ethyl]acrylamide	981085.XP_010105002.1	0.938166755	0.00561682	-0.085714286	0.87174344
(2E)-3-(4-Hydroxyphenyl)-N-[2-(4-hydroxyphenyl)ethyl]acrylamide	3656.XP_008459799.1	0.950468183	0.003619341	0.942857143	0.004804665
(2E)-3-(4-Hydroxyphenyl)-N-[2-(4-hydroxyphenyl)ethyl]acrylamide	3659.XP_004149644.1	0.939782611	0.005330023	0.428571429	0.396501458
(2E)-3-(4-Hydroxyphenyl)-N-[2-(4-hydroxyphenyl)ethyl]acrylamide	981085.XP_010103488.1	0.902496169	0.013797011	0.485714286	0.328723032
(2E)-3-(4-Hydroxyphenyl)-N-[2-(4-hydroxyphenyl)ethyl]acrylamide	4577.GRMZM2G047971_P01	0.3363903	0.514447249	0.828571429	0.041562682
(2E)-3-(4-Hydroxyphenyl)-N-[2-(4-hydroxyphenyl)ethyl]acrylamide	981085.XP_010113190.1	0.972023604	0.00116307	0.714285714	0.110787172
(2E)-3-(4-Hydroxyphenyl)-N-[2-(4-hydroxyphenyl)ethyl]acrylamide	P47920	0.393405179	0.440335426	0.828571429	0.041562682
(2E)-3-(4-Hydroxyphenyl)-N-[2-(4-hydroxyphenyl)ethyl]acrylamide	3827.XP_004509045.1	0.981149843	0.000529644	1	0
(2E)-3-(4-Hydroxyphenyl)-N-[2-(4-hydroxyphenyl)ethyl]acrylamide	Q9LXG1	0.93216502	0.006746303	0.371428571	0.468478134
(2E)-3-(4-Hydroxyphenyl)-N-[2-(4-hydroxyphenyl)ethyl]acrylamide	57918.XP_004288082.1	0.957026175	0.002730444	0.485714286	0.328723032
(2E)-3-(4-Hydroxyphenyl)-N-[2-(4-hydroxyphenyl)ethyl]acrylamide	981085.XP_010096509.1	0.944159883	0.00459012	0.257142857	0.622787172
(2E)-3-(4-Hydroxyphenyl)-N-[2-(4-hydroxyphenyl)ethyl]acrylamide	981085.XP_010107907.1	0.825138971	0.043191261	0.885714286	0.018845481
(2E)-3-(4-Hydroxyphenyl)-N-[2-(4-hydroxyphenyl)ethyl]acrylamide	981085.XP_010088878.1	0.962261245	0.002109446	0.771428571	0.072396501
(2E)-3-(4-Hydroxyphenyl)-N-[2-(4-hydroxyphenyl)ethyl]acrylamide	4081.Solyc06g011350.2.1	0.893526778	0.016401301	-0.142857143	0.787172012
(2E)-3-(4-Hydroxyphenyl)-N-[2-(4-hydroxyphenyl)ethyl]acrylamide	981085.XP_010107228.1	0.026869772	0.959705041	0.828571429	0.041562682
(2E)-3-(4-Hydroxyphenyl)-N-[2-(4-hydroxyphenyl)ethyl]acrylamide	981085.XP_010104626.1	0.985453674	0.000315854	0.942857143	0.004804665
(2E)-3-(4-Hydroxyphenyl)-N-[2-(4-hydroxyphenyl)ethyl]acrylamide	981085.XP_010101743.1	0.962279619	0.002107406	0.714285714	0.110787172
(2E)-3-(4-Hydroxyphenyl)-N-[2-(4-hydroxyphenyl)ethyl]acrylamide	4432.XP_010263341.1	0.363983543	0.478135688	0.942857143	0.004804665
(2E)-3-(4-Hydroxyphenyl)-N-[2-(4-hydroxyphenyl)ethyl]acrylamide	981085.XP_010100385.1	0.968963941	0.001429908	0.942857143	0.004804665
(2E)-3-(4-Hydroxyphenyl)-N-[2-(4-hydroxyphenyl)ethyl]acrylamide	3641.EOY21292	0.814235773	0.048557314	-0.085714286	0.87174344
(2E)-3-(4-Hydroxyphenyl)-N-[2-(4-hydroxyphenyl)ethyl]acrylamide	102107.XP_008233682.1	0.984774974	0.000345938	0.942857143	0.004804665
(2E)-3-(4-Hydroxyphenyl)-N-[2-(4-hydroxyphenyl)ethyl]acrylamide	981085.XP_010087582.1	0.9833607	0.000412996	0.885714286	0.018845481
(2E)-3-(4-Hydroxyphenyl)-N-[2-(4-hydroxyphenyl)ethyl]acrylamide	57918.XP_004293297.1	0.950559152	0.00360617	0.828571429	0.041562682
(2E)-3-(4-Hydroxyphenyl)-N-[2-(4-hydroxyphenyl)ethyl]acrylamide	29730.Gorai.008G029900.1	0.866939421	0.02537975	0.885714286	0.018845481
(2E)-3-(4-Hydroxyphenyl)-N-[2-(4-hydroxyphenyl)ethyl]acrylamide	981085.XP_010108883.1	0.980281898	0.000579372	0.942857143	0.004804665
(2E)-3-(4-Hydroxyphenyl)-N-[2-(4-hydroxyphenyl)ethyl]acrylamide	981085.XP_010089131.1	0.868237179	0.024898365	0.314285714	0.544093294
(2E)-3-(4-Hydroxyphenyl)-N-[2-(4-hydroxyphenyl)ethyl]acrylamide	29760.VIT_06s0004g06610.t01	0.905753924	0.012904922	0.371428571	0.468478134
(2E)-3-(4-Hydroxyphenyl)-N-[2-(4-hydroxyphenyl)ethyl]acrylamide	981085.XP_010101688.1	0.9226473	0.008743743	0.6	0.208
(2E)-3-(4-Hydroxyphenyl)-N-[2-(4-hydroxyphenyl)ethyl]acrylamide	O23735	0.917220171	0.009995126	0.371428571	0.468478134
(2E)-3-(4-Hydroxyphenyl)-N-[2-(4-hydroxyphenyl)ethyl]acrylamide	981085.XP_010105263.1	0.328367155	0.52515236	0.885714286	0.018845481
(2E)-3-(4-Hydroxyphenyl)-N-[2-(4-hydroxyphenyl)ethyl]acrylamide	4432.XP_010267949.1	-0.556164783	0.251769066	-0.885714286	0.018845481
(2E)-3-(4-Hydroxyphenyl)-N-[2-(4-hydroxyphenyl)ethyl]acrylamide	218851.Aquca_016_00235.1	0.941306973	0.005066212	0.942857143	0.004804665
(2E)-3-(4-Hydroxyphenyl)-N-[2-(4-hydroxyphenyl)ethyl]acrylamide	4113.PGSC0003DMT400006326	0.963015294	0.002026508	0.657142857	0.156174927
(2E)-3-(4-Hydroxyphenyl)-N-[2-(4-hydroxyphenyl)ethyl]acrylamide	3847.GLYMA11G37360.1	0.491323062	0.322317696	0.885714286	0.018845481
(2E)-3-(4-Hydroxyphenyl)-N-[2-(4-hydroxyphenyl)ethyl]acrylamide	Q9FZ76	0.945130404	0.004433412	0.828571429	0.041562682
(2E)-3-(4-Hydroxyphenyl)-N-[2-(4-hydroxyphenyl)ethyl]acrylamide	264402.Cagra.0338s0018.1.p	0.899576752	0.014620868	0.485714286	0.328723032
(2E)-3-(4-Hydroxyphenyl)-N-[2-(4-hydroxyphenyl)ethyl]acrylamide	3827.XP_004487074.1	0.959521959	0.002424547	0.771428571	0.072396501
(2E)-3-(4-Hydroxyphenyl)-N-[2-(4-hydroxyphenyl)ethyl]acrylamide	Q9SN86	0.911308117	0.011450539	0.142857143	0.787172012
(2E)-3-(4-Hydroxyphenyl)-N-[2-(4-hydroxyphenyl)ethyl]acrylamide	57918.XP_004295104.1	0.981806311	0.000493504	0.942857143	0.004804665
(2E)-3-(4-Hydroxyphenyl)-N-[2-(4-hydroxyphenyl)ethyl]acrylamide	3641.EOY02246	0.934362145	0.006321097	1	0
(2E)-3-(4-Hydroxyphenyl)-N-[2-(4-hydroxyphenyl)ethyl]acrylamide	3760.EMJ13582	0.95723344	0.002704358	0.6	0.208
(2E)-3-(4-Hydroxyphenyl)-N-[2-(4-hydroxyphenyl)ethyl]acrylamide	2711.XP_006483525.1	0.959544788	0.002421831	0.942857143	0.004804665
(2E)-3-(4-Hydroxyphenyl)-N-[2-(4-hydroxyphenyl)ethyl]acrylamide	71139.XP_010052458.1	0.921809679	0.008931572	0.771428571	0.072396501
(2E)-3-(4-Hydroxyphenyl)-N-[2-(4-hydroxyphenyl)ethyl]acrylamide	2711.XP_006467306.1	0.966250728	0.0016893	0.828571429	0.041562682
(2E)-3-(4-Hydroxyphenyl)-N-[2-(4-hydroxyphenyl)ethyl]acrylamide	981085.XP_010101278.1	-0.819498154	0.045930917	-0.428571429	0.396501458
(2E)-3-(4-Hydroxyphenyl)-N-[2-(4-hydroxyphenyl)ethyl]acrylamide	981085.XP_010094681.1	0.93573558	0.00606217	0.2	0.704
(2E)-3-(4-Hydroxyphenyl)-N-[2-(4-hydroxyphenyl)ethyl]acrylamide	Q9XHE4	0.750351095	0.085707232	0.828571429	0.041562682
(2E)-3-(4-Hydroxyphenyl)-N-[2-(4-hydroxyphenyl)ethyl]acrylamide	981085.XP_010111768.1	0.965770065	0.001737479	0.828571429	0.041562682
(2E)-3-(4-Hydroxyphenyl)-N-[2-(4-hydroxyphenyl)ethyl]acrylamide	3880.AES62702	0.966612484	0.00165348	0.771428571	0.072396501
(2E)-3-(4-Hydroxyphenyl)-N-[2-(4-hydroxyphenyl)ethyl]acrylamide	71139.XP_010034206.1	0.947511245	0.004060299	0.428571429	0.396501458
(2E)-3-(4-Hydroxyphenyl)-N-[2-(4-hydroxyphenyl)ethyl]acrylamide	981085.XP_010088099.1	0.720508242	0.106257125	0.828571429	0.041562682
(2E)-3-(4-Hydroxyphenyl)-N-[2-(4-hydroxyphenyl)ethyl]acrylamide	161934.XP_010681206.1	0.924872738	0.008254145	0.942857143	0.004804665
(2E)-3-(4-Hydroxyphenyl)-N-[2-(4-hydroxyphenyl)ethyl]acrylamide	981085.XP_010094696.1	0.962554731	0.00207697	0.828571429	0.041562682
(2E)-3-(4-Hydroxyphenyl)-N-[2-(4-hydroxyphenyl)ethyl]acrylamide	A2YDY2	0.962899568	0.00203913	0.885714286	0.018845481
(2E)-3-(4-Hydroxyphenyl)-N-[2-(4-hydroxyphenyl)ethyl]acrylamide	29760.VIT_06s0009g01200.t01	0.954748022	0.00302528	0.657142857	0.156174927
(2E)-3-(4-Hydroxyphenyl)-N-[2-(4-hydroxyphenyl)ethyl]acrylamide	Q43731	0.957085054	0.002723021	0.6	0.208
(2E)-3-(4-Hydroxyphenyl)-N-[2-(4-hydroxyphenyl)ethyl]acrylamide	3847.GLYMA20G23080.1	0.977284293	0.000768144	0.828571429	0.041562682
(2E)-3-(4-Hydroxyphenyl)-N-[2-(4-hydroxyphenyl)ethyl]acrylamide	29730.Gorai.006G069700.1	0.654792552	0.158183401	0.885714286	0.018845481
(2E)-3-(4-Hydroxyphenyl)-N-[2-(4-hydroxyphenyl)ethyl]acrylamide	4081.Solyc04g014510.2.1	0.950078994	0.003675956	0.428571429	0.396501458
(2E)-3-(4-Hydroxyphenyl)-N-[2-(4-hydroxyphenyl)ethyl]acrylamide	225117.XP_009341119.1	0.960660163	0.002290993	0.657142857	0.156174927
(2E)-3-(4-Hydroxyphenyl)-N-[2-(4-hydroxyphenyl)ethyl]acrylamide	981085.XP_010093120.1	0.973331591	0.001057323	0.657142857	0.156174927
(2E)-3-(4-Hydroxyphenyl)-N-[2-(4-hydroxyphenyl)ethyl]acrylamide	Q9S7E9	0.975489135	0.000893811	0.942857143	0.004804665
(2E)-3-(4-Hydroxyphenyl)-N-[2-(4-hydroxyphenyl)ethyl]acrylamide	P50888	0.944669867	0.004507441	0.314285714	0.544093294
(2E)-3-(4-Hydroxyphenyl)-N-[2-(4-hydroxyphenyl)ethyl]acrylamide	71139.XP_010063879.1	0.802479985	0.054668196	0.828571429	0.041562682
(2E)-3-(4-Hydroxyphenyl)-N-[2-(4-hydroxyphenyl)ethyl]acrylamide	71139.XP_010040054.1	0.964042127	0.001916207	0.828571429	0.041562682
(2E)-3-(4-Hydroxyphenyl)-N-[2-(4-hydroxyphenyl)ethyl]acrylamide	85681.XP_006424201.1	0.814756193	0.048294556	0.942857143	0.004804665
(2E)-3-(4-Hydroxyphenyl)-N-[2-(4-hydroxyphenyl)ethyl]acrylamide	3760.EMJ23343	0.9470261	0.004135023	0.828571429	0.041562682
(2E)-3-(4-Hydroxyphenyl)-N-[2-(4-hydroxyphenyl)ethyl]acrylamide	3760.EMJ04969	0.964063966	0.001913894	0.6	0.208
(2E)-3-(4-Hydroxyphenyl)-N-[2-(4-hydroxyphenyl)ethyl]acrylamide	981085.XP_010098045.1	0.917646569	0.009893867	0.428571429	0.396501458
(2E)-3-(4-Hydroxyphenyl)-N-[2-(4-hydroxyphenyl)ethyl]acrylamide	3760.EMJ07241	0.964607868	0.001856738	0.828571429	0.041562682
(2E)-3-(4-Hydroxyphenyl)-N-[2-(4-hydroxyphenyl)ethyl]acrylamide	981085.XP_010108267.1	0.95808912	0.002597974	0.657142857	0.156174927
(2E)-3-(4-Hydroxyphenyl)-N-[2-(4-hydroxyphenyl)ethyl]acrylamide	29760.VIT_11s0065g00480.t01	0.741173983	0.091816866	0.828571429	0.041562682
(2E)-3-(4-Hydroxyphenyl)-N-[2-(4-hydroxyphenyl)ethyl]acrylamide	3988.XP_002513744.1	0.870415483	0.02410022	0.314285714	0.544093294
(2E)-3-(4-Hydroxyphenyl)-N-[2-(4-hydroxyphenyl)ethyl]acrylamide	981085.XP_010105174.1	0.896367421	0.015553075	0.428571429	0.396501458
(2E)-3-(4-Hydroxyphenyl)-N-[2-(4-hydroxyphenyl)ethyl]acrylamide	2711.XP_006470936.1	0.922154065	0.008854112	0.2	0.704
(2E)-3-(4-Hydroxyphenyl)-N-[2-(4-hydroxyphenyl)ethyl]acrylamide	3656.XP_008456982.1	-0.556905169	0.251002468	-0.828571429	0.041562682
(2E)-3-(4-Hydroxyphenyl)-N-[2-(4-hydroxyphenyl)ethyl]acrylamide	29730.Gorai.012G081300.1	0.679024116	0.138003924	0.942857143	0.004804665
(2E)-3-(4-Hydroxyphenyl)-N-[2-(4-hydroxyphenyl)ethyl]acrylamide	981085.XP_010089536.1	0.907122183	0.012538838	0.714285714	0.110787172
(2E)-3-(4-Hydroxyphenyl)-N-[2-(4-hydroxyphenyl)ethyl]acrylamide	28532.XP_010544738.1	0.940338141	0.005233122	0.942857143	0.004804665
(2E)-3-(4-Hydroxyphenyl)-N-[2-(4-hydroxyphenyl)ethyl]acrylamide	981085.XP_010098926.1	0.89408032	0.016234313	0.428571429	0.396501458
(2E)-3-(4-Hydroxyphenyl)-N-[2-(4-hydroxyphenyl)ethyl]acrylamide	3694.POPTR_0010s05590.1	0.960655545	0.002291527	0.942857143	0.004804665
(2E)-3-(4-Hydroxyphenyl)-N-[2-(4-hydroxyphenyl)ethyl]acrylamide	3750.XP_008393274.1	0.949577998	0.003749472	0.314285714	0.544093294
(2E)-3-(4-Hydroxyphenyl)-N-[2-(4-hydroxyphenyl)ethyl]acrylamide	3760.EMJ19995	0.966492517	0.001665317	1	0
(2E)-3-(4-Hydroxyphenyl)-N-[2-(4-hydroxyphenyl)ethyl]acrylamide	28532.XP_010528136.1	0.585367297	0.222238533	0.942857143	0.004804665
(2E)-3-(4-Hydroxyphenyl)-N-[2-(4-hydroxyphenyl)ethyl]acrylamide	161934.XP_010683487.1	0.54246737	0.266115111	0.885714286	0.018845481
(2E)-3-(4-Hydroxyphenyl)-N-[2-(4-hydroxyphenyl)ethyl]acrylamide	3656.XP_008452970.1	0.928643385	0.007455984	0.371428571	0.468478134
(2E)-3-(4-Hydroxyphenyl)-N-[2-(4-hydroxyphenyl)ethyl]acrylamide	3694.POPTR_0009s15590.1	0.234492148	0.654708737	0.828571429	0.041562682
(2E)-3-(4-Hydroxyphenyl)-N-[2-(4-hydroxyphenyl)ethyl]acrylamide	4432.XP_010259660.1	0.960379245	0.002323608	0.428571429	0.396501458
(2E)-3-(4-Hydroxyphenyl)-N-[2-(4-hydroxyphenyl)ethyl]acrylamide	P29684	0.778337899	0.068255548	0.942857143	0.004804665
(2E)-3-(4-Hydroxyphenyl)-N-[2-(4-hydroxyphenyl)ethyl]acrylamide	981085.XP_010107883.1	0.961702016	0.002172017	0.885714286	0.018845481
(2E)-3-(4-Hydroxyphenyl)-N-[2-(4-hydroxyphenyl)ethyl]acrylamide	981085.XP_010102045.1	0.859683015	0.028151944	0.6	0.208
(2E)-3-(4-Hydroxyphenyl)-N-[2-(4-hydroxyphenyl)ethyl]acrylamide	3694.POPTR_0006s04870.1	0.907966616	0.012315448	0.714285714	0.110787172
(2E)-3-(4-Hydroxyphenyl)-N-[2-(4-hydroxyphenyl)ethyl]acrylamide	981085.XP_010105076.1	0.874379623	0.022679544	-0.028571429	0.957154519
(2E)-3-(4-Hydroxyphenyl)-N-[2-(4-hydroxyphenyl)ethyl]acrylamide	981085.XP_010087198.1	0.926024991	0.008006046	0.6	0.208
(2E)-3-(4-Hydroxyphenyl)-N-[2-(4-hydroxyphenyl)ethyl]acrylamide	3760.EMJ13657	0.985127251	0.000330153	0.828571429	0.041562682
(2E)-3-(4-Hydroxyphenyl)-N-[2-(4-hydroxyphenyl)ethyl]acrylamide	3983.cassava4.1_012935m	0.95564167	0.002907851	0.257142857	0.622787172
(2E)-3-(4-Hydroxyphenyl)-N-[2-(4-hydroxyphenyl)ethyl]acrylamide	O23138	0.897218708	0.0153031	0.028571429	0.957154519
(2E)-3-(4-Hydroxyphenyl)-N-[2-(4-hydroxyphenyl)ethyl]acrylamide	71139.XP_010028264.1	0.946248511	0.004256184	0.828571429	0.041562682
(2E)-3-(4-Hydroxyphenyl)-N-[2-(4-hydroxyphenyl)ethyl]acrylamide	13333.ERN09354	0.948012155	0.003983849	0.314285714	0.544093294
(2E)-3-(4-Hydroxyphenyl)-N-[2-(4-hydroxyphenyl)ethyl]acrylamide	981085.XP_010093854.1	0.997744727	7.62E-06	0.942857143	0.004804665
(2E)-3-(4-Hydroxyphenyl)-N-[2-(4-hydroxyphenyl)ethyl]acrylamide	981085.XP_010087237.1	0.955082853	0.002981014	0.942857143	0.004804665
(2E)-3-(4-Hydroxyphenyl)-N-[2-(4-hydroxyphenyl)ethyl]acrylamide	4155.Migut.L01482.1.p	0.958915422	0.00249724	0.828571429	0.041562682
(2E)-3-(4-Hydroxyphenyl)-N-[2-(4-hydroxyphenyl)ethyl]acrylamide	29730.Gorai.001G158300.1	0.989860304	0.000153699	0.942857143	0.004804665
(2E)-3-(4-Hydroxyphenyl)-N-[2-(4-hydroxyphenyl)ethyl]acrylamide	P16059	-0.496712679	0.316206323	-0.885714286	0.018845481
(2E)-3-(4-Hydroxyphenyl)-N-[2-(4-hydroxyphenyl)ethyl]acrylamide	3750.XP_008394248.1	0.962700142	0.002060972	0.771428571	0.072396501
(2E)-3-(4-Hydroxyphenyl)-N-[2-(4-hydroxyphenyl)ethyl]acrylamide	3711.Bra014562.1-P	0.374120029	0.46500196	0.828571429	0.041562682
(2E)-3-(4-Hydroxyphenyl)-N-[2-(4-hydroxyphenyl)ethyl]acrylamide	Q06652	0.961341282	0.002212857	1	0
(2E)-3-(4-Hydroxyphenyl)-N-[2-(4-hydroxyphenyl)ethyl]acrylamide	102107.XP_008231281.1	0.963679261	0.001954837	0.6	0.208
(2E)-3-(4-Hydroxyphenyl)-N-[2-(4-hydroxyphenyl)ethyl]acrylamide	102107.XP_008230612.1	0.958886918	0.002500682	0.828571429	0.041562682
(2E)-3-(4-Hydroxyphenyl)-N-[2-(4-hydroxyphenyl)ethyl]acrylamide	981085.XP_010111940.1	0.965011929	0.001814832	0.485714286	0.328723032
(2E)-3-(4-Hydroxyphenyl)-N-[2-(4-hydroxyphenyl)ethyl]acrylamide	981085.XP_010096026.1	0.978927463	0.000661399	0.714285714	0.110787172
(2E)-3-(4-Hydroxyphenyl)-N-[2-(4-hydroxyphenyl)ethyl]acrylamide	102107.XP_008232969.1	0.936213802	0.005973256	0.771428571	0.072396501
(2E)-3-(4-Hydroxyphenyl)-N-[2-(4-hydroxyphenyl)ethyl]acrylamide	981085.XP_010102129.1	0.949775763	0.003720366	0.028571429	0.957154519
(2E)-3-(4-Hydroxyphenyl)-N-[2-(4-hydroxyphenyl)ethyl]acrylamide	102107.XP_008235028.1	0.910220927	0.011728601	0.828571429	0.041562682
(2E)-3-(4-Hydroxyphenyl)-N-[2-(4-hydroxyphenyl)ethyl]acrylamide	3750.XP_008362782.1	0.970473023	0.001294892	0.6	0.208
(2E)-3-(4-Hydroxyphenyl)-N-[2-(4-hydroxyphenyl)ethyl]acrylamide	981085.XP_010099133.1	0.970757908	0.001270147	0.771428571	0.072396501
(2E)-3-(4-Hydroxyphenyl)-N-[2-(4-hydroxyphenyl)ethyl]acrylamide	981085.XP_010111044.1	0.878099918	0.02138375	0.085714286	0.87174344
(2E)-3-(4-Hydroxyphenyl)-N-[2-(4-hydroxyphenyl)ethyl]acrylamide	O24370	0.801017881	0.055451588	0.828571429	0.041562682
(2E)-3-(4-Hydroxyphenyl)-N-[2-(4-hydroxyphenyl)ethyl]acrylamide	4555.Si039576m	0.913050983	0.011011524	0.771428571	0.072396501
(2E)-3-(4-Hydroxyphenyl)-N-[2-(4-hydroxyphenyl)ethyl]acrylamide	3983.cassava4.1_014465m	0.824606352	0.043446586	0.428571429	0.396501458
(2E)-3-(4-Hydroxyphenyl)-N-[2-(4-hydroxyphenyl)ethyl]acrylamide	102107.XP_008231141.1	0.894440732	0.016126028	0.2	0.704
(2E)-3-(4-Hydroxyphenyl)-N-[2-(4-hydroxyphenyl)ethyl]acrylamide	13333.ERM94103	0.919638792	0.009427402	0.942857143	0.004804665
(2E)-3-(4-Hydroxyphenyl)-N-[2-(4-hydroxyphenyl)ethyl]acrylamide	981085.XP_010092793.1	0.966341178	0.001680308	0.771428571	0.072396501
(2E)-3-(4-Hydroxyphenyl)-N-[2-(4-hydroxyphenyl)ethyl]acrylamide	981085.XP_010086957.1	0.980304015	0.000578077	0.942857143	0.004804665
(2E)-3-(4-Hydroxyphenyl)-N-[2-(4-hydroxyphenyl)ethyl]acrylamide	981085.XP_010111768.1	0.084369022	0.873746743	0.828571429	0.041562682
(2E)-3-(4-Hydroxyphenyl)-N-[2-(4-hydroxyphenyl)ethyl]acrylamide	3847.GLYMA15G02610.1	0.958931639	0.002495282	0.771428571	0.072396501
(2E)-3-(4-Hydroxyphenyl)-N-[2-(4-hydroxyphenyl)ethyl]acrylamide	981085.XP_010105147.1	0.969006338	0.001426024	0.828571429	0.041562682
(2E)-3-(4-Hydroxyphenyl)-N-[2-(4-hydroxyphenyl)ethyl]acrylamide	4432.XP_010241580.1	0.956784822	0.002760974	0.371428571	0.468478134
(2E)-3-(4-Hydroxyphenyl)-N-[2-(4-hydroxyphenyl)ethyl]acrylamide	57918.XP_004303501.1	0.962015882	0.002136788	0.371428571	0.468478134
(2E)-3-(4-Hydroxyphenyl)-N-[2-(4-hydroxyphenyl)ethyl]acrylamide	981085.XP_010092558.1	0.965420795	0.001772909	0.885714286	0.018845481
(2E)-3-(4-Hydroxyphenyl)-N-[2-(4-hydroxyphenyl)ethyl]acrylamide	3760.EMJ09573	0.947781199	0.00401901	-0.028571429	0.957154519
(2E)-3-(4-Hydroxyphenyl)-N-[2-(4-hydroxyphenyl)ethyl]acrylamide	P52428	0.186873515	0.722952699	0.942857143	0.004804665
(2E)-3-(4-Hydroxyphenyl)-N-[2-(4-hydroxyphenyl)ethyl]acrylamide	2711.XP_006464189.1	0.869149944	0.024562416	0.828571429	0.041562682
(2E)-3-(4-Hydroxyphenyl)-N-[2-(4-hydroxyphenyl)ethyl]acrylamide	981085.XP_010095107.1	0.959440625	0.002434233	0.714285714	0.110787172
(2E)-3-(4-Hydroxyphenyl)-N-[2-(4-hydroxyphenyl)ethyl]acrylamide	P30298	0.920397563	0.00925262	0.6	0.208
(2E)-3-(4-Hydroxyphenyl)-N-[2-(4-hydroxyphenyl)ethyl]acrylamide	3983.cassava4.1_020178m	0.971635853	0.001195377	0.942857143	0.004804665
(2E)-3-(4-Hydroxyphenyl)-N-[2-(4-hydroxyphenyl)ethyl]acrylamide	3750.XP_008363706.1	0.955993167	0.00286229	0.6	0.208
(2E)-3-(4-Hydroxyphenyl)-N-[2-(4-hydroxyphenyl)ethyl]acrylamide	3983.cassava4.1_003845m	0.967382974	0.001578455	0.828571429	0.041562682
(2E)-3-(4-Hydroxyphenyl)-N-[2-(4-hydroxyphenyl)ethyl]acrylamide	3988.XP_002513892.1	0.913884177	0.010804588	0.371428571	0.468478134
(2E)-3-(4-Hydroxyphenyl)-N-[2-(4-hydroxyphenyl)ethyl]acrylamide	264402.Cagra.8059s0001.1.p	0.937906037	0.005663784	0.428571429	0.396501458
(2E)-3-(4-Hydroxyphenyl)-N-[2-(4-hydroxyphenyl)ethyl]acrylamide	3750.XP_008364532.1	0.957817886	0.002631468	0.828571429	0.041562682
(2E)-3-(4-Hydroxyphenyl)-N-[2-(4-hydroxyphenyl)ethyl]acrylamide	981085.XP_010103674.1	0.977647008	0.0007439	1	0
(2E)-3-(4-Hydroxyphenyl)-N-[2-(4-hydroxyphenyl)ethyl]acrylamide	29730.Gorai.012G017900.1	0.914303992	0.010701041	0.085714286	0.87174344
(2E)-3-(4-Hydroxyphenyl)-N-[2-(4-hydroxyphenyl)ethyl]acrylamide	981085.XP_010094136.1	0.908034826	0.012297488	0.485714286	0.328723032
(2E)-3-(4-Hydroxyphenyl)-N-[2-(4-hydroxyphenyl)ethyl]acrylamide	981085.XP_010108838.1	0.956863057	0.002751059	0.6	0.208
(2E)-3-(4-Hydroxyphenyl)-N-[2-(4-hydroxyphenyl)ethyl]acrylamide	72664.XP_006397969.1	0.424885834	0.401023138	0.828571429	0.041562682
(2E)-3-(4-Hydroxyphenyl)-N-[2-(4-hydroxyphenyl)ethyl]acrylamide	3760.EMJ03142	0.657222274	0.156107251	0.942857143	0.004804665
(2E)-3-(4-Hydroxyphenyl)-N-[2-(4-hydroxyphenyl)ethyl]acrylamide	981085.XP_010110991.1	0.957849834	0.002627512	1	0
(2E)-3-(4-Hydroxyphenyl)-N-[2-(4-hydroxyphenyl)ethyl]acrylamide	102107.XP_008223577.1	0.226604207	0.665911692	0.942857143	0.004804665
(2E)-3-(4-Hydroxyphenyl)-N-[2-(4-hydroxyphenyl)ethyl]acrylamide	981085.XP_010104871.1	0.954160199	0.00310377	0.6	0.208
(2E)-3-(4-Hydroxyphenyl)-N-[2-(4-hydroxyphenyl)ethyl]acrylamide	102107.XP_008225700.1	0.479458103	0.335921777	0.942857143	0.004804665
(2E)-3-(4-Hydroxyphenyl)-N-[2-(4-hydroxyphenyl)ethyl]acrylamide	3750.XP_008351727.1	0.963181107	0.00200849	0.6	0.208
(2E)-3-(4-Hydroxyphenyl)-N-[2-(4-hydroxyphenyl)ethyl]acrylamide	3659.XP_004138711.1	0.939393409	0.00539843	0.2	0.704
(2E)-3-(4-Hydroxyphenyl)-N-[2-(4-hydroxyphenyl)ethyl]acrylamide	3983.cassava4.1_017840m	0.949781032	0.003719592	0.314285714	0.544093294
(2E)-3-(4-Hydroxyphenyl)-N-[2-(4-hydroxyphenyl)ethyl]acrylamide	981085.XP_010097465.1	0.865535054	0.025905614	0.428571429	0.396501458
(2E)-3-(4-Hydroxyphenyl)-N-[2-(4-hydroxyphenyl)ethyl]acrylamide	218851.Aquca_111_00026.1	0.872618322	0.023305685	0.6	0.208
(2E)-3-(4-Hydroxyphenyl)-N-[2-(4-hydroxyphenyl)ethyl]acrylamide	981085.XP_010101438.1	0.932936903	0.006595382	0.028571429	0.957154519
(2E)-3-(4-Hydroxyphenyl)-N-[2-(4-hydroxyphenyl)ethyl]acrylamide	3988.XP_002534437.1	0.817145934	0.047096496	1	0
(2E)-3-(4-Hydroxyphenyl)-N-[2-(4-hydroxyphenyl)ethyl]acrylamide	3711.Bra014340.1-P	0.969850965	0.001349744	0.828571429	0.041562682
(2E)-3-(4-Hydroxyphenyl)-N-[2-(4-hydroxyphenyl)ethyl]acrylamide	57918.XP_004288094.1	0.695826324	0.124711117	0.885714286	0.018845481
(2E)-3-(4-Hydroxyphenyl)-N-[2-(4-hydroxyphenyl)ethyl]acrylamide	981085.XP_010111015.1	0.868374104	0.024847831	0.428571429	0.396501458
(2E)-3-(4-Hydroxyphenyl)-N-[2-(4-hydroxyphenyl)ethyl]acrylamide	225117.XP_009336005.1	0.912964716	0.011033059	0.828571429	0.041562682
(2E)-3-(4-Hydroxyphenyl)-N-[2-(4-hydroxyphenyl)ethyl]acrylamide	57918.XP_004293979.1	0.863008398	0.026864608	0.942857143	0.004804665
(2E)-3-(4-Hydroxyphenyl)-N-[2-(4-hydroxyphenyl)ethyl]acrylamide	981085.XP_010107883.1	0.849251352	0.032374839	0.6	0.208
(2E)-3-(4-Hydroxyphenyl)-N-[2-(4-hydroxyphenyl)ethyl]acrylamide	4432.XP_010264101.1	-0.50131187	0.311025438	-0.885714286	0.018845481
(2E)-3-(4-Hydroxyphenyl)-N-[2-(4-hydroxyphenyl)ethyl]acrylamide	29760.VIT_17s0000g01540.t01	0.98658545	0.000268718	0.942857143	0.004804665
(2E)-3-(4-Hydroxyphenyl)-N-[2-(4-hydroxyphenyl)ethyl]acrylamide	4006.Lus10038383	-0.472925708	0.343498419	-0.885714286	0.018845481
(2E)-3-(4-Hydroxyphenyl)-N-[2-(4-hydroxyphenyl)ethyl]acrylamide	981085.XP_010110073.1	0.868069207	0.024960425	0.6	0.208
(2E)-3-(4-Hydroxyphenyl)-N-[2-(4-hydroxyphenyl)ethyl]acrylamide	981085.XP_010093929.1	0.953031825	0.003257208	0.714285714	0.110787172
(2E)-3-(4-Hydroxyphenyl)-N-[2-(4-hydroxyphenyl)ethyl]acrylamide	981085.XP_010107389.1	0.95112438	0.003524862	0.885714286	0.018845481
(2E)-3-(4-Hydroxyphenyl)-N-[2-(4-hydroxyphenyl)ethyl]acrylamide	981085.XP_010100629.1	0.902973646	0.013664462	0.771428571	0.072396501
(2E)-3-(4-Hydroxyphenyl)-N-[2-(4-hydroxyphenyl)ethyl]acrylamide	28532.XP_010521311.1	0.825765938	0.042891607	1	0
(2E)-3-(4-Hydroxyphenyl)-N-[2-(4-hydroxyphenyl)ethyl]acrylamide	85681.XP_006442220.1	0.951913333	0.003412895	0.6	0.208
(2E)-3-(4-Hydroxyphenyl)-N-[2-(4-hydroxyphenyl)ethyl]acrylamide	981085.XP_010102984.1	0.927578999	0.007677285	0.485714286	0.328723032
(2E)-3-(4-Hydroxyphenyl)-N-[2-(4-hydroxyphenyl)ethyl]acrylamide	P49200	0.962070608	0.002130675	0.371428571	0.468478134
(2E)-3-(4-Hydroxyphenyl)-N-[2-(4-hydroxyphenyl)ethyl]acrylamide	981085.XP_010112290.1	0.514191477	0.296687066	0.885714286	0.018845481
(2E)-3-(4-Hydroxyphenyl)-N-[2-(4-hydroxyphenyl)ethyl]acrylamide	3750.XP_008358051.1	0.953479742	0.003195864	0.828571429	0.041562682
(2E)-3-(4-Hydroxyphenyl)-N-[2-(4-hydroxyphenyl)ethyl]acrylamide	3827.XP_004502849.1	0.955607826	0.002912257	0.657142857	0.156174927
(2E)-3-(4-Hydroxyphenyl)-N-[2-(4-hydroxyphenyl)ethyl]acrylamide	A0AT32	0.958017074	0.00260685	0.942857143	0.004804665
(2E)-3-(4-Hydroxyphenyl)-N-[2-(4-hydroxyphenyl)ethyl]acrylamide	981085.XP_010093621.1	0.665005504	0.149535208	0.942857143	0.004804665
(2E)-3-(4-Hydroxyphenyl)-N-[2-(4-hydroxyphenyl)ethyl]acrylamide	981085.XP_010099974.1	0.956232658	0.00283145	0.828571429	0.041562682
(2E)-3-(4-Hydroxyphenyl)-N-[2-(4-hydroxyphenyl)ethyl]acrylamide	3847.GLYMA09G28120.1	0.272862229	0.600864471	0.885714286	0.018845481
(2E)-3-(4-Hydroxyphenyl)-N-[2-(4-hydroxyphenyl)ethyl]acrylamide	981085.XP_010108377.1	0.945881758	0.004313926	0.542857143	0.265702624
(2E)-3-(4-Hydroxyphenyl)-N-[2-(4-hydroxyphenyl)ethyl]acrylamide	2711.XP_006471567.1	0.903396645	0.013547551	0.085714286	0.87174344
(2E)-3-(4-Hydroxyphenyl)-N-[2-(4-hydroxyphenyl)ethyl]acrylamide	3656.XP_008460646.1	-0.793516082	0.059551629	-0.885714286	0.018845481
(2E)-3-(4-Hydroxyphenyl)-N-[2-(4-hydroxyphenyl)ethyl]acrylamide	3641.EOX96873	0.362494119	0.480075046	0.828571429	0.041562682
(2E)-3-(4-Hydroxyphenyl)-N-[2-(4-hydroxyphenyl)ethyl]acrylamide	981085.XP_010109672.1	0.732806369	0.097550852	0.942857143	0.004804665
(2E)-3-(4-Hydroxyphenyl)-N-[2-(4-hydroxyphenyl)ethyl]acrylamide	3750.XP_008339335.1	0.801224491	0.055340575	0.942857143	0.004804665
(2E)-3-(4-Hydroxyphenyl)-N-[2-(4-hydroxyphenyl)ethyl]acrylamide	981085.XP_010088787.1	0.986860281	0.000257844	0.828571429	0.041562682
(2E)-3-(4-Hydroxyphenyl)-N-[2-(4-hydroxyphenyl)ethyl]acrylamide	981085.XP_010088971.1	0.870751717	0.023978124	0.942857143	0.004804665
(2E)-3-(4-Hydroxyphenyl)-N-[2-(4-hydroxyphenyl)ethyl]acrylamide	3847.GLYMA17G10610.1	0.961265927	0.002221436	0.771428571	0.072396501
(2E)-3-(4-Hydroxyphenyl)-N-[2-(4-hydroxyphenyl)ethyl]acrylamide	3694.POPTR_0007s14010.1	0.920860014	0.009146874	0.428571429	0.396501458
(2E)-3-(4-Hydroxyphenyl)-N-[2-(4-hydroxyphenyl)ethyl]acrylamide	P46644	0.920621426	0.009201357	0.771428571	0.072396501
(2E)-3-(4-Hydroxyphenyl)-N-[2-(4-hydroxyphenyl)ethyl]acrylamide	90675.XP_010420085.1	0.869178141	0.024552072	0.428571429	0.396501458
(2E)-3-(4-Hydroxyphenyl)-N-[2-(4-hydroxyphenyl)ethyl]acrylamide	981085.XP_010105270.1	0.979363317	0.000634415	0.828571429	0.041562682
(2E)-3-(4-Hydroxyphenyl)-N-[2-(4-hydroxyphenyl)ethyl]acrylamide	102107.XP_008230601.1	0.862318962	0.027129157	0.6	0.208
(2E)-3-(4-Hydroxyphenyl)-N-[2-(4-hydroxyphenyl)ethyl]acrylamide	4432.XP_010266359.1	0.955924281	0.002871191	0.257142857	0.622787172
(2E)-3-(4-Hydroxyphenyl)-N-[2-(4-hydroxyphenyl)ethyl]acrylamide	981085.XP_010101190.1	0.963240062	0.002002103	0.828571429	0.041562682
(2E)-3-(4-Hydroxyphenyl)-N-[2-(4-hydroxyphenyl)ethyl]acrylamide	225117.XP_009351655.1	0.860321737	0.027902463	0.771428571	0.072396501
(2E)-3-(4-Hydroxyphenyl)-N-[2-(4-hydroxyphenyl)ethyl]acrylamide	981085.XP_010093503.1	-0.643205032	0.168243501	-0.942857143	0.004804665
(2E)-3-(4-Hydroxyphenyl)-N-[2-(4-hydroxyphenyl)ethyl]acrylamide	3885.XP_007141539.1	0.596023666	0.21183148	0.828571429	0.041562682
(2E)-3-(4-Hydroxyphenyl)-N-[2-(4-hydroxyphenyl)ethyl]acrylamide	225117.XP_009365316.1	0.967489232	0.001568244	0.942857143	0.004804665
(2E)-3-(4-Hydroxyphenyl)-N-[2-(4-hydroxyphenyl)ethyl]acrylamide	28532.XP_010535603.1	0.9682231	0.001498613	0.771428571	0.072396501
(2E)-3-(4-Hydroxyphenyl)-N-[2-(4-hydroxyphenyl)ethyl]acrylamide	981085.XP_010090486.1	-0.304207345	0.557764978	-0.885714286	0.018845481
(2E)-3-(4-Hydroxyphenyl)-N-[2-(4-hydroxyphenyl)ethyl]acrylamide	3694.POPTR_0003s18370.1	0.93369876	0.006448056	0.771428571	0.072396501
(2E)-3-(4-Hydroxyphenyl)-N-[2-(4-hydroxyphenyl)ethyl]acrylamide	981085.XP_010101121.1	0.881951794	0.020080545	0.085714286	0.87174344
(2E)-3-(4-Hydroxyphenyl)-N-[2-(4-hydroxyphenyl)ethyl]acrylamide	981085.XP_010097501.1	0.975254981	0.000910898	0.885714286	0.018845481
(2E)-3-(4-Hydroxyphenyl)-N-[2-(4-hydroxyphenyl)ethyl]acrylamide	28532.XP_010534892.1	0.956987315	0.002735348	0.6	0.208
(2E)-3-(4-Hydroxyphenyl)-N-[2-(4-hydroxyphenyl)ethyl]acrylamide	Q0J6H8	0.882118933	0.020024885	0.428571429	0.396501458
(2E)-3-(4-Hydroxyphenyl)-N-[2-(4-hydroxyphenyl)ethyl]acrylamide	981085.XP_010087381.1	0.853893591	0.030461151	0.485714286	0.328723032
(2E)-3-(4-Hydroxyphenyl)-N-[2-(4-hydroxyphenyl)ethyl]acrylamide	981085.XP_010098210.1	0.956143789	0.002842875	0.771428571	0.072396501
(2E)-3-(4-Hydroxyphenyl)-N-[2-(4-hydroxyphenyl)ethyl]acrylamide	3988.XP_002509853.1	0.880747809	0.02048368	0.714285714	0.110787172
(2E)-3-(4-Hydroxyphenyl)-N-[2-(4-hydroxyphenyl)ethyl]acrylamide	Q96529	0.964757063	0.00184121	0.828571429	0.041562682
(2E)-3-(4-Hydroxyphenyl)-N-[2-(4-hydroxyphenyl)ethyl]acrylamide	981085.XP_010087996.1	0.950810086	0.00356996	0.6	0.208
(2E)-3-(4-Hydroxyphenyl)-N-[2-(4-hydroxyphenyl)ethyl]acrylamide	O81077	0.838876426	0.03684976	0.142857143	0.787172012
(2E)-3-(4-Hydroxyphenyl)-N-[2-(4-hydroxyphenyl)ethyl]acrylamide	P17606	0.96730803	0.001585677	0.885714286	0.018845481
(2R)-2,3-Dihydroxypropanoic acid	3656.XP_008444947.1	0.730622206	0.099072975	0.828571429	0.041562682
(2R)-2,3-Dihydroxypropanoic acid	Q03685	-0.660925898	0.152964984	-0.828571429	0.041562682
(2R)-2,3-Dihydroxypropanoic acid	2711.XP_006478162.1	0.81563352	0.047853098	0.771428571	0.072396501
(2R)-2,3-Dihydroxypropanoic acid	102107.XP_008233823.1	0.645870463	0.165906303	0.828571429	0.041562682
(2R)-2,3-Dihydroxypropanoic acid	3750.XP_008341598.1	0.834781696	0.038690643	0.885714286	0.018845481
(2R)-2,3-Dihydroxypropanoic acid	981085.XP_010102693.1	-0.773120273	0.071372366	-0.828571429	0.041562682
(2R)-2,3-Dihydroxypropanoic acid	225117.XP_009361712.1	0.842900186	0.035081888	0.942857143	0.004804665
(2R)-2,3-Dihydroxypropanoic acid	981085.XP_010097887.1	0.835381328	0.038418435	0.542857143	0.265702624
(2R)-2,3-Dihydroxypropanoic acid	4081.Solyc06g011350.2.1	-0.158222954	0.764646085	-0.828571429	0.041562682
(2R)-2,3-Dihydroxypropanoic acid	981085.XP_010107228.1	0.763434933	0.077325097	0.942857143	0.004804665
(2R)-2,3-Dihydroxypropanoic acid	4432.XP_010263341.1	0.801587616	0.055145714	0.828571429	0.041562682
(2R)-2,3-Dihydroxypropanoic acid	57918.XP_004302186.1	0.783911613	0.06499625	0.828571429	0.041562682
(2R)-2,3-Dihydroxypropanoic acid	981085.XP_010097974.1	0.839289579	0.036666358	0.885714286	0.018845481
(2R)-2,3-Dihydroxypropanoic acid	4432.XP_010267949.1	-0.914668471	0.010611535	-0.771428571	0.072396501
(2R)-2,3-Dihydroxypropanoic acid	981085.XP_010087289.1	-0.769638067	0.073487665	-0.885714286	0.018845481
(2R)-2,3-Dihydroxypropanoic acid	29730.Gorai.012G081300.1	0.856529994	0.029398896	0.828571429	0.041562682
(2R)-2,3-Dihydroxypropanoic acid	28532.XP_010528136.1	0.798803315	0.056647928	0.828571429	0.041562682
(2R)-2,3-Dihydroxypropanoic acid	161934.XP_010683487.1	0.812411858	0.049483418	0.714285714	0.110787172
(2R)-2,3-Dihydroxypropanoic acid	3694.POPTR_0009s15590.1	0.948596033	0.003895638	0.942857143	0.004804665
(2R)-2,3-Dihydroxypropanoic acid	P16059	-0.897657768	0.015174936	-0.714285714	0.110787172
(2R)-2,3-Dihydroxypropanoic acid	P52428	0.785320108	0.064184159	0.828571429	0.041562682
(2R)-2,3-Dihydroxypropanoic acid	3983.cassava4.1_019368m	0.739647275	0.092851497	0.828571429	0.041562682
(2R)-2,3-Dihydroxypropanoic acid	72664.XP_006397969.1	0.877087817	0.021732665	0.942857143	0.004804665
(2R)-2,3-Dihydroxypropanoic acid	3760.EMJ03142	0.622601622	0.186767965	0.828571429	0.041562682
(2R)-2,3-Dihydroxypropanoic acid	57918.XP_004300579.1	0.833388668	0.039326494	0.885714286	0.018845481
(2R)-2,3-Dihydroxypropanoic acid	102107.XP_008223577.1	0.780916602	0.066738572	0.828571429	0.041562682
(2R)-2,3-Dihydroxypropanoic acid	102107.XP_008225700.1	0.795343329	0.058540573	0.828571429	0.041562682
(2R)-2,3-Dihydroxypropanoic acid	3750.XP_008370852.1	0.89094356	0.01719144	1	0
(2R)-2,3-Dihydroxypropanoic acid	981085.XP_010095846.1	-0.830534359	0.040644497	-0.828571429	0.041562682
(2R)-2,3-Dihydroxypropanoic acid	981085.XP_010112290.1	0.836276948	0.038013539	0.714285714	0.110787172
(2R)-2,3-Dihydroxypropanoic acid	981085.XP_010109672.1	0.617755343	0.191241396	0.828571429	0.041562682
(2R)-2,3-Dihydroxypropanoic acid	3694.POPTR_0004s16990.1	0.821461098	0.044968644	0.6	0.208
(2R)-2,3-Dihydroxypropanoic acid	981085.XP_010090486.1	-0.910673199	0.011612534	-0.771428571	0.072396501
(2R,3S,4R,5R)-N-sec-Butyl-2,3,4,5,6-pentahydroxy-N-methylhexanamide	981085.XP_010095013.1	0.917698706	0.009881521	0.714285714	0.110787172
(2R,3S,4R,5R)-N-sec-Butyl-2,3,4,5,6-pentahydroxy-N-methylhexanamide	59689.Al_scaffold_0002_956	0.814104343	0.048623777	0.6	0.208
(2R,3S,4R,5R)-N-sec-Butyl-2,3,4,5,6-pentahydroxy-N-methylhexanamide	13333.ERN13270	0.869226548	0.02453432	0.942857143	0.004804665
(2R,3S,4R,5R)-N-sec-Butyl-2,3,4,5,6-pentahydroxy-N-methylhexanamide	72664.XP_006392573.1	0.902230039	0.013871158	0.657142857	0.156174927
(2R,3S,4R,5R)-N-sec-Butyl-2,3,4,5,6-pentahydroxy-N-methylhexanamide	P29357	0.863810805	0.026558261	0.371428571	0.468478134
(2R,3S,4R,5R)-N-sec-Butyl-2,3,4,5,6-pentahydroxy-N-methylhexanamide	3656.XP_008442803.1	0.867522474	0.025162933	0.542857143	0.265702624
(2R,3S,4R,5R)-N-sec-Butyl-2,3,4,5,6-pentahydroxy-N-methylhexanamide	981085.XP_010099530.1	0.882819636	0.019792341	0.828571429	0.041562682
(2R,3S,4R,5R)-N-sec-Butyl-2,3,4,5,6-pentahydroxy-N-methylhexanamide	981085.XP_010107151.1	0.863095025	0.026831455	0.942857143	0.004804665
(2R,3S,4R,5R)-N-sec-Butyl-2,3,4,5,6-pentahydroxy-N-methylhexanamide	42345.XP_008796668.1	0.872361105	0.023397805	0.542857143	0.265702624
(2R,3S,4R,5R)-N-sec-Butyl-2,3,4,5,6-pentahydroxy-N-methylhexanamide	3760.EMJ18190	0.797730839	0.05723152	0.942857143	0.004804665
(2R,3S,4R,5R)-N-sec-Butyl-2,3,4,5,6-pentahydroxy-N-methylhexanamide	102107.XP_008227590.1	0.937848678	0.005674142	0.542857143	0.265702624
(2R,3S,4R,5R)-N-sec-Butyl-2,3,4,5,6-pentahydroxy-N-methylhexanamide	57918.XP_004288436.1	0.839406291	0.036614626	0.714285714	0.110787172
(2R,3S,4R,5R)-N-sec-Butyl-2,3,4,5,6-pentahydroxy-N-methylhexanamide	4572.TRIUR3_00082-P1	0.839329273	0.03664876	0.714285714	0.110787172
(2R,3S,4R,5R)-N-sec-Butyl-2,3,4,5,6-pentahydroxy-N-methylhexanamide	981085.XP_010103556.1	0.885601171	0.018882064	0.657142857	0.156174927
(2R,3S,4R,5R)-N-sec-Butyl-2,3,4,5,6-pentahydroxy-N-methylhexanamide	225117.XP_009333937.1	0.848797621	0.032564833	0.6	0.208
(2R,3S,4R,5R)-N-sec-Butyl-2,3,4,5,6-pentahydroxy-N-methylhexanamide	4081.Solyc04g009030.2.1	0.873945376	0.022833163	0.6	0.208
(2R,3S,4R,5R)-N-sec-Butyl-2,3,4,5,6-pentahydroxy-N-methylhexanamide	Q03033	0.915677108	0.010365742	0.657142857	0.156174927
(2R,3S,4R,5R)-N-sec-Butyl-2,3,4,5,6-pentahydroxy-N-methylhexanamide	29730.Gorai.013G213000.1	-0.829982386	0.04090172	-0.485714286	0.328723032
(2R,3S,4R,5R)-N-sec-Butyl-2,3,4,5,6-pentahydroxy-N-methylhexanamide	Q06735	0.89616246	0.015613552	0.828571429	0.041562682
(2R,3S,4R,5R)-N-sec-Butyl-2,3,4,5,6-pentahydroxy-N-methylhexanamide	3988.XP_002511690.1	0.883053839	0.019714905	0.885714286	0.018845481
(2R,3S,4R,5R)-N-sec-Butyl-2,3,4,5,6-pentahydroxy-N-methylhexanamide	3641.EOY34181	0.847506965	0.033108143	0.828571429	0.041562682
(2R,3S,4R,5R)-N-sec-Butyl-2,3,4,5,6-pentahydroxy-N-methylhexanamide	3760.EMJ09536	0.899090292	0.014760384	0.828571429	0.041562682
(2R,3S,4R,5R)-N-sec-Butyl-2,3,4,5,6-pentahydroxy-N-methylhexanamide	P35908	0.868226878	0.024902169	0.771428571	0.072396501
(2R,3S,4R,5R)-N-sec-Butyl-2,3,4,5,6-pentahydroxy-N-methylhexanamide	O23654	0.870743613	0.023981063	0.371428571	0.468478134
(2R,3S,4R,5R)-N-sec-Butyl-2,3,4,5,6-pentahydroxy-N-methylhexanamide	3750.XP_008351407.1	0.81606368	0.047637336	0.371428571	0.468478134
(2R,3S,4R,5R)-N-sec-Butyl-2,3,4,5,6-pentahydroxy-N-methylhexanamide	3694.POPTR_0006s02200.1	0.905733487	0.012910429	0.714285714	0.110787172
(2R,3S,4R,5R)-N-sec-Butyl-2,3,4,5,6-pentahydroxy-N-methylhexanamide	102107.XP_008227668.1	0.871272027	0.023789768	0.771428571	0.072396501
(2R,3S,4R,5R)-N-sec-Butyl-2,3,4,5,6-pentahydroxy-N-methylhexanamide	4096.XP_009759927.1	0.823499549	0.043979407	0.771428571	0.072396501
(2R,3S,4R,5R)-N-sec-Butyl-2,3,4,5,6-pentahydroxy-N-methylhexanamide	3988.XP_002513581.1	0.835866376	0.038198902	0.942857143	0.004804665
(2R,3S,4R,5R)-N-sec-Butyl-2,3,4,5,6-pentahydroxy-N-methylhexanamide	B1Q2B6	0.894793246	0.016020453	0.771428571	0.072396501
(2R,3S,4R,5R)-N-sec-Butyl-2,3,4,5,6-pentahydroxy-N-methylhexanamide	981085.XP_010089612.1	0.842546925	0.035235459	0.371428571	0.468478134
(2R,3S,4R,5R)-N-sec-Butyl-2,3,4,5,6-pentahydroxy-N-methylhexanamide	981085.XP_010098629.1	0.890685773	0.01727127	0.942857143	0.004804665
(2R,3S,4R,5R)-N-sec-Butyl-2,3,4,5,6-pentahydroxy-N-methylhexanamide	29730.Gorai.003G069800.1	0.85093157	0.031675841	0.714285714	0.110787172
(2R,3S,4R,5R)-N-sec-Butyl-2,3,4,5,6-pentahydroxy-N-methylhexanamide	981085.XP_010096745.1	0.881685055	0.020169528	0.828571429	0.041562682
(2R,3S,4R,5R)-N-sec-Butyl-2,3,4,5,6-pentahydroxy-N-methylhexanamide	981085.XP_010105197.1	0.901584641	0.014051769	0.942857143	0.004804665
(2R,3S,4R,5R)-N-sec-Butyl-2,3,4,5,6-pentahydroxy-N-methylhexanamide	29730.Gorai.011G128100.1	0.869636515	0.024384217	0.657142857	0.156174927
(2R,3S,4R,5R)-N-sec-Butyl-2,3,4,5,6-pentahydroxy-N-methylhexanamide	3847.GLYMA10G39460.1	0.817043081	0.047147771	0.714285714	0.110787172
(2R,3S,4R,5R)-N-sec-Butyl-2,3,4,5,6-pentahydroxy-N-methylhexanamide	981085.XP_010090210.1	0.888872607	0.017837774	0.714285714	0.110787172
(2R,3S,4R,5R)-N-sec-Butyl-2,3,4,5,6-pentahydroxy-N-methylhexanamide	981085.XP_010107329.1	0.863973143	0.026496485	1	0
(2R,3S,4R,5R)-N-sec-Butyl-2,3,4,5,6-pentahydroxy-N-methylhexanamide	981085.XP_010098822.1	0.880435291	0.020588948	0.542857143	0.265702624
(2R,3S,4R,5R)-N-sec-Butyl-2,3,4,5,6-pentahydroxy-N-methylhexanamide	3880.AES74993	0.857788458	0.028898132	0.828571429	0.041562682
(2R,3S,4R,5R)-N-sec-Butyl-2,3,4,5,6-pentahydroxy-N-methylhexanamide	3988.XP_002509749.1	0.879967388	0.020747037	0.6	0.208
(2R,3S,4R,5R)-N-sec-Butyl-2,3,4,5,6-pentahydroxy-N-methylhexanamide	3983.cassava4.1_001860m	0.900134081	0.014461811	0.714285714	0.110787172
(2R,3S,4R,5R)-N-sec-Butyl-2,3,4,5,6-pentahydroxy-N-methylhexanamide	981085.XP_010101063.1	0.901869648	0.013971873	0.828571429	0.041562682
(2R,3S,4R,5R)-N-sec-Butyl-2,3,4,5,6-pentahydroxy-N-methylhexanamide	3694.POPTR_0012s09940.1	0.896444921	0.015530237	0.771428571	0.072396501
(2R,3S,4R,5R)-N-sec-Butyl-2,3,4,5,6-pentahydroxy-N-methylhexanamide	981085.XP_010096321.1	0.874073513	0.022787782	0.657142857	0.156174927
(2R,3S,4R,5R)-N-sec-Butyl-2,3,4,5,6-pentahydroxy-N-methylhexanamide	981085.XP_010094705.1	0.909127808	0.012011433	0.771428571	0.072396501
(2R,3S,4R,5R)-N-sec-Butyl-2,3,4,5,6-pentahydroxy-N-methylhexanamide	981085.XP_010097595.1	0.845885534	0.033796696	0.428571429	0.396501458
(2R,3S,4R,5R)-N-sec-Butyl-2,3,4,5,6-pentahydroxy-N-methylhexanamide	Q9SP07	0.833556979	0.03924941	0.657142857	0.156174927
(2R,3S,4R,5R)-N-sec-Butyl-2,3,4,5,6-pentahydroxy-N-methylhexanamide	Q9SZJ5	0.857017804	0.029204305	0.885714286	0.018845481
(2R,3S,4R,5R)-N-sec-Butyl-2,3,4,5,6-pentahydroxy-N-methylhexanamide	225117.XP_009353060.1	0.872211722	0.023451385	0.485714286	0.328723032
(2R,3S,4R,5R)-N-sec-Butyl-2,3,4,5,6-pentahydroxy-N-methylhexanamide	29730.Gorai.009G231000.1	0.882770061	0.019808751	0.485714286	0.328723032
(2R,3S,4R,5R)-N-sec-Butyl-2,3,4,5,6-pentahydroxy-N-methylhexanamide	981085.XP_010098769.1	0.872859453	0.023219482	0.714285714	0.110787172
(2R,3S,4R,5R)-N-sec-Butyl-2,3,4,5,6-pentahydroxy-N-methylhexanamide	3988.XP_002528494.1	0.903557138	0.01350332	0.657142857	0.156174927
(2R,3S,4R,5R)-N-sec-Butyl-2,3,4,5,6-pentahydroxy-N-methylhexanamide	981085.XP_010103488.1	0.866839718	0.025416914	0.714285714	0.110787172
(2R,3S,4R,5R)-N-sec-Butyl-2,3,4,5,6-pentahydroxy-N-methylhexanamide	3988.XP_002524155.1	0.884802607	0.019141299	0.485714286	0.328723032
(2R,3S,4R,5R)-N-sec-Butyl-2,3,4,5,6-pentahydroxy-N-methylhexanamide	981085.XP_010103561.1	0.864715896	0.026214713	0.714285714	0.110787172
(2R,3S,4R,5R)-N-sec-Butyl-2,3,4,5,6-pentahydroxy-N-methylhexanamide	981085.XP_010102893.1	0.867303721	0.025244176	0.714285714	0.110787172
(2R,3S,4R,5R)-N-sec-Butyl-2,3,4,5,6-pentahydroxy-N-methylhexanamide	90675.XP_010435877.1	0.882003907	0.020063182	0.6	0.208
(2R,3S,4R,5R)-N-sec-Butyl-2,3,4,5,6-pentahydroxy-N-methylhexanamide	981085.XP_010108785.1	0.875762763	0.022193542	0.657142857	0.156174927
(2R,3S,4R,5R)-N-sec-Butyl-2,3,4,5,6-pentahydroxy-N-methylhexanamide	981085.XP_010091979.1	0.864163262	0.026424225	0.714285714	0.110787172
(2R,3S,4R,5R)-N-sec-Butyl-2,3,4,5,6-pentahydroxy-N-methylhexanamide	3760.EMJ02565	0.938822408	0.005499562	0.771428571	0.072396501
(2R,3S,4R,5R)-N-sec-Butyl-2,3,4,5,6-pentahydroxy-N-methylhexanamide	Q9STW6	0.891611666	0.016985372	0.6	0.208
(2R,3S,4R,5R)-N-sec-Butyl-2,3,4,5,6-pentahydroxy-N-methylhexanamide	57918.XP_004303503.1	0.886686487	0.018532458	0.657142857	0.156174927
(2R,3S,4R,5R)-N-sec-Butyl-2,3,4,5,6-pentahydroxy-N-methylhexanamide	3750.XP_008359895.1	0.922627253	0.008748215	0.828571429	0.041562682
(2R,3S,4R,5R)-N-sec-Butyl-2,3,4,5,6-pentahydroxy-N-methylhexanamide	981085.XP_010096516.1	0.813270828	0.04904626	0.885714286	0.018845481
(2R,3S,4R,5R)-N-sec-Butyl-2,3,4,5,6-pentahydroxy-N-methylhexanamide	3760.EMJ03271	0.865340128	0.025979009	0.6	0.208
(2R,3S,4R,5R)-N-sec-Butyl-2,3,4,5,6-pentahydroxy-N-methylhexanamide	3659.XP_004168883.1	0.960120417	0.00235386	0.828571429	0.041562682
(2R,3S,4R,5R)-N-sec-Butyl-2,3,4,5,6-pentahydroxy-N-methylhexanamide	3694.POPTR_0014s10120.3	0.864935623	0.026131631	0.485714286	0.328723032
(2R,3S,4R,5R)-N-sec-Butyl-2,3,4,5,6-pentahydroxy-N-methylhexanamide	3750.XP_008368932.1	0.875560234	0.022264392	0.6	0.208
(2R,3S,4R,5R)-N-sec-Butyl-2,3,4,5,6-pentahydroxy-N-methylhexanamide	3983.cassava4.1_022580m	0.891973823	0.016874168	0.885714286	0.018845481
(2R,3S,4R,5R)-N-sec-Butyl-2,3,4,5,6-pentahydroxy-N-methylhexanamide	981085.XP_010111996.1	0.89085645	0.017218396	0.942857143	0.004804665
(2R,3S,4R,5R)-N-sec-Butyl-2,3,4,5,6-pentahydroxy-N-methylhexanamide	29760.VIT_15s0048g00510.t01	0.890109077	0.0174505	0.6	0.208
(2R,3S,4R,5R)-N-sec-Butyl-2,3,4,5,6-pentahydroxy-N-methylhexanamide	981085.XP_010098908.1	0.876139603	0.022062001	0.714285714	0.110787172
(2R,3S,4R,5R)-N-sec-Butyl-2,3,4,5,6-pentahydroxy-N-methylhexanamide	3641.EOX90705	0.863932721	0.026511861	0.771428571	0.072396501
(2R,3S,4R,5R)-N-sec-Butyl-2,3,4,5,6-pentahydroxy-N-methylhexanamide	3694.POPTR_0168s00200.1	0.881234336	0.020320313	0.714285714	0.110787172
(2R,3S,4R,5R)-N-sec-Butyl-2,3,4,5,6-pentahydroxy-N-methylhexanamide	Q42961	0.855513559	0.029806324	0.714285714	0.110787172
(2R,3S,4R,5R)-N-sec-Butyl-2,3,4,5,6-pentahydroxy-N-methylhexanamide	981085.XP_010101831.1	0.87720545	0.021691973	0.828571429	0.041562682
(2R,3S,4R,5R)-N-sec-Butyl-2,3,4,5,6-pentahydroxy-N-methylhexanamide	3983.cassava4.1_023613m	0.832800416	0.03959646	0.485714286	0.328723032
(2R,3S,4R,5R)-N-sec-Butyl-2,3,4,5,6-pentahydroxy-N-methylhexanamide	225117.XP_009358557.1	0.864054152	0.026465684	0.657142857	0.156174927
(2R,3S,4R,5R)-N-sec-Butyl-2,3,4,5,6-pentahydroxy-N-methylhexanamide	3750.XP_008391333.1	0.87902303	0.021067866	0.657142857	0.156174927
(2R,3S,4R,5R)-N-sec-Butyl-2,3,4,5,6-pentahydroxy-N-methylhexanamide	3988.XP_002524159.1	0.875631192	0.022239557	0.714285714	0.110787172
(2R,3S,4R,5R)-N-sec-Butyl-2,3,4,5,6-pentahydroxy-N-methylhexanamide	3641.EOY06623	0.892706177	0.016650365	0.828571429	0.041562682
(2R,3S,4R,5R)-N-sec-Butyl-2,3,4,5,6-pentahydroxy-N-methylhexanamide	3750.XP_008380248.1	0.87822815	0.021339735	0.942857143	0.004804665
(2R,3S,4R,5R)-N-sec-Butyl-2,3,4,5,6-pentahydroxy-N-methylhexanamide	A4QKL8	0.838653166	0.036949046	0.714285714	0.110787172
(2R,3S,4R,5R)-N-sec-Butyl-2,3,4,5,6-pentahydroxy-N-methylhexanamide	71139.XP_010046645.1	0.907915962	0.012328793	0.942857143	0.004804665
(2R,3S,4R,5R)-N-sec-Butyl-2,3,4,5,6-pentahydroxy-N-methylhexanamide	264402.Cagra.1671s0292.1.p	0.824553204	0.043472103	0.6	0.208
(2R,3S,4R,5R)-N-sec-Butyl-2,3,4,5,6-pentahydroxy-N-methylhexanamide	57918.XP_004295116.1	0.869141498	0.024565514	0.885714286	0.018845481
(2R,3S,4R,5R)-N-sec-Butyl-2,3,4,5,6-pentahydroxy-N-methylhexanamide	981085.XP_010094830.1	0.882696726	0.019833037	0.771428571	0.072396501
(2R,3S,4R,5R)-N-sec-Butyl-2,3,4,5,6-pentahydroxy-N-methylhexanamide	981085.XP_010088447.1	0.859914104	0.028061561	0.6	0.208
(2R,3S,4R,5R)-N-sec-Butyl-2,3,4,5,6-pentahydroxy-N-methylhexanamide	P08824	0.882910527	0.019762272	0.714285714	0.110787172
(2R,3S,4R,5R)-N-sec-Butyl-2,3,4,5,6-pentahydroxy-N-methylhexanamide	3750.XP_008348512.1	0.859005095	0.028417886	0.771428571	0.072396501
(2R,3S,4R,5R)-N-sec-Butyl-2,3,4,5,6-pentahydroxy-N-methylhexanamide	981085.XP_010107961.1	0.850560853	0.031829446	0.771428571	0.072396501
(2R,3S,4R,5R)-N-sec-Butyl-2,3,4,5,6-pentahydroxy-N-methylhexanamide	981085.XP_010095423.1	0.860892159	0.02768055	0.714285714	0.110787172
(2R,3S,4R,5R)-N-sec-Butyl-2,3,4,5,6-pentahydroxy-N-methylhexanamide	981085.XP_010092390.1	0.857967076	0.028827387	0.485714286	0.328723032
(2R,3S,4R,5R)-N-sec-Butyl-2,3,4,5,6-pentahydroxy-N-methylhexanamide	981085.XP_010107296.1	0.834429586	0.038850906	0.771428571	0.072396501
(2R,3S,4R,5R)-N-sec-Butyl-2,3,4,5,6-pentahydroxy-N-methylhexanamide	71139.XP_010070215.1	0.817067846	0.047135423	0.428571429	0.396501458
(2R,3S,4R,5R)-N-sec-Butyl-2,3,4,5,6-pentahydroxy-N-methylhexanamide	3988.XP_002513953.1	0.845692836	0.03387897	0.371428571	0.468478134
(2R,3S,4R,5R)-N-sec-Butyl-2,3,4,5,6-pentahydroxy-N-methylhexanamide	981085.XP_010112348.1	0.917083861	0.010027601	0.885714286	0.018845481
(2R,3S,4R,5R)-N-sec-Butyl-2,3,4,5,6-pentahydroxy-N-methylhexanamide	981085.XP_010091033.1	0.864425102	0.026324859	0.657142857	0.156174927
(2R,3S,4R,5R)-N-sec-Butyl-2,3,4,5,6-pentahydroxy-N-methylhexanamide	29730.Gorai.004G267900.1	0.852115557	0.031187611	0.885714286	0.018845481
(2R,3S,4R,5R)-N-sec-Butyl-2,3,4,5,6-pentahydroxy-N-methylhexanamide	981085.XP_010091033.1	0.874226797	0.022733551	0.6	0.208
(2R,3S,4R,5R)-N-sec-Butyl-2,3,4,5,6-pentahydroxy-N-methylhexanamide	28532.XP_010534242.1	0.825225964	0.043149625	0.6	0.208
(2R,3S,4R,5R)-N-sec-Butyl-2,3,4,5,6-pentahydroxy-N-methylhexanamide	981085.XP_010088913.1	0.837450177	0.037486186	0.371428571	0.468478134
(2R,3S,4R,5R)-N-sec-Butyl-2,3,4,5,6-pentahydroxy-N-methylhexanamide	3656.XP_008451673.1	0.850764705	0.031744938	0.6	0.208
(2R,3S,4R,5R)-N-sec-Butyl-2,3,4,5,6-pentahydroxy-N-methylhexanamide	981085.XP_010110070.1	0.84871946	0.032597614	0.257142857	0.622787172
(2R,3S,4R,5R)-N-sec-Butyl-2,3,4,5,6-pentahydroxy-N-methylhexanamide	981085.XP_010099692.1	0.916776751	0.010100957	0.885714286	0.018845481
(2R,3S,4R,5R)-N-sec-Butyl-2,3,4,5,6-pentahydroxy-N-methylhexanamide	Q9FV65	0.857295898	0.029093645	0.6	0.208
(2R,3S,4R,5R)-N-sec-Butyl-2,3,4,5,6-pentahydroxy-N-methylhexanamide	981085.XP_010108426.1	0.891352284	0.017065233	0.942857143	0.004804665
(2R,3S,4R,5R)-N-sec-Butyl-2,3,4,5,6-pentahydroxy-N-methylhexanamide	Q9SJU4	0.823938631	0.043767668	0.371428571	0.468478134
(2R,3S,4R,5R)-N-sec-Butyl-2,3,4,5,6-pentahydroxy-N-methylhexanamide	4096.XP_009771314.1	0.877009609	0.021759739	0.657142857	0.156174927
(2R,3S,4R,5R)-N-sec-Butyl-2,3,4,5,6-pentahydroxy-N-methylhexanamide	50452.A0A087HHQ2	0.892216273	0.016799918	0.828571429	0.041562682
(2R,3S,4R,5R)-N-sec-Butyl-2,3,4,5,6-pentahydroxy-N-methylhexanamide	981085.XP_010096538.1	0.841452249	0.035713346	0.314285714	0.544093294
(2R,3S,4R,5R)-N-sec-Butyl-2,3,4,5,6-pentahydroxy-N-methylhexanamide	981085.XP_010091033.1	0.848833295	0.032549875	0.6	0.208
(2R,3S,4R,5R)-N-sec-Butyl-2,3,4,5,6-pentahydroxy-N-methylhexanamide	4113.PGSC0003DMT400030895	0.939024821	0.005463607	0.828571429	0.041562682
(2R,3S,4R,5R)-N-sec-Butyl-2,3,4,5,6-pentahydroxy-N-methylhexanamide	3750.XP_008373567.1	0.819455305	0.045952028	0.942857143	0.004804665
(2R,3S,4R,5R)-N-sec-Butyl-2,3,4,5,6-pentahydroxy-N-methylhexanamide	3847.GLYMA14G40320.1	0.828033376	0.041816037	0.714285714	0.110787172
(2R,3S,4R,5R)-N-sec-Butyl-2,3,4,5,6-pentahydroxy-N-methylhexanamide	225117.XP_009369834.1	0.828596762	0.041550771	0.314285714	0.544093294
(2R,3S,4R,5R)-N-sec-Butyl-2,3,4,5,6-pentahydroxy-N-methylhexanamide	981085.XP_010087582.1	0.892022144	0.016859357	0.657142857	0.156174927
(2R,3S,4R,5R)-N-sec-Butyl-2,3,4,5,6-pentahydroxy-N-methylhexanamide	3656.XP_008447632.1	0.846709166	0.0334461	0.6	0.208
(2R,3S,4R,5R)-N-sec-Butyl-2,3,4,5,6-pentahydroxy-N-methylhexanamide	981085.XP_010097281.1	0.892268383	0.01678398	0.714285714	0.110787172
(2R,3S,4R,5R)-N-sec-Butyl-2,3,4,5,6-pentahydroxy-N-methylhexanamide	71139.XP_010051691.1	0.894216888	0.01619324	0.657142857	0.156174927
(2R,3S,4R,5R)-N-sec-Butyl-2,3,4,5,6-pentahydroxy-N-methylhexanamide	71139.XP_010053079.1	0.863289128	0.02675724	0.6	0.208
(2R,3S,4R,5R)-N-sec-Butyl-2,3,4,5,6-pentahydroxy-N-methylhexanamide	981085.XP_010108374.1	0.87895163	0.021092219	0.485714286	0.328723032
(2R,3S,4R,5R)-N-sec-Butyl-2,3,4,5,6-pentahydroxy-N-methylhexanamide	981085.XP_010104865.1	0.842351982	0.035320342	0.6	0.208
(2R,3S,4R,5R)-N-sec-Butyl-2,3,4,5,6-pentahydroxy-N-methylhexanamide	2711.XP_006488039.1	0.852879966	0.030874301	0.771428571	0.072396501
(2R,3S,4R,5R)-N-sec-Butyl-2,3,4,5,6-pentahydroxy-N-methylhexanamide	102107.XP_008222987.1	0.853870906	0.030470369	0.771428571	0.072396501
(2R,3S,4R,5R)-N-sec-Butyl-2,3,4,5,6-pentahydroxy-N-methylhexanamide	59689.fgenesh2_kg.5__350__AT3G25920.1	0.869376894	0.024479222	0.428571429	0.396501458
(2R,3S,4R,5R)-N-sec-Butyl-2,3,4,5,6-pentahydroxy-N-methylhexanamide	71139.XP_010040285.1	0.907745012	0.012373884	0.6	0.208
(2R,3S,4R,5R)-N-sec-Butyl-2,3,4,5,6-pentahydroxy-N-methylhexanamide	981085.XP_010089285.1	0.849426979	0.032301439	0.542857143	0.265702624
(2R,3S,4R,5R)-N-sec-Butyl-2,3,4,5,6-pentahydroxy-N-methylhexanamide	71139.XP_010065527.1	0.892524327	0.016705804	0.828571429	0.041562682
(2R,3S,4R,5R)-N-sec-Butyl-2,3,4,5,6-pentahydroxy-N-methylhexanamide	3750.XP_008376261.1	0.870893231	0.023926825	0.828571429	0.041562682
(2R,3S,4R,5R)-N-sec-Butyl-2,3,4,5,6-pentahydroxy-N-methylhexanamide	4006.Lus10025679	0.894007672	0.016256182	0.885714286	0.018845481
(2R,3S,4R,5R)-N-sec-Butyl-2,3,4,5,6-pentahydroxy-N-methylhexanamide	3760.EMJ13253	0.865665165	0.025856679	0.6	0.208
(2R,3S,4R,5R)-N-sec-Butyl-2,3,4,5,6-pentahydroxy-N-methylhexanamide	85681.XP_006430176.1	0.872540977	0.023333367	0.6	0.208
(2R,3S,4R,5R)-N-sec-Butyl-2,3,4,5,6-pentahydroxy-N-methylhexanamide	3988.XP_002523809.1	-0.795082428	0.058684448	-0.828571429	0.041562682
(2R,3S,4R,5R)-N-sec-Butyl-2,3,4,5,6-pentahydroxy-N-methylhexanamide	981085.XP_010100450.1	0.886301681	0.018656055	0.6	0.208
(2R,3S,4R,5R)-N-sec-Butyl-2,3,4,5,6-pentahydroxy-N-methylhexanamide	161934.XP_010673944.1	0.895324703	0.015861917	0.828571429	0.041562682
(2R,3S,4R,5R)-N-sec-Butyl-2,3,4,5,6-pentahydroxy-N-methylhexanamide	3827.XP_004488763.1	0.872602041	0.02331151	0.771428571	0.072396501
(2R,3S,4R,5R)-N-sec-Butyl-2,3,4,5,6-pentahydroxy-N-methylhexanamide	981085.XP_010111937.1	0.861780304	0.027336705	0.714285714	0.110787172
(2R,3S,4R,5R)-N-sec-Butyl-2,3,4,5,6-pentahydroxy-N-methylhexanamide	981085.XP_010107430.1	0.839681568	0.036492747	0.714285714	0.110787172
(2R,3S,4R,5R)-N-sec-Butyl-2,3,4,5,6-pentahydroxy-N-methylhexanamide	981085.XP_010102921.1	0.817605655	0.046867626	0.542857143	0.265702624
(2R,3S,4R,5R)-N-sec-Butyl-2,3,4,5,6-pentahydroxy-N-methylhexanamide	29730.Gorai.006G100700.1	0.866287941	0.025623059	0.771428571	0.072396501
(2R,3S,4R,5R)-N-sec-Butyl-2,3,4,5,6-pentahydroxy-N-methylhexanamide	981085.XP_010094705.1	0.863307974	0.02675004	0.771428571	0.072396501
(2R,3S,4R,5R)-N-sec-Butyl-2,3,4,5,6-pentahydroxy-N-methylhexanamide	225117.XP_009333832.1	0.896408932	0.01554084	0.771428571	0.072396501
(2R,3S,4R,5R)-N-sec-Butyl-2,3,4,5,6-pentahydroxy-N-methylhexanamide	981085.XP_010087166.1	0.877751197	0.021503665	0.657142857	0.156174927
(2R,3S,4R,5R)-N-sec-Butyl-2,3,4,5,6-pentahydroxy-N-methylhexanamide	3694.POPTR_0006s20270.1	0.861353496	0.027501689	0.714285714	0.110787172
(2R,3S,4R,5R)-N-sec-Butyl-2,3,4,5,6-pentahydroxy-N-methylhexanamide	3988.XP_002519802.1	0.853490479	0.030625143	0.428571429	0.396501458
(2R,3S,4R,5R)-N-sec-Butyl-2,3,4,5,6-pentahydroxy-N-methylhexanamide	Q41365	0.92699311	0.007800445	0.828571429	0.041562682
(2R,3S,4R,5R)-N-sec-Butyl-2,3,4,5,6-pentahydroxy-N-methylhexanamide	981085.XP_010107718.1	0.870482755	0.024075768	0.657142857	0.156174927
(2R,3S,4R,5R)-N-sec-Butyl-2,3,4,5,6-pentahydroxy-N-methylhexanamide	981085.XP_010087772.1	0.825244547	0.043140733	0.942857143	0.004804665
(2R,3S,4R,5R)-N-sec-Butyl-2,3,4,5,6-pentahydroxy-N-methylhexanamide	3827.XP_004498949.1	0.819750414	0.045806723	0.314285714	0.544093294
(2R,3S,4R,5R)-N-sec-Butyl-2,3,4,5,6-pentahydroxy-N-methylhexanamide	161934.XP_010682112.1	0.887727848	0.018199957	0.714285714	0.110787172
(2R,3S,4R,5R)-N-sec-Butyl-2,3,4,5,6-pentahydroxy-N-methylhexanamide	981085.XP_010098386.1	0.844905779	0.034215991	0.314285714	0.544093294
(2R,3S,4R,5R)-N-sec-Butyl-2,3,4,5,6-pentahydroxy-N-methylhexanamide	981085.XP_010094925.1	0.865432045	0.025944387	0.942857143	0.004804665
(2R,3S,4R,5R)-N-sec-Butyl-2,3,4,5,6-pentahydroxy-N-methylhexanamide	57918.XP_004307221.1	0.856723754	0.029321531	0.257142857	0.622787172
(2R,3S,4R,5R)-N-sec-Butyl-2,3,4,5,6-pentahydroxy-N-methylhexanamide	3988.XP_002513353.1	0.871635483	0.023658614	0.371428571	0.468478134
(2R,3S,4R,5R)-N-sec-Butyl-2,3,4,5,6-pentahydroxy-N-methylhexanamide	981085.XP_010086957.1	0.871306099	0.023777458	0.6	0.208
(2R,3S,4R,5R)-N-sec-Butyl-2,3,4,5,6-pentahydroxy-N-methylhexanamide	981085.XP_010092509.1	0.860323021	0.027901962	0.371428571	0.468478134
(2R,3S,4R,5R)-N-sec-Butyl-2,3,4,5,6-pentahydroxy-N-methylhexanamide	981085.XP_010092876.1	0.853549854	0.030600962	0.371428571	0.468478134
(2R,3S,4R,5R)-N-sec-Butyl-2,3,4,5,6-pentahydroxy-N-methylhexanamide	3656.XP_008460902.1	0.835007501	0.038588031	0.542857143	0.265702624
(2R,3S,4R,5R)-N-sec-Butyl-2,3,4,5,6-pentahydroxy-N-methylhexanamide	3750.XP_008350788.1	0.855445717	0.029833612	0.771428571	0.072396501
(2R,3S,4R,5R)-N-sec-Butyl-2,3,4,5,6-pentahydroxy-N-methylhexanamide	90675.XP_010473862.1	0.868204196	0.024910546	0.771428571	0.072396501
(2R,3S,4R,5R)-N-sec-Butyl-2,3,4,5,6-pentahydroxy-N-methylhexanamide	38727.Pavir.Ea00503.1.p	0.886294533	0.018658355	0.714285714	0.110787172
(2R,3S,4R,5R)-N-sec-Butyl-2,3,4,5,6-pentahydroxy-N-methylhexanamide	225117.XP_009367462.1	0.873726014	0.022910952	0.657142857	0.156174927
(2R,3S,4R,5R)-N-sec-Butyl-2,3,4,5,6-pentahydroxy-N-methylhexanamide	981085.XP_010112005.1	0.871509636	0.023703987	0.942857143	0.004804665
(2R,3S,4R,5R)-N-sec-Butyl-2,3,4,5,6-pentahydroxy-N-methylhexanamide	218851.Aquca_002_00458.1	0.877958369	0.021432386	0.828571429	0.041562682
(2R,3S,4R,5R)-N-sec-Butyl-2,3,4,5,6-pentahydroxy-N-methylhexanamide	2711.XP_006471658.1	0.832134355	0.03990318	0.142857143	0.787172012
(2R,3S,4R,5R)-N-sec-Butyl-2,3,4,5,6-pentahydroxy-N-methylhexanamide	981085.XP_010111072.1	0.85367973	0.030548102	0.771428571	0.072396501
(2R,3S,4R,5R)-N-sec-Butyl-2,3,4,5,6-pentahydroxy-N-methylhexanamide	Q9FWA3	0.897460458	0.015232468	0.657142857	0.156174927
(2R,3S,4R,5R)-N-sec-Butyl-2,3,4,5,6-pentahydroxy-N-methylhexanamide	Q2QLY4	0.857471179	0.029023999	0.314285714	0.544093294
(2R,3S,4R,5R)-N-sec-Butyl-2,3,4,5,6-pentahydroxy-N-methylhexanamide	981085.XP_010093648.1	0.817677984	0.046831664	0.657142857	0.156174927
(2R,3S,4R,5R)-N-sec-Butyl-2,3,4,5,6-pentahydroxy-N-methylhexanamide	981085.XP_010093011.1	0.85625028	0.029510752	0.657142857	0.156174927
(2R,3S,4R,5R)-N-sec-Butyl-2,3,4,5,6-pentahydroxy-N-methylhexanamide	P48352	0.879122533	0.021033951	0.485714286	0.328723032
(2R,3S,4R,5R)-N-sec-Butyl-2,3,4,5,6-pentahydroxy-N-methylhexanamide	3847.GLYMA08G03580.1	0.870844324	0.023944548	0.6	0.208
(2R,3S,4R,5R)-N-sec-Butyl-2,3,4,5,6-pentahydroxy-N-methylhexanamide	3885.XP_007157909.1	0.893291198	0.016472618	0.771428571	0.072396501
(2R,3S,4R,5R)-N-sec-Butyl-2,3,4,5,6-pentahydroxy-N-methylhexanamide	90675.XP_010413029.1	0.857199901	0.029131822	0.428571429	0.396501458
(2R,3S,4R,5R)-N-sec-Butyl-2,3,4,5,6-pentahydroxy-N-methylhexanamide	225117.XP_009344042.1	0.915380696	0.010437685	0.942857143	0.004804665
(2R,3S,4R,5R)-N-sec-Butyl-2,3,4,5,6-pentahydroxy-N-methylhexanamide	102107.XP_008223564.1	0.881133042	0.020354274	0.6	0.208
(2R,3S,4R,5R)-N-sec-Butyl-2,3,4,5,6-pentahydroxy-N-methylhexanamide	3885.XP_007163247.1	0.869639464	0.024383139	0.428571429	0.396501458
(2R,3S,4R,5R)-N-sec-Butyl-2,3,4,5,6-pentahydroxy-N-methylhexanamide	3827.XP_004512402.1	0.78780881	0.062760687	0.828571429	0.041562682
(2R,3S,4R,5R)-N-sec-Butyl-2,3,4,5,6-pentahydroxy-N-methylhexanamide	981085.XP_010097887.1	0.461364216	0.357055963	0.828571429	0.041562682
(2R,3S,4R,5R)-N-sec-Butyl-2,3,4,5,6-pentahydroxy-N-methylhexanamide	981085.XP_010091033.1	0.849827771	0.032134228	0.142857143	0.787172012
(2R,3S,4R,5R)-N-sec-Butyl-2,3,4,5,6-pentahydroxy-N-methylhexanamide	Q945K7	0.839911406	0.036391133	0.257142857	0.622787172
(2R,3S,4R,5R)-N-sec-Butyl-2,3,4,5,6-pentahydroxy-N-methylhexanamide	981085.XP_010107098.1	0.855170967	0.029944246	0.6	0.208
(2R,3S,4R,5R)-N-sec-Butyl-2,3,4,5,6-pentahydroxy-N-methylhexanamide	981085.XP_010106863.1	0.889055184	0.017780332	0.828571429	0.041562682
(2R,3S,4R,5R)-N-sec-Butyl-2,3,4,5,6-pentahydroxy-N-methylhexanamide	981085.XP_010094387.1	0.899779429	0.014562928	1	0
(2R,3S,4R,5R)-N-sec-Butyl-2,3,4,5,6-pentahydroxy-N-methylhexanamide	3988.XP_002531124.1	0.891658508	0.016970969	0.828571429	0.041562682
(2R,3S,4R,5R)-N-sec-Butyl-2,3,4,5,6-pentahydroxy-N-methylhexanamide	981085.XP_010113283.1	0.849211255	0.032391608	0.485714286	0.328723032
(2R,3S,4R,5R)-N-sec-Butyl-2,3,4,5,6-pentahydroxy-N-methylhexanamide	59689.fgenesh2_kg.3__603__AT3G06035.1	0.881246253	0.020316319	0.771428571	0.072396501
(2R,3S,4R,5R)-N-sec-Butyl-2,3,4,5,6-pentahydroxy-N-methylhexanamide	4098.XP_009613926.1	0.848773657	0.032574882	0.771428571	0.072396501
(2R,3S,4R,5R)-N-sec-Butyl-2,3,4,5,6-pentahydroxy-N-methylhexanamide	981085.XP_010105002.1	0.815013945	0.048164664	0.028571429	0.957154519
(2R,3S,4R,5R)-N-sec-Butyl-2,3,4,5,6-pentahydroxy-N-methylhexanamide	981085.XP_010103749.1	0.807122197	0.052215065	0.885714286	0.018845481
(2R,3S,4R,5R)-N-sec-Butyl-2,3,4,5,6-pentahydroxy-N-methylhexanamide	3656.XP_008459799.1	0.883315869	0.019628441	0.828571429	0.041562682
(2R,3S,4R,5R)-N-sec-Butyl-2,3,4,5,6-pentahydroxy-N-methylhexanamide	3659.XP_004149644.1	0.851931615	0.031263226	0.371428571	0.468478134
(2R,3S,4R,5R)-N-sec-Butyl-2,3,4,5,6-pentahydroxy-N-methylhexanamide	981085.XP_010113190.1	0.868053073	0.02496639	0.485714286	0.328723032
(2R,3S,4R,5R)-N-sec-Butyl-2,3,4,5,6-pentahydroxy-N-methylhexanamide	3827.XP_004509045.1	0.886341053	0.018643391	0.657142857	0.156174927
(2R,3S,4R,5R)-N-sec-Butyl-2,3,4,5,6-pentahydroxy-N-methylhexanamide	Q9LXG1	0.854699093	0.030134708	0.542857143	0.265702624
(2R,3S,4R,5R)-N-sec-Butyl-2,3,4,5,6-pentahydroxy-N-methylhexanamide	57918.XP_004288082.1	0.855549259	0.029791969	0.6	0.208
(2R,3S,4R,5R)-N-sec-Butyl-2,3,4,5,6-pentahydroxy-N-methylhexanamide	981085.XP_010096509.1	0.833497723	0.03927654	0.428571429	0.396501458
(2R,3S,4R,5R)-N-sec-Butyl-2,3,4,5,6-pentahydroxy-N-methylhexanamide	981085.XP_010088878.1	0.882544935	0.019883351	0.542857143	0.265702624
(2R,3S,4R,5R)-N-sec-Butyl-2,3,4,5,6-pentahydroxy-N-methylhexanamide	981085.XP_010104626.1	0.89862224	0.014895223	0.6	0.208
(2R,3S,4R,5R)-N-sec-Butyl-2,3,4,5,6-pentahydroxy-N-methylhexanamide	981085.XP_010101743.1	0.876523423	0.021928407	0.885714286	0.018845481
(2R,3S,4R,5R)-N-sec-Butyl-2,3,4,5,6-pentahydroxy-N-methylhexanamide	981085.XP_010100385.1	0.868113058	0.024944217	0.6	0.208
(2R,3S,4R,5R)-N-sec-Butyl-2,3,4,5,6-pentahydroxy-N-methylhexanamide	102107.XP_008233682.1	0.889884743	0.017520461	0.6	0.208
(2R,3S,4R,5R)-N-sec-Butyl-2,3,4,5,6-pentahydroxy-N-methylhexanamide	981085.XP_010087582.1	0.890455853	0.01734262	0.371428571	0.468478134
(2R,3S,4R,5R)-N-sec-Butyl-2,3,4,5,6-pentahydroxy-N-methylhexanamide	57918.XP_004293297.1	0.896885537	0.015400702	0.942857143	0.004804665
(2R,3S,4R,5R)-N-sec-Butyl-2,3,4,5,6-pentahydroxy-N-methylhexanamide	981085.XP_010108883.1	0.880790924	0.020469177	0.6	0.208
(2R,3S,4R,5R)-N-sec-Butyl-2,3,4,5,6-pentahydroxy-N-methylhexanamide	29760.VIT_06s0004g06610.t01	0.838271126	0.037119234	0.542857143	0.265702624
(2R,3S,4R,5R)-N-sec-Butyl-2,3,4,5,6-pentahydroxy-N-methylhexanamide	O23735	0.836232959	0.038033379	0.542857143	0.265702624
(2R,3S,4R,5R)-N-sec-Butyl-2,3,4,5,6-pentahydroxy-N-methylhexanamide	218851.Aquca_016_00235.1	0.905912173	0.012862322	0.828571429	0.041562682
(2R,3S,4R,5R)-N-sec-Butyl-2,3,4,5,6-pentahydroxy-N-methylhexanamide	4113.PGSC0003DMT400006326	0.877537026	0.02157747	0.6	0.208
(2R,3S,4R,5R)-N-sec-Butyl-2,3,4,5,6-pentahydroxy-N-methylhexanamide	3694.POPTR_0010s08180.1	0.68756652	0.131172972	0.828571429	0.041562682
(2R,3S,4R,5R)-N-sec-Butyl-2,3,4,5,6-pentahydroxy-N-methylhexanamide	Q9FZ76	0.866135779	0.025680046	0.714285714	0.110787172
(2R,3S,4R,5R)-N-sec-Butyl-2,3,4,5,6-pentahydroxy-N-methylhexanamide	3827.XP_004487074.1	0.910976373	0.011535044	0.885714286	0.018845481
(2R,3S,4R,5R)-N-sec-Butyl-2,3,4,5,6-pentahydroxy-N-methylhexanamide	Q9SN86	0.830921478	0.04046455	0.657142857	0.156174927
(2R,3S,4R,5R)-N-sec-Butyl-2,3,4,5,6-pentahydroxy-N-methylhexanamide	57918.XP_004295104.1	0.879737399	0.020824955	0.6	0.208
(2R,3S,4R,5R)-N-sec-Butyl-2,3,4,5,6-pentahydroxy-N-methylhexanamide	3641.EOY02246	0.867724432	0.025088037	0.657142857	0.156174927
(2R,3S,4R,5R)-N-sec-Butyl-2,3,4,5,6-pentahydroxy-N-methylhexanamide	3760.EMJ13582	0.886395724	0.018625813	0.714285714	0.110787172
(2R,3S,4R,5R)-N-sec-Butyl-2,3,4,5,6-pentahydroxy-N-methylhexanamide	2711.XP_006483525.1	0.850061489	0.03203691	0.6	0.208
(2R,3S,4R,5R)-N-sec-Butyl-2,3,4,5,6-pentahydroxy-N-methylhexanamide	71139.XP_010052458.1	0.861164869	0.027574753	0.885714286	0.018845481
(2R,3S,4R,5R)-N-sec-Butyl-2,3,4,5,6-pentahydroxy-N-methylhexanamide	2711.XP_006467306.1	0.906326261	0.012751171	0.942857143	0.004804665
(2R,3S,4R,5R)-N-sec-Butyl-2,3,4,5,6-pentahydroxy-N-methylhexanamide	981085.XP_010112647.1	-0.622505788	0.186856003	-0.942857143	0.004804665
(2R,3S,4R,5R)-N-sec-Butyl-2,3,4,5,6-pentahydroxy-N-methylhexanamide	981085.XP_010094681.1	0.814128505	0.048611555	0.314285714	0.544093294
(2R,3S,4R,5R)-N-sec-Butyl-2,3,4,5,6-pentahydroxy-N-methylhexanamide	981085.XP_010111768.1	0.862606548	0.027018656	0.714285714	0.110787172
[truncated: 103,191 more rows]
