# Supplementary material for: The Cannabis Proteome Draft Map Project
Source: Int J Mol Sci. 2020 Jan 31;21(3):965. doi: 10.3390/ijms21030965 (PMC7037972; doi:10.3390/ijms21030965)
Supplement: Supplementary file 1 [file ijms-21-00965-s001.zip › ijms-654092-SI-to conversion/ijms-654092-Supplemetary Tables/Supplemental_Table_S1_Samples_Analyzed.xlsx]

## Sheet: Sheet1
Sample number	Sample source	Common Name (if known)	Reported Heredity
1	Medical product mature flowering product		Sativa dominant hybrid
2	Medical product mature flowering product		Sativa dominant hybrid
3	Medical product mature flowering product		Sativa leaning hybrid
4	Medical product mature flowering product		Sativa dominant hybrid
5	Medical product mature flowering product	Goji OG	Unknown
6	Medical product mature flowering product	Cough OG	Indica dominant hybrid
7	Male leaves		Sativa dominant hybrid
8	Male stems		Sativa dominant hybrid
9	Medical product mature flowering product	Bruce Banner #3	Indica strain or dominant hybrid
10	Medical product mature flowering product	Jack Herer	Sativa strain or dominant hybrid
11	Medical product mature flowering product	BG Diesel	Unknown
12	Medical product mature flowering product	Strawberry Banana	Unknown
Reanlysis files	Files used for testing of resources described in this study		Described in Vincent et al., 2019
