# Supplementary material for: The Cannabis Proteome Draft Map Project
Source: Int J Mol Sci. 2020 Jan 31;21(3):965. doi: 10.3390/ijms21030965 (PMC7037972; doi:10.3390/ijms21030965)
Supplement: Supplementary file 1 [file ijms-21-00965-s001.zip › ijms-654092-SI-to conversion/ijms-654092-Supplemetary Tables/Supplemental_Table_S4_MetaMorpheus_PSM_PTMs.xlsx]

## Sheet: AllPeptides
Scan Number	Scan Retention Time	Num Experimental Peaks	Total Ion Current	Precursor Scan Number	Precursor Charge	Precursor MZ	Precursor Mass	Score	Delta Score	Notch	Base Sequence	Full Sequence	Essential Sequence	PSM Count	Mods	Mods Chemical Formulas	Mods Combined Chemical Formula	Num Variable Mods	Missed Cleavages	Peptide Monoisotopic Mass	Mass Diff (Da)	Mass Diff (ppm)	Protein Accession	Protein Name	Gene Name	Organism Name	Intersecting Sequence Variations	Identified Sequence Variations	Splice Sites	Contaminant	Decoy	Peptide Description	Start and End Residues In Protein	Previous Amino Acid	Next Amino Acid	All Scores	Theoreticals Searched	Decoy/Contaminant/Target	Matched Ion Series	Matched Ion Mass-To-Charge Ratios	Matched Ion Mass Diff (Da)	Matched Ion Mass Diff (Ppm)	Matched Ion Intensities	Matched Ion Counts	Localized Scores	Improvement Possible	Cumulative Target	Cumulative Decoy	QValue
42497	110.626	191	21161250	42476	2	1399.2	2796.39	38.385	2.008	0|0|0|0|0|0|1|0|0|0|0|0|0|0|0|0|0|0|0|0|0|0|0|0|0	PLVTVQALDGDMATDSAPTVPLPDVMK	PLVTVQALDGDM[Common Variable:Oxidation on M]ATDSAPTVPLPDVMK	PLVTVQALDGDMATDSAPTVPLPDVMK	1	Oxidation on M	O	O	1	0	2796.39	-0.00364	-1.3	37832							N	N	full	[26 to 52]	R	A			T	[b2+1, b3+1, b4+1, b5+1, b6+1, b7+1, b8+1, b9+1, b11+1, b13+1, b14+1, b15+1, b16+1, b17+1, b18+1, b20+1, b21+1];[y2+1, y3+1, y4+1, y5+1, y6+1, y7+1, y8+1, y9+1, y10+1, y11+1, y12+1, y13+1, y14+1, y15+1, y16+1, y17+1, y18+1, y19+1, y20+1, y21+1, y22+1]	[b2+1:211.14399, b3+1:310.21247, b4+1:411.26029, b5+1:510.32890, b6+1:638.38813, b7+1:709.42439, b8+1:822.50941, b9+1:937.53578, b11+1:1109.58742, b13+1:1327.65737, b14+1:1428.70254, b15+1:1543.73941, b16+1:1630.77200, b17+1:1701.78983, b18+1:1798.85782, b20+1:1998.97636, b21+1:2096.02982];[y2+1:278.15330, y3+1:377.22123, y4+1:492.25242, y5+1:589.30128, y6+1:702.38777, y7+1:799.43794, y8+1:898.50…	[b2+1:-0.00012, b3+1:-0.00005, b4+1:0.00010, b5+1:0.00029, b6+1:0.00095, b7+1:0.00009, b8+1:0.00105, b9+1:0.00048, b11+1:0.00371, b13+1:0.00114, b14+1:-0.00137, b15+1:0.00856, b16+1:0.00912, b17+1:-0.01017, b18+1:0.00507, b20+1:0.00751, b21+1:0.00821];[y2+1:0.00001, y3+1:-0.00047, y4+1:0.00377, y5+1:-0.00013, y6+1:0.00230, y7+1:-0.00030, y8+1:0.00038, y9+1:0.00947, y10+1:0.00084, y11+1:0.00572, y…	[b2+1:-0.56, b3+1:-0.16, b4+1:0.23, b5+1:0.56, b6+1:1.49, b7+1:0.13, b8+1:1.28, b9+1:0.51, b11+1:3.34, b13+1:0.86, b14+1:-0.96, b15+1:5.55, b16+1:5.60, b17+1:-5.98, b18+1:2.82, b20+1:3.76, b21+1:3.92];[y2+1:0.02, y3+1:-1.26, y4+1:7.68, y5+1:-0.22, y6+1:3.27, y7+1:-0.37, y8+1:0.43, y9+1:9.48, y10+1:0.76, y11+1:4.90, y12+1:0.92, y13+1:-0.47, y14+1:0.35, y15+1:-2.28, y16+1:1.39, y17+1:9.24, y18+1:9.…	[b2+1:487418, b3+1:399792, b4+1:296112, b5+1:167692, b6+1:184517, b7+1:236705, b8+1:97629, b9+1:187076, b11+1:109043, b13+1:35933, b14+1:22674, b15+1:68751, b16+1:28007, b17+1:64760, b18+1:30284, b20+1:28155, b21+1:49626];[y2+1:101844, y3+1:146823, y4+1:21664, y5+1:1183422, y6+1:78075, y7+1:2010035, y8+1:149957, y9+1:28086, y10+1:838162, y11+1:111610, y12+1:218073, y13+1:87215, y14+1:107519, y15+…	38			1	0	0
42730	110.928	192	27353384	42710	2	1391.2	2780.4	37.388	1.001	0|0|0|0|0|0|1|0|0|0|0|0|0|0|0|0|0|0|0|0|0|0|0|0|0	PLVTVQALDGDMATDSAPTVPLPDVMK	PLVTVQALDGDMATDSAPTVPLPDVMK	PLVTVQALDGDMATDSAPTVPLPDVMK	1				0	0	2780.4	-0.00238	-0.85	37832							N	N	full	[26 to 52]	R	A			T	[b2+1, b3+1, b4+1, b5+1, b6+1, b7+1, b8+1, b9+1, b10+1, b11+1, b12+1, b13+1, b15+1, b17+1, b20+1];[y2+1, y3+1, y4+1, y5+1, y6+1, y7+1, y8+1, y9+1, y10+1, y11+1, y12+1, y13+1, y14+1, y15+1, y16+1, y17+1, y18+1, y19+1, y20+1, y21+1, y23+1, y24+1]	[b2+1:211.14378, b3+1:310.21224, b4+1:411.25998, b5+1:510.32854, b6+1:638.38711, b7+1:709.42385, b8+1:822.50824, b9+1:937.53520, b10+1:994.56663, b11+1:1109.58309, b12+1:1240.62213, b13+1:1311.65594, b15+1:1527.73879, b17+1:1685.79895, b20+1:1982.99275];[y2+1:278.15307, y3+1:377.22120, y4+1:492.25158, y5+1:589.30094, y6+1:702.38533, y7+1:799.43732, y8+1:898.50750, y9+1:999.55460, y10+1:1096.60629…	[b2+1:-0.00032, b3+1:-0.00028, b4+1:-0.00022, b5+1:-0.00007, b6+1:-0.00007, b7+1:-0.00045, b8+1:-0.00012, b9+1:-0.00011, b10+1:0.00986, b11+1:-0.00063, b12+1:-0.00207, b13+1:-0.00538, b15+1:0.00286, b17+1:-0.00613, b20+1:0.01882];[y2+1:-0.00022, y3+1:-0.00051, y4+1:0.00293, y5+1:-0.00047, y6+1:-0.00014, y7+1:-0.00092, y8+1:0.00085, y9+1:0.00027, y10+1:-0.00081, y11+1:-0.00009, y12+1:0.00046, y13+…	[b2+1:-1.53, b3+1:-0.92, b4+1:-0.53, b5+1:-0.14, b6+1:-0.12, b7+1:-0.64, b8+1:-0.15, b9+1:-0.11, b10+1:9.92, b11+1:-0.56, b12+1:-1.67, b13+1:-4.10, b15+1:1.87, b17+1:-3.64, b20+1:9.50];[y2+1:-0.80, y3+1:-1.34, y4+1:5.96, y5+1:-0.80, y6+1:-0.20, y7+1:-1.15, y8+1:0.94, y9+1:0.27, y10+1:-0.74, y11+1:-0.08, y12+1:0.37, y13+1:-0.27, y14+1:2.01, y15+1:0.96, y16+1:0.09, y17+1:4.81, y18+1:5.80, y19+1:4.9…	[b2+1:651202, b3+1:514203, b4+1:398206, b5+1:190310, b6+1:246888, b7+1:320758, b8+1:129673, b9+1:217462, b10+1:25271, b11+1:198928, b12+1:57982, b13+1:54329, b15+1:57278, b17+1:56674, b20+1:24644];[y2+1:101936, y3+1:166980, y4+1:30641, y5+1:1361016, y6+1:77348, y7+1:2437267, y8+1:179501, y9+1:39169, y10+1:1032356, y11+1:152976, y12+1:297533, y13+1:120663, y14+1:206617, y15+1:173174, y16+1:174192,…	37			2	0	0
26277	104.165	200	11191488	26271	2	1192.49	2382.96	37.342	20.236	0	GGGGGGYGSGGSSYGSGGGSYGSGGGGGGGR	GGGGGGYGSGGSSYGSGGGSYGSGGGGGGGR	GGGGGGYGSGGSSYGSGGGSYGSGGGGGGGR	1				0	0	2382.94	0.01373	5.76	P04264							N	N	full	[519 to 549]	R	G			T	[b2+1, b3+1, b4+1, b5+1, b6+1, b7+1, b8+1, b9+1, b10+1, b11+1, b12+1, b13+1, b14+1, b16+1];[y1+1, y2+1, y3+1, y4+1, y5+1, y7+1, y8+1, y9+1, y10+1, y11+1, y12+1, y13+1, y14+1, y15+1, y16+1, y17+1, y18+1, y19+1, y20+1, y21+1, y22+1, y23+1, y24+1]	[b2+1:115.05104, b3+1:172.07203, b4+1:229.09347, b5+1:286.11356, b6+1:343.13580, b7+1:506.20012, b8+1:563.21894, b9+1:650.25355, b10+1:707.27439, b11+1:764.29816, b12+1:851.33039, b13+1:938.36189, b14+1:1101.42910, b16+1:1245.47540];[y1+1:175.11906, y2+1:232.13999, y3+1:289.16159, y4+1:346.18325, y5+1:403.20616, y7+1:517.24949, y8+1:574.26953, y9+1:661.30085, y10+1:718.32217, y11+1:881.38646, y12…	[b2+1:0.00084, b3+1:0.00037, b4+1:0.00033, b5+1:-0.00104, b6+1:-0.00026, b7+1:0.00073, b8+1:-0.00191, b9+1:0.00067, b10+1:0.00005, b11+1:0.00235, b12+1:0.00255, b13+1:0.00202, b14+1:0.00591, b16+1:-0.00129];[y1+1:0.00011, y2+1:-0.00043, y3+1:-0.00029, y4+1:-0.00009, y5+1:0.00136, y7+1:0.00175, y8+1:0.00033, y9+1:-0.00038, y10+1:-0.00052, y11+1:0.00044, y12+1:-0.00052, y13+1:-0.00181, y14+1:-0.000…	[b2+1:7.36, b3+1:2.14, b4+1:1.47, b5+1:-3.65, b6+1:-0.76, b7+1:1.44, b8+1:-3.40, b9+1:1.03, b10+1:0.06, b11+1:3.08, b12+1:3.00, b13+1:2.16, b14+1:5.37, b16+1:-1.03];[y1+1:0.61, y2+1:-1.85, y3+1:-1.01, y4+1:-0.27, y5+1:3.37, y7+1:3.39, y8+1:0.58, y9+1:-0.58, y10+1:-0.72, y11+1:0.50, y12+1:-0.53, y13+1:-1.77, y14+1:-0.90, y15+1:-0.76, y16+1:0.50, y17+1:0.66, y18+1:0.19, y19+1:3.22, y20+1:3.44, y21+…	[b2+1:13110, b3+1:17302, b4+1:28835, b5+1:30353, b6+1:47523, b7+1:36121, b8+1:20975, b9+1:30006, b10+1:14760, b11+1:17948, b12+1:24985, b13+1:18763, b14+1:23916, b16+1:13383];[y1+1:72206, y2+1:49955, y3+1:61478, y4+1:82989, y5+1:92467, y7+1:125630, y8+1:271102, y9+1:164923, y10+1:414133, y11+1:204862, y12+1:108543, y13+1:134508, y14+1:139255, y15+1:284481, y16+1:162344, y17+1:493462, y18+1:155169…	37			3	0	0
39503	117.029	200	15929888	39496	3	1145.49	3433.43	36.343	31.343	0	SAESACSDNPASGECVAAWDEVEELSAAASHAR	SAESAC[Common Fixed:Carbamidomethyl on C]SDNPASGEC[Common Fixed:Carbamidomethyl on C]VAAWDEVEELSAAASHAR	SAESACSDNPASGECVAAWDEVEELSAAASHAR	1	Carbamidomethyl on C Carbamidomethyl on C	C4H6N2O2	C4H6N2O2	0	0	3433.44	-0.00785	-2.29	000002F|156							N	N	full	[106 to 138]	K	D			T	[b3+1, b4+1, b5+1, b6+1, b7+1, b8+1, b9+1, b10+1, b11+1, b12+1, b14+1, b16+1, b17+1, b18+1];[y2+1, y3+1, y4+1, y5+1, y6+1, y7+1, y8+1, y9+1, y10+1, y11+1, y12+1, y13+1, y14+1, y15+1, y16+1, y17+1, y18+1, y19+1, y21+2, y22+2, y25+2, y28+2]	[b3+1:288.11842, b4+1:375.15127, b5+1:446.18849, b6+1:606.21969, b7+1:693.25139, b8+1:808.27638, b9+1:922.32017, b10+1:1019.36865, b11+1:1090.41139, b12+1:1177.43082, b14+1:1363.51949, b16+1:1622.60183, b17+1:1693.63090, b18+1:1764.66082];[y2+1:246.15577, y3+1:383.21414, y4+1:470.24740, y5+1:541.28431, y6+1:612.32095, y7+1:683.35893, y8+1:770.39008, y9+1:883.47470, y10+1:1012.51648, y11+1:1141.56…	[b3+1:-0.00060, b4+1:0.00023, b5+1:0.00034, b6+1:0.00089, b7+1:0.00056, b8+1:-0.00140, b9+1:-0.00053, b10+1:-0.00481, b11+1:0.00081, b12+1:-0.01178, b14+1:0.01283, b16+1:-0.00390, b17+1:-0.01194, b18+1:-0.01913];[y2+1:-0.00029, y3+1:-0.00084, y4+1:0.00039, y5+1:0.00019, y6+1:-0.00029, y7+1:0.00058, y8+1:-0.00030, y9+1:0.00026, y10+1:-0.00056, y11+1:0.00083, y12+1:0.00287, y13+1:0.00157, y14+1:0.0…	[b3+1:-2.07, b4+1:0.62, b5+1:0.76, b6+1:1.46, b7+1:0.80, b8+1:-1.73, b9+1:-0.58, b10+1:-4.73, b11+1:0.75, b12+1:-10.02, b14+1:9.41, b16+1:-2.40, b17+1:-7.06, b18+1:-10.85];[y2+1:-1.19, y3+1:-2.19, y4+1:0.83, y5+1:0.35, y6+1:-0.47, y7+1:0.85, y8+1:-0.39, y9+1:0.29, y10+1:-0.55, y11+1:0.73, y12+1:2.32, y13+1:1.15, y14+1:0.94, y15+1:0.22, y16+1:1.76, y17+1:4.93, y18+1:7.85, y19+1:9.09, y21+2:-9.83, …	[b3+1:143623, b4+1:61160, b5+1:114953, b6+1:69232, b7+1:20309, b8+1:70814, b9+1:89207, b10+1:23079, b11+1:42138, b12+1:46327, b14+1:33688, b16+1:23192, b17+1:27508, b18+1:29338];[y2+1:93298, y3+1:101013, y4+1:234525, y5+1:256906, y6+1:327622, y7+1:289840, y8+1:592903, y9+1:304108, y10+1:283874, y11+1:452563, y12+1:172549, y13+1:184692, y14+1:357258, y15+1:306756, y16+1:249237, y17+1:228769, y18+1…	36			4	0	0
35661	113.418	200	6512399	35655	2	1328.17	2654.33	34.382	29.364	0	LASVPSGGGGAVAYSAPAGGAAAAPAAAAESK	LASVPSGGGGAVAYSAPAGGAAAAPAAAAESK	LASVPSGGGGAVAYSAPAGGAAAAPAAAAESK	1				0	0	2654.33	0.00018	0.07	000178F							N	N	full	[42 to 73]	K	K			T	[b2+1, b3+1, b9+1, b11+1, b12+1, b13+1, b14+1, b15+1, b16+1];[y2+1, y3+1, y4+1, y5+1, y6+1, y7+1, y8+1, y9+1, y10+1, y11+1, y12+1, y13+1, y14+1, y15+1, y16+1, y17+1, y18+1, y19+1, y20+1, y21+1, y22+1, y23+1, y26+1, y27+1, y28+1]	[b2+1:185.12869, b3+1:272.16049, b9+1:726.37828, b11+1:854.43314, b12+1:953.50191, b13+1:1024.53016, b14+1:1187.62011, b15+1:1274.63365, b16+1:1345.65574];[y2+1:234.14469, y3+1:363.18645, y4+1:434.22414, y5+1:505.26218, y6+1:576.29541, y7+1:647.33648, y8+1:744.38823, y9+1:815.42472, y10+1:886.45730, y11+1:957.48903, y12+1:1028.53419, y13+1:1085.56177, y14+1:1142.58032, y15+1:1213.60241, y16+1:131…	[b2+1:0.00023, b3+1:0.00001, b9+1:0.00020, b11+1:-0.00352, b12+1:-0.00316, b13+1:-0.01202, b14+1:0.01460, b15+1:-0.00389, b16+1:-0.01892];[y2+1:-0.00014, y3+1:-0.00097, y4+1:-0.00040, y5+1:0.00053, y6+1:-0.00336, y7+1:0.00060, y8+1:-0.00042, y9+1:-0.00104, y10+1:-0.00557, y11+1:-0.01095, y12+1:-0.00291, y13+1:0.00321, y14+1:0.00029, y15+1:-0.01473, y16+1:-0.00025, y17+1:0.00401, y18+1:-0.00019, y…	[b2+1:1.27, b3+1:0.04, b9+1:0.27, b11+1:-4.13, b12+1:-3.32, b13+1:-11.75, b14+1:12.30, b15+1:-3.05, b16+1:-14.07];[y2+1:-0.61, y3+1:-2.68, y4+1:-0.93, y5+1:1.05, y6+1:-5.84, y7+1:0.92, y8+1:-0.56, y9+1:-1.28, y10+1:-6.29, y11+1:-11.45, y12+1:-2.83, y13+1:2.96, y14+1:0.26, y15+1:-12.15, y16+1:-0.19, y17+1:2.91, y18+1:-0.13, y19+1:0.26, y20+1:-2.05, y21+1:10.84, y22+1:-8.36, y23+1:-0.39, y26+1:1.82…	[b2+1:42037, b3+1:82263, b9+1:27947, b11+1:25583, b12+1:20894, b13+1:8224, b14+1:10050, b15+1:9836, b16+1:12644];[y2+1:56715, y3+1:26327, y4+1:57723, y5+1:51189, y6+1:64153, y7+1:15503, y8+1:466325, y9+1:147002, y10+1:76682, y11+1:83500, y12+1:21798, y13+1:29228, y14+1:81706, y15+1:21327, y16+1:423861, y17+1:102760, y18+1:147640, y19+1:104419, y20+1:126124, y21+1:30172, y22+1:8549, y23+1:12693, y…	34			5	0	0
35506	113.185	147	71357496	35499	2	1093.99	2185.97	34.349	16.224	0|0|0|0|1|1|0|1|0|0|0|1|1|1|0|1|0|0|1|0|1|0|1|1|0|0|0|0|0|0|1|0|1|1|0|0|0|1|1|1|1|1|1|0|0|0|0|0|0|0	GNGAGKPPGGCCSGISAVNNMAK	GN[Common Artifact:Ammonia loss on N]GAGKPPGGC[Common Fixed:Carbamidomethyl on C]C[Common Fixed:Carbamidomethyl on C]SGISAVNNMAK	GNGAGKPPGGCCSGISAVNNMAK	1	Ammonia loss on N Carbamidomethyl on C Carbamidomethyl on C	C4H3NO2	C4H3NO2	1	1	2185.97	0.00101	0.46	000175F							N	N	full	[75 to 97]	K	T			T	[b2+1, b3+1, b4+1, b5+1, b6+1, b7+1, b8+1, b9+1, b10+1, b11+1, b12+1, b13+1, b14+1, b15+1, b16+1, b17+1, b18+1, b19+1, b20+1];[y2+1, y3+1, y4+1, y5+1, y6+1, y7+1, y8+1, y10+1, y11+1, y12+1, y13+1, y14+1, y15+1, y16+1, y17+1]	[b2+1:155.04591, b3+1:212.06631, b4+1:283.10375, b5+1:340.12477, b6+1:468.21919, b7+1:565.27293, b8+1:662.32688, b9+1:719.35435, b10+1:776.37461, b11+1:936.39560, b12+1:1096.42135, b13+1:1183.44723, b14+1:1240.48433, b15+1:1353.56160, b16+1:1440.60823, b17+1:1511.62947, b18+1:1610.71467, b19+1:1724.73200, b20+1:1838.77692];[y2+1:218.14971, y3+1:349.19149, y4+1:463.23280, y5+1:577.27604, y6+1:676.…	[b2+1:0.00079, b3+1:-0.00027, b4+1:0.00005, b5+1:-0.00038, b6+1:-0.00093, b7+1:0.00004, b8+1:0.00123, b9+1:0.00723, b10+1:0.00603, b11+1:-0.00363, b12+1:-0.00853, b13+1:-0.01468, b14+1:0.00097, b15+1:-0.00583, b16+1:0.00877, b17+1:-0.00711, b18+1:0.00968, b19+1:-0.01592, b20+1:-0.01393];[y2+1:-0.00021, y3+1:0.00108, y4+1:-0.00053, y5+1:-0.00022, y6+1:0.00333, y7+1:0.00442, y8+1:0.00181, y10+1:0.0…	[b2+1:5.13, b3+1:-1.30, b4+1:0.19, b5+1:-1.14, b6+1:-1.99, b7+1:0.08, b8+1:1.86, b9+1:10.07, b10+1:7.78, b11+1:-3.88, b12+1:-7.78, b13+1:-12.41, b14+1:0.78, b15+1:-4.31, b16+1:6.09, b17+1:-4.71, b18+1:6.01, b19+1:-9.23, b20+1:-7.58];[y2+1:-0.95, y3+1:3.11, y4+1:-1.14, y5+1:-0.37, y6+1:4.93, y7+1:5.92, y8+1:2.17, y10+1:0.28, y11+1:4.02, y12+1:-0.12, y13+1:1.27, y14+1:8.13, y15+1:3.60, y16+1:3.36, …	[b2+1:78961, b3+1:491843, b4+1:2152980, b5+1:1304465, b6+1:1027075, b7+1:1424713, b8+1:109309, b9+1:154615, b10+1:131229, b11+1:154234, b12+1:169505, b13+1:103455, b14+1:240001, b15+1:568108, b16+1:132734, b17+1:292134, b18+1:446869, b19+1:178461, b20+1:108866];[y2+1:1137964, y3+1:630786, y4+1:714239, y5+1:1345124, y6+1:559185, y7+1:347147, y8+1:968714, y10+1:389929, y11+1:266614, y12+1:215128, y…	34			6	0	0
38520	115.351	200	4741601	38508	2	1342.71	2683.41	34.292	29.253	0	LGVSPAALAPAVGVAVAPGGGDAAAAAPEEK	LGVSPAALAPAVGVAVAPGGGDAAAAAPEEK	LGVSPAALAPAVGVAVAPGGGDAAAAAPEEK	1				0	0	2683.42	-0.00353	-1.32	14533533							N	N	full	[143 to 173]	K	T			T	[b4+1, b6+1, b7+1, b8+1, b9+1, b11+1, b12+1, b13+1, b14+1, b15+1, b16+1, b17+1];[y2+1, y4+1, y5+1, y6+1, y7+1, y8+1, y9+1, y10+1, y11+1, y12+1, y13+1, y14+1, y15+1, y16+1, y17+1, y18+1, y19+1, y20+1, y21+1, y22+1, y23+1, y24+1]	[b4+1:357.21171, b6+1:525.30302, b7+1:596.34016, b8+1:709.42354, b9+1:780.46160, b11+1:948.55843, b12+1:1047.61348, b13+1:1104.63438, b14+1:1203.70731, b15+1:1274.73470, b16+1:1373.79505, b17+1:1444.83904];[y2+1:276.15557, y4+1:502.25073, y5+1:573.28809, y6+1:644.32518, y7+1:715.36184, y8+1:786.39758, y9+1:857.43467, y10+1:972.46818, y11+1:1029.49054, y12+1:1086.50168, y13+1:1143.52613, y14+1:124…	[b4+1:-0.00154, b6+1:-0.00011, b7+1:-0.00007, b8+1:-0.00076, b9+1:0.00019, b11+1:0.00714, b12+1:-0.00623, b13+1:-0.00679, b14+1:-0.00227, b15+1:-0.01200, b16+1:-0.02006, b17+1:-0.01319];[y2+1:0.00018, y4+1:-0.00003, y5+1:0.00022, y6+1:0.00019, y7+1:-0.00026, y8+1:-0.00163, y9+1:-0.00166, y10+1:0.00491, y11+1:0.00581, y12+1:-0.00451, y13+1:-0.00153, y14+1:0.00033, y15+1:0.00243, y16+1:0.00170, y17…	[b4+1:-4.31, b6+1:-0.20, b7+1:-0.12, b8+1:-1.08, b9+1:0.24, b11+1:7.54, b12+1:-5.95, b13+1:-6.15, b14+1:-1.89, b15+1:-9.42, b16+1:-14.61, b17+1:-9.14];[y2+1:0.65, y4+1:-0.05, y5+1:0.39, y6+1:0.30, y7+1:-0.36, y8+1:-2.08, y9+1:-1.94, y10+1:5.05, y11+1:5.65, y12+1:-4.15, y13+1:-1.34, y14+1:0.26, y15+1:1.86, y16+1:1.21, y17+1:-0.07, y18+1:-3.69, y19+1:-0.40, y20+1:-3.05, y21+1:-9.53, y22+1:7.19, y23…	[b4+1:10759, b6+1:9831, b7+1:48108, b8+1:48046, b9+1:90379, b11+1:14939, b12+1:20103, b13+1:9247, b14+1:10242, b15+1:8538, b16+1:9994, b17+1:12180];[y2+1:25510, y4+1:127405, y5+1:45121, y6+1:30085, y7+1:28321, y8+1:13754, y9+1:44127, y10+1:6815, y11+1:5710, y12+1:8407, y13+1:13289, y14+1:189173, y15+1:92140, y16+1:31293, y17+1:54716, y18+1:14166, y19+1:70922, y20+1:17681, y21+1:6321, y22+1:202766…	34			7	0	0
39126	116.423	136	2.51707e+06	39106	2	1316.16	2630.31	33.342	11.134	0|0|0|1|1|1|1|1|1|1|0|0|0|0|0|0|1|1|1|1|1|1|1|0|0|0|0|0|0|1|1|1|1|1|1|1|0|0|0|0|0|0|1|1|1|1|1|1|1|0|0|0|0|0|0|1|1|1|1|1|1|1|0|0|0|0|0|0|1|1|1|1|1|1|1|0|0|0	VDKGTVELAGTNGETTTQGLDGLAQR	VDKGTVELAGTNGETTTQGLDGLAQR	VDKGTVELAGTNGETTTQGLDGLAQR	1				0	1	2630.31	-0.00264	-1.01	000070F|000246F|14523550|14566437|17434|25839							N	N	full	[21 to 46]	K	C			T	[b3+1, b4+1, b5+1, b6+1, b7+1, b9+1, b10+1, b11+1, b12+1, b14+1, b18+1, b21+1];[y2+1, y3+1, y4+1, y5+1, y6+1, y7+1, y8+1, y9+1, y10+1, y11+1, y12+1, y13+1, y14+1, y15+1, y16+1, y17+1, y18+1, y19+1, y20+1, y21+1, y23+1]	[b3+1:343.19700, b4+1:400.21917, b5+1:501.26776, b6+1:600.33746, b7+1:729.38187, b9+1:913.50094, b10+1:970.51896, b11+1:1071.56806, b12+1:1185.59593, b14+1:1371.66642, b18+1:1802.88078, b21+1:2088.02844];[y2+1:303.17663, y3+1:374.21376, y4+1:487.29812, y5+1:544.32011, y6+1:659.34437, y7+1:772.43235, y8+1:829.45300, y9+1:957.50535, y10+1:1058.55707, y11+1:1159.61191, y12+1:1260.65540, y13+1:1389.6…	[b3+1:-0.00060, b4+1:0.00011, b5+1:0.00102, b6+1:0.00230, b7+1:0.00412, b9+1:0.00202, b10+1:-0.00143, b11+1:0.00000, b12+1:-0.01507, b14+1:-0.00863, b18+1:0.00411, b21+1:0.01931];[y2+1:-0.00090, y3+1:-0.00088, y4+1:-0.00059, y5+1:-0.00007, y6+1:-0.00274, y7+1:0.00118, y8+1:0.00036, y9+1:-0.00587, y10+1:-0.00183, y11+1:0.00533, y12+1:0.00114, y13+1:0.00192, y14+1:0.00257, y15+1:0.00509, y16+1:-0.0…	[b3+1:-1.74, b4+1:0.28, b5+1:2.03, b6+1:3.84, b7+1:5.66, b9+1:2.21, b10+1:-1.47, b11+1:0.00, b12+1:-12.72, b14+1:-6.30, b18+1:2.28, b21+1:9.25];[y2+1:-2.97, y3+1:-2.36, y4+1:-1.22, y5+1:-0.12, y6+1:-4.17, y7+1:1.53, y8+1:0.43, y9+1:-6.14, y10+1:-1.73, y11+1:4.60, y12+1:0.91, y13+1:1.38, y14+1:1.78, y15+1:3.26, y16+1:-11.22, y17+1:2.53, y18+1:5.51, y19+1:7.08, y20+1:4.97, y21+1:-5.13, y23+1:5.58]	[b3+1:5872, b4+1:10613, b5+1:20681, b6+1:21624, b7+1:25954, b9+1:28865, b10+1:8872, b11+1:5719, b12+1:8412, b14+1:8729, b18+1:5422, b21+1:16148];[y2+1:15308, y3+1:26898, y4+1:5621, y5+1:168068, y6+1:24860, y7+1:7377, y8+1:31236, y9+1:14449, y10+1:18604, y11+1:18838, y12+1:33253, y13+1:7185, y14+1:36813, y15+1:26531, y16+1:17358, y17+1:80206, y18+1:68091, y19+1:37227, y20+1:36180, y21+1:9496, y23+…	33			8	0	0
33639	118.596	200	4224395	33632	4	1276.36	5101.41	33.332	6.018	0	CYHIEPVAGEENQFIAYVAYPLDLFEEGSVTNMFTSIVGNVFGFK	C[Common Fixed:Carbamidomethyl on C]YHIEPVAGEENQFIAYVAYPLDLFEEGSVTNMFTSIVGNVFGFK	CYHIEPVAGEENQFIAYVAYPLDLFEEGSVTNMFTSIVGNVFGFK	1	Carbamidomethyl on C	C2H3NO	C2H3NO	0	0	5101.42	-0.00898	-1.76	000015F|000514F|000559F|000563F|000564F|000572F|P48690	|Ribulose bisphosphate carboxylase large chain	|primary:rbcL	||||||||||||||||||Castanea sativa OX=21020|Castanea sativa OX=21020|Castanea sativa OX=21020				N	N	full	[92 to 136]|[84 to 128]	R	A			T	[b3+1, b5+1, b7+1, b8+1, b9+1, b10+1, b11+1, b12+1, b13+1, b14+2, b15+1, b16+1, b17+1, b18+1, b20+1];[y3+1, y4+1, y5+1, y6+1, y7+1, y8+1, y9+1, y10+1, y11+1, y12+1, y13+1, y14+1, y15+1, y16+1, y17+1, y19+1, y20+1, y21+1]	[b3+1:461.15582, b5+1:703.28518, b7+1:899.40778, b8+1:970.45080, b9+1:1027.45819, b10+1:1156.52056, b11+1:1285.56181, b12+1:1399.59612, b13+1:1527.66289, b14+2:837.86500, b15+1:1787.81814, b16+1:1858.83138, b17+1:2021.89274, b18+1:2120.96100, b20+1:2355.09064];[y3+1:351.20219, y4+1:498.27031, y5+1:597.34052, y6+1:711.38075, y7+1:768.40273, y8+1:867.47239, y9+1:980.55938, y10+1:1067.58828, y11+1:1…	[b3+1:-0.00435, b5+1:-0.00164, b7+1:-0.00022, b8+1:0.00569, b9+1:-0.00838, b10+1:0.01139, b11+1:0.01005, b12+1:0.00143, b13+1:0.00962, b14+2:0.00104, b15+1:0.01240, b16+1:-0.01148, b17+1:-0.01345, b18+1:-0.01361, b20+1:0.01560];[y3+1:-0.00049, y4+1:-0.00078, y5+1:0.00101, y6+1:-0.00168, y7+1:-0.00117, y8+1:0.00008, y9+1:0.00300, y10+1:-0.00013, y11+1:0.00202, y12+1:0.00243, y13+1:0.00636, y14+1:-…	[b3+1:-9.45, b5+1:-2.34, b7+1:-0.24, b8+1:5.87, b9+1:-8.17, b10+1:9.86, b11+1:7.82, b12+1:1.02, b13+1:6.30, b14+2:0.62, b15+1:6.94, b16+1:-6.18, b17+1:-6.66, b18+1:-6.42, b20+1:6.63];[y3+1:-1.40, y4+1:-1.58, y5+1:1.70, y6+1:-2.37, y7+1:-1.53, y8+1:0.09, y9+1:3.06, y10+1:-0.12, y11+1:1.73, y12+1:1.85, y13+1:4.40, y14+1:-3.64, y15+1:-0.51, y16+1:0.61, y17+1:-11.85, y19+1:1.77, y20+1:-5.62, y21+1:-1…	[b3+1:17468, b5+1:57431, b7+1:36168, b8+1:47259, b9+1:6063, b10+1:25723, b11+1:27990, b12+1:17622, b13+1:20207, b14+2:10359, b15+1:17094, b16+1:14115, b17+1:9275, b18+1:10898, b20+1:13091];[y3+1:92533, y4+1:99829, y5+1:35394, y6+1:40646, y7+1:202420, y8+1:143866, y9+1:37399, y10+1:73605, y11+1:71750, y12+1:73533, y13+1:27499, y14+1:28020, y15+1:69661, y16+1:18346, y17+1:14849, y19+1:15985, y20+1:…	33			9	0	0
41909	109.823	200	12881850	41904	2	1365.16	2728.31	33.33	28.313	0|0|0|0|0|0|0|0|1|1|1|1|1|1|1|1|1|1|1|1|1|1|1|1|1|1|1|0|0|0|0|0|0|0|0|1|1|1|1|1|1|1|1|1|1|1|1|1|1|1|1|1|1|1	ISSVNAMSALCEATGANISEVSYAVGK	ISSVNAMSALC[Common Fixed:Carbamidomethyl on C]EATGANISEVSYAVGK	ISSVNAMSALCEATGANISEVSYAVGK	1	Carbamidomethyl on C	C2H3NO	C2H3NO	0	0	2728.3	0.00357	1.31	000088F|000126F							N	N	full	[233 to 259]	R	D			T	[b2+1, b3+1, b5+1, b6+1, b7+1, b8+1, b9+1, b10+1, b11+1, b13+1, b14+1];[y2+1, y3+1, y4+1, y5+1, y6+1, y7+1, y8+1, y9+1, y10+1, y11+1, y12+1, y13+1, y14+1, y15+1, y16+1, y17+1, y18+1, y19+1, y20+1, y21+1, y22+1, y23+1]	[b2+1:201.12363, b3+1:288.15440, b5+1:501.26547, b6+1:572.30477, b7+1:703.34078, b8+1:790.36830, b9+1:861.41181, b10+1:974.49207, b11+1:1134.51726, b13+1:1334.61051, b14+1:1435.63651];[y2+1:204.13416, y3+1:303.20253, y4+1:374.23960, y5+1:537.30465, y6+1:624.33492, y7+1:723.40382, y8+1:852.44605, y9+1:939.47687, y10+1:1052.56256, y11+1:1166.60259, y12+1:1237.64458, y13+1:1294.66459, y14+1:1395.711…	[b2+1:0.00026, b3+1:-0.00100, b5+1:-0.00127, b6+1:0.00092, b7+1:-0.00356, b8+1:-0.00807, b9+1:-0.00167, b10+1:-0.00548, b11+1:-0.01093, b13+1:0.00261, b14+1:-0.01907];[y2+1:-0.00011, y3+1:-0.00016, y4+1:-0.00020, y5+1:0.00153, y6+1:-0.00023, y7+1:0.00026, y8+1:-0.00011, y9+1:-0.00132, y10+1:0.00030, y11+1:-0.00259, y12+1:0.00228, y13+1:0.00083, y14+1:0.00015, y15+1:-0.00047, y16+1:0.00124, y17+1:…	[b2+1:1.30, b3+1:-3.47, b5+1:-2.53, b6+1:1.61, b7+1:-5.07, b8+1:-10.22, b9+1:-1.94, b10+1:-5.63, b11+1:-9.64, b13+1:1.96, b14+1:-13.29];[y2+1:-0.54, y3+1:-0.52, y4+1:-0.52, y5+1:2.85, y6+1:-0.37, y7+1:0.36, y8+1:-0.13, y9+1:-1.40, y10+1:0.29, y11+1:-2.22, y12+1:1.85, y13+1:0.65, y14+1:0.11, y15+1:-0.32, y16+1:0.78, y17+1:2.23, y18+1:6.81, y19+1:3.73, y20+1:2.58, y21+1:-10.41, y22+1:-15.12, y23+1:…	[b2+1:32555, b3+1:20100, b5+1:25168, b6+1:54806, b7+1:58270, b8+1:26622, b9+1:81745, b10+1:61575, b11+1:18195, b13+1:16519, b14+1:20454];[y2+1:283846, y3+1:210045, y4+1:289412, y5+1:132909, y6+1:390229, y7+1:150553, y8+1:88008, y9+1:289231, y10+1:84128, y11+1:161948, y12+1:83348, y13+1:284255, y14+1:246619, y15+1:181398, y16+1:138174, y17+1:261838, y18+1:179659, y19+1:108990, y20+1:161139, y21+1:…	33			10	0	0
42837	111.06	200	103937620	42814	2	1542.29	3082.56	33.238	28.238	0|0|1|0|1|0|0|0|1|0|1|0|0|0|1|0|1|0|0|0|1|0|1|0|0|0|1|0|1|0	TVPPAVPAIVFLSGGQSEEEATVNLNAMNK	TVPPAVPAIVFLSGGQSEEEATVNLNAMNK	TVPPAVPAIVFLSGGQSEEEATVNLNAMNK	1				0	0	3082.56	-0.00483	-1.57	000070F|000246F|14523550|17434|25839							N	N	full	[171 to 200]	R	L			T	[b3+1, b5+1, b6+1, b8+1, b9+1, b10+1, b11+1, b21+1];[y2+1, y3+1, y4+1, y5+1, y6+1, y7+1, y8+1, y9+1, y10+1, y11+1, y12+1, y13+1, y14+1, y15+1, y16+1, y17+1, y18+1, y19+1, y20+1, y21+1, y22+1, y23+1, y24+1, y27+1, y28+2]	[b3+1:298.17529, b5+1:466.26525, b6+1:565.33338, b8+1:733.42502, b9+1:846.50764, b10+1:945.57848, b11+1:1092.64479, b21+1:2080.06134];[y2+1:261.15522, y3+1:392.19505, y4+1:463.23199, y5+1:577.27503, y6+1:690.35893, y7+1:804.40254, y8+1:903.47009, y9+1:1004.51835, y10+1:1075.55630, y11+1:1204.59851, y12+1:1333.64242, y13+1:1462.68488, y14+1:1549.71550, y15+1:1677.77004, y16+1:1734.79676, y17+1:179…	[b3+1:-0.00084, b5+1:-0.00076, b6+1:-0.00105, b8+1:0.00072, b9+1:-0.00073, b10+1:0.00170, b11+1:-0.00040, b21+1:0.00162];[y2+1:-0.00051, y3+1:-0.00117, y4+1:-0.00134, y5+1:-0.00123, y6+1:-0.00139, y7+1:-0.00071, y8+1:-0.00157, y9+1:-0.00099, y10+1:-0.00016, y11+1:-0.00054, y12+1:0.00078, y13+1:0.00064, y14+1:-0.00076, y15+1:-0.00480, y16+1:0.00046, y17+1:0.00620, y18+1:0.01139, y19+1:0.00408, y20…	[b3+1:-2.83, b5+1:-1.63, b6+1:-1.85, b8+1:0.98, b9+1:-0.86, b10+1:1.80, b11+1:-0.37, b21+1:0.78];[y2+1:-1.97, y3+1:-2.99, y4+1:-2.90, y5+1:-2.14, y6+1:-2.02, y7+1:-0.88, y8+1:-1.74, y9+1:-0.99, y10+1:-0.15, y11+1:-0.45, y12+1:0.59, y13+1:0.44, y14+1:-0.49, y15+1:-2.86, y16+1:0.26, y17+1:3.46, y18+1:6.06, y19+1:2.05, y20+1:2.95, y21+1:5.08, y22+1:5.31, y23+1:14.93, y24+1:4.25, y27+1:-3.13, y28+2:5…	[b3+1:100212, b5+1:677340, b6+1:1631137, b8+1:98868, b9+1:307644, b10+1:182516, b11+1:341219, b21+1:227258];[y2+1:634677, y3+1:579955, y4+1:712756, y5+1:1062919, y6+1:631863, y7+1:2139244, y8+1:628585, y9+1:822271, y10+1:682766, y11+1:434006, y12+1:417564, y13+1:229872, y14+1:618959, y15+1:148352, y16+1:403057, y17+1:1054229, y18+1:1389923, y19+1:493961, y20+1:898925, y21+1:716793, y22+1:203598, …	33			11	0	0
43217	111.631	157	2.81133e+06	43204	2	1402.25	2802.48	32.411	23.364	0	YGVAVGNTPGVLTETTAELAASLSLAAAR	YGVAVGNTPGVLTETTAELAASLSLAAAR	YGVAVGNTPGVLTETTAELAASLSLAAAR	1				0	0	2802.48	0.00639	2.28	P13443	Glycerate dehydrogenase	primary:HPR-A	Cucumis sativus OX=3659				N	N	full	[108 to 136]	K	R			T	[b2+1, b3+1, b4+1, b5+1, b6+1, b7+1, b8+1, b10+1, b11+1];[y2+1, y3+1, y4+1, y5+1, y6+1, y7+1, y8+1, y9+1, y10+1, y11+1, y12+1, y13+1, y14+1, y15+1, y16+1, y17+1, y18+1, y19+1, y21+1, y22+1, y23+1, y24+1, y25+1]	[b2+1:221.09137, b3+1:320.16080, b4+1:391.19766, b5+1:490.26656, b6+1:547.28865, b7+1:661.32752, b8+1:762.37042, b10+1:916.46293, b11+1:1015.51572];[y2+1:246.15579, y3+1:317.19394, y4+1:388.22918, y5+1:501.31319, y6+1:588.34913, y7+1:701.43695, y8+1:788.46343, y9+1:859.50151, y10+1:930.53587, y11+1:1043.61930, y12+1:1172.66323, y13+1:1243.70302, y14+1:1344.75281, y15+1:1445.79883, y16+1:1574.8489…	[b2+1:-0.00070, b3+1:0.00032, b4+1:0.00006, b5+1:0.00055, b6+1:0.00118, b7+1:-0.00288, b8+1:-0.00766, b10+1:0.01063, b11+1:-0.00500];[y2+1:-0.00028, y3+1:0.00076, y4+1:-0.00111, y5+1:-0.00117, y6+1:0.00275, y7+1:0.00650, y8+1:0.00096, y9+1:0.00192, y10+1:-0.00084, y11+1:-0.00147, y12+1:-0.00013, y13+1:0.00254, y14+1:0.00466, y15+1:0.00299, y16+1:0.01056, y17+1:-0.00197, y18+1:0.00685, y19+1:0.004…	[b2+1:-3.19, b3+1:1.00, b4+1:0.16, b5+1:1.12, b6+1:2.15, b7+1:-4.36, b8+1:-10.06, b10+1:11.61, b11+1:-4.93];[y2+1:-1.14, y3+1:2.41, y4+1:-2.86, y5+1:-2.33, y6+1:4.68, y7+1:9.28, y8+1:1.21, y9+1:2.24, y10+1:-0.90, y11+1:-1.41, y12+1:-0.11, y13+1:2.05, y14+1:3.47, y15+1:2.07, y16+1:6.71, y17+1:-1.18, y18+1:3.83, y19+1:2.17, y21+1:-8.41, y22+1:2.38, y23+1:-0.11, y24+1:-6.11, y25+1:4.54]	[b2+1:13639, b3+1:44244, b4+1:56868, b5+1:18448, b6+1:5989, b7+1:5791, b8+1:17319, b10+1:3939, b11+1:9682];[y2+1:11816, y3+1:19217, y4+1:25392, y5+1:9408, y6+1:29853, y7+1:15316, y8+1:33102, y9+1:42772, y10+1:42750, y11+1:39400, y12+1:30120, y13+1:30085, y14+1:35585, y15+1:52160, y16+1:42817, y17+1:84136, y18+1:100669, y19+1:11515, y21+1:242019, y22+1:28301, y23+1:6083, y24+1:42793, y25+1:4979]	32			12	0	0
42690	110.885	200	41214668	42684	3	1285.63	3853.87	32.351	1.005	0	VTPQPGVPPEEAGAAVAAESSTGTWTTVWTDGLTSLDR|VTPQPGVPPEEAGAAVAAESSTGTWTTVWTDGLTSLDR|VTPQPGVPPEEAGAAVAAESSTGTWTTVWTDGLTSLDR|VTPQPGVPPEEAGAAVAAESSTGTWTTVWTDGLTSLDR|VTPQPGVPPEEAGAAVAAESSTGTWTTVWTDGLTSLDR|VTPQPGVPPEEAGAAVAAESSTGTWTTVWTDGLTSLDR|VTPQPGVPPEEAGAAVAAESSTGTWTTVWTDGLTSLDR|VTPQPGVPPEEAGAAVAAESSTGTWTTVWTDGLTSLDR|VTPQPGVPPEEAGAAVAAESSTGTWTTVWTDGLTSLDR|VTPQPGVPPEEAGAAVAAESSTGTWTTVWTDGLTSLDR|VTPQPGVPP…	VTPQPGVPPEEAGAAVAAESSTGTWTTVWTDGLTSLD[Less Common:Reduction on D]R[Less Common:Oxidation on R]|VTPQPGVPPEEAGAAVAAESSTGTWTTVWTDGLTSLDR|VTPQPGVPPEEAGAAVAAESSTGTWTTVWTDGLTSLDR|VTPQPGVPPEEAGAAVAAESSTGTWTTVWTDGLTSLDR|VTPQPGVPPEEAGAAVAAESSTGTWTTVWTDGLTSLDR|VTPQPGVPPEEAGAAVAAESSTGTWTTVWTDGLTSLDR|VTPQPGVPPEEAGAAVAAESSTGTWTTVWTDGLTSLDR|VTPQPGVPPEEAGAAVAAESSTGTWTTVWTDGLTSLDR|VTPQPGVPPEEAGAAVAAESSTGTWTTVWTD…	VTPQPGVPPEEAGAAVAAESSTGTWTTVWTDGLTSLD[Less Common:Reduction on D]R[Less Common:Oxidation on R]|VTPQPGVPPEEAGAAVAAESSTGTWTTVWTDGLTSLDR|VTPQPGVPPEEAGAAVAAESSTGTWTTVWTDGLTSLDR|VTPQPGVPPEEAGAAVAAESSTGTWTTVWTDGLTSLDR|VTPQPGVPPEEAGAAVAAESSTGTWTTVWTDGLTSLDR|VTPQPGVPPEEAGAAVAAESSTGTWTTVWTDGLTSLDR|VTPQPGVPPEEAGAAVAAESSTGTWTTVWTDGLTSLDR|VTPQPGVPPEEAGAAVAAESSTGTWTTVWTDGLTSLDR|VTPQPGVPPEEAGAAVAAESSTGTWTTVWTD…	0	Oxidation on R Reduction on D|||||||||||Reduction on S	|||||||||||O-1	|||||||||||O-1	2|0|0|0|0|0|0|0|0|0|0|1	0	3853.86	0.00134	0.35	P36490|000015F|000514F|000559F|000563F|000564F|000572F|P04992|P28400|P36490|Q33619|O62964	Ribulose bisphosphate carboxylase large chain (Fragment)|||||||Ribulose bisphosphate carboxylase large chain|Ribulose bisphosphate carboxylase large chain (Fragment)|Ribulose bisphosphate carboxylase large chain (Fragment)|Ribulose bisphosphate carboxylase large chain (Fragment)|Ribulose bisphosphate carboxylase large chain	primary:rbcL|||||||primary:rbcL|primary:rbcL|primary:rbcL|primary:rbcL|primary:rbcL	Verbena bonariensis OX=28516|||||||Petunia hybrida OX=4102|Dillenia indica OX=4378|Verbena bonariensis OX=28516|Monarda didyma OX=39343|Vigna unguiculata OX=3917				N	N	full	[8 to 45]|[50 to 87]|[50 to 87]|[50 to 87]|[50 to 87]|[50 to 87]|[50 to 87]|[42 to 79]|[32 to 69]|[8 to 45]|[42 to 79]|[42 to 79]	R	Y			T	[b3+1, b4+1, b6+1, b7+1, b11+1, b12+1, b14+1, b15+1, b16+1, b17+1, b18+1, b19+1];[y2+1, y3+1, y4+1, y5+1, y6+1, y7+1, y8+1, y9+1, y10+1, y11+1, y12+1, y13+1, y14+1, y15+1, y16+1, y17+1, y18+1, y19+1, y20+1, y21+1]	[b3+1:298.17604, b4+1:426.23216, b6+1:580.31009, b7+1:679.37715, b11+1:1131.56197, b12+1:1202.58795, b14+1:1330.67092, b15+1:1401.69373, b16+1:1500.76463, b17+1:1571.79733, b18+1:1642.82856, b19+1:1771.87442];[y2+1:290.14659, y3+1:403.23192, y4+1:490.26165, y5+1:591.30966, y6+1:704.39331, y7+1:761.41509, y8+1:876.44320, y9+1:977.49066, y10+1:1163.56916, y11+1:1262.64067, y12+1:1363.68654, y13+1:1…	[b3+1:-0.00009, b4+1:-0.00255, b6+1:0.00116, b7+1:-0.00021, b11+1:-0.00610, b12+1:-0.01723, b14+1:0.00717, b15+1:-0.00714, b16+1:-0.00465, b17+1:-0.00907, b18+1:-0.01495, b19+1:-0.01168];[y2+1:0.00070, y3+1:0.00196, y4+1:-0.00033, y5+1:0.00000, y6+1:-0.00042, y7+1:-0.00011, y8+1:0.00106, y9+1:0.00084, y10+1:0.00003, y11+1:0.00313, y12+1:0.00132, y13+1:0.00318, y14+1:-0.00209, y15+1:-0.00060, y16+…	[b3+1:-0.31, b4+1:-6.00, b6+1:1.99, b7+1:-0.30, b11+1:-5.39, b12+1:-14.34, b14+1:5.39, b15+1:-5.10, b16+1:-3.10, b17+1:-5.77, b18+1:-9.11, b19+1:-6.60];[y2+1:2.41, y3+1:4.88, y4+1:-0.68, y5+1:0.00, y6+1:-0.59, y7+1:-0.14, y8+1:1.21, y9+1:0.86, y10+1:0.03, y11+1:2.48, y12+1:0.97, y13+1:2.17, y14+1:-1.27, y15+1:-0.34, y16+1:3.25, y17+1:12.75, y18+1:-2.83, y19+1:-13.70, y20+1:-7.78, y21+1:8.60]	[b3+1:47426, b4+1:244876, b6+1:209864, b7+1:2366196, b11+1:57578, b12+1:107719, b14+1:72882, b15+1:105540, b16+1:166358, b17+1:161816, b18+1:52242, b19+1:53695];[y2+1:301509, y3+1:198921, y4+1:569768, y5+1:567407, y6+1:83626, y7+1:1252504, y8+1:522701, y9+1:1033338, y10+1:2386298, y11+1:548964, y12+1:622493, y13+1:837415, y14+1:544565, y15+1:236787, y16+1:412389, y17+1:151662, y18+1:285958, y19+1…	32			13	0	0
34161	116.506	200	19662068	34149	2	974.993	1947.97	32.347	27.293	0|0|0|1|0|0|1|0|0|0|0|0|0|1|0|0|1|0|0|0|0|0|0|1|0|0|1|0|0|0	VPGYGVTTNIINGGLECGK	VPGYGVTTNIINGGLEC[Common Fixed:Carbamidomethyl on C]GK	VPGYGVTTNIINGGLECGK	1	Carbamidomethyl on C	C2H3NO	C2H3NO	0	0	1947.97	-0.0014	-0.72	000002F|14519176|35998							N	N	full	[70 to 88]	R	G			T	[b2+1, b3+1, b4+1, b5+1, b6+1, b7+1, b8+1, b9+1, b10+1, b11+1, b12+1, b14+1, b15+1, b16+1];[y1+1, y2+1, y3+1, y4+1, y5+1, y6+1, y7+1, y8+1, y9+1, y10+1, y11+1, y12+1, y13+1, y14+1, y15+1, y16+1, y17+1, y18+2]	[b2+1:197.12840, b3+1:254.14961, b4+1:417.21324, b5+1:474.23465, b6+1:573.30356, b7+1:674.34936, b8+1:775.40048, b9+1:889.44123, b10+1:1002.52459, b11+1:1115.60892, b12+1:1229.65565, b14+1:1343.68468, b15+1:1456.76926, b16+1:1585.82223];[y1+1:147.11286, y2+1:204.13414, y3+1:364.16473, y4+1:493.20714, y5+1:606.29016, y6+1:663.31322, y7+1:720.33396, y8+1:834.37655, y9+1:947.46057, y10+1:1060.54539,…	[b2+1:-0.00006, b3+1:-0.00030, b4+1:-0.00001, b5+1:-0.00006, b6+1:0.00043, b7+1:-0.00144, b8+1:0.00200, b9+1:-0.00018, b10+1:-0.00089, b11+1:-0.00062, b12+1:0.00319, b14+1:-0.01071, b15+1:-0.01020, b16+1:0.00018];[y1+1:0.00006, y2+1:-0.00013, y3+1:-0.00019, y4+1:-0.00037, y5+1:-0.00141, y6+1:0.00018, y7+1:-0.00054, y8+1:-0.00088, y9+1:-0.00092, y10+1:-0.00017, y11+1:-0.00185, y12+1:0.00000, y13+1…	[b2+1:-0.29, b3+1:-1.20, b4+1:-0.02, b5+1:-0.13, b6+1:0.76, b7+1:-2.14, b8+1:2.58, b9+1:-0.20, b10+1:-0.88, b11+1:-0.56, b12+1:2.59, b14+1:-7.97, b15+1:-7.00, b16+1:0.12];[y1+1:0.41, y2+1:-0.62, y3+1:-0.52, y4+1:-0.75, y5+1:-2.34, y6+1:0.28, y7+1:-0.75, y8+1:-1.06, y9+1:-0.97, y10+1:-0.16, y11+1:-1.58, y12+1:0.00, y13+1:0.01, y14+1:-2.28, y15+1:0.64, y16+1:7.52, y17+1:2.51, y18+2:-0.27]	[b2+1:162027, b3+1:174650, b4+1:112888, b5+1:521173, b6+1:191486, b7+1:49131, b8+1:27418, b9+1:94900, b10+1:153062, b11+1:94370, b12+1:38201, b14+1:35221, b15+1:19056, b16+1:22679];[y1+1:95637, y2+1:223210, y3+1:547652, y4+1:258507, y5+1:99669, y6+1:147315, y7+1:442503, y8+1:646626, y9+1:553049, y10+1:203191, y11+1:240661, y12+1:337209, y13+1:654156, y14+1:102810, y15+1:270261, y16+1:27860, y17+1…	32			14	0	0
39170	116.496	200	5555242	39158	2	1337.14	2672.26	32.33	27.33	0	VDLDPEGVFTFSASAAGSGNQAYELK	VDLDPEGVFTFSASAAGSGNQAYELK	VDLDPEGVFTFSASAAGSGNQAYELK	1				0	0	2672.26	-0.00058	-0.22	000002F|14497259|24775							N	N	full	[36 to 61]	K	L			T	[b2+1, b3+1, b4+1, b5+1, b6+1, b7+1, b8+1, b9+1, b10+1, b11+1, b12+1, b13+1];[y2+1, y3+1, y4+1, y5+1, y6+1, y7+1, y8+1, y9+1, y10+1, y11+1, y12+1, y13+1, y14+1, y15+1, y16+1, y17+1, y18+1, y19+1, y20+1, y22+1]	[b2+1:215.10264, b3+1:328.18727, b4+1:443.21349, b5+1:540.26799, b6+1:669.30923, b7+1:726.33049, b8+1:825.39784, b9+1:972.46783, b10+1:1073.51608, b11+1:1220.57277, b12+1:1307.61051, b13+1:1378.64716];[y2+1:260.19701, y3+1:389.23837, y4+1:552.30272, y5+1:623.34059, y6+1:751.39800, y7+1:865.43124, y8+1:922.46293, y9+1:1009.49421, y10+1:1066.51547, y11+1:1137.55309, y12+1:1208.59083, y13+1:1295.623…	[b2+1:0.00000, b3+1:0.00057, b4+1:-0.00015, b5+1:0.00159, b6+1:0.00023, b7+1:0.00003, b8+1:-0.00104, b9+1:0.00054, b10+1:0.00111, b11+1:-0.01061, b12+1:-0.00490, b13+1:-0.00537];[y2+1:0.00014, y3+1:-0.00109, y4+1:-0.00007, y5+1:0.00068, y6+1:-0.00048, y7+1:-0.01017, y8+1:0.00006, y9+1:-0.00069, y10+1:-0.00090, y11+1:-0.00039, y12+1:0.00024, y13+1:0.00095, y14+1:0.00158, y15+1:0.00156, y16+1:0.003…	[b2+1:0.01, b3+1:1.74, b4+1:-0.35, b5+1:2.94, b6+1:0.35, b7+1:0.04, b8+1:-1.26, b9+1:0.56, b10+1:1.04, b11+1:-8.70, b12+1:-3.75, b13+1:-3.90];[y2+1:0.55, y3+1:-2.81, y4+1:-0.12, y5+1:1.10, y6+1:-0.64, y7+1:-11.76, y8+1:0.07, y9+1:-0.68, y10+1:-0.84, y11+1:-0.34, y12+1:0.20, y13+1:0.74, y14+1:1.16, y15+1:1.07, y16+1:2.42, y17+1:3.98, y18+1:8.54, y19+1:-0.05, y20+1:2.22, y22+1:7.44]	[b2+1:43529, b3+1:14327, b4+1:47889, b5+1:8048, b6+1:21218, b7+1:77432, b8+1:124229, b9+1:39648, b10+1:22166, b11+1:15576, b12+1:10401, b13+1:6357];[y2+1:47935, y3+1:28899, y4+1:59487, y5+1:47660, y6+1:24279, y7+1:23523, y8+1:54281, y9+1:40285, y10+1:131685, y11+1:115667, y12+1:66403, y13+1:122665, y14+1:79132, y15+1:143473, y16+1:101480, y17+1:99109, y18+1:146324, y19+1:19687, y20+1:34326, y22+1…	32			15	0	0
38757	115.777	200	10397122	38742	2	1330.17	2658.33	32.329	27.329	0	DQAGASSTLEFNSPLPSDSITAPLLK	DQAGASSTLEFNSPLPSDSITAPLLK	DQAGASSTLEFNSPLPSDSITAPLLK	1				0	0	2658.34	-0.00638	-2.4	110158							N	N	full	[336 to 361]	R	N			T	[b2+1, b3+1, b4+1, b5+1, b6+1, b7+1, b8+1, b9+1, b10+1, b11+1, b13+1, b15+1];[y2+1, y3+1, y4+1, y5+1, y6+1, y7+1, y8+1, y9+1, y10+1, y11+1, y12+1, y13+1, y14+1, y15+1, y16+1, y17+1, y18+1, y19+1, y20+1, y21+1]	[b2+1:244.09249, b3+1:315.12987, b4+1:372.15040, b5+1:443.18817, b6+1:530.21973, b7+1:617.25723, b8+1:718.30323, b9+1:831.38157, b10+1:960.42562, b11+1:1107.48903, b13+1:1308.56673, b15+1:1518.72721];[y2+1:260.19671, y3+1:373.28107, y4+1:470.33378, y5+1:541.36982, y6+1:642.41807, y7+1:755.50295, y8+1:842.53624, y9+1:957.56570, y10+1:1044.60705, y11+1:1141.64700, y12+1:1254.74482, y13+1:1351.78464…	[b2+1:-0.00031, b3+1:-0.00004, b4+1:-0.00098, b5+1:-0.00032, b6+1:-0.00079, b7+1:0.00469, b8+1:0.00300, b9+1:-0.00271, b10+1:-0.00126, b11+1:-0.00627, b13+1:-0.00352, b15+1:0.02013];[y2+1:-0.00015, y3+1:0.00014, y4+1:0.00008, y5+1:-0.00099, y6+1:-0.00042, y7+1:0.00039, y8+1:0.00166, y9+1:0.00417, y10+1:0.01350, y11+1:0.00068, y12+1:0.01444, y13+1:0.00150, y14+1:0.00063, y15+1:0.00474, y16+1:-0.00…	[b2+1:-1.26, b3+1:-0.13, b4+1:-2.63, b5+1:-0.72, b6+1:-1.49, b7+1:7.60, b8+1:4.19, b9+1:-3.27, b10+1:-1.31, b11+1:-5.66, b13+1:-2.69, b15+1:13.26];[y2+1:-0.59, y3+1:0.38, y4+1:0.18, y5+1:-1.84, y6+1:-0.66, y7+1:0.52, y8+1:1.97, y9+1:4.36, y10+1:12.93, y11+1:0.60, y12+1:11.51, y13+1:1.11, y14+1:0.44, y15+1:3.05, y16+1:-0.95, y17+1:5.16, y18+1:4.14, y19+1:0.75, y20+1:-2.55, y21+1:-8.63]	[b2+1:95221, b3+1:40715, b4+1:39228, b5+1:73470, b6+1:59423, b7+1:15745, b8+1:25136, b9+1:39873, b10+1:52388, b11+1:25592, b13+1:23034, b15+1:13391];[y2+1:101026, y3+1:18483, y4+1:642773, y5+1:123437, y6+1:169122, y7+1:29401, y8+1:139280, y9+1:31524, y10+1:25093, y11+1:434571, y12+1:28892, y13+1:402163, y14+1:202382, y15+1:159975, y16+1:177842, y17+1:113319, y18+1:50417, y19+1:29789, y20+1:24824,…	32			16	0	0
27816	108.393	200	1.90498e+06	27809	2	951.947	1901.88	32.278	16.17	0	GGGFGGGAGGGAGGGVGGGVGGGAGGGK	GGGFGGGAGGGAGGGVGGGVGGGAGGGK	GGGFGGGAGGGAGGGVGGGVGGGAGGGK	1				0	0	1901.87	0.0075	3.94	000057F							N	N	full	[249 to 276]|[277 to 304]	K	G			T	[b3+1, b5+1, b6+1, b9+1, b10+1, b11+1, b12+1, b14+1, b16+1];[y1+1, y2+1, y3+1, y4+1, y5+1, y6+1, y7+1, y8+1, y9+1, y10+1, y11+1, y12+1, y13+1, y14+1, y15+1, y16+1, y17+1, y18+1, y19+1, y20+1, y21+1, y22+1, y23+1]	[b3+1:172.07166, b5+1:376.16170, b6+1:433.18255, b9+1:618.26064, b10+1:675.28867, b11+1:732.30370, b12+1:803.34801, b14+1:917.38905, b16+1:1073.48468];[y1+1:147.11279, y2+1:204.13424, y3+1:261.15514, y4+1:318.17765, y5+1:389.21323, y6+1:446.23650, y7+1:503.25796, y8+1:560.27863, y9+1:659.35167, y10+1:716.36798, y11+1:773.39186, y12+1:830.41158, y13+1:929.47919, y14+1:986.50203, y15+1:1043.52157, …	[b3+1:-0.00001, b5+1:0.00015, b6+1:-0.00046, b9+1:-0.00241, b10+1:0.00415, b11+1:-0.00228, b12+1:0.00492, b14+1:0.00303, b16+1:0.00878];[y1+1:-0.00001, y2+1:-0.00003, y3+1:-0.00059, y4+1:0.00045, y5+1:-0.00108, y6+1:0.00072, y7+1:0.00073, y8+1:-0.00007, y9+1:0.00456, y10+1:-0.00060, y11+1:0.00181, y12+1:0.00008, y13+1:-0.00073, y14+1:0.00064, y15+1:-0.00128, y16+1:-0.00131, y17+1:-0.00027, y18+1:…	[b3+1:-0.04, b5+1:0.40, b6+1:-1.06, b9+1:-3.90, b10+1:6.16, b11+1:-3.12, b12+1:6.13, b14+1:3.31, b16+1:8.19];[y1+1:-0.10, y2+1:-0.14, y3+1:-2.27, y4+1:1.42, y5+1:-2.78, y6+1:1.62, y7+1:1.44, y8+1:-0.12, y9+1:6.92, y10+1:-0.84, y11+1:2.35, y12+1:0.09, y13+1:-0.79, y14+1:0.65, y15+1:-1.23, y16+1:-1.19, y17+1:-0.23, y18+1:1.45, y19+1:4.69, y20+1:0.74, y21+1:-1.59, y22+1:4.10, y23+1:-5.91]	[b3+1:5440, b5+1:2447, b6+1:2541, b9+1:3147, b10+1:2396, b11+1:3047, b12+1:4697, b14+1:2623, b16+1:19820];[y1+1:19928, y2+1:13295, y3+1:11288, y4+1:24894, y5+1:11445, y6+1:12565, y7+1:18853, y8+1:57055, y9+1:9766, y10+1:15636, y11+1:15429, y12+1:62890, y13+1:11590, y14+1:15892, y15+1:18246, y16+1:44869, y17+1:14208, y18+1:19406, y19+1:19801, y20+1:45741, y21+1:8951, y22+1:5164, y23+1:5776]	32			17	0	0
38374	118.101	200	8756248	38359	2	1249.68	2497.34	32.268	25.25	0	DAAAPAVSTVTFTAVKPQISVEAPK	DAAAPAVSTVTFTAVKPQISVEAPK	DAAAPAVSTVTFTAVKPQISVEAPK	1				0	1	2497.34	-0.00538	-2.16	14554242							N	N	full	[17 to 41]	K	A			T	[b2+1, b3+1, b4+1, b5+1, b6+1, b7+1, b8+1, b9+1, b10+1, b13+1, b15+1, b22+1, b23+1];[y2+1, y3+1, y4+1, y5+1, y6+1, y7+1, y9+1, y10+1, y11+1, y12+1, y13+1, y14+1, y15+1, y16+1, y17+1, y18+1, y19+1, y20+1, y21+1]	[b2+1:187.07094, b3+1:258.10827, b4+1:329.14520, b5+1:426.19897, b6+1:497.23370, b7+1:596.30358, b8+1:683.33446, b9+1:784.39116, b10+1:883.45451, b13+1:1232.59959, b15+1:1402.73399, b22+1:2184.17453, b23+1:2255.20626];[y2+1:244.16537, y3+1:315.20236, y4+1:444.24764, y5+1:543.31573, y6+1:630.34606, y7+1:743.42632, y9+1:968.54063, y10+1:1096.63511, y11+1:1195.70335, y12+1:1266.74436, y13+1:1367.787…	[b2+1:-0.00040, b3+1:-0.00017, b4+1:-0.00036, b5+1:0.00064, b6+1:-0.00174, b7+1:-0.00027, b8+1:-0.00142, b9+1:0.00760, b10+1:0.00254, b13+1:-0.01615, b15+1:0.01271, b22+1:0.01985, b23+1:0.01447];[y2+1:-0.00020, y3+1:-0.00032, y4+1:0.00237, y5+1:0.00204, y6+1:0.00034, y7+1:-0.00346, y9+1:-0.00049, y10+1:-0.00097, y11+1:-0.00115, y12+1:0.00275, y13+1:-0.00172, y14+1:-0.00006, y15+1:-0.00172, y16+1:…	[b2+1:-2.14, b3+1:-0.68, b4+1:-1.11, b5+1:1.51, b6+1:-3.51, b7+1:-0.46, b8+1:-2.08, b9+1:9.70, b10+1:2.88, b13+1:-13.12, b15+1:9.07, b22+1:9.09, b23+1:6.42];[y2+1:-0.81, y3+1:-1.03, y4+1:5.34, y5+1:3.76, y6+1:0.54, y7+1:-4.66, y9+1:-0.50, y10+1:-0.89, y11+1:-0.96, y12+1:2.17, y13+1:-1.26, y14+1:-0.04, y15+1:-1.07, y16+1:1.38, y17+1:8.06, y18+1:6.77, y19+1:-6.16, y20+1:-13.73, y21+1:3.53]	[b2+1:59716, b3+1:212776, b4+1:108189, b5+1:19139, b6+1:54719, b7+1:111381, b8+1:27534, b9+1:12846, b10+1:20225, b13+1:25847, b15+1:10667, b22+1:9494, b23+1:14077];[y2+1:163779, y3+1:79684, y4+1:41021, y5+1:16013, y6+1:47885, y7+1:12409, y9+1:270420, y10+1:132538, y11+1:76041, y12+1:80388, y13+1:109564, y14+1:79780, y15+1:209851, y16+1:58451, y17+1:47595, y18+1:135996, y19+1:19949, y20+1:11947, y…	32			18	0	0
37356	119.293	200	8840760	37345	2	1142.09	2282.17	32.247	25.18	0|0|1|0|1|0	IITHPNFNGNTLDNDIMLIK	IITHPNFNGNTLDNDIMLIK	IITHPNFNGNTLDNDIMLIK	1				0	0	2282.17	0.00024	0.1	P00761							N	N	full	[78 to 97]	K	L			T	[b2+1, b3+1, b4+1, b5+1, b6+1, b7+1, b8+1, b9+1, b10+1, b11+1, b12+1, b13+1, b14+1, b15+1, b16+1, b17+1, b18+1];[y2+1, y3+1, y4+1, y5+1, y6+1, y7+1, y8+1, y9+1, y10+1, y11+1, y12+1, y13+1, y14+1, y15+1, y16+2]	[b2+1:227.17572, b3+1:328.22196, b4+1:465.28197, b5+1:562.33503, b6+1:676.37343, b7+1:823.44559, b8+1:937.49150, b9+1:994.50902, b10+1:1108.55823, b11+1:1209.59755, b12+1:1322.69705, b13+1:1437.71281, b14+1:1551.74114, b15+1:1666.77961, b16+1:1779.88802, b17+1:1910.92295, b18+1:2023.99742];[y2+1:260.19696, y3+1:373.28096, y4+1:504.32238, y5+1:617.40583, y6+1:732.43063, y7+1:846.47428, y8+1:961.50…	[b2+1:0.00031, b3+1:-0.00112, b4+1:-0.00002, b5+1:0.00027, b6+1:-0.00426, b7+1:-0.00051, b8+1:0.00247, b9+1:-0.00147, b10+1:0.00481, b11+1:-0.00355, b12+1:0.01189, b13+1:0.00071, b14+1:-0.01389, b15+1:-0.00237, b16+1:0.02198, b17+1:0.01642, b18+1:0.00684];[y2+1:0.00009, y3+1:0.00002, y4+1:0.00097, y5+1:0.00035, y6+1:-0.00180, y7+1:-0.00107, y8+1:-0.00011, y9+1:0.00019, y10+1:0.00404, y11+1:-0.005…	[b2+1:1.38, b3+1:-3.43, b4+1:-0.04, b5+1:0.47, b6+1:-6.30, b7+1:-0.62, b8+1:2.64, b9+1:-1.48, b10+1:4.35, b11+1:-2.93, b12+1:9.00, b13+1:0.49, b14+1:-8.96, b15+1:-1.42, b16+1:12.36, b17+1:8.60, b18+1:3.38];[y2+1:0.35, y3+1:0.07, y4+1:1.92, y5+1:0.57, y6+1:-2.46, y7+1:-1.27, y8+1:-0.11, y9+1:0.18, y10+1:3.44, y11+1:-4.59, y12+1:-2.93, y13+1:-9.60, y14+1:4.47, y15+1:-5.37, y16+2:1.65]	[b2+1:77757, b3+1:31312, b4+1:262431, b5+1:15258, b6+1:39085, b7+1:44422, b8+1:63842, b9+1:23678, b10+1:71046, b11+1:59119, b12+1:55102, b13+1:74814, b14+1:15172, b15+1:121512, b16+1:50269, b17+1:44271, b18+1:39660];[y2+1:209280, y3+1:150912, y4+1:175865, y5+1:115461, y6+1:16897, y7+1:108257, y8+1:51548, y9+1:36769, y10+1:32284, y11+1:17199, y12+1:53181, y13+1:47527, y14+1:34008, y15+1:30269, y16…	32			19	0	0
42785	110.998	200	6541331	42762	2	1296.16	2590.31	31.382	26.366	0	ITDEFTGAGSIGQVCQVIGAVVDVR	ITDEFTGAGSIGQVC[Common Fixed:Carbamidomethyl on C]QVIGAVVDVR	ITDEFTGAGSIGQVCQVIGAVVDVR	1	Carbamidomethyl on C	C2H3NO	C2H3NO	0	0	2590.31	0.0018	0.69	000371F|89079							N	N	full	[124 to 148]	K	F			T	[b2+1, b3+1, b4+1, b5+1, b6+1, b7+1, b8+1, b9+1, b10+1, b11+1, b14+1];[y2+1, y3+1, y4+1, y5+1, y6+1, y7+1, y8+1, y9+1, y10+1, y11+1, y12+1, y13+1, y14+1, y15+1, y16+1, y17+1, y18+1, y19+1, y20+1, y21+1]	[b2+1:215.13925, b3+1:330.16497, b4+1:459.20843, b5+1:606.28240, b6+1:707.33115, b7+1:764.35677, b8+1:835.37714, b9+1:892.40185, b10+1:979.44639, b11+1:1092.52296, b14+1:1376.68831];[y2+1:274.18708, y3+1:389.21467, y4+1:488.28508, y5+1:587.35187, y6+1:658.39085, y7+1:715.41007, y8+1:828.49299, y9+1:927.56645, y10+1:1055.62832, y11+1:1215.65148, y12+1:1314.72128, y13+1:1442.77924, y14+1:1499.80059…	[b2+1:0.00023, b3+1:-0.00099, b4+1:-0.00013, b5+1:0.00544, b6+1:0.00650, b7+1:0.01066, b8+1:-0.00608, b9+1:-0.00284, b10+1:0.00967, b11+1:0.00218, b14+1:0.01907];[y2+1:-0.00029, y3+1:0.00036, y4+1:0.00236, y5+1:0.00073, y6+1:0.00260, y7+1:0.00035, y8+1:-0.00079, y9+1:0.00426, y10+1:0.00755, y11+1:0.00006, y12+1:0.00145, y13+1:0.00083, y14+1:0.00071, y15+1:-0.00122, y16+1:0.00445, y17+1:0.00934, y…	[b2+1:1.09, b3+1:-3.02, b4+1:-0.27, b5+1:8.98, b6+1:9.21, b7+1:13.97, b8+1:-7.29, b9+1:-3.18, b10+1:9.88, b11+1:2.00, b14+1:13.86];[y2+1:-1.06, y3+1:0.93, y4+1:4.85, y5+1:1.24, y6+1:3.96, y7+1:0.49, y8+1:-0.95, y9+1:4.60, y10+1:7.16, y11+1:0.05, y12+1:1.10, y13+1:0.57, y14+1:0.48, y15+1:-0.76, y16+1:2.62, y17+1:5.32, y18+1:13.19, y19+1:8.26, y20+1:4.10, y21+1:5.61]	[b2+1:18074, b3+1:17883, b4+1:29522, b5+1:12128, b6+1:13491, b7+1:14921, b8+1:31176, b9+1:18846, b10+1:11502, b11+1:7229, b14+1:8484];[y2+1:466502, y3+1:91820, y4+1:82195, y5+1:94447, y6+1:41491, y7+1:272386, y8+1:154135, y9+1:53414, y10+1:35571, y11+1:167958, y12+1:92018, y13+1:40702, y14+1:266391, y15+1:77903, y16+1:54841, y17+1:153122, y18+1:33449, y19+1:80490, y20+1:47831, y21+1:10507]	31			20	0	0
42430	110.549	200	66211232	42424	2	977.536	1953.06	31.338	26.223	0	VAPEEHPVLLTEAPLNPK	VAPEEHPVLLTEAPLNPK	VAPEEHPVLLTEAPLNPK	1				0	0	1953.06	-0.00026	-0.13	P53504|P60712	Actin-1|	primary:AC1|	Sorghum bicolor OX=4558|				N	N	full	[98 to 115]|[96 to 113]	R	A			T	[b2+1, b3+1, b4+1, b5+1, b6+1, b7+1, b8+1, b9+1, b10+1, b11+1, b12+1, b13+1, b15+1, b16+1];[y1+1, y2+1, y3+1, y4+1, y5+1, y6+1, y7+1, y8+1, y9+1, y10+1, y11+1, y12+1, y13+1, y14+1, y15+1, y16+2, y17+2]	[b2+1:171.11196, b3+1:268.16511, b4+1:397.21343, b5+1:526.25057, b6+1:663.30917, b7+1:760.36417, b8+1:859.43174, b9+1:972.51116, b10+1:1085.60039, b11+1:1186.65301, b12+1:1315.69159, b13+1:1386.72687, b15+1:1596.86092, b16+1:1710.90645];[y1+1:147.11288, y2+1:244.16549, y3+1:358.20827, y4+1:471.29443, y5+1:568.34530, y6+1:639.38278, y7+1:768.42472, y8+1:869.47099, y9+1:982.55730, y10+1:1095.64031,…	[b2+1:-0.00084, b3+1:-0.00046, b4+1:0.00527, b5+1:-0.00018, b6+1:-0.00049, b7+1:0.00174, b8+1:0.00090, b9+1:-0.00375, b10+1:0.00142, b11+1:0.00636, b12+1:0.00235, b13+1:0.00052, b15+1:-0.00227, b16+1:0.00034];[y1+1:0.00007, y2+1:-0.00007, y3+1:-0.00023, y4+1:0.00187, y5+1:-0.00002, y6+1:0.00035, y7+1:-0.00031, y8+1:-0.00172, y9+1:0.00053, y10+1:-0.00053, y11+1:-0.00082, y12+1:0.00099, y13+1:-0.00…	[b2+1:-4.95, b3+1:-1.70, b4+1:13.29, b5+1:-0.34, b6+1:-0.74, b7+1:2.29, b8+1:1.05, b9+1:-3.86, b10+1:1.31, b11+1:5.36, b12+1:1.79, b13+1:0.37, b15+1:-1.42, b16+1:0.20];[y1+1:0.49, y2+1:-0.31, y3+1:-0.63, y4+1:3.97, y5+1:-0.04, y6+1:0.54, y7+1:-0.40, y8+1:-1.98, y9+1:0.54, y10+1:-0.48, y11+1:-0.69, y12+1:0.76, y13+1:-1.07, y14+1:3.19, y15+1:4.18, y16+2:-1.64, y17+2:-1.32]	[b2+1:157666, b3+1:98892, b4+1:95847, b5+1:326044, b6+1:1893954, b7+1:172728, b8+1:341398, b9+1:460802, b10+1:536634, b11+1:169036, b12+1:394216, b13+1:1023048, b15+1:200655, b16+1:692141];[y1+1:597532, y2+1:3636481, y3+1:993874, y4+1:83804, y5+1:1891293, y6+1:870958, y7+1:238520, y8+1:639006, y9+1:532904, y10+1:516817, y11+1:285332, y12+1:4214488, y13+1:518512, y14+1:116977, y15+1:71304, y16+2:5…	31			21	0	0
42416	110.531	200	6.55156e+06	42398	2	1319.18	2636.35	31.329	26.29	0	LPESTLSYLDAAGEVQTVTVSDLTK	LPESTLSYLDAAGEVQTVTVSDLTK	LPESTLSYLDAAGEVQTVTVSDLTK	1				0	0	2636.34	0.00799	3.03	000369F							N	N	full	[101 to 125]	K	G			T	[b2+1, b3+1, b4+1, b5+1, b6+1, b7+1, b8+1, b9+1, b10+1, b12+1];[y2+1, y3+1, y4+1, y5+1, y6+1, y7+1, y8+1, y9+1, y10+1, y11+1, y12+1, y13+1, y14+1, y15+1, y16+1, y17+1, y18+1, y19+1, y20+1, y22+1, y23+1]	[b2+1:211.14380, b3+1:340.18644, b4+1:427.21786, b5+1:528.26719, b6+1:641.35116, b7+1:728.38795, b8+1:891.44395, b9+1:1004.52841, b10+1:1119.55464, b12+1:1261.63213];[y2+1:248.16012, y3+1:361.24289, y4+1:476.26979, y5+1:563.30332, y6+1:662.37099, y7+1:763.41883, y8+1:862.48583, y9+1:963.53129, y10+1:1091.59627, y11+1:1190.65668, y12+1:1319.71073, y13+1:1376.72660, y14+1:1447.75759, y15+1:1518.797…	[b2+1:-0.00031, b3+1:-0.00026, b4+1:-0.00087, b5+1:0.00079, b6+1:0.00069, b7+1:0.00545, b8+1:-0.00187, b9+1:-0.00148, b10+1:-0.00219, b12+1:0.00107];[y2+1:-0.00036, y3+1:-0.00165, y4+1:-0.00170, y5+1:-0.00020, y6+1:-0.00094, y7+1:-0.00078, y8+1:-0.00219, y9+1:-0.00442, y10+1:0.00199, y11+1:-0.00602, y12+1:0.00545, y13+1:-0.00016, y14+1:-0.00627, y15+1:-0.00336, y16+1:-0.00347, y17+1:0.00205, y18+…	[b2+1:-1.46, b3+1:-0.76, b4+1:-2.03, b5+1:1.49, b6+1:1.08, b7+1:7.50, b8+1:-2.10, b9+1:-1.47, b10+1:-1.96, b12+1:0.85];[y2+1:-1.47, y3+1:-4.58, y4+1:-3.57, y5+1:-0.35, y6+1:-1.42, y7+1:-1.03, y8+1:-2.55, y9+1:-4.59, y10+1:1.82, y11+1:-5.06, y12+1:4.13, y13+1:-0.11, y14+1:-4.34, y15+1:-2.21, y16+1:-2.12, y17+1:1.18, y18+1:6.96, y19+1:1.79, y20+1:11.38, y22+1:-7.58, y23+1:-14.88]	[b2+1:41632, b3+1:50901, b4+1:21016, b5+1:73875, b6+1:49409, b7+1:24662, b8+1:50545, b9+1:24269, b10+1:46988, b12+1:19140];[y2+1:51238, y3+1:40218, y4+1:40819, y5+1:155714, y6+1:56314, y7+1:198147, y8+1:48406, y9+1:65297, y10+1:67597, y11+1:76601, y12+1:69060, y13+1:176042, y14+1:128010, y15+1:120901, y16+1:140535, y17+1:106166, y18+1:68262, y19+1:95354, y20+1:29758, y22+1:10156, y23+1:8695]	31			22	0	0
38640	115.579	200	4.71925e+06	38638	2	975.485	1948.96	31.323	3.061	0|0|0|1|0|0|1|0|0|0|0|0|0|1|0|0|1|0|0|0|0|0|0|1|0|0|1|0|0|0	VPGYGVTTNIINGGLECGK	VPGYGVTTNIIN[Common Artifact:Deamidation on N]GGLEC[Common Fixed:Carbamidomethyl on C]GK	VPGYGVTTNIINGGLECGK	1	Carbamidomethyl on C Deamidation on N	C2H2O2	C2H2O2	1	0	1948.96	-0.00026	-0.13	000002F|14519176|35998							N	N	full	[70 to 88]	R	G			T	[b2+1, b3+1, b4+1, b5+1, b6+1, b7+1, b8+1, b9+1, b10+1, b11+1, b12+1, b14+1, b16+1];[y1+1, y2+1, y3+1, y4+1, y5+1, y6+1, y7+1, y8+1, y9+1, y10+1, y11+1, y12+1, y13+1, y14+1, y15+1, y16+1, y17+1, y18+2]	[b2+1:197.12871, b3+1:254.14953, b4+1:417.21480, b5+1:474.23478, b6+1:573.30522, b7+1:674.34945, b8+1:775.40565, b9+1:889.43755, b10+1:1002.52317, b11+1:1115.60506, b12+1:1230.64478, b14+1:1344.67779, b16+1:1586.79117];[y1+1:147.11273, y2+1:204.13425, y3+1:364.16500, y4+1:493.20656, y5+1:606.28900, y6+1:663.31203, y7+1:720.33391, y8+1:835.36069, y9+1:948.44576, y10+1:1061.52643, y11+1:1175.57396,…	[b2+1:0.00026, b3+1:-0.00039, b4+1:0.00155, b5+1:0.00007, b6+1:0.00210, b7+1:-0.00135, b8+1:0.00717, b9+1:-0.00386, b10+1:-0.00230, b11+1:-0.00447, b12+1:0.00830, b14+1:-0.00162, b16+1:-0.01490];[y1+1:-0.00007, y2+1:-0.00002, y3+1:0.00009, y4+1:-0.00095, y5+1:-0.00257, y6+1:-0.00100, y7+1:-0.00059, y8+1:-0.00076, y9+1:0.00025, y10+1:-0.00314, y11+1:0.00146, y12+1:0.00241, y13+1:0.00152, y14+1:0.0…	[b2+1:1.31, b3+1:-1.53, b4+1:3.73, b5+1:0.15, b6+1:3.67, b7+1:-2.00, b8+1:9.25, b9+1:-4.34, b10+1:-2.30, b11+1:-4.01, b12+1:6.75, b14+1:-1.21, b16+1:-9.39];[y1+1:-0.51, y2+1:-0.07, y3+1:0.24, y4+1:-1.93, y5+1:-4.25, y6+1:-1.51, y7+1:-0.82, y8+1:-0.91, y9+1:0.26, y10+1:-2.96, y11+1:1.24, y12+1:1.89, y13+1:1.11, y14+1:4.41, y15+1:2.52, y16+1:-7.81, y17+1:-2.17, y18+2:3.32]	[b2+1:37110, b3+1:45397, b4+1:27075, b5+1:114210, b6+1:38456, b7+1:13399, b8+1:4888, b9+1:13296, b10+1:28002, b11+1:12983, b12+1:13460, b14+1:7087, b16+1:6297];[y1+1:29113, y2+1:61206, y3+1:137686, y4+1:53323, y5+1:19738, y6+1:29899, y7+1:187855, y8+1:109818, y9+1:110340, y10+1:45424, y11+1:52351, y12+1:63307, y13+1:117943, y14+1:16821, y15+1:63427, y16+1:6915, y17+1:35807, y18+2:21510]	31			23	0	0
42979	111.244	200	25589258	42970	2	1441.78	2881.55	31.291	26.2	0	SGSLPPLEIPLAGVNLPPPVPDYVEPSK	SGSLPPLEIPLAGVNLPPPVPDYVEPSK	SGSLPPLEIPLAGVNLPPPVPDYVEPSK	1				0	0	2881.55	-0.00116	-0.4	000008F|14586505|18365							N	N	full	[35 to 62]	R	T			T	[b3+1, b5+1, b7+1, b8+1, b9+1, b10+1, b11+1, b12+1, b14+1, b15+1, b16+1];[y2+1, y3+1, y4+1, y5+1, y6+1, y8+1, y10+1, y11+1, y12+1, y13+1, y14+1, y15+1, y16+1, y17+1, y18+1, y19+1, y20+1, y21+1, y23+1, y24+2]	[b3+1:232.09266, b5+1:442.22952, b7+1:652.36684, b8+1:781.40741, b9+1:894.49193, b10+1:991.55612, b11+1:1104.62739, b12+1:1175.66339, b14+1:1331.74858, b15+1:1445.79763, b16+1:1558.88282];[y2+1:234.14474, y3+1:331.19599, y4+1:460.23974, y5+1:559.31174, y6+1:722.36860, y8+1:934.45048, y10+1:1130.57160, y11+1:1227.62396, y12+1:1324.67839, y13+1:1437.76333, y14+1:1551.80604, y15+1:1650.86913, y16+1:…	[b3+1:-0.00014, b5+1:-0.00011, b7+1:0.00039, b8+1:-0.00163, b9+1:-0.00118, b10+1:0.01025, b11+1:-0.00254, b12+1:-0.00366, b14+1:-0.00835, b15+1:-0.00223, b16+1:-0.00110];[y2+1:-0.00009, y3+1:-0.00160, y4+1:-0.00045, y5+1:0.00314, y6+1:-0.00333, y8+1:-0.00116, y10+1:-0.00121, y11+1:-0.00162, y12+1:0.00004, y13+1:0.00092, y14+1:0.00070, y15+1:-0.00462, y16+1:0.00101, y17+1:0.01027, y18+1:0.02092, y…	[b3+1:-0.59, b5+1:-0.25, b7+1:0.60, b8+1:-2.09, b9+1:-1.32, b10+1:10.35, b11+1:-2.30, b12+1:-3.11, b14+1:-6.28, b15+1:-1.54, b16+1:-0.71];[y2+1:-0.40, y3+1:-4.85, y4+1:-0.99, y5+1:5.62, y6+1:-4.61, y8+1:-1.24, y10+1:-1.07, y11+1:-1.32, y12+1:0.03, y13+1:0.64, y14+1:0.45, y15+1:-2.80, y16+1:0.59, y17+1:5.78, y18+1:11.06, y19+1:-0.49, y20+1:-0.69, y21+1:-2.02, y23+1:2.10, y24+2:3.17]	[b3+1:54606, b5+1:173045, b7+1:68554, b8+1:429176, b9+1:506368, b10+1:44704, b11+1:34207, b12+1:82977, b14+1:30594, b15+1:38169, b16+1:122266];[y2+1:56357, y3+1:415115, y4+1:104737, y5+1:44408, y6+1:163596, y8+1:661339, y10+1:207502, y11+1:451785, y12+1:2128399, y13+1:129601, y14+1:157304, y15+1:46487, y16+1:212579, y17+1:91360, y18+1:26490, y19+1:676650, y20+1:87082, y21+1:28143, y23+1:35637, y2…	31			24	0	0
36997	119.853	200	6964181	36980	2	1063.06	2124.1	31.287	26.263	0	HLSDPFGNNLLTVIAGTAER	HLSDPFGNNLLTVIAGTAER	HLSDPFGNNLLTVIAGTAER	1				0	0	2124.1	0.00703	3.31	000008F|14555567|82173|87925|Q9XF89	|Chlorophyll a-b binding protein CP26, chloroplastic	|primary:LHCB5	||||Arabidopsis thaliana OX=3702				N	N	full	[63 to 82]|[257 to 276]	K	A			T	[b2+1, b3+1, b4+1, b6+1, b7+1, b8+1, b9+1, b10+1, b11+1, b12+1, b13+1, b14+1];[y1+1, y2+1, y3+1, y4+1, y5+1, y6+1, y7+1, y8+1, y9+1, y10+1, y11+1, y12+1, y13+1, y14+1, y15+1, y16+1, y17+1, y18+1, y19+1]	[b2+1:251.15020, b3+1:338.18215, b4+1:453.20929, b6+1:697.32908, b7+1:754.35550, b8+1:868.39155, b9+1:982.43858, b10+1:1095.51955, b11+1:1208.60449, b12+1:1309.64671, b13+1:1408.71322, b14+1:1521.79742];[y1+1:175.11903, y2+1:304.16077, y3+1:375.19972, y4+1:476.24624, y5+1:533.26637, y6+1:604.30426, y7+1:717.38859, y8+1:816.45809, y9+1:917.50403, y10+1:1030.58854, y11+1:1143.67482, y12+1:1257.7128…	[b2+1:-0.00005, b3+1:-0.00013, b4+1:0.00007, b6+1:-0.00132, b7+1:0.00363, b8+1:-0.00324, b9+1:0.00086, b10+1:-0.00223, b11+1:-0.00136, b12+1:-0.00682, b13+1:-0.00872, b14+1:-0.00858];[y1+1:0.00008, y2+1:-0.00078, y3+1:0.00106, y4+1:-0.00010, y5+1:-0.00143, y6+1:-0.00066, y7+1:-0.00039, y8+1:0.00069, y9+1:-0.00105, y10+1:-0.00060, y11+1:0.00162, y12+1:-0.00325, y13+1:0.00239, y14+1:-0.00029, y15+1…	[b2+1:-0.20, b3+1:-0.38, b4+1:0.15, b6+1:-1.89, b7+1:4.82, b8+1:-3.74, b9+1:0.88, b10+1:-2.04, b11+1:-1.12, b12+1:-5.21, b13+1:-6.20, b14+1:-5.64];[y1+1:0.44, y2+1:-2.57, y3+1:2.84, y4+1:-0.20, y5+1:-2.69, y6+1:-1.09, y7+1:-0.55, y8+1:0.85, y9+1:-1.14, y10+1:-0.58, y11+1:1.42, y12+1:-2.58, y13+1:1.74, y14+1:-0.20, y15+1:2.71, y16+1:0.26, y17+1:5.30, y18+1:5.15, y19+1:1.49]	[b2+1:372574, b3+1:44163, b4+1:265049, b6+1:16695, b7+1:13302, b8+1:14857, b9+1:12939, b10+1:16690, b11+1:22402, b12+1:10298, b13+1:15371, b14+1:17294];[y1+1:69695, y2+1:9750, y3+1:18069, y4+1:9501, y5+1:53265, y6+1:77863, y7+1:63341, y8+1:42104, y9+1:73682, y10+1:69762, y11+1:37905, y12+1:45840, y13+1:25656, y14+1:54771, y15+1:23351, y16+1:318710, y17+1:34849, y18+1:134923, y19+1:16702]	31			25	0	0
38926	116.062	200	5.74024e+06	38924	2	1102.5	2202.99	31.268	1.003	0|0|0|0|1|1|0|1|0|0|0|1|1|1|0|1|0|0|1|0|1|0|1|1|0|0|0|0|0|0|1|0|1|1|0|0|0|1|1|1|1|1|1|0|0|0|0|0|0|0	GNGAGKPPGGCCSGISAVNNMAK	GNGAGKPPGGC[Common Fixed:Carbamidomethyl on C]C[Common Fixed:Carbamidomethyl on C]SGISAVNNMAK	GNGAGKPPGGCCSGISAVNNMAK	1	Carbamidomethyl on C Carbamidomethyl on C	C4H6N2O2	C4H6N2O2	0	1	2202.99	-0.00086	-0.39	000175F							N	N	full	[75 to 97]	K	T			T	[b2+1, b3+1, b4+1, b5+1, b6+1, b7+1, b9+1, b10+1, b11+1, b14+1, b15+1, b16+1, b17+1, b18+1, b19+1];[y2+1, y3+1, y4+1, y5+1, y6+1, y7+1, y8+1, y9+1, y10+1, y11+1, y12+1, y14+1, y15+1, y16+1, y17+1, y19+1]	[b2+1:172.07149, b3+1:229.09321, b4+1:300.13055, b5+1:357.15221, b6+1:485.24725, b7+1:582.30078, b9+1:736.37455, b10+1:793.39599, b11+1:953.42699, b14+1:1257.51979, b15+1:1370.59026, b16+1:1457.63546, b17+1:1528.67039, b18+1:1627.72889, b19+1:1741.77507];[y2+1:218.14991, y3+1:349.19093, y4+1:463.23394, y5+1:577.27673, y6+1:676.34377, y7+1:747.38170, y8+1:834.41536, y9+1:947.50420, y10+1:1004.5198…	[b2+1:-0.00017, b3+1:0.00008, b4+1:0.00031, b5+1:0.00050, b6+1:0.00058, b7+1:0.00134, b9+1:0.00089, b10+1:0.00087, b11+1:0.00121, b14+1:0.00988, b15+1:-0.00372, b16+1:0.00945, b17+1:0.00727, b18+1:-0.00264, b19+1:0.00061];[y2+1:-0.00001, y3+1:0.00053, y4+1:0.00061, y5+1:0.00047, y6+1:-0.00090, y7+1:-0.00009, y8+1:0.00154, y9+1:0.00632, y10+1:0.00050, y11+1:0.00353, y12+1:0.00333, y14+1:0.00230, y…	[b2+1:-1.01, b3+1:0.34, b4+1:1.03, b5+1:1.40, b6+1:1.19, b7+1:2.31, b9+1:1.21, b10+1:1.10, b11+1:1.27, b14+1:7.86, b15+1:-2.71, b16+1:6.49, b17+1:4.76, b18+1:-1.63, b19+1:0.35];[y2+1:-0.05, y3+1:1.52, y4+1:1.31, y5+1:0.81, y6+1:-1.33, y7+1:-0.12, y8+1:1.85, y9+1:6.68, y10+1:0.50, y11+1:3.24, y12+1:2.66, y14+1:1.57, y15+1:4.02, y16+1:-2.39, y17+1:1.93, y19+1:14.42]	[b2+1:32442, b3+1:124839, b4+1:79776, b5+1:33356, b6+1:81023, b7+1:54843, b9+1:7179, b10+1:5262, b11+1:10297, b14+1:28560, b15+1:30990, b16+1:13572, b17+1:21844, b18+1:23204, b19+1:8410];[y2+1:52139, y3+1:35116, y4+1:39303, y5+1:95567, y6+1:33356, y7+1:23081, y8+1:67338, y9+1:6779, y10+1:21972, y11+1:17356, y12+1:10623, y14+1:15324, y15+1:51408, y16+1:73342, y17+1:432299, y19+1:6647]	31			26	0	0
41959	109.913	200	3.71739e+06	41956	3	1290.96	3869.86	31.266	1.013	0|0|0|1|1|0|0|0|0|0|0|0|0|1|1|0|0|0|0|0|0|0|0|1|1|0|0|0|0|0|0|0|0|1|1|0|0|0|0|0|0|0|0|1|1|0|0|0|0|0|0|0|0|1|1|0|0|0|0|0|0|0|0|1|1|0|0|0|0|0|0|0|0|1|1|0|0|0|0|0|0|0|0|1|1|0|0|0|0|0|0|0|0|0|0|1|1|0|0|0|0|0	VTPQPGVPPEEAGAAVAAESSTGTWTTVWTDGLTSLDR	VTPQPGVPPEEAGAAVAAESSTGTWTTVW[Less Common:Oxidation on W]TDGLTSLDR	VTPQPGVPPEEAGAAVAAESSTGTWTTVW[Less Common:Oxidation on W]TDGLTSLDR	1	Oxidation on W	O	O	1	0	3869.86	0.00345	0.89	000015F|000514F|000559F|000563F|000564F|000572F|P04992|P28400|P36490|Q33619	|Ribulose bisphosphate carboxylase large chain|Ribulose bisphosphate carboxylase large chain (Fragment)	|primary:rbcL	||||||||||||||||||||||||||||||||||||||||||||||||||||||||||||Petunia hybrida OX=4102|Petunia hybrida OX=4102|Petunia hybrida OX=4102|Petunia hybrida OX=4102|Petunia hybrida OX=4102|Petunia hybrida OX=4102|Petunia hybrida OX=4102|Petunia hybrida OX=4102|Petunia hybrida OX=4102|Petunia hybrida OX=4102|Dillenia indica OX=4378|Dillenia indica OX=4378|Dillenia indica OX=4378|Dillenia indica OX=4378|Dil…				N	N	full	[50 to 87]|[42 to 79]|[32 to 69]|[8 to 45]	R	Y			T	[b4+1, b6+1, b7+1, b8+1, b11+1, b12+1, b14+1, b15+1, b16+1, b17+1, b19+1];[y2+1, y3+1, y4+1, y5+1, y6+1, y7+1, y8+1, y9+1, y10+1, y11+1, y12+1, y13+1, y14+1, y15+1, y16+1, y18+1, y19+1, y20+1, y22+1, y31+2]	[b4+1:426.23067, b6+1:580.30900, b7+1:679.37736, b8+1:776.43216, b11+1:1131.55623, b12+1:1202.59493, b14+1:1330.65132, b15+1:1401.69013, b16+1:1500.75300, b17+1:1571.78241, b19+1:1771.88714];[y2+1:290.14571, y3+1:403.23082, y4+1:490.26225, y5+1:591.30937, y6+1:704.39664, y7+1:761.41495, y8+1:876.44589, y9+1:977.48928, y10+1:1179.56624, y11+1:1278.63008, y12+1:1379.68000, y13+1:1480.73127, y14+1:1…	[b4+1:-0.00404, b6+1:0.00006, b7+1:0.00000, b8+1:0.00205, b11+1:-0.01183, b12+1:-0.01025, b14+1:-0.01244, b15+1:-0.01074, b16+1:-0.01629, b17+1:-0.02398, b19+1:0.00104];[y2+1:-0.00018, y3+1:0.00086, y4+1:0.00026, y5+1:-0.00030, y6+1:0.00291, y7+1:-0.00024, y8+1:0.00375, y9+1:-0.00053, y10+1:0.00220, y11+1:-0.00238, y12+1:-0.00013, y13+1:0.00346, y14+1:-0.00165, y15+1:-0.01051, y16+1:0.00538, y18+…	[b4+1:-9.51, b6+1:0.11, b7+1:0.01, b8+1:2.64, b11+1:-10.47, b12+1:-8.53, b14+1:-9.35, b15+1:-7.66, b16+1:-10.86, b17+1:-15.27, b19+1:0.59];[y2+1:-0.64, y3+1:2.14, y4+1:0.54, y5+1:-0.51, y6+1:4.14, y7+1:-0.32, y8+1:4.29, y9+1:-0.54, y10+1:1.87, y11+1:-1.86, y12+1:-0.10, y13+1:2.34, y14+1:-0.99, y15+1:-5.95, y16+1:2.95, y18+1:-8.25, y19+1:-0.14, y20+1:1.90, y22+1:8.58, y31+2:-3.50]	[b4+1:24531, b6+1:19908, b7+1:195533, b8+1:6800, b11+1:7642, b12+1:12395, b14+1:8239, b15+1:9035, b16+1:8088, b17+1:10193, b19+1:5955];[y2+1:20467, y3+1:12774, y4+1:33184, y5+1:36109, y6+1:5745, y7+1:93258, y8+1:24535, y9+1:47882, y10+1:137159, y11+1:29755, y12+1:41413, y13+1:61441, y14+1:39748, y15+1:16399, y16+1:33119, y18+1:14257, y19+1:10997, y20+1:6021, y22+1:7221, y31+2:9208]	31			27	0	0
40519	118.485	200	16230111	40510	3	1162.6	3484.79	31.249	26.249	0	TPGHPENFETPGIEVTTGPLGQGIANAVGLALAEK	TPGHPENFETPGIEVTTGPLGQGIANAVGLALAEK	TPGHPENFETPGIEVTTGPLGQGIANAVGLALAEK	1				0	0	3484.78	0.00614	1.76	Q8RWV0	Transketolase-1, chloroplastic	primary:TKL-1	Arabidopsis thaliana OX=3702				N	N	full	[175 to 209]	K	H			T	[b3+1, b4+1, b6+1, b7+1, b9+1, b10+1, b12+1, b13+1, b14+1, b15+1, b16+1, b17+1, b18+1];[y2+1, y3+1, y4+1, y5+1, y6+1, y7+1, y8+1, y9+1, y10+1, y11+1, y12+1, y13+1, y14+1, y15+1, y17+1, y18+1, y19+1, y20+1]	[b3+1:256.12842, b4+1:393.18767, b6+1:619.28734, b7+1:733.32034, b9+1:1009.43457, b10+1:1110.48454, b12+1:1264.56479, b13+1:1377.64381, b14+1:1506.68720, b15+1:1605.75278, b16+1:1706.80311, b17+1:1807.85955, b18+1:1864.89314];[y2+1:276.15522, y3+1:347.19217, y4+1:460.27678, y5+1:531.31337, y6+1:644.40093, y7+1:701.41847, y8+1:800.48766, y9+1:871.52870, y10+1:985.57165, y11+1:1056.60463, y12+1:116…	[b3+1:-0.00076, b4+1:-0.00042, b6+1:0.00388, b7+1:-0.00604, b9+1:-0.00281, b10+1:-0.00053, b12+1:0.00550, b13+1:0.00046, b14+1:0.00125, b15+1:-0.00158, b16+1:0.00107, b17+1:0.00983, b18+1:0.02195];[y2+1:-0.00018, y3+1:-0.00034, y4+1:0.00020, y5+1:-0.00032, y6+1:0.00318, y7+1:-0.00075, y8+1:0.00003, y9+1:0.00396, y10+1:0.00398, y11+1:-0.00015, y12+1:0.00506, y13+1:0.00022, y14+1:0.00345, y15+1:0.0…	[b3+1:-2.99, b4+1:-1.07, b6+1:6.28, b7+1:-8.25, b9+1:-2.79, b10+1:-0.48, b12+1:4.35, b13+1:0.33, b14+1:0.83, b15+1:-0.98, b16+1:0.63, b17+1:5.44, b18+1:11.78];[y2+1:-0.64, y3+1:-0.97, y4+1:0.44, y5+1:-0.61, y6+1:4.94, y7+1:-1.07, y8+1:0.03, y9+1:4.54, y10+1:4.04, y11+1:-0.14, y12+1:4.33, y13+1:0.18, y14+1:2.55, y15+1:0.40, y17+1:1.38, y18+1:0.78, y19+1:-0.31, y20+1:12.15]	[b3+1:35981, b4+1:85002, b6+1:26378, b7+1:28530, b9+1:158174, b10+1:345195, b12+1:53886, b13+1:116136, b14+1:102899, b15+1:122695, b16+1:44911, b17+1:43819, b18+1:68029];[y2+1:58242, y3+1:140321, y4+1:137406, y5+1:191108, y6+1:37924, y7+1:332647, y8+1:125429, y9+1:97939, y10+1:142275, y11+1:328380, y12+1:73624, y13+1:342981, y14+1:70871, y15+1:242678, y17+1:200675, y18+1:153482, y19+1:68751, y20+…	31			28	0	0
38893	116.007	118	15868889	38872	2	1191.55	2381.08	30.434	25.434	0	LGEPAQSYEEFSALLPADECR	LGEPAQSYEEFSALLPADEC[Common Fixed:Carbamidomethyl on C]R	LGEPAQSYEEFSALLPADECR	1	Carbamidomethyl on C	C2H3NO	C2H3NO	0	0	2381.08	-0.00131	-0.55	000150F|000391F|14555808|16805|94796|C31909789							N	N	full	[45 to 65]	K	Y			T	[b2+1, b3+1, b4+1, b5+1, b6+1, b7+1, b8+1, b9+1, b10+1, b11+1, b12+1, b13+1, b14+1];[y1+1, y2+1, y3+1, y5+1, y6+1, y7+1, y8+1, y9+1, y10+1, y11+1, y12+1, y13+1, y14+1, y15+1, y16+1, y17+1, y18+1]	[b2+1:171.11271, b3+1:300.15482, b4+1:397.20780, b5+1:468.24680, b6+1:596.30323, b7+1:683.33549, b8+1:846.40128, b9+1:975.44954, b10+1:1104.47997, b11+1:1251.54887, b12+1:1338.58430, b13+1:1409.63681, b14+1:1522.70142];[y1+1:175.11879, y2+1:335.14913, y3+1:464.19174, y5+1:650.25345, y6+1:747.30810, y7+1:860.39188, y8+1:973.47718, y9+1:1044.51340, y10+1:1131.54541, y11+1:1278.61492, y12+1:1407.657…	[b2+1:-0.00009, b3+1:-0.00058, b4+1:-0.00036, b5+1:0.00152, b6+1:-0.00062, b7+1:-0.00039, b8+1:0.00207, b9+1:0.00773, b10+1:-0.00442, b11+1:-0.00394, b12+1:-0.00054, b13+1:0.01486, b14+1:-0.00459];[y1+1:-0.00017, y2+1:-0.00047, y3+1:-0.00045, y5+1:-0.00280, y6+1:-0.00091, y7+1:-0.00120, y8+1:0.00004, y9+1:-0.00086, y10+1:-0.00087, y11+1:0.00022, y12+1:0.00027, y13+1:0.00069, y14+1:-0.00277, y15+1…	[b2+1:-0.55, b3+1:-1.92, b4+1:-0.91, b5+1:3.25, b6+1:-1.04, b7+1:-0.58, b8+1:2.44, b9+1:7.94, b10+1:-4.01, b11+1:-3.15, b12+1:-0.40, b13+1:10.55, b14+1:-3.02];[y1+1:-0.96, y2+1:-1.42, y3+1:-0.98, y5+1:-4.32, y6+1:-1.22, y7+1:-1.39, y8+1:0.04, y9+1:-0.82, y10+1:-0.77, y11+1:0.17, y12+1:0.19, y13+1:0.45, y14+1:-1.63, y15+1:1.65, y16+1:6.42, y17+1:1.09, y18+1:0.28]	[b2+1:53739, b3+1:62246, b4+1:22497, b5+1:72218, b6+1:101547, b7+1:55679, b8+1:40250, b9+1:54030, b10+1:61867, b11+1:40787, b12+1:27085, b13+1:62603, b14+1:54560];[y1+1:74208, y2+1:175638, y3+1:321409, y5+1:71715, y6+1:2219361, y7+1:577003, y8+1:281862, y9+1:260707, y10+1:432721, y11+1:332209, y12+1:285471, y13+1:318101, y14+1:253045, y15+1:430987, y16+1:84540, y17+1:27246, y18+1:34351]	30			29	0	0
26358	104.391	200	18375548	26355	2	896.368	1790.72	30.414	11.071	0	GGSGGSYGGGGSGGGYGGGSGSR	GGSGGSYGGGGSGGGYGGGSGSR	GGSGGSYGGGGSGGGYGGGSGSR	1				0	0	1790.72	0.00147	0.82	P35527							N	N	full	[491 to 513]	R	G			T	[b2+1, b3+1, b4+1, b5+1, b6+1, b7+1, b8+1, b9+1, b10+1, b11+1];[y1+1, y2+1, y3+1, y4+1, y5+1, y6+1, y7+1, y8+1, y9+1, y10+1, y11+1, y12+1, y13+1, y14+1, y15+1, y16+1, y17+1, y18+1, y19+1, y20+1]	[b2+1:115.05039, b3+1:202.08220, b4+1:259.10345, b5+1:316.12624, b6+1:403.15835, b7+1:566.22023, b8+1:623.23991, b9+1:680.26514, b10+1:737.28879, b11+1:794.30389];[y1+1:175.11894, y2+1:262.15099, y3+1:319.17415, y4+1:406.20345, y5+1:463.22918, y6+1:520.24693, y7+1:577.26948, y8+1:740.33359, y9+1:797.35308, y10+1:854.37453, y11+1:911.39702, y12+1:998.42925, y13+1:1055.44918, y14+1:1112.47258, y15+…	[b2+1:0.00019, b3+1:-0.00004, b4+1:-0.00025, b5+1:0.00108, b6+1:0.00116, b7+1:-0.00028, b8+1:-0.00207, b9+1:0.00170, b10+1:0.00388, b11+1:-0.00248];[y1+1:-0.00001, y2+1:0.00001, y3+1:0.00171, y4+1:-0.00102, y5+1:0.00324, y6+1:-0.00047, y7+1:0.00062, y8+1:0.00140, y9+1:-0.00057, y10+1:-0.00059, y11+1:0.00044, y12+1:0.00064, y13+1:-0.00090, y14+1:0.00104, y15+1:0.00054, y16+1:0.00052, y17+1:0.00301…	[b2+1:1.63, b3+1:-0.18, b4+1:-0.96, b5+1:3.43, b6+1:2.89, b7+1:-0.50, b8+1:-3.33, b9+1:2.50, b10+1:5.27, b11+1:-3.13];[y1+1:-0.06, y2+1:0.04, y3+1:5.36, y4+1:-2.51, y5+1:7.01, y6+1:-0.90, y7+1:1.07, y8+1:1.89, y9+1:-0.72, y10+1:-0.69, y11+1:0.48, y12+1:0.64, y13+1:-0.85, y14+1:0.94, y15+1:0.46, y16+1:0.43, y17+1:2.17, y18+1:-0.18, y19+1:-7.11, y20+1:6.96]	[b2+1:44453, b3+1:140124, b4+1:91903, b5+1:90107, b6+1:65269, b7+1:53467, b8+1:37092, b9+1:32517, b10+1:20070, b11+1:21381];[y1+1:141705, y2+1:43797, y3+1:156545, y4+1:61638, y5+1:126085, y6+1:211570, y7+1:558635, y8+1:186305, y9+1:216655, y10+1:299314, y11+1:568169, y12+1:349714, y13+1:445796, y14+1:535064, y15+1:739030, y16+1:1694148, y17+1:476068, y18+1:118834, y19+1:65017, y20+1:18456]	30			30	0	0
38410	115.168	200	11926077	38404	2	1242.63	2483.24	30.406	25.406	0	AGDSAPEELANATQVQGEFLPIAR	AGDSAPEELANATQVQGEFLPIAR	AGDSAPEELANATQVQGEFLPIAR	1				0	0	2483.23	0.00726	2.92	000065F|000103F|000104F|000201F|159468|21088|49593|53002							N	N	full	[1 to 24]	-	E			T	[b3+1, b4+1, b5+1, b7+1, b8+1, b9+1, b10+1, b11+1, b12+1, b13+1, b14+1, b15+1];[y1+1, y2+1, y3+1, y4+1, y5+1, y6+1, y7+1, y8+1, y9+1, y10+1, y11+1, y12+1, y13+1, y14+1, y15+1, y16+1, y17+1, y19+1]	[b3+1:244.09289, b4+1:331.12364, b5+1:402.16044, b7+1:628.26044, b8+1:757.30082, b9+1:870.38429, b10+1:941.42170, b11+1:1055.47263, b12+1:1126.50161, b13+1:1227.53209, b14+1:1355.62191, b15+1:1454.68632];[y1+1:175.11885, y2+1:246.15653, y3+1:359.23954, y4+1:456.29284, y5+1:569.37581, y6+1:716.44392, y7+1:845.48638, y8+1:902.51017, y9+1:1030.56819, y10+1:1129.63919, y11+1:1257.69410, y12+1:1358.74…	[b3+1:0.00009, b4+1:-0.00118, b5+1:-0.00150, b7+1:0.00314, b8+1:0.00093, b9+1:0.00033, b10+1:0.00063, b11+1:0.00863, b12+1:0.00051, b13+1:-0.01670, b14+1:0.01455, b15+1:0.01054];[y1+1:-0.00010, y2+1:0.00047, y3+1:-0.00059, y4+1:-0.00006, y5+1:-0.00115, y6+1:-0.00145, y7+1:-0.00159, y8+1:0.00074, y9+1:0.00018, y10+1:0.00277, y11+1:-0.00090, y12+1:-0.00016, y13+1:-0.00169, y14+1:0.00283, y15+1:0.00…	[b3+1:0.37, b4+1:-3.59, b5+1:-3.74, b7+1:5.01, b8+1:1.24, b9+1:0.38, b10+1:0.67, b11+1:8.19, b12+1:0.45, b13+1:-13.61, b14+1:10.74, b15+1:7.25];[y1+1:-0.58, y2+1:1.91, y3+1:-1.65, y4+1:-0.12, y5+1:-2.02, y6+1:-2.03, y7+1:-1.88, y8+1:0.82, y9+1:0.18, y10+1:2.45, y11+1:-0.72, y12+1:-0.12, y13+1:-1.19, y14+1:1.83, y15+1:0.42, y16+1:2.95, y17+1:13.78, y19+1:3.57]	[b3+1:69123, b4+1:41414, b5+1:86359, b7+1:19238, b8+1:41952, b9+1:63019, b10+1:40680, b11+1:25214, b12+1:40115, b13+1:11941, b14+1:13140, b15+1:13593];[y1+1:151763, y2+1:145478, y3+1:30590, y4+1:874585, y5+1:177124, y6+1:147264, y7+1:43159, y8+1:284529, y9+1:327910, y10+1:248514, y11+1:178181, y12+1:362100, y13+1:246201, y14+1:357533, y15+1:384598, y16+1:154218, y17+1:60789, y19+1:205607]	30			31	0	0
38506	115.328	185	1.92329e+06	38482	2	1164.54	2327.07	30.403	25.403	0	LPMYGCTDATQVISEVEEAAK	LPM[Common Variable:Oxidation on M]YGC[Common Fixed:Carbamidomethyl on C]TDATQVISEVEEAAK	LPMYGCTDATQVISEVEEAAK	1	Carbamidomethyl on C Oxidation on M	C2H3NO2	C2H3NO2	1	0	2327.07	0.0018	0.77	000011F|14502534							N	N	full	[25 to 45]	K	E			T	[b2+1, b3+1, b4+1, b5+1, b6+1, b7+1, b8+1, b9+1, b10+1, b11+1, b12+1, b13+1, b14+1];[y2+1, y3+1, y4+1, y5+1, y6+1, y7+1, y8+1, y9+1, y10+1, y11+1, y12+1, y13+1, y14+1, y15+1, y17+1, y18+1, y19+1]	[b2+1:211.14453, b3+1:358.18099, b4+1:521.24128, b5+1:578.26426, b6+1:738.29889, b7+1:839.34160, b8+1:954.35722, b9+1:1025.40797, b10+1:1126.45929, b11+1:1254.51087, b12+1:1353.58306, b13+1:1466.66771, b14+1:1553.68289];[y2+1:218.15004, y3+1:289.18676, y4+1:418.23070, y5+1:547.27200, y6+1:646.34346, y7+1:775.37862, y8+1:862.41565, y9+1:975.50024, y10+1:1074.57121, y11+1:1202.62840, y12+1:1303.676…	[b2+1:0.00042, b3+1:0.00149, b4+1:-0.00155, b5+1:-0.00004, b6+1:0.00394, b7+1:-0.00102, b8+1:-0.01235, b9+1:0.00129, b10+1:0.00494, b11+1:-0.00207, b12+1:0.00171, b13+1:0.00230, b14+1:-0.01455];[y2+1:0.00012, y3+1:-0.00027, y4+1:0.00108, y5+1:-0.00022, y6+1:0.00283, y7+1:-0.00461, y8+1:0.00039, y9+1:0.00092, y10+1:0.00348, y11+1:0.00209, y12+1:0.00292, y13+1:0.00283, y14+1:0.00219, y15+1:-0.00039…	[b2+1:2.02, b3+1:4.17, b4+1:-2.98, b5+1:-0.06, b6+1:5.35, b7+1:-1.22, b8+1:-12.95, b9+1:1.26, b10+1:4.39, b11+1:-1.65, b12+1:1.27, b13+1:1.57, b14+1:-9.37];[y2+1:0.56, y3+1:-0.95, y4+1:2.59, y5+1:-0.40, y6+1:4.38, y7+1:-5.95, y8+1:0.46, y9+1:0.94, y10+1:3.24, y11+1:1.74, y12+1:2.24, y13+1:2.06, y14+1:1.47, y15+1:-0.25, y17+1:7.21, y18+1:3.88, y19+1:-6.91]	[b2+1:19413, b3+1:14970, b4+1:16172, b5+1:8307, b6+1:9459, b7+1:4041, b8+1:11597, b9+1:7562, b10+1:7212, b11+1:14265, b12+1:24148, b13+1:17732, b14+1:3694];[y2+1:35109, y3+1:41972, y4+1:38463, y5+1:40285, y6+1:32502, y7+1:17926, y8+1:72716, y9+1:58236, y10+1:33660, y11+1:26398, y12+1:37106, y13+1:38437, y14+1:31988, y15+1:32386, y17+1:41665, y18+1:28567, y19+1:9677]	30			32	0	0
42254	110.343	200	28292380	42242	2	1194.11	2386.21	30.383	23.329	0	WTVQQAADLSVAAPTIASSLDSR	WTVQQAADLSVAAPTIASSLDSR	WTVQQAADLSVAAPTIASSLDSR	1				0	0	2386.21	-0.00012	-0.05	000126F							N	N	full	[314 to 336]	K	F			T	[b2+1, b3+1, b4+1, b5+1, b6+1, b7+1, b8+1, b9+1, b10+1, b12+1];[y1+1, y2+1, y3+1, y4+1, y5+1, y6+1, y7+1, y8+1, y9+1, y10+1, y11+1, y12+1, y13+1, y14+1, y15+1, y16+1, y17+1, y18+1, y19+1, y20+1]	[b2+1:288.13430, b3+1:387.20263, b4+1:515.26087, b5+1:643.31918, b6+1:714.35150, b7+1:785.39744, b8+1:900.42066, b9+1:1013.50356, b10+1:1100.54382, b12+1:1270.64703];[y1+1:175.11881, y2+1:262.15076, y3+1:377.17819, y4+1:490.26421, y5+1:577.29296, y6+1:664.32522, y7+1:735.36279, y8+1:848.44741, y9+1:949.48888, y10+1:1046.54701, y11+1:1117.58385, y12+1:1188.62130, y13+1:1287.69097, y14+1:1374.72256…	[b2+1:0.00003, b3+1:-0.00005, b4+1:-0.00039, b5+1:-0.00066, b6+1:-0.00545, b7+1:0.00338, b8+1:-0.00035, b9+1:-0.00151, b10+1:0.00672, b12+1:0.00440];[y1+1:-0.00015, y2+1:-0.00022, y3+1:0.00026, y4+1:0.00222, y5+1:-0.00106, y6+1:-0.00083, y7+1:-0.00037, y8+1:0.00018, y9+1:-0.00602, y10+1:-0.00065, y11+1:-0.00093, y12+1:-0.00059, y13+1:0.00067, y14+1:0.00022, y15+1:0.00194, y16+1:0.00108, y17+1:-0.…	[b2+1:0.12, b3+1:-0.14, b4+1:-0.75, b5+1:-1.02, b6+1:-7.63, b7+1:4.30, b8+1:-0.39, b9+1:-1.49, b10+1:6.11, b12+1:3.47];[y1+1:-0.83, y2+1:-0.84, y3+1:0.70, y4+1:4.54, y5+1:-1.84, y6+1:-1.25, y7+1:-0.50, y8+1:0.22, y9+1:-6.35, y10+1:-0.63, y11+1:-0.83, y12+1:-0.50, y13+1:0.52, y14+1:0.16, y15+1:1.30, y16+1:0.67, y17+1:-0.17, y18+1:2.34, y19+1:5.36, y20+1:14.58]	[b2+1:178137, b3+1:52199, b4+1:145041, b5+1:123693, b6+1:159596, b7+1:94936, b8+1:135287, b9+1:88597, b10+1:58251, b12+1:34807];[y1+1:94615, y2+1:997105, y3+1:89437, y4+1:37809, y5+1:94997, y6+1:240837, y7+1:402797, y8+1:99387, y9+1:57198, y10+1:1634416, y11+1:927407, y12+1:1331428, y13+1:552319, y14+1:1059164, y15+1:524845, y16+1:469021, y17+1:525106, y18+1:457450, y19+1:145454, y20+1:35633]	30			33	0	0
42360	110.467	200	16666564	42346	2	1196.09	2390.16	30.359	25.359	0	GCMVSFGQSSGTPDPLPLSAIAAK	GC[Common Fixed:Carbamidomethyl on C]MVSFGQSSGTPDPLPLSAIAAK	GCMVSFGQSSGTPDPLPLSAIAAK	1	Carbamidomethyl on C	C2H3NO	C2H3NO	0	0	2390.16	0.00081	0.34	000078F|11962							N	N	full	[30 to 53]	R	S			T	[b2+1, b3+1, b4+1, b5+1, b6+1, b7+1, b8+1, b9+1, b12+1, b14+1, b16+1];[y2+1, y3+1, y4+1, y5+1, y6+1, y7+1, y8+1, y9+1, y10+1, y11+1, y12+1, y13+1, y14+1, y15+1, y16+1, y17+1, y18+1, y19+1, y20+1]	[b2+1:218.05946, b3+1:349.10000, b4+1:448.16933, b5+1:535.20087, b6+1:682.26672, b7+1:739.29204, b8+1:867.34549, b9+1:954.38266, b12+1:1199.48499, b14+1:1411.56687, b16+1:1621.69271];[y2+1:218.14994, y3+1:289.18692, y4+1:402.27083, y5+1:473.30778, y6+1:560.34082, y7+1:673.42352, y8+1:770.47710, y9+1:883.56009, y10+1:980.61373, y11+1:1095.64283, y12+1:1192.69385, y13+1:1293.74218, y14+1:1350.76622…	[b2+1:0.00007, b3+1:0.00013, b4+1:0.00104, b5+1:0.00056, b6+1:-0.00201, b7+1:0.00185, b8+1:-0.00328, b9+1:0.00186, b12+1:0.00302, b14+1:0.00520, b16+1:-0.00580];[y2+1:0.00002, y3+1:-0.00011, y4+1:-0.00026, y5+1:-0.00043, y6+1:0.00059, y7+1:-0.00079, y8+1:0.00003, y9+1:-0.00104, y10+1:-0.00016, y11+1:0.00200, y12+1:0.00025, y13+1:0.00090, y14+1:0.00348, y15+1:0.00318, y16+1:0.00300, y17+1:0.00203,…	[b2+1:0.31, b3+1:0.37, b4+1:2.32, b5+1:1.04, b6+1:-2.96, b7+1:2.50, b8+1:-3.78, b9+1:1.95, b12+1:2.52, b14+1:3.68, b16+1:-3.58];[y2+1:0.11, y3+1:-0.38, y4+1:-0.65, y5+1:-0.90, y6+1:1.05, y7+1:-1.17, y8+1:0.04, y9+1:-1.18, y10+1:-0.17, y11+1:1.82, y12+1:0.21, y13+1:0.70, y14+1:2.58, y15+1:2.21, y16+1:1.97, y17+1:1.23, y18+1:-0.16, y19+1:9.88, y20+1:7.15]	[b2+1:464282, b3+1:384497, b4+1:99419, b5+1:67353, b6+1:47523, b7+1:26414, b8+1:42752, b9+1:31351, b12+1:43909, b14+1:21126, b16+1:33289];[y2+1:149441, y3+1:247560, y4+1:153381, y5+1:119667, y6+1:188750, y7+1:26948, y8+1:820752, y9+1:22398, y10+1:931277, y11+1:40108, y12+1:866079, y13+1:104369, y14+1:181599, y15+1:187251, y16+1:259853, y17+1:22935, y18+1:207606, y19+1:61205, y20+1:123638]	30			34	0	0
42806	111.022	139	151843260	42788	2	1217.17	2432.32	30.348	8.102	0	QVSLPTASLDGPIPPVGALSSALSR	QVSLPTASLDGPIPPVGALSSALSR	QVSLPTASLDGPIPPVGALSSALSR	1				0	0	2432.33	-0.00311	-1.28	14462278							N	N	full	[65 to 89]	K	L			T	[b2+1, b3+1, b4+1, b7+1, b8+1, b10+1, b11+1, b13+1, b21+1];[y1+1, y2+1, y3+1, y4+1, y5+1, y6+1, y7+1, y8+1, y9+1, y11+1, y12+1, y13+1, y14+1, y15+1, y16+1, y17+1, y18+1, y19+1, y20+1, y21+1, y23+1]	[b2+1:228.13401, b3+1:315.16583, b4+1:428.25015, b7+1:697.38791, b8+1:784.41658, b10+1:1012.52796, b11+1:1069.55596, b13+1:1279.68944, b21+1:1988.08486];[y1+1:175.11854, y2+1:262.15031, y3+1:375.23564, y4+1:446.27337, y5+1:533.30410, y6+1:620.33526, y7+1:733.41824, y8+1:804.45667, y9+1:861.47771, y11+1:1057.59881, y12+1:1154.65163, y13+1:1267.73644, y14+1:1364.78878, y15+1:1421.80878, y16+1:1536.…	[b2+1:-0.00026, b3+1:-0.00047, b4+1:-0.00021, b7+1:0.00000, b8+1:-0.00337, b10+1:-0.00299, b11+1:0.00354, b13+1:0.00019, b21+1:0.01497];[y1+1:-0.00041, y2+1:-0.00067, y3+1:0.00059, y4+1:0.00121, y5+1:-0.00009, y6+1:-0.00095, y7+1:-0.00204, y8+1:-0.00072, y9+1:-0.00115, y11+1:-0.00123, y12+1:-0.00117, y13+1:-0.00042, y14+1:-0.00085, y15+1:-0.00231, y16+1:0.00013, y17+1:-0.00071, y18+1:0.00263, y19…	[b2+1:-1.13, b3+1:-1.48, b4+1:-0.50, b7+1:0.00, b8+1:-4.30, b10+1:-2.96, b11+1:3.31, b13+1:0.15, b21+1:7.54];[y1+1:-2.37, y2+1:-2.56, y3+1:1.58, y4+1:2.71, y5+1:-0.16, y6+1:-1.54, y7+1:-2.79, y8+1:-0.90, y9+1:-1.33, y11+1:-1.16, y12+1:-1.01, y13+1:-0.33, y14+1:-0.62, y15+1:-1.63, y16+1:0.09, y17+1:-0.43, y18+1:1.52, y19+1:3.81, y20+1:5.34, y21+1:-4.38, y23+1:11.10]	[b2+1:1432129, b3+1:1482254, b4+1:492865, b7+1:273527, b8+1:186886, b10+1:280645, b11+1:232573, b13+1:433846, b21+1:341858];[y1+1:458384, y2+1:694761, y3+1:433362, y4+1:387880, y5+1:604331, y6+1:1030686, y7+1:601500, y8+1:378059, y9+1:2105711, y11+1:1218481, y12+1:18007332, y13+1:264832, y14+1:2911713, y15+1:7383150, y16+1:3102221, y17+1:1128442, y18+1:2256515, y19+1:665038, y20+1:341524, y21+1:3…	30			35	0	0
42289	110.386	200	14597834	42268	2	1247.14	2492.27	30.333	25.313	0	IELSSTSQTEINLPFITADASGAK	IELSSTSQTEINLPFITADASGAK	IELSSTSQTEINLPFITADASGAK	1				0	0	2492.26	0.00776	3.11	000049F|123303|13693|14531307|14589604|Q01899|Q9LDZ0	|Heat shock 70 kDa protein, mitochondrial|Heat shock 70 kDa protein 10, mitochondrial	|primary:HSP70-10	||||||Arabidopsis thaliana OX=3702				N	N	full	[54 to 77]|[314 to 337]|[320 to 343]	K	H			T	[b2+1, b3+1, b4+1, b5+1, b6+1, b7+1, b8+1, b9+1, b10+1, b11+1, b12+1, b13+1];[y2+1, y3+1, y4+1, y5+1, y6+1, y7+1, y8+1, y9+1, y11+1, y12+1, y13+1, y14+1, y15+1, y16+1, y17+1, y18+1, y19+1, y20+1]	[b2+1:243.13393, b3+1:356.21835, b4+1:443.24970, b5+1:530.28459, b6+1:631.32931, b7+1:718.36224, b8+1:846.42355, b9+1:947.46735, b10+1:1076.52109, b11+1:1189.59564, b12+1:1303.65665, b13+1:1416.71497];[y2+1:218.14951, y3+1:275.17071, y4+1:362.20343, y5+1:433.24076, y6+1:548.26756, y7+1:619.30435, y8+1:720.35199, y9+1:833.43716, y11+1:1077.55636, y12+1:1190.64032, y13+1:1304.68460, y14+1:1417.7598…	[b2+1:-0.00001, b3+1:0.00036, b4+1:-0.00032, b5+1:0.00254, b6+1:-0.00043, b7+1:0.00048, b8+1:0.00321, b9+1:-0.00067, b10+1:0.01048, b11+1:0.00097, b12+1:0.01905, b13+1:-0.00670];[y2+1:-0.00041, y3+1:-0.00068, y4+1:0.00002, y5+1:0.00024, y6+1:0.00009, y7+1:-0.00024, y8+1:-0.00027, y9+1:0.00084, y11+1:-0.00114, y12+1:-0.00125, y13+1:0.00011, y14+1:-0.00867, y15+1:0.00108, y16+1:0.00086, y17+1:0.003…	[b2+1:-0.03, b3+1:1.00, b4+1:-0.73, b5+1:4.80, b6+1:-0.68, b7+1:0.67, b8+1:3.80, b9+1:-0.71, b10+1:9.74, b11+1:0.81, b12+1:14.62, b13+1:-4.73];[y2+1:-1.88, y3+1:-2.47, y4+1:0.05, y5+1:0.56, y6+1:0.17, y7+1:-0.38, y8+1:-0.38, y9+1:1.01, y11+1:-1.06, y12+1:-1.05, y13+1:0.08, y14+1:-6.12, y15+1:0.70, y16+1:0.52, y17+1:1.71, y18+1:5.53, y19+1:5.69, y20+1:-11.14]	[b2+1:294650, b3+1:91664, b4+1:59655, b5+1:22608, b6+1:25532, b7+1:18773, b8+1:31416, b9+1:47416, b10+1:54110, b11+1:28328, b12+1:31522, b13+1:66454];[y2+1:26617, y3+1:81316, y4+1:130981, y5+1:218089, y6+1:137825, y7+1:180054, y8+1:397665, y9+1:124439, y11+1:1194254, y12+1:251245, y13+1:460221, y14+1:293825, y15+1:169216, y16+1:219379, y17+1:46371, y18+1:96206, y19+1:33392, y20+1:24024]	30			36	0	0
40696	118.74	200	22096852	40692	3	1166.95	3497.83	30.309	25.309	0	QITENAQSEIENLVTALIAEGTTNIGAGLETGLK	QITENAQSEIENLVTALIAEGTTNIGAGLETGLK	QITENAQSEIENLVTALIAEGTTNIGAGLETGLK	1				0	0	3497.81	0.02281	6.52	000159F							N	N	full	[120 to 153]	R	V			T	[b2+1, b3+1, b4+1, b5+1, b6+1, b7+1, b8+1, b9+1, b10+1, b11+1, b12+1, b13+2, b14+1];[y2+1, y3+1, y4+1, y5+1, y6+1, y7+1, y8+1, y9+1, y10+1, y11+1, y12+1, y13+1, y14+1, y15+1, y16+1, y17+1, y20+1]	[b2+1:242.15016, b3+1:343.19776, b4+1:472.24072, b5+1:586.28259, b6+1:657.32062, b7+1:785.38400, b8+1:872.41106, b9+1:1001.45802, b10+1:1114.53733, b11+1:1243.57117, b12+1:1357.62673, b13+2:735.85665, b14+1:1569.77497];[y2+1:260.19677, y3+1:317.21912, y4+1:418.26589, y5+1:547.30748, y6+1:660.39216, y7+1:717.41219, y8+1:788.45066, y9+1:845.47331, y10+1:958.55842, y11+1:1072.59860, y12+1:1173.64598…	[b2+1:0.00025, b3+1:0.00016, b4+1:0.00053, b5+1:-0.00053, b6+1:0.00039, b7+1:0.00520, b8+1:0.00022, b9+1:0.00459, b10+1:-0.00017, b11+1:-0.00892, b12+1:0.00372, b13+2:-0.00105, b14+1:-0.00053];[y2+1:-0.00010, y3+1:0.00079, y4+1:-0.00012, y5+1:-0.00112, y6+1:-0.00051, y7+1:-0.00194, y8+1:-0.00059, y9+1:0.00060, y10+1:0.00164, y11+1:-0.00110, y12+1:-0.00140, y13+1:0.00783, y14+1:0.00042, y15+1:0.00…	[b2+1:1.02, b3+1:0.48, b4+1:1.13, b5+1:-0.91, b6+1:0.60, b7+1:6.62, b8+1:0.26, b9+1:4.59, b10+1:-0.15, b11+1:-7.18, b12+1:2.74, b13+2:-0.72, b14+1:-0.34];[y2+1:-0.39, y3+1:2.48, y4+1:-0.29, y5+1:-2.06, y6+1:-0.77, y7+1:-2.71, y8+1:-0.75, y9+1:0.71, y10+1:1.72, y11+1:-1.03, y12+1:-1.19, y13+1:6.15, y14+1:0.31, y15+1:0.48, y16+1:1.66, y17+1:10.05, y20+1:7.37]	[b2+1:93811, b3+1:57436, b4+1:58464, b5+1:58804, b6+1:83583, b7+1:190483, b8+1:50612, b9+1:159247, b10+1:160820, b11+1:83885, b12+1:126833, b13+2:96881, b14+1:52076];[y2+1:29093, y3+1:168618, y4+1:334793, y5+1:228710, y6+1:69317, y7+1:383690, y8+1:237035, y9+1:1059098, y10+1:280078, y11+1:336327, y12+1:322550, y13+1:244500, y14+1:754122, y15+1:382910, y16+1:475335, y17+1:188817, y20+1:55256]	30			37	0	0
42854	111.08	200	12281227	42840	3	1008.16	3021.45	30.305	1.007	0	ELGVPIVMHDYLTGGFTANTSLAHYCR	ELGVPIVMHDYLTGGFTANTSLAHYC[Common Fixed:Carbamidomethyl on C]R	ELGVPIVMHDYLTGGFTANTSLAHYCR	1	Carbamidomethyl on C	C2H3NO	C2H3NO	0	0	3021.45	-0.00078	-0.26	000015F|000514F|000559F|000563F|000564F|000572F|O62964|P04992|P28417|P48690|Q31672	|Ribulose bisphosphate carboxylase large chain|Ribulose bisphosphate carboxylase large chain (Fragment)	|primary:rbcL	||||||||||||||||||||||||||||||||||||||||||||||||||||||||||||||||||||||||Vigna unguiculata OX=3917|Vigna unguiculata OX=3917|Vigna unguiculata OX=3917|Vigna unguiculata OX=3917|Vigna unguiculata OX=3917|Vigna unguiculata OX=3917|Vigna unguiculata OX=3917|Vigna unguiculata OX=3917|Vigna unguiculata OX=3917|Vigna unguiculata OX=3917|Vigna unguiculata OX=3917|Vigna unguiculata OX=3917|Petunia hybrida…				N	N	full	[267 to 293]|[259 to 285]|[250 to 276]	R	D			T	[b2+1, b3+1, b4+1, b5+1, b6+1, b9+1, b11+1, b12+1, b13+1, b15+1, b16+1, b18+1];[y2+1, y3+1, y4+1, y5+1, y6+1, y7+1, y8+1, y9+1, y10+1, y11+1, y12+1, y13+1, y14+1, y15+1, y16+1, y17+1, y18+1, y19+1]	[b2+1:243.13390, b3+1:300.15522, b4+1:399.22398, b5+1:496.27487, b6+1:609.36085, b9+1:976.52246, b11+1:1254.61512, b12+1:1367.69579, b13+1:1468.74594, b15+1:1582.79084, b16+1:1729.85014, b18+1:1901.93104];[y2+1:335.14703, y3+1:498.21301, y4+1:635.27063, y5+1:706.30779, y6+1:819.39053, y7+1:906.42531, y8+1:1007.47405, y9+1:1121.51493, y10+1:1192.55141, y11+1:1293.60107, y12+1:1440.66281, y13+1:149…	[b2+1:-0.00004, b3+1:-0.00018, b4+1:0.00017, b5+1:-0.00171, b6+1:0.00021, b9+1:-0.00599, b11+1:-0.00360, b12+1:-0.00700, b13+1:-0.00453, b15+1:-0.00255, b16+1:-0.01167, b18+1:-0.01556];[y2+1:-0.00257, y3+1:0.00008, y4+1:-0.00121, y5+1:-0.00117, y6+1:-0.00249, y7+1:0.00026, y8+1:0.00133, y9+1:-0.00073, y10+1:-0.00136, y11+1:0.00063, y12+1:-0.00605, y13+1:-0.00335, y14+1:0.00130, y15+1:0.00841, y16…	[b2+1:-0.16, b3+1:-0.60, b4+1:0.44, b5+1:-3.44, b6+1:0.34, b9+1:-6.14, b11+1:-2.87, b12+1:-5.12, b13+1:-3.08, b15+1:-1.61, b16+1:-6.75, b18+1:-8.19];[y2+1:-7.69, y3+1:0.16, y4+1:-1.91, y5+1:-1.65, y6+1:-3.04, y7+1:0.28, y8+1:1.32, y9+1:-0.65, y10+1:-1.14, y11+1:0.49, y12+1:-4.20, y13+1:-2.24, y14+1:0.84, y15+1:5.08, y16+1:14.78, y17+1:13.59, y18+1:-0.29, y19+1:3.48]	[b2+1:196073, b3+1:594129, b4+1:100753, b5+1:19055, b6+1:31185, b9+1:14965, b11+1:24002, b12+1:41086, b13+1:14450, b15+1:36738, b16+1:18713, b18+1:22020];[y2+1:99468, y3+1:202587, y4+1:267801, y5+1:254297, y6+1:138345, y7+1:231946, y8+1:160504, y9+1:259309, y10+1:178128, y11+1:182458, y12+1:46337, y13+1:56712, y14+1:145520, y15+1:170049, y16+1:60874, y17+1:89199, y18+1:56576, y19+1:29177]	30			38	0	0
39012	116.208	200	18554072	39002	2	1287.64	2573.26	30.297	25.297	0	SINPDEAVAYGAAVQAAILSGEGNEK	SINPDEAVAYGAAVQAAILSGEGNEK	SINPDEAVAYGAAVQAAILSGEGNEK	1				0	0	2573.26	-0.00024	-0.09	000005F|000225F|000423F|14553857|P27322	|Heat shock cognate 70 kDa protein 2	|primary:HSC-2	||||Solanum lycopersicum OX=4081				N	N	full	[301 to 326]|[372 to 397]|[354 to 379]|[368 to 393]	K	V			T	[b2+1, b3+1, b6+1, b7+1, b8+1, b9+1, b10+1, b11+1, b12+1, b13+1];[y2+1, y3+1, y4+1, y5+1, y6+1, y7+1, y8+1, y9+1, y10+1, y11+1, y12+1, y13+1, y14+1, y15+1, y16+1, y17+1, y18+1, y19+1, y20+1, y21+1]	[b2+1:201.12317, b3+1:315.16668, b6+1:656.28911, b7+1:727.32410, b8+1:826.39480, b9+1:897.43181, b10+1:1060.48501, b11+1:1117.52494, b12+1:1188.55670, b13+1:1259.59224];[y2+1:276.15464, y3+1:390.19663, y4+1:447.21972, y5+1:576.26101, y6+1:633.28239, y7+1:720.31525, y8+1:833.39859, y9+1:946.48187, y10+1:1017.52107, y11+1:1088.55765, y12+1:1216.61628, y13+1:1315.68491, y14+1:1386.72191, y15+1:1457.…	[b2+1:-0.00019, b3+1:0.00038, b6+1:0.00051, b7+1:-0.00161, b8+1:0.00068, b9+1:0.00057, b10+1:-0.00955, b11+1:0.00891, b12+1:0.00356, b13+1:0.00198];[y2+1:-0.00075, y3+1:-0.00169, y4+1:-0.00007, y5+1:-0.00137, y6+1:-0.00146, y7+1:-0.00063, y8+1:-0.00135, y9+1:-0.00213, y10+1:-0.00004, y11+1:-0.00058, y12+1:-0.00053, y13+1:-0.00031, y14+1:-0.00042, y15+1:-0.00248, y16+1:0.00158, y17+1:-0.00128, y18…	[b2+1:-0.97, b3+1:1.21, b6+1:0.78, b7+1:-2.22, b8+1:0.82, b9+1:0.64, b10+1:-9.02, b11+1:7.98, b12+1:3.00, b13+1:1.58];[y2+1:-2.74, y3+1:-4.35, y4+1:-0.16, y5+1:-2.38, y6+1:-2.30, y7+1:-0.87, y8+1:-1.62, y9+1:-2.25, y10+1:-0.04, y11+1:-0.53, y12+1:-0.43, y13+1:-0.24, y14+1:-0.30, y15+1:-1.70, y16+1:1.04, y17+1:-0.76, y18+1:3.05, y19+1:3.79, y20+1:6.84, y21+1:-13.19]	[b2+1:68746, b3+1:86144, b6+1:38049, b7+1:107760, b8+1:86039, b9+1:56605, b10+1:48252, b11+1:22293, b12+1:25640, b13+1:22291];[y2+1:31587, y3+1:40529, y4+1:201373, y5+1:59971, y6+1:258201, y7+1:475625, y8+1:504434, y9+1:251854, y10+1:217632, y11+1:236598, y12+1:237129, y13+1:226672, y14+1:277145, y15+1:144851, y16+1:646134, y17+1:395917, y18+1:483698, y19+1:158666, y20+1:86293, y21+1:19457]	30			39	0	0
37526	119.529	188	14756028	37501	2	1114.53	2227.04	30.297	25.297	0	GFFEVTHDVSNLTCADFLR	GFFEVTHDVSNLTC[Common Fixed:Carbamidomethyl on C]ADFLR	GFFEVTHDVSNLTCADFLR	1	Carbamidomethyl on C	C2H3NO	C2H3NO	0	0	2227.04	0.00516	2.32	000000F|14570364|34466							N	N	full	[41 to 59]	K	A			T	[b2+1, b3+1, b4+1, b5+1, b6+1, b7+1, b8+1, b9+1, b10+1, b11+1, b12+1, b13+1, b16+1, b18+1];[y1+1, y2+1, y3+1, y4+1, y5+1, y6+1, y7+1, y8+1, y9+1, y10+1, y11+1, y12+1, y13+2, y14+1, y15+1, y16+1]	[b2+1:205.09711, b3+1:352.16489, b4+1:481.20809, b5+1:580.27621, b6+1:681.32313, b7+1:818.38269, b8+1:933.41026, b9+1:1032.48024, b10+1:1119.50688, b11+1:1233.55673, b12+1:1346.64112, b13+1:1447.67473, b16+1:1793.79754, b18+1:2053.90505];[y1+1:175.11892, y2+1:288.20348, y3+1:435.27103, y4+1:550.29940, y5+1:621.33659, y6+1:781.36625, y7+1:882.41335, y8+1:995.49603, y9+1:1109.53862, y10+1:1196.5733…	[b2+1:-0.00005, b3+1:-0.00067, b4+1:-0.00007, b5+1:-0.00036, b6+1:-0.00113, b7+1:-0.00048, b8+1:0.00015, b9+1:0.00172, b10+1:-0.00367, b11+1:0.00325, b12+1:0.00358, b13+1:-0.01049, b16+1:0.01761, b18+1:-0.02735];[y1+1:-0.00004, y2+1:0.00046, y3+1:-0.00040, y4+1:0.00102, y5+1:0.00111, y6+1:0.00012, y7+1:-0.00046, y8+1:-0.00184, y9+1:-0.00219, y10+1:0.00048, y11+1:0.00095, y12+1:0.00030, y13+2:-0.0…	[b2+1:-0.23, b3+1:-1.92, b4+1:-0.14, b5+1:-0.62, b6+1:-1.66, b7+1:-0.59, b8+1:0.16, b9+1:1.66, b10+1:-3.28, b11+1:2.64, b12+1:2.66, b13+1:-7.25, b16+1:9.82, b18+1:-13.32];[y1+1:-0.21, y2+1:1.60, y3+1:-0.91, y4+1:1.86, y5+1:1.78, y6+1:0.15, y7+1:-0.53, y8+1:-1.86, y9+1:-1.97, y10+1:0.40, y11+1:0.74, y12+1:0.21, y13+2:-0.34, y14+1:0.52, y15+1:1.80, y16+1:2.88]	[b2+1:75393, b3+1:249933, b4+1:226480, b5+1:67918, b6+1:68596, b7+1:67936, b8+1:225509, b9+1:123641, b10+1:34724, b11+1:34896, b12+1:54498, b13+1:23772, b16+1:46072, b18+1:16403];[y1+1:193480, y2+1:35361, y3+1:349896, y4+1:58634, y5+1:54930, y6+1:90751, y7+1:178938, y8+1:94995, y9+1:118435, y10+1:447163, y11+1:354739, y12+1:511390, y13+2:79573, y14+1:387233, y15+1:77600, y16+1:30006]	30			40	0	0
40709	118.76	200	2.36564e+06	40692	3	1151.91	3452.71	30.291	25.261	0	FQSSAVSALQEAAEAYLVGLFEDTNLCAIHAK	FQSSAVSALQEAAEAYLVGLFEDTNLC[Common Fixed:Carbamidomethyl on C]AIHAK	FQSSAVSALQEAAEAYLVGLFEDTNLCAIHAK	1	Carbamidomethyl on C	C2H3NO	C2H3NO	0	0	3452.69	0.01337	3.87	000231F|53262							N	N	full	[142 to 173]	R	R			T	[b2+1, b3+1, b4+1, b5+1, b6+1, b7+1, b8+1, b9+1, b10+1, b12+1, b20+1];[y3+1, y4+1, y5+1, y6+1, y7+1, y8+1, y9+1, y10+1, y11+1, y12+1, y13+1, y14+1, y15+1, y16+1, y17+1, y18+1, y19+1, y20+1, y21+1]	[b2+1:276.13396, b3+1:363.16718, b4+1:450.19782, b5+1:521.23751, b6+1:620.30706, b7+1:707.33455, b8+1:778.36539, b9+1:891.45526, b10+1:1019.51908, b12+1:1219.59738, b20+1:2036.04610];[y3+1:355.20856, y4+1:468.29444, y5+1:539.33035, y6+1:699.36042, y7+1:812.44767, y8+1:926.48250, y9+1:1027.53617, y10+1:1142.55537, y11+1:1271.61131, y12+1:1418.67044, y13+1:1531.75067, y14+1:1588.78401, y15+1:1687.8…	[b2+1:-0.00031, b3+1:0.00089, b4+1:-0.00051, b5+1:0.00207, b6+1:0.00320, b7+1:-0.00133, b8+1:-0.00761, b9+1:-0.00179, b10+1:0.00345, b12+1:0.00204, b20+1:0.01260];[y3+1:-0.00027, y4+1:0.00155, y5+1:0.00034, y6+1:-0.00023, y7+1:0.00295, y8+1:-0.00515, y9+1:0.00085, y10+1:-0.00690, y11+1:0.00645, y12+1:-0.00284, y13+1:-0.00667, y14+1:0.00521, y15+1:-0.00422, y16+1:0.00550, y17+1:0.01607, y18+1:-0.0…	[b2+1:-1.13, b3+1:2.45, b4+1:-1.13, b5+1:3.98, b6+1:5.17, b7+1:-1.89, b8+1:-9.78, b9+1:-2.02, b10+1:3.38, b12+1:1.67, b20+1:6.19];[y3+1:-0.75, y4+1:3.31, y5+1:0.64, y6+1:-0.33, y7+1:3.64, y8+1:-5.57, y9+1:0.83, y10+1:-6.04, y11+1:5.08, y12+1:-2.00, y13+1:-4.36, y14+1:3.28, y15+1:-2.50, y16+1:3.05, y17+1:8.18, y18+1:-12.38, y19+1:-2.25, y20+1:2.20, y21+1:-8.77]	[b2+1:84665, b3+1:19394, b4+1:3998, b5+1:11539, b6+1:23148, b7+1:4197, b8+1:5973, b9+1:6111, b10+1:10664, b12+1:6190, b20+1:13416];[y3+1:44881, y4+1:12406, y5+1:11405, y6+1:26093, y7+1:13178, y8+1:13877, y9+1:23281, y10+1:19389, y11+1:32937, y12+1:54855, y13+1:19356, y14+1:105248, y15+1:46532, y16+1:24172, y17+1:16419, y18+1:12359, y19+1:8991, y20+1:8279, y21+1:4747]	30			41	0	0
27403	107.216	200	1456443	27397	2	870.923	1739.83	30.27	19.188	0	GGGIGGGGGAGGGAGGAGGAGGGIGK	GGGIGGGGGAGGGAGGAGGAGGGIGK	GGGIGGGGGAGGGAGGAGGAGGGIGK	1				0	0	1739.83	0.00064	0.37	000195F							N	N	full	[140 to 165]	K	G			T	[b2+1, b3+1, b4+1, b5+1, b6+1, b7+1, b10+1, b11+1, b14+1, b20+1];[y1+1, y2+1, y3+1, y4+1, y5+1, y6+1, y7+1, y8+1, y9+1, y10+1, y11+1, y12+1, y13+1, y14+1, y15+1, y16+1, y17+1, y18+1, y19+1, y22+1]	[b2+1:115.05003, b3+1:172.07171, b4+1:285.15567, b5+1:342.17709, b6+1:399.19848, b7+1:456.22075, b10+1:641.30308, b11+1:698.32242, b14+1:883.40546, b20+1:1253.55859];[y1+1:147.11282, y2+1:204.13427, y3+1:317.21764, y4+1:374.23863, y5+1:431.25834, y6+1:488.28208, y7+1:559.32179, y8+1:616.34296, y9+1:673.36420, y10+1:744.39909, y11+1:801.42087, y12+1:858.44253, y13+1:929.47980, y14+1:986.50116, y15…	[b2+1:-0.00018, b3+1:0.00004, b4+1:-0.00006, b5+1:-0.00011, b6+1:-0.00018, b7+1:0.00062, b10+1:0.00292, b11+1:0.00079, b14+1:0.00379, b20+1:-0.00317];[y1+1:0.00001, y2+1:0.00000, y3+1:-0.00069, y4+1:-0.00116, y5+1:-0.00292, y6+1:-0.00064, y7+1:0.00195, y8+1:0.00166, y9+1:0.00143, y10+1:-0.00079, y11+1:-0.00047, y12+1:-0.00027, y13+1:-0.00012, y14+1:-0.00022, y15+1:-0.00491, y16+1:-0.00129, y17+1:…	[b2+1:-1.54, b3+1:0.26, b4+1:-0.21, b5+1:-0.31, b6+1:-0.46, b7+1:1.37, b10+1:4.55, b11+1:1.14, b14+1:4.29, b20+1:-2.53];[y1+1:0.10, y2+1:-0.01, y3+1:-2.17, y4+1:-3.11, y5+1:-6.78, y6+1:-1.32, y7+1:3.50, y8+1:2.70, y9+1:2.13, y10+1:-1.06, y11+1:-0.59, y12+1:-0.32, y13+1:-0.12, y14+1:-0.23, y15+1:-4.71, y16+1:-1.18, y17+1:-5.87, y18+1:1.03, y19+1:-7.80, y22+1:4.68]	[b2+1:3625, b3+1:8010, b4+1:6848, b5+1:4288, b6+1:2457, b7+1:3291, b10+1:4103, b11+1:2457, b14+1:2459, b20+1:2152];[y1+1:11341, y2+1:38715, y3+1:5563, y4+1:8642, y5+1:10214, y6+1:24546, y7+1:9397, y8+1:9791, y9+1:28545, y10+1:11362, y11+1:16260, y12+1:39470, y13+1:11436, y14+1:15761, y15+1:21032, y16+1:46109, y17+1:8388, y18+1:12299, y19+1:10910, y22+1:14196]	30			42	0	0
39054	119.031	200	7562203	39035	2	1237.68	2473.35	30.25	3.034	0	VETGVIKPGMVVTFAPTGLTTEVK	VETGVIKPGMVVTFAPTGLTTEVK	VETGVIKPGMVVTFAPTGLTTEVK	1				0	1	2473.35	0.00269	1.09	000189F|000295F							N	N	full	[107 to 130]	R	S			T	[b2+1, b3+1, b4+1, b5+1, b6+1, b7+1, b8+1, b10+1, b11+1, b12+1, b13+1, b14+1, b15+1, b17+1];[y2+1, y3+1, y4+1, y5+1, y7+1, y8+1, y9+1, y10+1, y11+1, y12+1, y13+1, y14+1, y16+1, y17+1, y18+2, y19+1]	[b2+1:229.11782, b3+1:330.16595, b4+1:387.18677, b5+1:486.25553, b6+1:599.34534, b7+1:727.43710, b8+1:824.48151, b10+1:1012.53901, b11+1:1111.61576, b12+1:1210.68250, b13+1:1311.71702, b14+1:1458.80242, b15+1:1529.84525, b17+1:1727.91672];[y2+1:246.18126, y3+1:375.22251, y4+1:476.27147, y5+1:577.31788, y7+1:747.42562, y8+1:848.47131, y9+1:945.52456, y10+1:1016.56098, y11+1:1163.62575, y12+1:1264.…	[b2+1:-0.00046, b3+1:-0.00001, b4+1:-0.00065, b5+1:-0.00031, b6+1:0.00544, b7+1:0.00223, b8+1:-0.00612, b10+1:-0.01057, b11+1:-0.00223, b12+1:-0.00391, b13+1:-0.01707, b14+1:-0.00008, b15+1:0.00564, b17+1:-0.02333];[y2+1:0.00004, y3+1:-0.00130, y4+1:-0.00002, y5+1:-0.00129, y7+1:0.00092, y8+1:-0.00107, y9+1:-0.00058, y10+1:-0.00127, y11+1:-0.00491, y12+1:-0.00086, y13+1:0.00027, y14+1:0.00092, y1…	[b2+1:-2.03, b3+1:-0.04, b4+1:-1.69, b5+1:-0.63, b6+1:9.09, b7+1:3.08, b8+1:-7.44, b10+1:-10.45, b11+1:-2.01, b12+1:-3.23, b13+1:-13.02, b14+1:-0.05, b15+1:3.69, b17+1:-13.51];[y2+1:0.18, y3+1:-3.47, y4+1:-0.05, y5+1:-2.23, y7+1:1.24, y8+1:-1.26, y9+1:-0.61, y10+1:-1.25, y11+1:-4.23, y12+1:-0.68, y13+1:0.20, y14+1:0.63, y16+1:-2.32, y17+1:1.34, y18+2:-2.39, y19+1:0.98]	[b2+1:46152, b3+1:22096, b4+1:130182, b5+1:207612, b6+1:206360, b7+1:23174, b8+1:17663, b10+1:14574, b11+1:19866, b12+1:23737, b13+1:12198, b14+1:16397, b15+1:66188, b17+1:7690];[y2+1:48866, y3+1:12635, y4+1:30175, y5+1:44247, y7+1:27317, y8+1:9536, y9+1:180635, y10+1:76886, y11+1:34699, y12+1:62382, y13+1:50828, y14+1:27537, y16+1:29371, y17+1:399309, y18+2:20668, y19+1:21267]	30			43	0	0
39763	117.453	200	47750664	39756	3	1313.93	3938.78	30.249	25.249	0	YLGPFSGEPPSYLTGEFPGDYGWDTAGLSADPETFAK	YLGPFSGEPPSYLTGEFPGDYGWDTAGLSADPETFAK	YLGPFSGEPPSYLTGEFPGDYGWDTAGLSADPETFAK	1				0	0	3938.78	-0.00365	-0.93	000042F|13847							N	N	full	[95 to 131]	K	N			T	[b5+1, b6+1, b7+1, b8+1, b9+1, b11+1, b12+1, b13+1, b14+1, b15+1, b16+1, b17+1];[y3+1, y4+1, y5+1, y6+1, y7+1, y8+1, y9+1, y10+1, y11+1, y12+1, y13+1, y14+1, y15+1, y16+1, y17+1, y20+1, y21+2, y29+2]	[b5+1:578.29989, b6+1:665.32772, b7+1:722.35433, b8+1:851.39222, b9+1:948.44605, b11+1:1132.53119, b12+1:1295.59575, b13+1:1408.66337, b14+1:1509.72184, b15+1:1566.72940, b16+1:1695.79409, b17+1:1842.86745];[y3+1:365.21809, y4+1:466.26593, y5+1:595.30832, y6+1:692.36043, y7+1:807.38625, y8+1:878.42372, y9+1:965.45722, y10+1:1078.53937, y11+1:1135.56195, y12+1:1206.59942, y13+1:1307.64775, y14+1:1…	[b5+1:0.00258, b6+1:-0.00162, b7+1:0.00353, b8+1:-0.00117, b9+1:-0.00011, b11+1:0.00023, b12+1:0.00147, b13+1:-0.01497, b14+1:-0.00418, b15+1:-0.01808, b16+1:0.00401, b17+1:0.00896];[y3+1:-0.00024, y4+1:-0.00008, y5+1:-0.00029, y6+1:-0.00093, y7+1:-0.00206, y8+1:-0.00171, y9+1:-0.00023, y10+1:-0.00215, y11+1:-0.00103, y12+1:-0.00067, y13+1:-0.00002, y14+1:-0.00060, y15+1:-0.00131, y16+1:-0.00410,…	[b5+1:4.48, b6+1:-2.43, b7+1:4.89, b8+1:-1.38, b9+1:-0.11, b11+1:0.21, b12+1:1.14, b13+1:-10.64, b14+1:-2.77, b15+1:-11.55, b16+1:2.37, b17+1:4.86];[y3+1:-0.67, y4+1:-0.16, y5+1:-0.48, y6+1:-1.35, y7+1:-2.56, y8+1:-1.94, y9+1:-0.24, y10+1:-1.99, y11+1:-0.91, y12+1:-0.56, y13+1:-0.01, y14+1:-0.42, y15+1:-0.82, y16+1:-2.46, y17+1:4.64, y20+1:0.39, y21+2:3.51, y29+2:-0.99]	[b5+1:84563, b6+1:50974, b7+1:64773, b8+1:658894, b9+1:92026, b11+1:176235, b12+1:314327, b13+1:309667, b14+1:137765, b15+1:89905, b16+1:194984, b17+1:354634];[y3+1:332821, y4+1:426519, y5+1:55558, y6+1:2851225, y7+1:502487, y8+1:408633, y9+1:1279062, y10+1:272491, y11+1:1029870, y12+1:366165, y13+1:416943, y14+1:412726, y15+1:117550, y16+1:269016, y17+1:121501, y20+1:306581, y21+2:91923, y29+2:1…	30			44	0	0
40783	118.924	77	593092	40770	4	1272.12	5084.44	29.559	3.066	0	CYHIEPVAGEENQFIAYVAYPLDLFEEGSVTNMFTSIVGNVFGFK	[Common Artifact:Ammonia loss on C]C[Common Fixed:Carbamidomethyl on C]YHIEPVAGEENQFIAYVAYPLDLFEEGSVTNMFTSIVGNVFGFK	CYHIEPVAGEENQFIAYVAYPLDLFEEGSVTNMFTSIVGNVFGFK	1	Ammonia loss on C Carbamidomethyl on C	C2O	C2O	1	0	5084.39	0.04972	9.78	000015F|000514F|000559F|000563F|000564F|000572F|P48690	|Ribulose bisphosphate carboxylase large chain	|primary:rbcL	||||||||||||||||||Castanea sativa OX=21020|Castanea sativa OX=21020|Castanea sativa OX=21020				N	N	full	[92 to 136]|[84 to 128]	R	A			T	[b3+1, b4+1, b5+1, b7+1, b8+1, b9+1, b10+1, b11+1, b12+1, b13+1, b14+1, b15+1, b16+1];[y3+1, y4+1, y5+1, y6+1, y7+1, y8+1, y9+1, y10+1, y11+1, y12+1, y14+1, y15+1, y16+1, y17+1, y18+1, y21+1]	[b3+1:444.13502, b4+1:557.21521, b5+1:686.25606, b7+1:882.38406, b8+1:953.41890, b9+1:1010.44225, b10+1:1139.48133, b11+1:1268.52622, b12+1:1382.58110, b13+1:1510.64149, b14+1:1657.68724, b15+1:1770.77398, b16+1:1841.82359];[y3+1:351.20384, y4+1:498.27208, y5+1:597.34335, y6+1:711.38199, y7+1:768.40468, y8+1:867.46877, y9+1:980.56064, y10+1:1067.58492, y11+1:1168.65140, y12+1:1315.69934, y14+1:15…	[b3+1:0.00141, b4+1:-0.00247, b5+1:-0.00421, b7+1:0.00261, b8+1:0.00033, b9+1:0.00222, b10+1:-0.00129, b11+1:0.00100, b12+1:0.01296, b13+1:0.01477, b14+1:-0.00790, b15+1:-0.00522, b16+1:0.00728];[y3+1:0.00116, y4+1:0.00099, y5+1:0.00384, y6+1:-0.00044, y7+1:0.00077, y8+1:-0.00355, y9+1:0.00426, y10+1:-0.00348, y11+1:0.01531, y12+1:-0.00516, y14+1:-0.01761, y15+1:0.00094, y16+1:-0.02590, y17+1:-0.…	[b3+1:3.18, b4+1:-4.45, b5+1:-6.15, b7+1:2.96, b8+1:0.35, b9+1:2.20, b10+1:-1.13, b11+1:0.79, b12+1:9.38, b13+1:9.78, b14+1:-4.77, b15+1:-2.95, b16+1:3.95];[y3+1:3.31, y4+1:1.99, y5+1:6.43, y6+1:-0.62, y7+1:1.01, y8+1:-4.10, y9+1:4.35, y10+1:-3.27, y11+1:13.11, y12+1:-3.92, y14+1:-11.29, y15+1:0.57, y16+1:-14.72, y17+1:-9.06, y18+1:-10.30, y21+1:-5.06]	[b3+1:4762, b4+1:4251, b5+1:21681, b7+1:14395, b8+1:15540, b9+1:4077, b10+1:7309, b11+1:9024, b12+1:3843, b13+1:13209, b14+1:18404, b15+1:7840, b16+1:12838];[y3+1:17260, y4+1:16706, y5+1:3996, y6+1:10033, y7+1:32125, y8+1:23465, y9+1:6708, y10+1:12893, y11+1:11741, y12+1:16387, y14+1:8374, y15+1:15567, y16+1:5704, y17+1:3169, y18+1:6554, y21+1:3513]	29			45	0	0
42094	110.12	193	11371604	42086	2	1215.64	2429.26	29.473	24.441	0	TNDLAGDGTTTSVVLAQGLIAEGVK	TNDLAGDGTTTSVVLAQGLIAEGVK	TNDLAGDGTTTSVVLAQGLIAEGVK	1				0	0	2429.26	-0.00094	-0.39	C0Z361|P08927	Chaperonin 60 subunit beta 3, chloroplastic|RuBisCO large subunit-binding protein subunit beta, chloroplastic	primary:CPN60B3|	Arabidopsis thaliana OX=3702|				N	N	full	[132 to 156]|[130 to 154]	K	V			T	[b2+1, b3+1, b4+1, b5+1, b6+1, b7+1, b8+1, b9+1, b13+1];[y2+1, y3+1, y4+1, y5+1, y6+1, y7+1, y8+1, y9+1, y10+1, y11+1, y12+1, y13+1, y14+1, y15+1, y16+1, y17+1, y18+1, y19+1, y20+1, y21+1]	[b2+1:216.09743, b3+1:331.12473, b4+1:444.20935, b5+1:515.24972, b6+1:572.26540, b7+1:687.29200, b8+1:744.31489, b9+1:845.36523, b13+1:1233.56326];[y2+1:246.18283, y3+1:303.20304, y4+1:432.24499, y5+1:503.28240, y6+1:616.36647, y7+1:729.44990, y8+1:786.47333, y9+1:914.53247, y10+1:985.56768, y11+1:1098.65495, y12+1:1197.72599, y13+1:1296.80215, y14+1:1383.82143, y15+1:1484.86903, y16+1:1585.91590…	[b2+1:-0.00046, b3+1:-0.00009, b4+1:0.00046, b5+1:0.00372, b6+1:-0.00207, b7+1:-0.00241, b8+1:-0.00099, b9+1:0.00168, b13+1:0.00391];[y2+1:0.00161, y3+1:0.00036, y4+1:-0.00028, y5+1:0.00001, y6+1:0.00002, y7+1:-0.00062, y8+1:0.00135, y9+1:0.00191, y10+1:0.00001, y11+1:0.00321, y12+1:0.00584, y13+1:0.01359, y14+1:0.00084, y15+1:0.00076, y16+1:-0.00005, y17+1:-0.00757, y18+1:0.00538, y19+1:0.01774,…	[b2+1:-2.12, b3+1:-0.28, b4+1:1.04, b5+1:7.22, b6+1:-3.62, b7+1:-3.51, b8+1:-1.33, b9+1:1.99, b13+1:3.17];[y2+1:6.57, y3+1:1.19, y4+1:-0.65, y5+1:0.03, y6+1:0.03, y7+1:-0.85, y8+1:1.72, y9+1:2.09, y10+1:0.01, y11+1:2.93, y12+1:4.88, y13+1:10.49, y14+1:0.61, y15+1:0.51, y16+1:-0.03, y17+1:-4.49, y18+1:3.09, y19+1:9.55, y20+1:6.02, y21+1:11.21]	[b2+1:117153, b3+1:630111, b4+1:130080, b5+1:98330, b6+1:27046, b7+1:52188, b8+1:19924, b9+1:36359, b13+1:15668];[y2+1:22613, y3+1:197588, y4+1:122673, y5+1:369377, y6+1:163662, y7+1:46054, y8+1:310481, y9+1:188029, y10+1:439891, y11+1:423395, y12+1:460057, y13+1:183391, y14+1:272400, y15+1:216603, y16+1:236001, y17+1:60006, y18+1:172676, y19+1:52984, y20+1:208006, y21+1:101583]	29			46	0	0
42662	110.849	200	111808910	42658	2	1038.58	2075.14	29.402	23.318	0	VPLAVLGAETDQLSPPELVK	VPLAVLGAETDQLSPPELVK	VPLAVLGAETDQLSPPELVK	1				0	0	2075.15	-0.00824	-3.97	000089F|14583883|96916							N	N	full	[14 to 33]	K	Q			T	[b2+1, b3+1, b4+1, b5+1, b6+1, b7+1, b8+1, b9+1, b11+1, b12+1, b13+1, b14+1];[y1+1, y2+1, y3+1, y5+1, y6+1, y7+1, y8+1, y9+1, y10+1, y11+1, y12+1, y13+1, y14+1, y15+1, y16+1, y17+1, y18+1]	[b2+1:197.12835, b3+1:310.21262, b4+1:381.24919, b5+1:480.31771, b6+1:593.40114, b7+1:650.42042, b8+1:721.46129, b9+1:850.49763, b11+1:1066.58089, b12+1:1194.63432, b13+1:1307.71400, b14+1:1394.73814];[y1+1:147.11286, y2+1:246.18170, y3+1:359.26443, y5+1:585.36074, y6+1:682.41278, y7+1:769.44565, y8+1:882.53388, y9+1:1010.58688, y10+1:1125.60943, y11+1:1226.66153, y12+1:1355.70703, y13+1:1426.744…	[b2+1:-0.00011, b3+1:0.00010, b4+1:-0.00044, b5+1:-0.00034, b6+1:-0.00097, b7+1:-0.00316, b8+1:0.00060, b9+1:-0.00565, b11+1:0.00298, b12+1:-0.00216, b13+1:-0.00654, b14+1:-0.01443];[y1+1:0.00006, y2+1:0.00048, y3+1:-0.00085, y5+1:0.00010, y6+1:-0.00063, y7+1:0.00022, y8+1:0.00438, y9+1:-0.00119, y10+1:-0.00558, y11+1:-0.00116, y12+1:0.00174, y13+1:0.00196, y14+1:-0.00157, y15+1:0.00234, y16+1:0.…	[b2+1:-0.54, b3+1:0.34, b4+1:-1.15, b5+1:-0.70, b6+1:-1.63, b7+1:-4.86, b8+1:0.84, b9+1:-6.65, b11+1:2.80, b12+1:-1.81, b13+1:-5.01, b14+1:-10.35];[y1+1:0.38, y2+1:1.95, y3+1:-2.38, y5+1:0.17, y6+1:-0.92, y7+1:0.29, y8+1:4.97, y9+1:-1.18, y10+1:-4.96, y11+1:-0.95, y12+1:1.28, y13+1:1.38, y14+1:-1.06, y15+1:1.47, y16+1:0.83, y17+1:3.82, y18+1:11.33]	[b2+1:1524250, b3+1:1012568, b4+1:8238610, b5+1:3381205, b6+1:1348000, b7+1:458512, b8+1:486254, b9+1:388144, b11+1:220768, b12+1:271332, b13+1:223836, b14+1:179640];[y1+1:412625, y2+1:323329, y3+1:462330, y5+1:596353, y6+1:8514026, y7+1:2016761, y8+1:481079, y9+1:763289, y10+1:508333, y11+1:1027830, y12+1:1108236, y13+1:1143380, y14+1:4801824, y15+1:3126877, y16+1:1018712, y17+1:568760, y18+1:32…	29			47	0	0
35479	113.137	151	7328121	35473	2	1204.05	2406.08	29.397	24.378	0|0|1|1	AVSAGAVAEGEVVEGEGACCGGSVGK	AVSAGAVAEGEVVEGEGAC[Common Fixed:Carbamidomethyl on C]C[Common Fixed:Carbamidomethyl on C]GGSVGK	AVSAGAVAEGEVVEGEGACCGGSVGK	1	Carbamidomethyl on C Carbamidomethyl on C	C4H6N2O2	C4H6N2O2	0	0	2406.08	0.0042	1.74	000004F							N	N	full	[57 to 82]	K	V			T	[b2+1, b3+1, b5+1, b6+1, b7+1, b8+1, b9+1, b10+1, b11+1, b12+1];[y2+1, y3+1, y4+1, y5+1, y6+1, y7+1, y8+1, y9+1, y10+1, y11+1, y12+1, y13+1, y14+1, y15+1, y16+1, y17+1, y18+1, y19+1, y20+1]	[b2+1:171.11272, b3+1:258.14456, b5+1:386.20297, b6+1:457.23997, b7+1:556.31106, b8+1:627.34423, b9+1:756.38372, b10+1:813.41872, b11+1:942.45498, b12+1:1041.52223];[y2+1:204.13427, y3+1:303.20281, y4+1:390.23380, y5+1:447.25745, y6+1:504.27734, y7+1:664.30720, y8+1:824.33621, y9+1:895.37555, y10+1:952.39639, y11+1:1081.44388, y12+1:1138.46124, y13+1:1267.50439, y14+1:1366.57243, y15+1:1465.64206…	[b2+1:-0.00008, b3+1:-0.00027, b5+1:-0.00044, b6+1:-0.00056, b7+1:0.00212, b8+1:-0.00182, b9+1:-0.00492, b10+1:0.00862, b11+1:0.00228, b12+1:0.00111];[y2+1:0.00000, y3+1:0.00013, y4+1:-0.00091, y5+1:0.00127, y6+1:-0.00030, y7+1:-0.00108, y8+1:-0.00272, y9+1:-0.00050, y10+1:-0.00112, y11+1:0.00377, y12+1:-0.00033, y13+1:0.00023, y14+1:-0.00014, y15+1:0.00107, y16+1:-0.00277, y17+1:0.00070, y18+1:-…	[b2+1:-0.48, b3+1:-1.05, b5+1:-1.13, b6+1:-1.22, b7+1:3.82, b8+1:-2.90, b9+1:-6.51, b10+1:10.61, b11+1:2.42, b12+1:1.07];[y2+1:0.00, y3+1:0.43, y4+1:-2.34, y5+1:2.85, y6+1:-0.59, y7+1:-1.63, y8+1:-3.31, y9+1:-0.56, y10+1:-1.18, y11+1:3.49, y12+1:-0.29, y13+1:0.18, y14+1:-0.11, y15+1:0.73, y16+1:-1.74, y17+1:0.42, y18+1:-3.06, y19+1:14.09, y20+1:-0.03]	[b2+1:49777, b3+1:45360, b5+1:122835, b6+1:278195, b7+1:106765, b8+1:51297, b9+1:39201, b10+1:29077, b11+1:48031, b12+1:32941];[y2+1:126241, y3+1:35684, y4+1:37033, y5+1:36342, y6+1:82614, y7+1:86334, y8+1:111902, y9+1:53070, y10+1:171157, y11+1:47020, y12+1:314727, y13+1:180001, y14+1:190928, y15+1:98140, y16+1:36559, y17+1:179375, y18+1:106223, y19+1:167021, y20+1:45596]	29			48	0	0
34494	117.198	200	11916595	34485	2	1007.54	2013.06	29.386	20.274	0	VSPVDMESAAVALISLQQR	VSPVDMESAAVALISLQQR	VSPVDMESAAVALISLQQR	1				0	0	2013.06	-0.00048	-0.24	000189F|90825							N	N	full	[48 to 66]	K	V			T	[b2+1, b3+1, b4+1, b5+1, b6+1, b7+1, b8+1, b9+1, b10+1, b11+1, b12+1, b15+1];[y1+1, y2+1, y3+1, y4+1, y5+1, y6+1, y7+1, y8+1, y9+1, y10+1, y11+1, y12+1, y13+1, y14+1, y15+1, y16+1, y17+1]	[b2+1:187.10740, b3+1:284.16056, b4+1:383.22832, b5+1:498.25718, b6+1:629.29599, b7+1:758.33694, b8+1:845.37012, b9+1:916.41202, b10+1:987.44691, b11+1:1086.51073, b12+1:1157.55385, b15+1:1470.76249];[y1+1:175.11905, y2+1:303.17738, y3+1:431.23621, y4+1:544.32067, y5+1:631.35294, y6+1:744.43618, y7+1:857.52003, y8+1:928.55687, y9+1:1027.62545, y10+1:1098.66247, y11+1:1169.70034, y12+1:1256.73151,…	[b2+1:-0.00032, b3+1:0.00007, b4+1:-0.00058, b5+1:0.00134, b6+1:-0.00033, b7+1:-0.00198, b8+1:-0.00082, b9+1:0.00396, b10+1:0.00173, b11+1:-0.00286, b12+1:0.00315, b15+1:0.01163];[y1+1:0.00010, y2+1:-0.00015, y3+1:0.00011, y4+1:0.00050, y5+1:0.00074, y6+1:-0.00008, y7+1:-0.00030, y8+1:-0.00058, y9+1:-0.00040, y10+1:-0.00050, y11+1:0.00026, y12+1:-0.00060, y13+1:-0.00078, y14+1:-0.00031, y15+1:-0.…	[b2+1:-1.73, b3+1:0.26, b4+1:-1.51, b5+1:2.69, b6+1:-0.53, b7+1:-2.61, b8+1:-0.98, b9+1:4.33, b10+1:1.76, b11+1:-2.63, b12+1:2.73, b15+1:7.91];[y1+1:0.56, y2+1:-0.50, y3+1:0.24, y4+1:0.93, y5+1:1.17, y6+1:-0.11, y7+1:-0.35, y8+1:-0.62, y9+1:-0.39, y10+1:-0.45, y11+1:0.22, y12+1:-0.48, y13+1:-0.56, y14+1:-0.21, y15+1:-0.96, y16+1:6.57, y17+1:3.82]	[b2+1:25076, b3+1:65391, b4+1:21419, b5+1:27589, b6+1:35340, b7+1:42029, b8+1:12119, b9+1:34269, b10+1:68274, b11+1:32602, b12+1:20552, b15+1:15027];[y1+1:98559, y2+1:58669, y3+1:104931, y4+1:95548, y5+1:433955, y6+1:271648, y7+1:294263, y8+1:705257, y9+1:422204, y10+1:454436, y11+1:248523, y12+1:464948, y13+1:255061, y14+1:110500, y15+1:162460, y16+1:13085, y17+1:9978]	29			49	0	0
38214	114.839	200	15437236	38196	2	1160.54	2319.06	29.357	2.018	0|0|0|0|0|0|0|0|0|0|0|0|0|0|0|0|0|0|0|0|0|1|1|1|1|1|1|1|1|1|1|1|1|1|1|1|1|1|1|1|1|1|1|1|1|0|0|0|0|0|0|0|0|0|0|0|0|0|0|0|0|0|0|0|0|0|0|0|0|0|0|0|1|1|1|1|1|1|1|1|1|1|1|1|1|1|1|1|1|1|1|1|1|1|1|1|0|0|0|0|0|0|0|0|0|0|0|0|0|0|0|0|0|0|0|0|0|0|0|0|0|0|0|1|1|1|1|1|1|1|1|1|1|1|1|1|1|1|1|1|1|1|1|1|1|1|1|0|0|0|0|0|0	MGINPIMMSAGELESGNAGEPAK	MGINPIM[Common Variable:Oxidation on M]MSAGELESGNAGEPAK	MGINPIMMSAGELESGNAGEPAK	1	Oxidation on M	O	O	1	0	2319.05	0.00137	0.59	O64981|P10896|Q01587	Ribulose bisphosphate carboxylase/oxygenase activase, chloroplastic	primary:RCA1|primary:RCA|	Phaseolus vulgaris OX=3885|Phaseolus vulgaris OX=3885|Phaseolus vulgaris OX=3885|Phaseolus vulgaris OX=3885|Phaseolus vulgaris OX=3885|Phaseolus vulgaris OX=3885|Phaseolus vulgaris OX=3885|Phaseolus vulgaris OX=3885|Phaseolus vulgaris OX=3885|Phaseolus vulgaris OX=3885|Phaseolus vulgaris OX=3885|Phaseolus vulgaris OX=3885|Phaseolus vulgaris OX=3885|Phaseolus vulgaris OX=3885|Phaseolus vulgaris OX…				N	N	full	[186 to 208]|[182 to 204]|[179 to 201]	K	L			T	[b2+1, b3+1, b4+1, b5+1, b6+1, b7+1, b8+1, b10+1, b12+1, b13+1, b14+1];[y2+1, y3+1, y4+1, y5+1, y6+1, y7+1, y8+1, y9+1, y10+1, y11+1, y12+1, y13+1, y14+1, y15+1, y16+1, y17+1, y18+1, y19+1]	[b2+1:189.06920, b3+1:302.15313, b4+1:416.19555, b5+1:513.24739, b6+1:626.33464, b7+1:773.36825, b8+1:904.40765, b10+1:1062.48161, b12+1:1248.54208, b13+1:1361.63122, b14+1:1490.67118];[y2+1:218.14990, y3+1:315.20275, y4+1:444.24322, y5+1:501.26689, y6+1:572.30679, y7+1:686.35010, y8+1:743.36830, y9+1:830.39799, y10+1:959.44258, y11+1:1072.52800, y12+1:1201.56282, y13+1:1258.59079, y14+1:1329.629…	[b2+1:-0.00002, b3+1:-0.00016, b4+1:-0.00067, b5+1:-0.00159, b6+1:0.00160, b7+1:-0.00020, b8+1:-0.00128, b10+1:0.00354, b12+1:-0.00005, b13+1:0.00503, b14+1:0.00239];[y2+1:-0.00002, y3+1:0.00007, y4+1:-0.00205, y5+1:0.00015, y6+1:0.00294, y7+1:0.00332, y8+1:0.00006, y9+1:-0.00228, y10+1:-0.00029, y11+1:0.00107, y12+1:-0.00670, y13+1:-0.00019, y14+1:0.00128, y15+1:0.00004, y16+1:0.00195, y17+1:0.0…	[b2+1:-0.12, b3+1:-0.54, b4+1:-1.62, b5+1:-3.10, b6+1:2.55, b7+1:-0.25, b8+1:-1.41, b10+1:3.33, b12+1:-0.04, b13+1:3.70, b14+1:1.60];[y2+1:-0.08, y3+1:0.22, y4+1:-4.63, y5+1:0.30, y6+1:5.15, y7+1:4.84, y8+1:0.08, y9+1:-2.75, y10+1:-0.30, y11+1:1.00, y12+1:-5.58, y13+1:-0.15, y14+1:0.97, y15+1:0.03, y16+1:1.26, y17+1:4.99, y18+1:-7.17, y19+1:9.10]	[b2+1:144972, b3+1:188199, b4+1:243835, b5+1:102962, b6+1:88649, b7+1:98445, b8+1:78035, b10+1:28894, b12+1:28184, b13+1:22156, b14+1:18224];[y2+1:84067, y3+1:878611, y4+1:54204, y5+1:196463, y6+1:152647, y7+1:54466, y8+1:179613, y9+1:303878, y10+1:211848, y11+1:250389, y12+1:67080, y13+1:490461, y14+1:304598, y15+1:499324, y16+1:384866, y17+1:192530, y18+1:43543, y19+1:124970]	29			50	0	0
30104	104.945	136	783518	30101	2	880.911	1759.81	29.347	18.289	0|0|0|1|1|0|0|0|1|1|0|0|0|1|1	GGGFGGGAGGGAGAGGGVGGGAGGGK	GGGFGGGAGGGAGAGGGVGGGAGGGK	GGGFGGGAGGGAGAGGGVGGGAGGGK	1				0	0	1759.8	0.00822	4.67	000057F|000390F|14473567							N	N	full	[199 to 224]|[189 to 214]	K	G			T	[b2+1, b3+1, b4+1, b5+1, b6+1, b11+1, b12+1];[y1+1, y2+1, y3+1, y4+1, y5+1, y6+1, y7+1, y8+1, y9+1, y10+1, y11+1, y12+1, y13+1, y14+1, y15+1, y16+1, y17+1, y18+1, y19+1, y20+1, y21+1, y22+1]	[b2+1:115.05082, b3+1:172.07168, b4+1:319.13776, b5+1:376.16109, b6+1:433.18305, b11+1:732.31247, b12+1:803.34106];[y1+1:147.11282, y2+1:204.13451, y3+1:261.15627, y4+1:318.17743, y5+1:389.21380, y6+1:446.23640, y7+1:503.25641, y8+1:560.27836, y9+1:659.34395, y10+1:716.36929, y11+1:773.39378, y12+1:830.41046, y13+1:901.44106, y14+1:958.46806, y15+1:1029.50702, y16+1:1086.53206, y17+1:1143.55100, …	[b2+1:0.00062, b3+1:0.00001, b4+1:-0.00232, b5+1:-0.00045, b6+1:0.00004, b11+1:0.00650, b12+1:-0.00203];[y1+1:0.00002, y2+1:0.00024, y3+1:0.00053, y4+1:0.00024, y5+1:-0.00051, y6+1:0.00063, y7+1:-0.00083, y8+1:-0.00034, y9+1:-0.00317, y10+1:0.00071, y11+1:0.00374, y12+1:-0.00104, y13+1:-0.00756, y14+1:-0.00203, y15+1:-0.00018, y16+1:0.00340, y17+1:0.00087, y18+1:-0.00031, y19+1:-0.01018, y20+1:0.…	[b2+1:5.43, b3+1:0.05, b4+1:-7.30, b5+1:-1.21, b6+1:0.10, b11+1:8.88, b12+1:-2.53];[y1+1:0.12, y2+1:1.17, y3+1:2.06, y4+1:0.75, y5+1:-1.31, y6+1:1.41, y7+1:-1.65, y8+1:-0.60, y9+1:-4.81, y10+1:1.00, y11+1:4.85, y12+1:-1.26, y13+1:-8.39, y14+1:-2.11, y15+1:-0.17, y16+1:3.13, y17+1:0.77, y18+1:-0.26, y19+1:-8.01, y20+1:3.12, y21+1:-3.68, y22+1:-4.44]	[b2+1:1511, b3+1:3533, b4+1:2104, b5+1:2143, b6+1:1711, b11+1:1515, b12+1:2249];[y1+1:4324, y2+1:4028, y3+1:5871, y4+1:12953, y5+1:5441, y6+1:6670, y7+1:9434, y8+1:31893, y9+1:4798, y10+1:7100, y11+1:9951, y12+1:32475, y13+1:9840, y14+1:27553, y15+1:9820, y16+1:10629, y17+1:11761, y18+1:30056, y19+1:6231, y20+1:5329, y21+1:4066, y22+1:6826]	29			51	0	0
39679	117.332	200	4.08296e+06	39678	3	1085.87	3254.6	29.313	24.313	0	AMVSIGGPKPNNDATAIDPSIAISQMAGNTASR	AMVSIGGPKPNNDATAIDPSIAISQMAGNTASR	AMVSIGGPKPNNDATAIDPSIAISQMAGNTASR	1				0	1	3254.6	-0.0027	-0.83	116168							N	N	full	[60 to 92]	K	K			T	[b3+1, b4+1, b5+1, b7+1, b9+1, b12+1, b13+1, b14+1, b15+1, b16+1, b17+1, b18+1];[y2+1, y3+1, y4+1, y5+1, y6+1, y7+1, y8+1, y9+1, y10+1, y11+1, y12+1, y13+1, y14+1, y15+1, y16+1, y17+1, y18+1]	[b3+1:302.15313, b4+1:389.18495, b5+1:502.27070, b7+1:616.30871, b9+1:841.46513, b12+1:1166.58653, b13+1:1281.63000, b14+1:1352.66176, b15+1:1453.71060, b16+1:1524.75823, b17+1:1637.83674, b18+1:1752.85934];[y2+1:262.15093, y3+1:333.18836, y4+1:434.23501, y5+1:548.27934, y6+1:605.29888, y7+1:676.33674, y8+1:807.37552, y9+1:935.43859, y10+1:1022.46803, y11+1:1135.55100, y12+1:1206.58946, y13+1:131…	[b3+1:-0.00016, b4+1:-0.00037, b5+1:0.00131, b7+1:-0.00360, b9+1:0.00509, b12+1:-0.01213, b13+1:0.00441, b14+1:-0.00095, b15+1:0.00021, b16+1:0.01072, b17+1:0.00517, b18+1:0.00083];[y2+1:-0.00005, y3+1:0.00026, y4+1:-0.00077, y5+1:0.00064, y6+1:-0.00128, y7+1:-0.00054, y8+1:-0.00224, y9+1:0.00225, y10+1:-0.00034, y11+1:-0.00144, y12+1:-0.00008, y13+1:0.00499, y14+1:-0.00627, y15+1:0.00067, y16+1:…	[b3+1:-0.52, b4+1:-0.95, b5+1:2.62, b7+1:-5.85, b9+1:6.06, b12+1:-10.41, b13+1:3.44, b14+1:-0.71, b15+1:0.15, b16+1:7.04, b17+1:3.16, b18+1:0.47];[y2+1:-0.20, y3+1:0.79, y4+1:-1.77, y5+1:1.17, y6+1:-2.12, y7+1:-0.80, y8+1:-2.78, y9+1:2.41, y10+1:-0.33, y11+1:-1.26, y12+1:-0.07, y13+1:3.78, y14+1:-4.46, y15+1:0.45, y16+1:-0.61, y17+1:8.29, y18+1:-2.06]	[b3+1:12502, b4+1:11557, b5+1:6771, b7+1:5661, b9+1:16960, b12+1:6427, b13+1:17135, b14+1:15828, b15+1:12253, b16+1:21846, b17+1:42227, b18+1:75218];[y2+1:27990, y3+1:14285, y4+1:23751, y5+1:20147, y6+1:73309, y7+1:77467, y8+1:66413, y9+1:53684, y10+1:160787, y11+1:93839, y12+1:132063, y13+1:20192, y14+1:16368, y15+1:160289, y16+1:70508, y17+1:15353, y18+1:7570]	29			52	0	0
42391	110.504	200	9316840	42372	2	1415.23	2828.44	29.305	24.305	0	AAEEIIFGEPEVTTGAAGDLQQITGLAK	AAEEIIFGEPEVTTGAAGDLQQITGLAK	AAEEIIFGEPEVTTGAAGDLQQITGLAK	1				0	0	2828.44	-0.00409	-1.45	Q655S1	ATP-dependent zinc metalloprotease FTSH 2, chloroplastic	primary:FTSH2	Oryza sativa subsp. japonica OX=39947				N	N	full	[535 to 562]	R	Q			T	[b3+1, b4+1, b5+1, b6+1, b7+1, b8+1, b9+1];[y2+1, y3+1, y4+1, y5+1, y6+1, y7+1, y8+1, y9+1, y10+1, y11+1, y12+1, y13+1, y14+1, y15+1, y16+1, y17+1, y18+1, y19+1, y20+1, y21+1, y22+1, y23+1]	[b3+1:272.12494, b4+1:401.16642, b5+1:514.25087, b6+1:627.33575, b7+1:774.40200, b8+1:831.42427, b9+1:960.46556];[y2+1:218.15007, y3+1:331.23586, y4+1:388.25523, y5+1:489.30312, y6+1:602.38788, y7+1:730.44974, y8+1:858.50721, y9+1:971.58958, y10+1:1086.62380, y11+1:1143.64027, y12+1:1214.67236, y13+1:1285.70604, y14+1:1342.72995, y15+1:1443.78120, y16+1:1544.82927, y17+1:1643.89480, y18+1:1772.96…	[b3+1:0.00085, b4+1:-0.00027, b5+1:0.00012, b6+1:0.00093, b7+1:-0.00123, b8+1:-0.00043, b9+1:-0.00173];[y2+1:0.00015, y3+1:0.00188, y4+1:-0.00022, y5+1:0.00000, y6+1:0.00069, y7+1:0.00397, y8+1:0.00287, y9+1:0.00118, y10+1:0.00845, y11+1:0.00345, y12+1:-0.00157, y13+1:-0.00501, y14+1:-0.00256, y15+1:0.00101, y16+1:0.00141, y17+1:-0.00147, y18+1:0.02512, y19+1:0.01189, y20+1:-0.01022, y21+1:0.0088…	[b3+1:3.12, b4+1:-0.67, b5+1:0.23, b6+1:1.48, b7+1:-1.59, b8+1:-0.52, b9+1:-1.80];[y2+1:0.71, y3+1:5.70, y4+1:-0.56, y5+1:0.00, y6+1:1.15, y7+1:5.45, y8+1:3.34, y9+1:1.21, y10+1:7.78, y11+1:3.02, y12+1:-1.29, y13+1:-3.90, y14+1:-1.90, y15+1:0.70, y16+1:0.91, y17+1:-0.90, y18+1:14.18, y19+1:6.36, y20+1:-5.12, y21+1:4.30, y22+1:5.75, y23+1:11.22]	[b3+1:65498, b4+1:239477, b5+1:303834, b6+1:125745, b7+1:46666, b8+1:56729, b9+1:68912];[y2+1:41780, y3+1:11780, y4+1:68217, y5+1:111990, y6+1:49776, y7+1:42540, y8+1:41246, y9+1:114042, y10+1:25992, y11+1:97730, y12+1:101508, y13+1:42159, y14+1:100886, y15+1:77685, y16+1:171727, y17+1:53128, y18+1:12829, y19+1:501463, y20+1:23884, y21+1:131563, y22+1:84112, y23+1:26133]	29			53	0	0
34366	116.938	162	15278290	34359	2	1145.58	2289.16	29.303	10.199	0	AAVTPAFDAQFPGVNGLGISMAR	AAVTPAFDAQFPGVNGLGISMAR	AAVTPAFDAQFPGVNGLGISMAR	1				0	0	2289.16	-0.00249	-1.09	14543180							N	N	full	[99 to 121]	K	A			T	[b2+1, b3+1, b4+1, b5+1, b6+1, b7+1, b8+1, b9+1, b10+1, b11+1];[y1+1, y2+1, y3+1, y4+1, y5+1, y6+1, y7+1, y8+1, y9+1, y10+1, y11+1, y12+1, y13+1, y14+1, y15+1, y16+1, y17+1, y18+1, y19+1]	[b2+1:143.08148, b3+1:242.14976, b4+1:343.19758, b5+1:440.25389, b6+1:511.28962, b7+1:658.35388, b8+1:773.38210, b9+1:844.41658, b10+1:972.47453, b11+1:1119.55026];[y1+1:175.11889, y2+1:246.15591, y3+1:377.19474, y4+1:464.22867, y5+1:577.31311, y6+1:634.33378, y7+1:747.42059, y8+1:804.43876, y9+1:918.48151, y10+1:1017.55068, y11+1:1074.57013, y12+1:1171.62428, y13+1:1318.69311, y14+1:1446.75387, …	[b2+1:-0.00002, b3+1:-0.00016, b4+1:-0.00002, b5+1:0.00353, b6+1:0.00215, b7+1:-0.00201, b8+1:-0.00073, b9+1:-0.00337, b10+1:-0.00399, b11+1:0.00333];[y1+1:-0.00006, y2+1:-0.00015, y3+1:-0.00182, y4+1:0.00009, y5+1:0.00046, y6+1:-0.00033, y7+1:0.00242, y8+1:-0.00087, y9+1:-0.00105, y10+1:-0.00030, y11+1:-0.00231, y12+1:-0.00093, y13+1:-0.00051, y14+1:0.00168, y15+1:0.00197, y16+1:-0.00109, y17+1:…	[b2+1:-0.17, b3+1:-0.65, b4+1:-0.05, b5+1:8.05, b6+1:4.21, b7+1:-3.06, b8+1:-0.95, b9+1:-3.99, b10+1:-4.11, b11+1:2.97];[y1+1:-0.37, y2+1:-0.63, y3+1:-4.83, y4+1:0.20, y5+1:0.81, y6+1:-0.52, y7+1:3.25, y8+1:-1.08, y9+1:-1.15, y10+1:-0.30, y11+1:-2.15, y12+1:-0.79, y13+1:-0.39, y14+1:1.16, y15+1:1.30, y16+1:-0.67, y17+1:5.73, y18+1:6.79, y19+1:5.41]	[b2+1:94563, b3+1:239660, b4+1:210808, b5+1:20834, b6+1:35788, b7+1:37792, b8+1:28534, b9+1:35056, b10+1:44231, b11+1:49109];[y1+1:100575, y2+1:47539, y3+1:39543, y4+1:170295, y5+1:24590, y6+1:179193, y7+1:31593, y8+1:134394, y9+1:235553, y10+1:37163, y11+1:108342, y12+1:1523077, y13+1:487404, y14+1:158105, y15+1:175889, y16+1:149221, y17+1:65360, y18+1:26790, y19+1:138422]	29			54	0	0
42539	110.689	200	41603720	42528	2	1537.73	3073.44	29.286	24.275	0	GGSDNVLNNIWYQPEEVFPIDGTPEQR	GGSDNVLNNIWYQPEEVFPIDGTPEQR	GGSDNVLNNIWYQPEEVFPIDGTPEQR	1				0	0	3073.44	0.00187	0.61	67414							N	N	full	[44 to 70]	K	E			T	[b4+1, b5+1, b6+1, b7+1, b8+1, b9+1, b10+1, b11+1, b12+1, b13+1];[y2+1, y4+1, y5+1, y6+1, y7+1, y8+1, y9+1, y10+1, y11+1, y12+1, y13+1, y14+1, y15+1, y16+1, y17+1, y18+1, y19+1, y20+1, y21+1]	[b4+1:317.10932, b5+1:431.15148, b6+1:530.21474, b7+1:643.31013, b8+1:757.34887, b9+1:871.39403, b10+1:984.47117, b11+1:1170.55496, b12+1:1333.61952, b13+1:1461.67004];[y2+1:303.17743, y4+1:529.27278, y5+1:630.32160, y6+1:687.34168, y7+1:802.36926, y8+1:915.44896, y9+1:1012.50516, y10+1:1159.57327, y11+1:1258.64003, y12+1:1387.68397, y13+1:1516.72326, y14+1:1613.78221, y15+1:1741.84312, y16+1:190…	[b4+1:0.00014, b5+1:-0.00062, b6+1:-0.00578, b7+1:0.00555, b8+1:0.00137, b9+1:0.00360, b10+1:-0.00333, b11+1:0.00114, b12+1:0.00238, b13+1:-0.00567];[y2+1:-0.00010, y4+1:-0.00010, y5+1:0.00104, y6+1:-0.00035, y7+1:0.00028, y8+1:-0.00408, y9+1:-0.00064, y10+1:-0.00095, y11+1:-0.00260, y12+1:-0.00125, y13+1:-0.00455, y14+1:0.00164, y15+1:0.00396, y16+1:0.02497, y17+1:0.00240, y18+1:0.00793, y19+1:0…	[b4+1:0.45, b5+1:-1.44, b6+1:-10.92, b7+1:8.64, b8+1:1.81, b9+1:4.13, b10+1:-3.39, b11+1:0.98, b12+1:1.78, b13+1:-3.88];[y2+1:-0.32, y4+1:-0.20, y5+1:1.65, y6+1:-0.51, y7+1:0.36, y8+1:-4.46, y9+1:-0.63, y10+1:-0.82, y11+1:-2.06, y12+1:-0.90, y13+1:-3.00, y14+1:1.01, y15+1:2.28, y16+1:13.12, y17+1:1.15, y18+1:3.60, y19+1:7.44, y20+1:14.43, y21+1:1.31]	[b4+1:56007, b5+1:49465, b6+1:162303, b7+1:213808, b8+1:106280, b9+1:152714, b10+1:269821, b11+1:100547, b12+1:130513, b13+1:119734];[y2+1:459825, y4+1:847443, y5+1:86141, y6+1:2058483, y7+1:361816, y8+1:92439, y9+1:1576510, y10+1:701691, y11+1:226313, y12+1:177174, y13+1:49961, y14+1:1571073, y15+1:325270, y16+1:384257, y17+1:1145252, y18+1:202967, y19+1:152188, y20+1:46302, y21+1:89169]	29			55	0	0
41260	108.659	200	6.89262e+06	41250	2	1193.1	2384.18	29.262	17.215	0	GSDIDPQEAQQTLEIAEVNLSK	GSDIDPQEAQQTLEIAEVNLSK	GSDIDPQEAQQTLEIAEVNLSK	1				0	0	2384.17	0.00575	2.41	000116F							N	N	full	[100 to 121]	K	A			T	[b3+1, b4+1, b5+1, b6+1, b7+1, b8+1, b9+1, b10+1, b11+1, b12+1, b13+1, b14+1];[y2+1, y3+1, y4+1, y5+1, y6+1, y7+1, y8+1, y9+1, y10+1, y11+1, y12+1, y13+1, y14+1, y15+1, y16+1, y17+1, y18+1]	[b3+1:260.08761, b4+1:373.17024, b5+1:488.19700, b6+1:585.24757, b7+1:713.30163, b8+1:842.35239, b9+1:913.38555, b10+1:1041.44455, b11+1:1169.51149, b12+1:1270.55623, b13+1:1383.63880, b14+1:1512.68487];[y2+1:234.14485, y3+1:347.22806, y4+1:461.27129, y5+1:560.34048, y6+1:689.38239, y7+1:760.41891, y8+1:873.50331, y9+1:1002.54577, y10+1:1115.63005, y11+1:1216.67845, y12+1:1344.73990, y13+1:1472.7…	[b3+1:-0.00010, b4+1:-0.00153, b5+1:-0.00172, b6+1:-0.00392, b7+1:-0.00843, b8+1:-0.00026, b9+1:-0.00422, b10+1:-0.00379, b11+1:0.00457, b12+1:0.00163, b13+1:0.00014, b14+1:0.00361];[y2+1:0.00001, y3+1:-0.00084, y4+1:-0.00053, y5+1:0.00024, y6+1:-0.00044, y7+1:-0.00104, y8+1:-0.00070, y9+1:-0.00083, y10+1:-0.00061, y11+1:0.00011, y12+1:0.00298, y13+1:-0.00123, y14+1:0.00238, y15+1:-0.00331, y16+1…	[b3+1:-0.39, b4+1:-4.12, b5+1:-3.53, b6+1:-6.70, b7+1:-11.84, b8+1:-0.31, b9+1:-4.62, b10+1:-3.64, b11+1:3.91, b12+1:1.28, b13+1:0.10, b14+1:2.39];[y2+1:0.06, y3+1:-2.42, y4+1:-1.15, y5+1:0.43, y6+1:-0.64, y7+1:-1.37, y8+1:-0.80, y9+1:-0.83, y10+1:-0.55, y11+1:0.09, y12+1:2.22, y13+1:-0.84, y14+1:1.54, y15+1:-1.98, y16+1:2.40, y17+1:8.35, y18+1:-5.68]	[b3+1:76594, b4+1:23452, b5+1:46864, b6+1:8697, b7+1:27123, b8+1:40344, b9+1:43587, b10+1:18241, b11+1:10620, b12+1:8897, b13+1:9514, b14+1:8594];[y2+1:81558, y3+1:61768, y4+1:164675, y5+1:96659, y6+1:83833, y7+1:168027, y8+1:93391, y9+1:88854, y10+1:74593, y11+1:124368, y12+1:75953, y13+1:73413, y14+1:129184, y15+1:61091, y16+1:11210, y17+1:71331, y18+1:20795]	29			56	0	0
28226	111.954	200	2.84466e+06	28217	3	895.789	2684.35	29.255	24.239	0	LASVPSGGGGAVAYSAPTGGAAAAPAAAAESK	LASVPSGGGGAVAYSAPTGGAAAAPAAAAESK	LASVPSGGGGAVAYSAPTGGAAAAPAAAAESK	1				0	0	2684.34	0.00565	2.11	87783							N	N	full	[42 to 73]	K	K			T	[b2+1, b3+1, b4+1, b7+1, b9+1, b11+1, b12+1, b13+1, b14+1, b15+1, b16+1];[y1+1, y2+1, y3+1, y4+1, y5+1, y6+1, y7+1, y8+1, y9+1, y10+1, y11+1, y12+1, y13+1, y14+1, y15+1, y16+1, y17+1, y18+1]	[b2+1:185.12870, b3+1:272.16014, b4+1:371.23017, b7+1:612.33275, b9+1:726.37270, b11+1:854.44231, b12+1:953.50572, b13+1:1024.53771, b14+1:1187.60180, b15+1:1274.64312, b16+1:1345.67895];[y1+1:147.11276, y2+1:234.14499, y3+1:363.18617, y4+1:434.22344, y5+1:505.26083, y6+1:576.29945, y7+1:647.32991, y8+1:744.38880, y9+1:815.42531, y10+1:886.46176, y11+1:957.49772, y12+1:1028.53599, y13+1:1085.5576…	[b2+1:0.00024, b3+1:-0.00034, b4+1:0.00127, b7+1:-0.00241, b9+1:-0.00538, b11+1:0.00565, b12+1:0.00064, b13+1:-0.00448, b14+1:-0.00372, b15+1:0.00557, b16+1:0.00430];[y1+1:-0.00004, y2+1:0.00015, y3+1:-0.00126, y4+1:-0.00110, y5+1:-0.00082, y6+1:0.00068, y7+1:-0.00597, y8+1:0.00016, y9+1:-0.00045, y10+1:-0.00111, y11+1:-0.00227, y12+1:-0.00110, y13+1:-0.00088, y14+1:0.00374, y15+1:0.00493, y16+1:…	[b2+1:1.31, b3+1:-1.26, b4+1:3.43, b7+1:-3.94, b9+1:-7.41, b11+1:6.62, b12+1:0.68, b13+1:-4.38, b14+1:-3.13, b15+1:4.38, b16+1:3.20];[y1+1:-0.29, y2+1:0.66, y3+1:-3.47, y4+1:-2.54, y5+1:-1.63, y6+1:1.18, y7+1:-9.23, y8+1:0.21, y9+1:-0.55, y10+1:-1.26, y11+1:-2.37, y12+1:-1.08, y13+1:-0.81, y14+1:3.27, y15+1:3.97, y16+1:0.69, y17+1:-7.17, y18+1:2.14]	[b2+1:24277, b3+1:21671, b4+1:11364, b7+1:3638, b9+1:5213, b11+1:12945, b12+1:18853, b13+1:15939, b14+1:3883, b15+1:3585, b16+1:12501];[y1+1:8658, y2+1:20472, y3+1:6620, y4+1:18007, y5+1:15348, y6+1:12620, y7+1:3958, y8+1:142316, y9+1:72645, y10+1:72643, y11+1:64384, y12+1:18167, y13+1:22358, y14+1:34534, y15+1:12534, y16+1:59632, y17+1:4061, y18+1:3598]	29			57	0	0
39200	119.227	200	20927672	39191	3	993.486	2977.44	29.245	24.245	0	NPEEIPWGQVGADFIVESTGVFTDKDK	NPEEIPWGQVGADFIVESTGVFTDKDK	NPEEIPWGQVGADFIVESTGVFTDKDK	1				0	1	2977.43	0.00113	0.38	000006F|14566125|69863							N	N	full	[16 to 42]	R	A			T	[b2+1, b3+1, b4+1, b5+1, b6+1, b7+1, b9+1, b10+1, b13+1, b14+1];[y2+1, y3+1, y4+1, y5+1, y6+1, y7+1, y8+1, y9+1, y10+1, y11+1, y12+1, y13+1, y14+1, y15+1, y16+1, y17+1, y18+1, y20+2, y23+2]	[b2+1:212.10274, b3+1:341.14578, b4+1:470.18623, b5+1:583.27170, b6+1:680.32305, b7+1:866.40053, b9+1:1051.48540, b10+1:1150.56195, b13+1:1393.63975, b14+1:1540.72425];[y2+1:262.13948, y3+1:390.23410, y4+1:505.26189, y5+1:606.30833, y6+1:753.37732, y7+1:852.44808, y8+1:909.46676, y9+1:1010.51439, y10+1:1097.54620, y11+1:1226.59041, y12+1:1325.65866, y13+1:1438.74047, y14+1:1585.81142, y15+1:1700.…	[b2+1:-0.00023, b3+1:0.00022, b4+1:-0.00192, b5+1:-0.00052, b6+1:-0.00193, b7+1:-0.00376, b9+1:0.00106, b10+1:0.00921, b13+1:0.00148, b14+1:0.01757];[y2+1:-0.00027, y3+1:-0.00061, y4+1:0.00024, y5+1:-0.00101, y6+1:-0.00043, y7+1:0.00192, y8+1:-0.00086, y9+1:-0.00092, y10+1:-0.00113, y11+1:0.00049, y12+1:0.00033, y13+1:-0.00193, y14+1:0.00060, y15+1:-0.00313, y16+1:0.00347, y17+1:0.01192, y18+1:0.…	[b2+1:-1.07, b3+1:0.64, b4+1:-4.09, b5+1:-0.89, b6+1:-2.85, b7+1:-4.35, b9+1:1.01, b10+1:8.01, b13+1:1.06, b14+1:11.41];[y2+1:-1.03, y3+1:-1.56, y4+1:0.47, y5+1:-1.66, y6+1:-0.57, y7+1:2.25, y8+1:-0.95, y9+1:-0.91, y10+1:-1.03, y11+1:0.40, y12+1:0.25, y13+1:-1.34, y14+1:0.38, y15+1:-1.84, y16+1:1.96, y17+1:6.52, y18+1:3.19, y20+2:1.06, y23+2:-3.57]	[b2+1:301434, b3+1:254611, b4+1:1032217, b5+1:390713, b6+1:31397, b7+1:29832, b9+1:67200, b10+1:64969, b13+1:38394, b14+1:30476];[y2+1:63018, y3+1:138162, y4+1:73608, y5+1:121297, y6+1:236892, y7+1:55270, y8+1:177818, y9+1:125972, y10+1:264457, y11+1:310539, y12+1:391033, y13+1:139563, y14+1:146889, y15+1:117950, y16+1:52125, y17+1:273789, y18+1:88990, y20+2:70150, y23+2:48940]	29			58	0	0
38282	114.955	200	7.23079e+06	38274	2	1110.5	2218.99	29.18	1.003	0|0|0|0|1|1|0|1|0|0|0|1|1|1|0|1|0|0|1|0|1|0|1|1|0|0|0|0|0|0|1|0|1|1|0|0|0|1|1|1|1|1|1|0|0|0|0|0|0|0	GNGAGKPPGGCCSGISAVNNMAK	GNGAGKPPGGC[Common Fixed:Carbamidomethyl on C]C[Common Fixed:Carbamidomethyl on C]SGISAVNNM[Common Variable:Oxidation on M]AK	GNGAGKPPGGCCSGISAVNNMAK	1	Carbamidomethyl on C Carbamidomethyl on C Oxidation on M	C4H6N2O3	C4H6N2O3	1	1	2218.99	-0.0014	-0.63	000175F							N	N	full	[75 to 97]	K	T			T	[b2+1, b3+1, b4+1, b5+1, b6+1, b7+1, b9+1, b10+1, b12+1, b13+1, b15+1, b16+1, b17+1, b18+1, b19+1];[y2+1, y3+1, y4+1, y5+1, y6+1, y7+1, y8+1, y10+1, y12+1, y13+1, y14+1, y15+1, y16+1, y17+1]	[b2+1:172.07148, b3+1:229.09315, b4+1:300.13038, b5+1:357.15166, b6+1:485.24671, b7+1:582.30048, b9+1:736.37517, b10+1:793.38960, b12+1:1113.44701, b13+1:1200.49123, b15+1:1370.59480, b16+1:1457.63315, b17+1:1528.66687, b18+1:1627.73233, b19+1:1741.77204];[y2+1:218.14982, y3+1:365.18542, y4+1:479.22650, y5+1:593.27082, y6+1:692.34006, y7+1:763.37768, y8+1:850.40799, y10+1:1020.51864, y12+1:1267.5…	[b2+1:-0.00019, b3+1:0.00002, b4+1:0.00013, b5+1:-0.00004, b6+1:0.00003, b7+1:0.00104, b9+1:0.00151, b10+1:-0.00553, b12+1:-0.00941, b13+1:0.00277, b15+1:0.00082, b16+1:0.00715, b17+1:0.00375, b18+1:0.00079, b19+1:-0.00243];[y2+1:-0.00010, y3+1:0.00010, y4+1:-0.00174, y5+1:-0.00035, y6+1:0.00048, y7+1:0.00098, y8+1:-0.00074, y10+1:0.00438, y12+1:-0.00817, y13+1:0.00115, y14+1:-0.01371, y15+1:0.00…	[b2+1:-1.09, b3+1:0.09, b4+1:0.43, b5+1:-0.13, b6+1:0.07, b7+1:1.79, b9+1:2.05, b10+1:-6.98, b12+1:-8.46, b13+1:2.31, b15+1:0.60, b16+1:4.91, b17+1:2.45, b18+1:0.49, b19+1:-1.39];[y2+1:-0.46, y3+1:0.28, y4+1:-3.65, y5+1:-0.60, y6+1:0.69, y7+1:1.29, y8+1:-0.88, y10+1:4.30, y12+1:-6.45, y13+1:0.80, y14+1:-9.24, y15+1:5.79, y16+1:-0.37, y17+1:1.97]	[b2+1:31280, b3+1:129617, b4+1:98566, b5+1:40841, b6+1:112391, b7+1:56807, b9+1:10775, b10+1:12974, b12+1:8418, b13+1:10174, b15+1:40156, b16+1:15738, b17+1:19316, b18+1:36817, b19+1:13303];[y2+1:25080, y3+1:34605, y4+1:39791, y5+1:68817, y6+1:27880, y7+1:21890, y8+1:50837, y10+1:19670, y12+1:8668, y13+1:13947, y14+1:8894, y15+1:30626, y16+1:52184, y17+1:263859]	29			59	0	0
42277	110.376	81	6.307e+06	42268	2	1156.54	2311.08	28.507	23.507	0	LPMYGCTDATQVISEVEEAAK	LPMYGC[Common Fixed:Carbamidomethyl on C]TDATQVISEVEEAAK	LPMYGCTDATQVISEVEEAAK	1	Carbamidomethyl on C	C2H3NO	C2H3NO	0	0	2311.07	0.00405	1.75	000011F|14502534							N	N	full	[25 to 45]	K	E			T	[b2+1, b3+1, b4+1, b5+1, b6+1, b8+1, b9+1, b10+1, b11+1, b12+1, b13+1];[y2+1, y3+1, y4+1, y5+1, y6+1, y7+1, y8+1, y9+1, y10+1, y11+1, y12+1, y13+1, y14+1, y15+1, y16+1, y17+1, y18+1]	[b2+1:211.14410, b3+1:342.18425, b4+1:505.25026, b5+1:562.27130, b6+1:722.29415, b8+1:938.37553, b9+1:1009.39645, b10+1:1110.45081, b11+1:1238.50315, b12+1:1337.58467, b13+1:1450.65337];[y2+1:218.15047, y3+1:289.18728, y4+1:418.23172, y5+1:547.27228, y6+1:646.34172, y7+1:775.38380, y8+1:862.41302, y9+1:975.49735, y10+1:1074.56117, y11+1:1202.62193, y12+1:1303.66842, y13+1:1374.70869, y14+1:1489.7…	[b2+1:0.00000, b3+1:-0.00034, b4+1:0.00234, b5+1:0.00192, b6+1:-0.00588, b8+1:0.00088, b9+1:-0.01532, b10+1:-0.00864, b11+1:-0.01487, b12+1:-0.00176, b13+1:-0.01713];[y2+1:0.00055, y3+1:0.00025, y4+1:0.00210, y5+1:0.00006, y6+1:0.00109, y7+1:0.00058, y8+1:-0.00223, y9+1:-0.00197, y10+1:-0.00656, y11+1:-0.00438, y12+1:-0.00557, y13+1:-0.00242, y14+1:-0.00143, y15+1:-0.00421, y16+1:0.00930, y17+1:0…	[b2+1:0.00, b3+1:-0.99, b4+1:4.64, b5+1:3.42, b6+1:-8.15, b8+1:0.94, b9+1:-15.19, b10+1:-7.78, b11+1:-12.02, b12+1:-1.32, b13+1:-11.82];[y2+1:2.52, y3+1:0.88, y4+1:5.02, y5+1:0.12, y6+1:1.68, y7+1:0.75, y8+1:-2.59, y9+1:-2.02, y10+1:-6.11, y11+1:-3.64, y12+1:-4.28, y13+1:-1.76, y14+1:-0.96, y15+1:-2.65, y16+1:5.31, y17+1:11.77, y18+1:4.04]	[b2+1:252197, b3+1:111793, b4+1:67691, b5+1:26427, b6+1:47230, b8+1:53447, b9+1:30576, b10+1:47384, b11+1:99979, b12+1:104761, b13+1:74581];[y2+1:138997, y3+1:182652, y4+1:141769, y5+1:157082, y6+1:104830, y7+1:55700, y8+1:283902, y9+1:200160, y10+1:137708, y11+1:102909, y12+1:163142, y13+1:117496, y14+1:101461, y15+1:119475, y16+1:46721, y17+1:162681, y18+1:67993]	28			60	0	0
38567	115.439	177	9181392	38560	2	1055.05	2108.09	28.494	23.494	0	NIDDLIVSGGAGGGGVAVDAVPR	NIDDLIVSGGAGGGGVAVDAVPR	NIDDLIVSGGAGGGGVAVDAVPR	1				0	0	2108.09	0.00059	0.28	000043F|14462085							N	N	full	[43 to 65]	R	S			T	[b2+1, b3+1, b4+1, b5+1, b6+1, b7+1, b8+1, b10+1];[y1+1, y2+1, y3+1, y4+1, y5+1, y6+1, y7+1, y8+1, y9+1, y10+1, y11+1, y12+1, y13+1, y14+1, y15+1, y16+1, y17+1, y18+1, y19+1, y21+1]	[b2+1:228.13453, b3+1:343.16237, b4+1:458.18683, b5+1:571.27201, b6+1:684.35691, b7+1:783.42368, b8+1:870.45297, b10+1:984.51090];[y1+1:175.11920, y2+1:272.17161, y3+1:371.24073, y4+1:442.27764, y5+1:557.30813, y6+1:656.36697, y7+1:727.40796, y8+1:826.47595, y9+1:883.49094, y10+1:940.51618, y11+1:997.54527, y12+1:1054.56410, y13+1:1125.60272, y14+1:1182.62375, y15+1:1239.64551, y16+1:1326.67755, …	[b2+1:0.00027, b3+1:0.00116, b4+1:-0.00133, b5+1:-0.00021, b6+1:0.00063, b7+1:-0.00101, b8+1:-0.00375, b10+1:0.01125];[y1+1:0.00025, y2+1:-0.00011, y3+1:0.00060, y4+1:0.00039, y5+1:0.00394, y6+1:-0.00563, y7+1:-0.00175, y8+1:-0.00217, y9+1:-0.00865, y10+1:-0.00487, y11+1:0.00275, y12+1:0.00012, y13+1:0.00162, y14+1:0.00119, y15+1:0.00149, y16+1:0.00149, y17+1:0.00137, y18+1:0.00527, y19+1:-0.0142…	[b2+1:1.18, b3+1:3.40, b4+1:-2.90, b5+1:-0.37, b6+1:0.92, b7+1:-1.29, b8+1:-4.32, b10+1:11.44];[y1+1:1.42, y2+1:-0.39, y3+1:1.62, y4+1:0.89, y5+1:7.09, y6+1:-8.60, y7+1:-2.41, y8+1:-2.63, y9+1:-9.80, y10+1:-5.19, y11+1:2.76, y12+1:0.11, y13+1:1.44, y14+1:1.01, y15+1:1.20, y16+1:1.13, y17+1:0.96, y18+1:3.43, y19+1:-8.65, y21+1:-7.42]	[b2+1:169060, b3+1:50503, b4+1:331736, b5+1:312901, b6+1:136666, b7+1:58619, b8+1:15150, b10+1:9713];[y1+1:71281, y2+1:415769, y3+1:59812, y4+1:374200, y5+1:118534, y6+1:88137, y7+1:96573, y8+1:19301, y9+1:43310, y10+1:66232, y11+1:82555, y12+1:236166, y13+1:82520, y14+1:163021, y15+1:326869, y16+1:591068, y17+1:450698, y18+1:140618, y19+1:18234, y21+1:10953]	28			61	0	0
35327	117.451	200	14483254	35316	2	1062.06	2122.1	28.477	21.459	0	NIEDLIVSGGAGGGGVAVDAVPR	NIEDLIVSGGAGGGGVAVDAVPR	NIEDLIVSGGAGGGGVAVDAVPR	1				0	0	2122.1	-0.00547	-2.58	6289							N	N	full	[43 to 65]	R	S			T	[b2+1, b3+1, b4+1, b5+1, b6+1, b7+1, b11+1];[y1+1, y2+1, y3+1, y4+1, y5+1, y6+1, y7+1, y8+1, y9+1, y10+1, y11+1, y12+1, y13+1, y14+1, y15+1, y16+1, y17+1, y18+1, y19+1, y20+1, y21+1]	[b2+1:228.13426, b3+1:357.17649, b4+1:472.20228, b5+1:585.28757, b6+1:698.37159, b7+1:797.44608, b11+1:1069.54485];[y1+1:175.11897, y2+1:272.17155, y3+1:371.24006, y4+1:442.27743, y5+1:557.29843, y6+1:656.37353, y7+1:727.41096, y8+1:826.47373, y9+1:883.49700, y10+1:940.51893, y11+1:997.54190, y12+1:1054.56352, y13+1:1125.60077, y14+1:1182.62263, y15+1:1239.64499, y16+1:1326.67797, y17+1:1425.7442…	[b2+1:-0.00001, b3+1:-0.00037, b4+1:-0.00153, b5+1:-0.00029, b6+1:-0.00034, b7+1:0.00573, b11+1:-0.00757];[y1+1:0.00002, y2+1:-0.00016, y3+1:-0.00007, y4+1:0.00019, y5+1:-0.00576, y6+1:0.00093, y7+1:0.00125, y8+1:-0.00439, y9+1:-0.00259, y10+1:-0.00212, y11+1:-0.00062, y12+1:-0.00047, y13+1:-0.00033, y14+1:0.00007, y15+1:0.00096, y16+1:0.00192, y17+1:-0.00018, y18+1:0.00318, y19+1:0.01229, y20+1:…	[b2+1:-0.02, b3+1:-1.05, b4+1:-3.24, b5+1:-0.50, b6+1:-0.49, b7+1:7.20, b11+1:-7.08];[y1+1:0.13, y2+1:-0.61, y3+1:-0.19, y4+1:0.43, y5+1:-10.35, y6+1:1.42, y7+1:1.72, y8+1:-5.32, y9+1:-2.93, y10+1:-2.26, y11+1:-0.63, y12+1:-0.44, y13+1:-0.29, y14+1:0.06, y15+1:0.78, y16+1:1.45, y17+1:-0.13, y18+1:2.07, y19+1:7.44, y20+1:2.78, y21+1:-2.80]	[b2+1:309640, b3+1:101732, b4+1:459799, b5+1:487401, b6+1:202675, b7+1:85351, b11+1:19828];[y1+1:112969, y2+1:619735, y3+1:82178, y4+1:507832, y5+1:333613, y6+1:67667, y7+1:137035, y8+1:22933, y9+1:66303, y10+1:90053, y11+1:131817, y12+1:363615, y13+1:136101, y14+1:235351, y15+1:489763, y16+1:880232, y17+1:674249, y18+1:203536, y19+1:26255, y20+1:37480, y21+1:18915]	28			62	0	0
39300	116.722	195	6399583	39288	2	939.951	1877.89	28.423	22.327	0	DHADVSNQLYANYAIGK	DHADVSNQLYANYAIGK	DHADVSNQLYANYAIGK	1				0	0	1877.89	-0.00333	-1.77	Q43432	V-type proton ATPase subunit B 1						N	N	full	[392 to 408]	R	D			T	[b2+1, b3+1, b4+1, b5+1, b6+1, b7+1, b8+1, b9+1, b10+1, b11+1, b12+1, b14+1, b15+1];[y1+1, y2+1, y3+1, y4+1, y5+1, y6+1, y7+1, y8+1, y9+1, y10+1, y11+1, y12+1, y13+1, y14+1, y15+1]	[b2+1:253.09320, b3+1:324.13036, b4+1:439.15701, b5+1:538.22655, b6+1:625.25478, b7+1:739.30128, b8+1:867.35992, b9+1:980.44756, b10+1:1143.50378, b11+1:1214.54800, b12+1:1328.59150, b14+1:1562.70122, b15+1:1675.77475];[y1+1:147.11287, y2+1:204.13429, y3+1:317.21843, y4+1:388.25627, y5+1:551.31823, y6+1:665.36075, y7+1:736.40113, y8+1:899.46132, y9+1:1012.55499, y10+1:1140.59167, y11+1:1254.66032…	[b2+1:0.00007, b3+1:0.00011, b4+1:-0.00017, b5+1:0.00094, b6+1:-0.00285, b7+1:0.00072, b8+1:0.00079, b9+1:0.00436, b10+1:-0.00275, b11+1:0.00436, b12+1:0.00493, b14+1:0.01421, b15+1:0.00368];[y1+1:0.00007, y2+1:0.00002, y3+1:0.00009, y4+1:0.00082, y5+1:-0.00055, y6+1:-0.00095, y7+1:0.00231, y8+1:-0.00083, y9+1:0.00878, y10+1:-0.01312, y11+1:0.01261, y12+1:0.00332, y13+1:-0.00524, y14+1:0.00302, y…	[b2+1:0.27, b3+1:0.34, b4+1:-0.40, b5+1:1.76, b6+1:-4.57, b7+1:0.97, b8+1:0.91, b9+1:4.45, b10+1:-2.41, b11+1:3.59, b12+1:3.72, b14+1:9.10, b15+1:2.20];[y1+1:0.45, y2+1:0.09, y3+1:0.30, y4+1:2.12, y5+1:-1.00, y6+1:-1.43, y7+1:3.15, y8+1:-0.92, y9+1:8.68, y10+1:-11.51, y11+1:10.06, y12+1:2.48, y13+1:-3.64, y14+1:1.94, y15+1:5.33]	[b2+1:526575, b3+1:196334, b4+1:236236, b5+1:137381, b6+1:38758, b7+1:31652, b8+1:75078, b9+1:104947, b10+1:56378, b11+1:39534, b12+1:40759, b14+1:32264, b15+1:15933];[y1+1:70136, y2+1:278490, y3+1:138372, y4+1:88344, y5+1:58127, y6+1:61655, y7+1:83077, y8+1:80323, y9+1:49930, y10+1:17888, y11+1:34224, y12+1:89989, y13+1:28518, y14+1:46293, y15+1:51951]	28			63	0	0
37557	113.621	124	1.26906e+06	37546	2	1353.16	2704.31	28.409	23.409	0	VGQAIDNNDLSAASSVLGGSTNSDWVK	VGQAIDNNDLSAASSVLGGSTNSDWVK	VGQAIDNNDLSAASSVLGGSTNSDWVK	1				0	0	2704.29	0.01478	5.46	000068F|000259F|118763							N	N	full	[16 to 42]	K	N			T	[b3+1, b4+1, b5+1, b6+1, b7+1, b9+1, b13+1];[y2+1, y3+1, y4+1, y5+1, y6+1, y7+1, y8+1, y9+1, y10+1, y11+1, y12+1, y13+1, y14+1, y15+1, y16+1, y17+1, y18+1, y19+1, y20+1, y21+1, y22+1]	[b3+1:285.15550, b4+1:356.19263, b5+1:469.27504, b6+1:584.30288, b7+1:698.34772, b9+1:927.41208, b13+1:1269.59647];[y2+1:246.18039, y3+1:432.25917, y4+1:547.28720, y5+1:634.32234, y6+1:748.35724, y7+1:849.40519, y8+1:936.44107, y9+1:993.46034, y10+1:1050.48432, y11+1:1163.56951, y12+1:1262.63626, y13+1:1349.67519, y14+1:1436.70386, y15+1:1507.74267, y16+1:1578.78306, y17+1:1665.80783, y18+1:1778.…	[b3+1:-0.00023, b4+1:-0.00022, b5+1:-0.00187, b6+1:-0.00097, b7+1:0.00094, b9+1:-0.00457, b13+1:-0.01050];[y2+1:-0.00082, y3+1:-0.00136, y4+1:-0.00027, y5+1:0.00284, y6+1:-0.00519, y7+1:-0.00492, y8+1:-0.00107, y9+1:-0.00326, y10+1:-0.00074, y11+1:0.00038, y12+1:-0.00128, y13+1:0.00562, y14+1:0.00226, y15+1:0.00396, y16+1:0.00723, y17+1:-0.00003, y18+1:-0.01685, y19+1:-0.00658, y20+1:-0.00021, y2…	[b3+1:-0.81, b4+1:-0.61, b5+1:-4.00, b6+1:-1.67, b7+1:1.35, b9+1:-4.94, b13+1:-8.28];[y2+1:-3.36, y3+1:-3.15, y4+1:-0.50, y5+1:4.48, y6+1:-6.95, y7+1:-5.79, y8+1:-1.14, y9+1:-3.28, y10+1:-0.71, y11+1:0.33, y12+1:-1.01, y13+1:4.17, y14+1:1.58, y15+1:2.62, y16+1:4.59, y17+1:-0.02, y18+1:-9.48, y19+1:-3.48, y20+1:-0.11, y21+1:-3.20, y22+1:-4.50]	[b3+1:28298, b4+1:31926, b5+1:10878, b6+1:9052, b7+1:4870, b9+1:11381, b13+1:3682];[y2+1:8896, y3+1:14740, y4+1:7701, y5+1:10635, y6+1:9774, y7+1:10043, y8+1:10581, y9+1:19008, y10+1:77501, y11+1:47878, y12+1:13566, y13+1:21324, y14+1:36460, y15+1:33482, y16+1:23091, y17+1:31234, y18+1:11899, y19+1:7982, y20+1:4835, y21+1:6167, y22+1:12427]	28			64	0	0
37402	113.344	200	7.13355e+06	37390	2	1193.05	2384.08	28.392	23.392	0	NQGVCQENQLGQYFGLGSETR	NQGVC[Common Fixed:Carbamidomethyl on C]QENQLGQYFGLGSETR	NQGVCQENQLGQYFGLGSETR	1	Carbamidomethyl on C	C2H3NO	C2H3NO	0	0	2384.08	-0.00071	-0.3	000043F|14554733							N	N	full	[145 to 165]	R	K			T	[b2+1, b3+1, b4+1, b5+1, b6+1, b7+1, b8+1, b9+1, b10+1];[y1+1, y2+1, y3+1, y4+1, y5+1, y6+1, y7+1, y8+1, y9+1, y10+1, y11+1, y12+1, y13+1, y14+1, y15+1, y16+1, y17+1, y18+1, y19+1]	[b2+1:243.10884, b3+1:300.13016, b4+1:399.19822, b5+1:559.23078, b6+1:687.29350, b7+1:816.33497, b8+1:930.38140, b9+1:1058.42495, b10+1:1171.51587];[y1+1:175.11877, y2+1:276.16645, y3+1:405.21033, y4+1:492.24083, y5+1:549.26337, y6+1:662.34770, y7+1:719.36789, y8+1:866.43634, y9+1:1029.49978, y10+1:1157.55872, y11+1:1214.57909, y12+1:1327.66476, y13+1:1455.71979, y14+1:1569.76627, y15+1:1698.8044…	[b2+1:0.00005, b3+1:-0.00009, b4+1:-0.00044, b5+1:0.00147, b6+1:0.00561, b7+1:0.00449, b8+1:0.00799, b9+1:-0.00703, b10+1:-0.00018];[y1+1:-0.00018, y2+1:-0.00018, y3+1:0.00111, y4+1:-0.00042, y5+1:0.00066, y6+1:0.00092, y7+1:-0.00035, y8+1:-0.00032, y9+1:-0.00020, y10+1:0.00015, y11+1:-0.00094, y12+1:0.00067, y13+1:-0.00288, y14+1:0.00068, y15+1:-0.00374, y16+1:0.00968, y17+1:0.00634, y18+1:-0.00…	[b2+1:0.22, b3+1:-0.30, b4+1:-1.10, b5+1:2.64, b6+1:8.18, b7+1:5.51, b8+1:8.60, b9+1:-6.65, b10+1:-0.15];[y1+1:-1.06, y2+1:-0.67, y3+1:2.75, y4+1:-0.85, y5+1:1.20, y6+1:1.39, y7+1:-0.49, y8+1:-0.36, y9+1:-0.20, y10+1:0.13, y11+1:-0.77, y12+1:0.51, y13+1:-1.98, y14+1:0.43, y15+1:-2.20, y16+1:5.30, y17+1:3.19, y18+1:-0.68, y19+1:13.59]	[b2+1:204448, b3+1:176346, b4+1:61252, b5+1:17726, b6+1:10392, b7+1:32589, b8+1:15528, b9+1:15689, b10+1:16451];[y1+1:58677, y2+1:133864, y3+1:28996, y4+1:44161, y5+1:233883, y6+1:60591, y7+1:263788, y8+1:188142, y9+1:180366, y10+1:60329, y11+1:367210, y12+1:172450, y13+1:69351, y14+1:129294, y15+1:82081, y16+1:47794, y17+1:97394, y18+1:8931, y19+1:20336]	28			65	0	0
42827	111.047	200	14036234	42814	2	890.513	1779.01	28.378	22.32	0	VPTPNVSVVDLVVQVSK	VPTPNVSVVDLVVQVSK	VPTPNVSVVDLVVQVSK	1				0	0	1779.01	-0.00323	-1.82	000126F							N	N	full	[158 to 174]	R	K			T	[b2+1, b3+1, b4+1, b5+1, b6+1, b7+1, b8+1, b9+1, b10+1, b11+1, b12+1, b13+1, b14+1];[y1+1, y2+1, y3+1, y4+1, y5+1, y6+1, y7+1, y8+1, y9+1, y10+1, y11+1, y12+1, y13+1, y14+1, y15+1]	[b2+1:197.12850, b3+1:298.17593, b4+1:395.22547, b5+1:509.27230, b6+1:608.33716, b7+1:695.37736, b8+1:794.44070, b9+1:893.50702, b10+1:1008.53758, b11+1:1121.62062, b12+1:1220.68652, b13+1:1319.74705, b14+1:1447.80940];[y1+1:147.11295, y2+1:234.14491, y3+1:333.21316, y4+1:461.27105, y5+1:560.34089, y6+1:659.41155, y7+1:772.49191, y8+1:887.51892, y9+1:986.58842, y10+1:1085.65444, y11+1:1172.68909,…	[b2+1:0.00005, b3+1:-0.00020, b4+1:-0.00342, b5+1:0.00047, b6+1:-0.00308, b7+1:0.00509, b8+1:0.00001, b9+1:-0.00207, b10+1:0.00154, b11+1:0.00052, b12+1:-0.00200, b13+1:-0.00988, b14+1:-0.00611];[y1+1:0.00014, y2+1:0.00008, y3+1:-0.00009, y4+1:-0.00077, y5+1:0.00065, y6+1:0.00290, y7+1:-0.00081, y8+1:-0.00074, y9+1:0.00035, y10+1:-0.00204, y11+1:0.00058, y12+1:-0.00231, y13+1:0.00015, y14+1:-0.00…	[b2+1:0.23, b3+1:-0.67, b4+1:-8.68, b5+1:0.93, b6+1:-5.07, b7+1:7.34, b8+1:0.02, b9+1:-2.32, b10+1:1.53, b11+1:0.46, b12+1:-1.64, b13+1:-7.49, b14+1:-4.22];[y1+1:0.97, y2+1:0.34, y3+1:-0.26, y4+1:-1.67, y5+1:1.16, y6+1:4.40, y7+1:-1.05, y8+1:-0.83, y9+1:0.35, y10+1:-1.88, y11+1:0.49, y12+1:-1.81, y13+1:0.11, y14+1:-1.25, y15+1:-0.69]	[b2+1:383750, b3+1:262660, b4+1:16065, b5+1:143665, b6+1:84601, b7+1:55110, b8+1:104740, b9+1:42662, b10+1:233536, b11+1:228554, b12+1:164988, b13+1:56378, b14+1:30238];[y1+1:125463, y2+1:376824, y3+1:202608, y4+1:230807, y5+1:246540, y6+1:108920, y7+1:153146, y8+1:219052, y9+1:374938, y10+1:149754, y11+1:578608, y12+1:166735, y13+1:85667, y14+1:334404, y15+1:146086]	28			66	0	0
36864	118.626	200	10957891	36851	2	1210.64	2419.26	28.374	22.355	0	VLYFESVSNPTLAVADIPELSR	VLYFESVSNPTLAVADIPELSR	VLYFESVSNPTLAVADIPELSR	1				0	0	2419.26	-0.00576	-2.38	000310F							N	N	full	[217 to 238]	K	V			T	[b2+1, b3+1, b4+1, b5+1, b6+1, b7+1, b8+1, b9+1, b10+1, b19+1];[y1+1, y2+1, y3+1, y4+1, y5+1, y6+1, y7+1, y8+1, y9+1, y10+1, y11+1, y12+1, y13+1, y14+1, y15+1, y16+1, y17+1, y18+1]	[b2+1:213.15978, b3+1:376.22566, b4+1:523.28985, b5+1:652.32890, b6+1:739.36465, b7+1:838.42940, b8+1:925.46845, b9+1:1039.51098, b10+1:1136.55930, b19+1:2046.06712];[y1+1:175.11890, y2+1:262.15085, y3+1:375.23500, y4+1:504.27829, y5+1:601.33025, y6+1:714.41428, y7+1:829.44148, y8+1:900.47834, y9+1:999.54455, y10+1:1070.58385, y11+1:1183.66794, y12+1:1284.71578, y13+1:1381.76935, y14+1:1495.81121…	[b2+1:0.00002, b3+1:0.00258, b4+1:-0.00165, b5+1:-0.00519, b6+1:-0.00147, b7+1:-0.00513, b8+1:0.00189, b9+1:0.00149, b10+1:-0.00295, b19+1:0.02412];[y1+1:-0.00005, y2+1:-0.00014, y3+1:-0.00005, y4+1:0.00065, y5+1:-0.00016, y6+1:-0.00019, y7+1:0.00007, y8+1:-0.00018, y9+1:-0.00239, y10+1:-0.00020, y11+1:-0.00017, y12+1:-0.00001, y13+1:0.00080, y14+1:-0.00027, y15+1:0.00089, y16+1:-0.00113, y17+1:0…	[b2+1:0.11, b3+1:6.87, b4+1:-3.15, b5+1:-7.97, b6+1:-1.99, b7+1:-6.13, b8+1:2.04, b9+1:1.43, b10+1:-2.60, b19+1:11.80];[y1+1:-0.27, y2+1:-0.52, y3+1:-0.12, y4+1:1.29, y5+1:-0.26, y6+1:-0.27, y7+1:0.09, y8+1:-0.20, y9+1:-2.39, y10+1:-0.19, y11+1:-0.15, y12+1:-0.01, y13+1:0.58, y14+1:-0.18, y15+1:0.56, y16+1:-0.67, y17+1:2.78, y18+1:8.44]	[b2+1:98243, b3+1:111747, b4+1:31072, b5+1:49171, b6+1:47950, b7+1:21982, b8+1:14591, b9+1:15926, b10+1:8995, b19+1:14157];[y1+1:64698, y2+1:61347, y3+1:73018, y4+1:15784, y5+1:615037, y6+1:422972, y7+1:97958, y8+1:210175, y9+1:159000, y10+1:248486, y11+1:73982, y12+1:66100, y13+1:755140, y14+1:185533, y15+1:420001, y16+1:65504, y17+1:105025, y18+1:42467]	28			67	0	0
42075	110.087	196	2146639	42060	2	1085.5	2168.98	28.371	23.345	0|0|0|0|0|1|1|1|1|1|1|1|1|1|1|1|1|1|1|1|1|1|1|0|0|0|0|0|1|1|1|1|1|1|1|1|1|1|1|1|1|1|1|1|1|1|0|0|0|0|0|1|1|1|1|1|1|1|1|1|1|1|1|1|1|1|1|1|1|0|0|0|0|0|1|1|1|1|1|1|1|1|1|1|1|1|1|1|1|1|1|1|0|0|0|0|0|1|1|1|1|1|1|1|1|1|1|1|1|1|1|1|1|1|1|0|0|0|0|0|1|1|1|1|1|1|1|1|1|1|1|1|1|1|1|1|1|1|0|0|0|0|0|1|1|1|1|1|1|1|1|1|1|1|1|1|1|1|1|1|1|0|0|0|0|0|1|1|1|1|1|1|1|1|1|1|1|1|1|1|1|1|1|1|0|0|0|0|0|1|1|1|1|1|1|1|1|1|1|1…	GGLDFTKDDENVNSQPFMR	GGLDFTKDDENVNSQPFMR	GGLDFTKDDENVNSQPFMR	1				0	1	2168.98	0.00526	2.42	000015F|000514F|000559F|000563F|000564F|000572F|O62964|P04992|P26958|P28400|P28417|P28438|P36490|P48690|P93936|Q31672|Q33619|Q36610	|Ribulose bisphosphate carboxylase large chain|Ribulose bisphosphate carboxylase large chain (Fragment)	|primary:rbcL	||||||||||||||||||||||||||||||||||||||||||||||||||||||||||||||||||||||||||||||||||||||||||||||||||||||||||||||||||||||||||||||||||||||||||Vigna unguiculata OX=3917|Vigna unguiculata OX=3917|Vigna unguiculata OX=3917|Vigna unguiculata OX=3917|Vigna unguiculata OX=3917|Vigna unguiculata OX=3917|Vigna unguiculata OX=3917|Vigna unguiculata OX=3917|Vigna unguiculata OX=3917|Vigna unguiculata OX=3917|V…				N	N	full	[203 to 221]|[195 to 213]|[185 to 203]|[186 to 204]|[161 to 179]|[188 to 206]|[173 to 191]	R	W			T	[b3+1, b4+1, b5+1, b6+1, b7+1, b8+1, b9+1, b10+1, b11+1, b12+1, b13+1, b15+1];[y1+1, y2+1, y3+1, y4+1, y5+1, y6+1, y7+1, y8+1, y9+1, y10+1, y11+1, y12+1, y13+1, y14+2, y15+2, y16+1]	[b3+1:228.13490, b4+1:343.16066, b5+1:490.23065, b6+1:591.27794, b7+1:719.36526, b8+1:834.40291, b9+1:949.42169, b10+1:1078.47947, b11+1:1192.50998, b12+1:1291.58223, b13+1:1405.64325, b15+1:1620.69510];[y1+1:175.11903, y2+1:306.15975, y3+1:453.22775, y4+1:550.28026, y5+1:678.33957, y6+1:765.37350, y7+1:879.41450, y8+1:978.48620, y9+1:1092.52964, y10+1:1221.57308, y11+1:1336.59675, y12+1:1451.623…	[b3+1:0.00064, b4+1:-0.00055, b5+1:0.00102, b6+1:0.00063, b7+1:-0.00700, b8+1:0.00370, b9+1:-0.00446, b10+1:0.01073, b11+1:-0.00170, b12+1:0.00214, b13+1:0.02024, b15+1:-0.01852];[y1+1:0.00007, y2+1:0.00031, y3+1:-0.00010, y4+1:-0.00035, y5+1:0.00038, y6+1:0.00228, y7+1:0.00035, y8+1:0.00364, y9+1:0.00415, y10+1:0.00500, y11+1:0.00172, y12+1:0.00162, y13+1:0.00003, y14+2:0.00463, y15+2:-0.00997, …	[b3+1:2.80, b4+1:-1.61, b5+1:2.09, b6+1:1.08, b7+1:-9.75, b8+1:4.44, b9+1:-4.70, b10+1:9.96, b11+1:-1.42, b12+1:1.66, b13+1:14.41, b15+1:-11.43];[y1+1:0.43, y2+1:1.03, y3+1:-0.21, y4+1:-0.64, y5+1:0.56, y6+1:2.98, y7+1:0.40, y8+1:3.72, y9+1:3.80, y10+1:4.10, y11+1:1.29, y12+1:1.12, y13+1:0.02, y14+2:2.75, y15+2:-5.46, y16+1:-13.95]	[b3+1:17851, b4+1:46638, b5+1:18400, b6+1:14448, b7+1:5685, b8+1:21483, b9+1:19558, b10+1:13303, b11+1:5334, b12+1:9381, b13+1:4014, b15+1:12578];[y1+1:48165, y2+1:12072, y3+1:7438, y4+1:135694, y5+1:18234, y6+1:26482, y7+1:61836, y8+1:23489, y9+1:38904, y10+1:37075, y11+1:46212, y12+1:89248, y13+1:46414, y14+2:7755, y15+2:4000, y16+1:3745]	28			68	0	0
41890	109.785	141	1.11576e+06	41878	2	1272.59	2543.16	28.354	1.013	0	NNAGFPHNVVFDEDEVPSGVDASK	NNAGFPHNVVFDEDEVPSGVDASK	NNAGFPHNVVFDEDEVPSGVDASK	1				0	0	2543.16	-0.00064	-0.25	000015F|1098|14491198							N	N	full	[125 to 148]	K	I			T	[b2+1, b3+1, b4+1, b5+1, b7+1, b8+1, b9+1, b10+1, b11+1, b12+1, b14+1, b15+1, b16+1];[y2+1, y3+1, y4+1, y5+1, y6+1, y7+1, y8+1, y9+1, y10+1, y11+1, y12+1, y13+1, y14+1, y15+1, y17+1]	[b2+1:229.09395, b3+1:300.12930, b4+1:357.15072, b5+1:504.22146, b7+1:738.32488, b8+1:852.37597, b9+1:951.44652, b10+1:1050.50597, b11+1:1197.59312, b12+1:1312.58677, b14+1:1556.67588, b15+1:1685.70847, b16+1:1784.80161];[y2+1:234.14639, y3+1:305.18170, y4+1:420.20626, y5+1:519.28057, y6+1:576.29974, y7+1:663.32189, y8+1:760.38317, y9+1:859.45018, y10+1:988.49327, y11+1:1103.53441, y12+1:1232.556…	[b2+1:0.00081, b3+1:-0.00095, b4+1:-0.00099, b5+1:0.00134, b7+1:-0.00692, b8+1:0.00124, b9+1:0.00338, b10+1:-0.00559, b11+1:0.01316, b12+1:-0.02014, b14+1:-0.00056, b15+1:-0.01057, b16+1:0.01416];[y2+1:0.00156, y3+1:-0.00025, y4+1:-0.00263, y5+1:0.00327, y6+1:0.00097, y7+1:-0.00890, y8+1:-0.00039, y9+1:-0.00179, y10+1:-0.00129, y11+1:0.01290, y12+1:-0.00784, y13+1:0.00440, y14+1:-0.01006, y15+1:-…	[b2+1:3.57, b3+1:-3.16, b4+1:-2.77, b5+1:2.66, b7+1:-9.38, b8+1:1.46, b9+1:3.56, b10+1:-5.32, b11+1:10.99, b12+1:-15.35, b14+1:-0.36, b15+1:-6.27, b16+1:7.94];[y2+1:6.68, y3+1:-0.82, y4+1:-6.27, y5+1:6.31, y6+1:1.68, y7+1:-13.44, y8+1:-0.51, y9+1:-2.08, y10+1:-1.31, y11+1:11.70, y12+1:-6.37, y13+1:3.26, y14+1:-6.74, y15+1:-1.14, y17+1:4.12]	[b2+1:11960, b3+1:6114, b4+1:12313, b5+1:8047, b7+1:9115, b8+1:8104, b9+1:15058, b10+1:11669, b11+1:6643, b12+1:7718, b14+1:6700, b15+1:10295, b16+1:20642];[y2+1:14272, y3+1:26694, y4+1:24343, y5+1:4103, y6+1:12465, y7+1:5225, y8+1:111512, y9+1:10327, y10+1:8522, y11+1:2762, y12+1:8483, y13+1:4889, y14+1:10728, y15+1:8705, y17+1:8116]	28			69	0	0
37774	114.028	200	4138925	37754	2	1384.11	2766.21	28.351	11.139	1|1|0|1|0|0|0|0|0|0|0|0|0|0|0|0|0|0|0|0|0|0|0|1|0|0|1|0|0|1|0|0|1|0|0|0|0|1|1|1|1|0|0|0|0|0|0|0|0|0|0|0|0|0|0|0|0|0|0|0|0|0|0|0|0|0|0|0|0|0|0|0|1|1|1|1|1|1|1|1|1|1|1|1|1|1|0|1|1|1|1|1|0|1|1|0|1|0|0|0|0|0|0|0|0|0|0|0|0|0|0|0|0|0|0|0|1|0|0|1|0|0|1|0|0|1|0|0|0|0|1|1|1|1|0|0|0|0|0|0|0|0|0|0|0|0|0|0|0|0|0|0|0|0|0|0|0|0|0|0|0|0|0|0|0|1|1|1|1|1|1|1|1|1|1|1|1|1|1|0|1|1|1|1|1|0|1|1|0|1|0|0|0|0|0|0|0|0|0|0…	VIPDFMCQGGDFTAGNGTGGESIYGSK	VIPDFMC[Common Fixed:Carbamidomethyl on C]QGGDFTAGN[Common Artifact:Deamidation on N]GTGGESIYGSK	VIPDFMCQGGDFTAGNGTGGESIYGSK	1	Carbamidomethyl on C Deamidation on N	C2H2O2	C2H2O2	1	0	2765.19	1.01609	367.46	000002F|1342|174356							N	N	full	[68 to 94]	R	F			T	[b2+1, b5+1, b6+1, b9+1, b12+1, b13+1];[y2+1, y3+1, y4+1, y5+1, y6+1, y7+1, y8+1, y9+1, y10+1, y11+1, y12+1, y13+1, y14+1, y15+1, y16+1, y17+1, y18+1, y19+1, y20+1, y21+1, y22+1, y25+1]	[b2+1:213.15914, b5+1:572.31000, b6+1:703.34403, b9+1:1048.45263, b12+1:1367.55621, b13+1:1468.60689];[y2+1:234.14525, y3+1:291.16620, y4+1:454.22965, y5+1:567.31232, y6+1:654.34518, y7+1:783.38506, y8+1:840.41230, y9+1:897.43208, y10+1:998.47593, y11+1:1055.49914, y12+1:1170.53041, y13+1:1227.55020, y14+1:1298.58403, y15+1:1399.63776, y16+1:1546.70054, y17+1:1661.73181, y18+1:1718.75258, y19+1:1…	[b2+1:-0.00062, b5+1:0.00213, b6+1:-0.00433, b9+1:-0.00642, b12+1:-0.01966, b13+1:-0.01666];[y2+1:0.00042, y3+1:-0.00009, y4+1:0.00003, y5+1:-0.00137, y6+1:-0.00054, y7+1:-0.00325, y8+1:0.00252, y9+1:0.00085, y10+1:-0.00299, y11+1:-0.00124, y12+1:0.00309, y13+1:0.00141, y14+1:-0.00187, y15+1:0.00418, y16+1:-0.00145, y17+1:0.00288, y18+1:0.00218, y19+1:0.00636, y20+1:-0.01044, y21+1:-0.00248, y22+…	[b2+1:-2.92, b5+1:3.72, b6+1:-6.17, b9+1:-6.13, b12+1:-14.39, b13+1:-11.35];[y2+1:1.81, y3+1:-0.32, y4+1:0.06, y5+1:-2.42, y6+1:-0.83, y7+1:-4.15, y8+1:3.00, y9+1:0.94, y10+1:-2.99, y11+1:-1.18, y12+1:2.64, y13+1:1.15, y14+1:-1.44, y15+1:2.99, y16+1:-0.94, y17+1:1.73, y18+1:1.27, y19+1:3.59, y20+1:-5.49, y21+1:-1.20, y22+1:-14.90, y25+1:-10.13]	[b2+1:23729, b5+1:6416, b6+1:9728, b9+1:6899, b12+1:7819, b13+1:7627];[y2+1:32702, y3+1:120667, y4+1:185375, y5+1:31726, y6+1:78324, y7+1:10741, y8+1:29350, y9+1:52856, y10+1:32954, y11+1:208039, y12+1:80029, y13+1:138398, y14+1:85216, y15+1:68572, y16+1:60077, y17+1:19127, y18+1:28749, y19+1:74110, y20+1:8325, y21+1:25782, y22+1:10262, y25+1:10299]	28			70	0	0
42124	110.158	200	11921633	42112	2	1155.11	2308.2	28.344	22.319	0	QTTVQATGVASSLVETIQGSGFK	QTTVQATGVASSLVETIQGSGFK	QTTVQATGVASSLVETIQGSGFK	1				0	0	2308.19	0.00555	2.41	28176							N	N	full	[17 to 39]	K	L			T	[b2+1, b3+1, b4+1, b5+1, b6+1, b7+1, b8+1, b9+1];[y2+1, y3+1, y4+1, y5+1, y6+1, y7+1, y8+1, y9+1, y10+1, y11+1, y12+1, y13+1, y14+1, y15+1, y16+1, y17+1, y18+1, y19+1, y20+1, y21+1]	[b2+1:230.11366, b3+1:331.16093, b4+1:430.22924, b5+1:558.28684, b6+1:629.32534, b7+1:730.37507, b8+1:787.39325, b9+1:886.46373];[y2+1:294.18004, y3+1:351.20261, y4+1:438.23504, y5+1:495.25691, y6+1:623.31417, y7+1:736.39899, y8+1:837.44701, y9+1:966.49088, y10+1:1065.56160, y11+1:1178.64264, y12+1:1265.66912, y13+1:1352.70462, y14+1:1423.74380, y15+1:1522.82154, y16+1:1579.83337, y17+1:1680.8845…	[b2+1:0.00013, b3+1:-0.00028, b4+1:-0.00038, b5+1:-0.00136, b6+1:0.00003, b7+1:0.00208, b8+1:-0.00121, b9+1:0.00086];[y2+1:-0.00118, y3+1:-0.00007, y4+1:0.00033, y5+1:0.00074, y6+1:-0.00058, y7+1:0.00018, y8+1:0.00052, y9+1:0.00179, y10+1:0.00410, y11+1:0.00107, y12+1:-0.00448, y13+1:-0.00100, y14+1:0.00106, y15+1:0.01039, y16+1:0.00076, y17+1:0.00421, y18+1:0.00334, y19+1:0.00871, y20+1:0.01230,…	[b2+1:0.55, b3+1:-0.85, b4+1:-0.89, b5+1:-2.45, b6+1:0.04, b7+1:2.85, b8+1:-1.54, b9+1:0.97];[y2+1:-4.02, y3+1:-0.20, y4+1:0.75, y5+1:1.49, y6+1:-0.93, y7+1:0.24, y8+1:0.62, y9+1:1.86, y10+1:3.85, y11+1:0.91, y12+1:-3.54, y13+1:-0.74, y14+1:0.75, y15+1:6.83, y16+1:0.48, y17+1:2.51, y18+1:1.91, y19+1:4.64, y20+1:6.22, y21+1:1.94]	[b2+1:252765, b3+1:101957, b4+1:97612, b5+1:69453, b6+1:49453, b7+1:26009, b8+1:26890, b9+1:25996];[y2+1:28651, y3+1:64194, y4+1:64031, y5+1:220248, y6+1:231195, y7+1:132834, y8+1:191465, y9+1:239167, y10+1:164597, y11+1:87940, y12+1:128719, y13+1:299728, y14+1:506561, y15+1:105897, y16+1:354130, y17+1:271146, y18+1:194720, y19+1:108516, y20+1:36738, y21+1:20603]	28			71	0	0
39044	119.02	200	30097628	39035	2	1055.03	2108.05	28.34	23.34	0	GSFEVAFTEVHTTVTQTVR	GSFEVAFTEVHTTVTQTVR	GSFEVAFTEVHTTVTQTVR	1				0	0	2108.05	0.00097	0.46	000001F|27045							N	N	full	[151 to 169]	K	H			T	[b3+1, b4+1, b5+1, b6+1, b7+1, b8+1, b9+1, b10+1, b11+1, b12+1, b13+1, b14+1];[y1+1, y2+1, y3+1, y4+1, y5+1, y6+1, y7+1, y8+1, y9+1, y10+1, y11+1, y12+1, y13+1, y14+1, y15+1, y16+1]	[b3+1:292.12883, b4+1:421.17081, b5+1:520.23834, b6+1:591.27695, b7+1:738.34800, b8+1:839.39796, b9+1:968.43520, b10+1:1067.49962, b11+1:1204.56268, b12+1:1305.59902, b13+1:1406.67650, b14+1:1505.72578];[y1+1:175.11880, y2+1:274.18746, y3+1:375.23626, y4+1:503.30002, y5+1:604.34250, y6+1:703.41174, y7+1:804.46077, y8+1:905.50407, y9+1:1042.56347, y10+1:1141.63180, y11+1:1270.67618, y12+1:1371.721…	[b3+1:-0.00035, b4+1:-0.00097, b5+1:-0.00185, b6+1:-0.00035, b7+1:0.00229, b8+1:0.00456, b9+1:-0.00079, b10+1:-0.00478, b11+1:-0.00063, b12+1:-0.01197, b13+1:0.01783, b14+1:-0.00130];[y1+1:-0.00015, y2+1:0.00010, y3+1:0.00121, y4+1:0.00640, y5+1:0.00120, y6+1:0.00202, y7+1:0.00338, y8+1:-0.00100, y9+1:-0.00051, y10+1:-0.00060, y11+1:0.00119, y12+1:-0.00148, y13+1:0.00098, y14+1:-0.00064, y15+1:-0…	[b3+1:-1.20, b4+1:-2.30, b5+1:-3.56, b6+1:-0.60, b7+1:3.10, b8+1:5.44, b9+1:-0.81, b10+1:-4.48, b11+1:-0.53, b12+1:-9.18, b13+1:12.68, b14+1:-0.87];[y1+1:-0.85, y2+1:0.36, y3+1:3.24, y4+1:12.74, y5+1:1.98, y6+1:2.88, y7+1:4.21, y8+1:-1.11, y9+1:-0.49, y10+1:-0.53, y11+1:0.94, y12+1:-1.08, y13+1:0.64, y14+1:-0.40, y15+1:-0.43, y16+1:-2.84]	[b3+1:184427, b4+1:569411, b5+1:228900, b6+1:253634, b7+1:108624, b8+1:73998, b9+1:85047, b10+1:64378, b11+1:114213, b12+1:102985, b13+1:32177, b14+1:41660];[y1+1:247437, y2+1:73993, y3+1:126773, y4+1:97309, y5+1:354325, y6+1:162282, y7+1:398095, y8+1:814369, y9+1:1461916, y10+1:792008, y11+1:607196, y12+1:1019969, y13+1:899509, y14+1:1055936, y15+1:212156, y16+1:43995]	28			72	0	0
42945	111.193	191	25747174	42944	2	1360.72	2719.42	28.333	23.321	0	DSTALSQPIPIGALATALANASPEQQR	DSTALSQPIPIGALATALANASPEQQR	DSTALSQPIPIGALATALANASPEQQR	1				0	0	2719.41	0.00376	1.38	000010F|27897							N	N	full	[46 to 72]	R	T			T	[b3+1, b4+1, b5+1, b6+1, b7+1, b8+1, b9+1, b11+1];[y2+1, y3+1, y5+1, y6+1, y7+1, y8+1, y9+1, y10+1, y11+1, y12+1, y13+1, y14+1, y15+1, y16+1, y17+1, y18+1, y19+1, y20+1, y21+1, y22+1]	[b3+1:304.11334, b4+1:375.15061, b5+1:488.23468, b6+1:575.26581, b7+1:703.32375, b8+1:800.37695, b9+1:913.46059, b11+1:1123.60414];[y2+1:303.17657, y3+1:431.23598, y5+1:657.33005, y6+1:744.36195, y7+1:815.39952, y8+1:929.44191, y9+1:1000.47735, y10+1:1113.56361, y11+1:1184.59863, y12+1:1285.65121, y13+1:1356.68646, y14+1:1469.77078, y15+1:1540.81165, y16+1:1597.82848, y17+1:1710.92512, y18+1:1807…	[b3+1:-0.00059, b4+1:-0.00043, b5+1:-0.00042, b6+1:-0.00132, b7+1:-0.00196, b8+1:-0.00153, b9+1:-0.00195, b11+1:0.00477];[y2+1:-0.00096, y3+1:-0.00013, y5+1:-0.00141, y6+1:-0.00154, y7+1:-0.00108, y8+1:-0.00163, y9+1:-0.00330, y10+1:-0.00110, y11+1:-0.00320, y12+1:0.00170, y13+1:-0.00015, y14+1:0.00010, y15+1:0.00385, y16+1:-0.00078, y17+1:0.01180, y18+1:0.00783, y19+1:0.00784, y20+1:0.00534, y21…	[b3+1:-1.94, b4+1:-1.15, b5+1:-0.87, b6+1:-2.30, b7+1:-2.79, b8+1:-1.91, b9+1:-2.14, b11+1:4.25];[y2+1:-3.17, y3+1:-0.30, y5+1:-2.15, y6+1:-2.08, y7+1:-1.33, y8+1:-1.75, y9+1:-3.30, y10+1:-0.99, y11+1:-2.70, y12+1:1.33, y13+1:-0.11, y14+1:0.07, y15+1:2.50, y16+1:-0.49, y17+1:6.90, y18+1:4.33, y19+1:4.08, y20+1:2.65, y21+1:9.19, y22+1:5.41]	[b3+1:71263, b4+1:414189, b5+1:380991, b6+1:125314, b7+1:129276, b8+1:93959, b9+1:106438, b11+1:32079];[y2+1:68724, y3+1:128217, y5+1:592367, y6+1:356578, y7+1:185181, y8+1:307101, y9+1:342183, y10+1:266393, y11+1:222005, y12+1:275938, y13+1:293427, y14+1:217898, y15+1:109999, y16+1:544125, y17+1:52613, y18+1:1999364, y19+1:73123, y20+1:1037006, y21+1:48124, y22+1:111826]	28			73	0	0
37915	117.447	159	20204362	37891	2	1093.57	2185.13	28.319	23.291	0	IPSAVGYQPTLATDLGGLQER	IPSAVGYQPTLATDLGGLQER	IPSAVGYQPTLATDLGGLQER	1				0	0	2185.14	-0.0086	-3.93	P19023|P37399	ATP synthase subunit beta, mitochondrial	primary:ATPB	Zea mays OX=4577|Daucus carota OX=4039				N	N	full	[349 to 369]|[344 to 364]	R	I			T	[b2+1, b3+1, b4+1, b5+1, b6+1, b7+1, b8+1, b10+1, b11+1];[y1+1, y2+1, y3+1, y4+1, y5+1, y6+1, y7+1, y8+1, y9+1, y10+1, y11+1, y12+1, y13+1, y14+1, y15+1, y16+1, y17+1, y18+1, y19+1]	[b2+1:211.14391, b3+1:298.17643, b4+1:369.21313, b5+1:468.28145, b6+1:525.30249, b7+1:688.36552, b8+1:816.42439, b10+1:1014.52600, b11+1:1127.60183];[y1+1:175.11888, y2+1:304.16178, y3+1:432.22023, y4+1:545.30457, y5+1:602.32595, y6+1:659.34586, y7+1:772.43030, y8+1:887.45779, y9+1:988.50554, y10+1:1059.54188, y11+1:1172.62625, y12+1:1273.67559, y13+1:1370.72750, y14+1:1498.78722, y15+1:1661.8500…	[b2+1:-0.00019, b3+1:0.00030, b4+1:-0.00012, b5+1:-0.00021, b6+1:-0.00063, b7+1:-0.00093, b8+1:-0.00064, b10+1:0.00052, b11+1:-0.00771];[y1+1:-0.00008, y2+1:0.00024, y3+1:0.00010, y4+1:0.00038, y5+1:0.00030, y6+1:-0.00126, y7+1:-0.00088, y8+1:-0.00033, y9+1:-0.00026, y10+1:-0.00104, y11+1:-0.00072, y12+1:0.00094, y13+1:0.00008, y14+1:0.00122, y15+1:0.00067, y16+1:0.00193, y17+1:0.01533, y18+1:0.0…	[b2+1:-0.93, b3+1:1.00, b4+1:-0.32, b5+1:-0.45, b6+1:-1.21, b7+1:-1.36, b8+1:-0.79, b10+1:0.52, b11+1:-6.84];[y1+1:-0.43, y2+1:0.79, y3+1:0.24, y4+1:0.71, y5+1:0.49, y6+1:-1.91, y7+1:-1.14, y8+1:-0.37, y9+1:-0.26, y10+1:-0.98, y11+1:-0.62, y12+1:0.74, y13+1:0.06, y14+1:0.82, y15+1:0.41, y16+1:1.12, y17+1:8.44, y18+1:12.07, y19+1:5.65]	[b2+1:102267, b3+1:91154, b4+1:275405, b5+1:251688, b6+1:101717, b7+1:125290, b8+1:263396, b10+1:29136, b11+1:23587];[y1+1:99395, y2+1:39957, y3+1:78416, y4+1:23112, y5+1:57400, y6+1:152780, y7+1:483724, y8+1:109397, y9+1:205137, y10+1:295608, y11+1:129390, y12+1:98914, y13+1:1943473, y14+1:328813, y15+1:180234, y16+1:684262, y17+1:130393, y18+1:36631, y19+1:111277]	28			74	0	0
37088	120.022	200	5.96864e+06	37084	3	1191.26	3570.77	28.319	22.308	0|0|0|1|0|0|0|1	SDVDLLEFPLNLEFFEAEFFLYGALGYGLDK	SDVDLLEFPLNLEFFEAEFFLYGALGYGLDK	SDVDLLEFPLNLEFFEAEFFLYGALGYGLDK	1				0	0	3570.75	0.02041	5.72	130613|52179							N	N	full	[49 to 79]	K	V			T	[b3+1, b4+1, b5+1, b6+1, b7+1, b8+1, b10+1, b11+1, b12+1, b13+1, b14+1];[y2+1, y3+1, y4+1, y5+1, y6+1, y7+1, y8+1, y9+1, y10+1, y11+1, y12+1, y13+1, y14+1, y15+1, y16+1, y17+1, y18+1]	[b3+1:302.13488, b4+1:417.16282, b5+1:530.24613, b6+1:643.33263, b7+1:772.37567, b8+1:919.44435, b10+1:1129.58428, b11+1:1243.61433, b12+1:1356.70993, b13+1:1485.73259, b14+1:1632.80999];[y2+1:262.14072, y3+1:375.22442, y4+1:432.24677, y5+1:595.31104, y6+1:652.33236, y7+1:765.41776, y8+1:836.45292, y9+1:893.47569, y10+1:1056.54046, y11+1:1169.62543, y12+1:1316.69381, y13+1:1463.76169, y14+1:1592.…	[b3+1:0.00021, b4+1:0.00122, b5+1:0.00046, b6+1:0.00290, b7+1:0.00335, b8+1:0.00361, b10+1:0.00671, b11+1:-0.00616, b12+1:0.00537, b13+1:-0.01456, b14+1:-0.00557];[y2+1:0.00098, y3+1:0.00061, y4+1:0.00149, y5+1:0.00244, y6+1:0.00229, y7+1:0.00363, y8+1:0.00167, y9+1:0.00298, y10+1:0.00442, y11+1:0.00533, y12+1:0.00529, y13+1:0.00476, y14+1:-0.00383, y15+1:0.01069, y16+1:-0.00790, y17+1:-0.01820, …	[b3+1:0.71, b4+1:2.93, b5+1:0.86, b6+1:4.51, b7+1:4.34, b8+1:3.93, b10+1:5.95, b11+1:-4.96, b12+1:3.96, b13+1:-9.81, b14+1:-3.42];[y2+1:3.73, y3+1:1.63, y4+1:3.46, y5+1:4.11, y6+1:3.51, y7+1:4.75, y8+1:2.00, y9+1:3.34, y10+1:4.19, y11+1:4.56, y12+1:4.02, y13+1:3.25, y14+1:-2.40, y15+1:6.43, y16+1:-4.41, y17+1:-9.39, y18+1:4.48]	[b3+1:16967, b4+1:72230, b5+1:86488, b6+1:55950, b7+1:87619, b8+1:75728, b10+1:8874, b11+1:9761, b12+1:16962, b13+1:26592, b14+1:13538];[y2+1:86882, y3+1:41340, y4+1:149836, y5+1:62757, y6+1:221973, y7+1:95571, y8+1:66995, y9+1:233250, y10+1:175227, y11+1:89791, y12+1:74749, y13+1:45448, y14+1:31640, y15+1:20784, y16+1:16113, y17+1:10742, y18+1:9942]	28			75	0	0
41552	109.145	200	3.24763e+06	41536	2	1248.11	2494.21	28.312	22.299	0	SGGVLVDMTTSEPSLASEISSSAAAK	SGGVLVDMTTSEPSLASEISSSAAAK	SGGVLVDMTTSEPSLASEISSSAAAK	1				0	0	2494.21	0.00219	0.88	99861							N	N	full	[139 to 164]	R	G			T	[b3+1, b4+1, b5+1, b6+1, b7+1, b8+1, b9+1, b12+1];[y2+1, y3+1, y4+1, y5+1, y6+1, y7+1, y8+1, y9+1, y10+1, y11+1, y12+1, y13+1, y14+1, y15+1, y16+1, y17+1, y18+1, y19+1, y20+1, y21+1]	[b3+1:202.08227, b4+1:301.15075, b5+1:414.23492, b6+1:513.30489, b7+1:628.33031, b8+1:759.37079, b9+1:860.41794, b12+1:1177.54895];[y2+1:218.14899, y3+1:289.18591, y4+1:360.22321, y5+1:447.26039, y6+1:534.28920, y7+1:621.32097, y8+1:734.40828, y9+1:863.43692, y10+1:950.47840, y11+1:1021.51811, y12+1:1134.59254, y13+1:1221.63524, y14+1:1318.68660, y15+1:1447.73270, y16+1:1534.75770, y17+1:1635.802…	[b3+1:0.00004, b4+1:0.00011, b5+1:0.00021, b6+1:0.00177, b7+1:0.00024, b8+1:0.00024, b9+1:-0.00029, b12+1:0.00842];[y2+1:-0.00092, y3+1:-0.00112, y4+1:-0.00093, y5+1:0.00421, y6+1:0.00100, y7+1:0.00074, y8+1:0.00398, y9+1:-0.00996, y10+1:-0.00052, y11+1:0.00208, y12+1:-0.00755, y13+1:0.00311, y14+1:0.00171, y15+1:0.00522, y16+1:-0.00181, y17+1:-0.00423, y18+1:0.00738, y19+1:0.01434, y20+1:0.00384…	[b3+1:0.20, b4+1:0.36, b5+1:0.50, b6+1:3.45, b7+1:0.38, b8+1:0.32, b9+1:-0.34, b12+1:7.15];[y2+1:-4.25, y3+1:-3.88, y4+1:-2.59, y5+1:9.44, y6+1:1.87, y7+1:1.19, y8+1:5.43, y9+1:-11.55, y10+1:-0.54, y11+1:2.04, y12+1:-6.66, y13+1:2.55, y14+1:1.30, y15+1:3.61, y16+1:-1.18, y17+1:-2.59, y18+1:4.25, y19+1:7.68, y20+1:1.94, y21+1:-9.93]	[b3+1:15918, b4+1:80422, b5+1:75193, b6+1:33698, b7+1:22249, b8+1:15352, b9+1:13620, b12+1:4110];[y2+1:12982, y3+1:10981, y4+1:9952, y5+1:13636, y6+1:14206, y7+1:49313, y8+1:25397, y9+1:11932, y10+1:33139, y11+1:36639, y12+1:9349, y13+1:13836, y14+1:230135, y15+1:40573, y16+1:54769, y17+1:49635, y18+1:48319, y19+1:19913, y20+1:58839, y21+1:10056]	28			76	0	0
42267	110.363	200	29892744	42242	2	1201.58	2401.14	28.31	1.008	0	GLVPLAGSNNESWCQGLDGLASR	GLVPLAGSNN[Common Artifact:Deamidation on N]ESWC[Common Fixed:Carbamidomethyl on C]QGLDGLASR	GLVPLAGSNNESWCQGLDGLASR	1	Carbamidomethyl on C Deamidation on N	C2H2O2	C2H2O2	1	0	2401.13	0.00503	2.1	Q40677	Fructose-bisphosphate aldolase, chloroplastic	primary:ALDP	Oryza sativa subsp. japonica OX=39947				N	N	full	[140 to 162]	K	E			T	[b2+1, b3+1, b4+1, b5+1, b6+1, b7+1, b11+1];[y1+1, y2+1, y3+1, y4+1, y5+1, y6+1, y7+1, y8+1, y9+1, y10+1, y11+1, y12+1, y13+1, y14+1, y15+1, y16+1, y17+1, y18+2, y19+1, y20+2, y21+2]	[b2+1:171.11260, b3+1:270.18050, b4+1:367.23361, b5+1:480.32001, b6+1:551.35509, b7+1:608.37564, b11+1:1053.52330];[y1+1:175.11885, y2+1:262.15075, y3+1:333.18772, y4+1:446.27131, y5+1:503.29324, y6+1:618.32004, y7+1:731.40576, y8+1:788.42607, y9+1:916.48457, y10+1:1076.51438, y11+1:1262.59478, y12+1:1349.62735, y13+1:1478.67102, y14+1:1593.69711, y15+1:1707.74054, y16+1:1794.77946, y17+1:1851.80…	[b2+1:-0.00021, b3+1:-0.00071, b4+1:-0.00037, b5+1:0.00196, b6+1:-0.00007, b7+1:-0.00098, b11+1:0.00218];[y1+1:-0.00010, y2+1:-0.00023, y3+1:-0.00037, y4+1:-0.00085, y5+1:-0.00038, y6+1:-0.00053, y7+1:0.00113, y8+1:-0.00002, y9+1:-0.00010, y10+1:-0.00094, y11+1:0.00015, y12+1:0.00069, y13+1:0.00176, y14+1:0.00091, y15+1:0.00142, y16+1:0.00831, y17+1:0.01124, y18+2:-0.00204, y19+1:0.00513, y20+2:-…	[b2+1:-1.21, b3+1:-2.65, b4+1:-1.01, b5+1:4.10, b6+1:-0.13, b7+1:-1.62, b11+1:2.07];[y1+1:-0.57, y2+1:-0.87, y3+1:-1.12, y4+1:-1.90, y5+1:-0.76, y6+1:-0.86, y7+1:1.55, y8+1:-0.03, y9+1:-0.11, y10+1:-0.87, y11+1:0.11, y12+1:0.51, y13+1:1.19, y14+1:0.57, y15+1:0.83, y16+1:4.63, y17+1:6.07, y18+2:-1.06, y19+1:2.52, y20+2:-0.23, y21+2:5.11]	[b2+1:270487, b3+1:179831, b4+1:144964, b5+1:47005, b6+1:135755, b7+1:37718, b11+1:22850];[y1+1:198685, y2+1:348312, y3+1:506681, y4+1:90770, y5+1:1422325, y6+1:455562, y7+1:125743, y8+1:648821, y9+1:314135, y10+1:676938, y11+1:411589, y12+1:638255, y13+1:412754, y14+1:246246, y15+1:234993, y16+1:231300, y17+1:766873, y18+2:34042, y19+1:95017, y20+2:557789, y21+2:26121]	28			77	0	0
42109	110.139	200	25751920	42086	2	1152.54	2303.06	28.299	22.244	0|0|0|0|0|0|0|0|0|0|0|0|0|0|0|0|0|0|0|0|0|1|1|1|1|1|1|1|1|1|1|1|1|1|1|1|1|1|1|1|1|1|1|1|1|0|0|0|0|0|0|0|0|0|0|0|0|0|0|0|0|0|0|0|0|0|0|0|0|0|0|0|1|1|1|1|1|1|1|1|1|1|1|1|1|1|1|1|1|1|1|1|1|1|1|1|0|0|0|0|0|0|0|0|0|0|0|0|0|0|0|0|0|0|0|0|0|0|0|0|0|0|0|1|1|1|1|1|1|1|1|1|1|1|1|1|1|1|1|1|1|1|1|1|1|1|1|0|0|0|0|0|0	MGINPIMMSAGELESGNAGEPAK	MGINPIMMSAGELESGNAGEPAK	MGINPIMMSAGELESGNAGEPAK	1				0	0	2303.06	-0.00232	-1.01	O64981|P10896|Q01587	Ribulose bisphosphate carboxylase/oxygenase activase, chloroplastic	primary:RCA1|primary:RCA|	Phaseolus vulgaris OX=3885|Phaseolus vulgaris OX=3885|Phaseolus vulgaris OX=3885|Phaseolus vulgaris OX=3885|Phaseolus vulgaris OX=3885|Phaseolus vulgaris OX=3885|Phaseolus vulgaris OX=3885|Phaseolus vulgaris OX=3885|Phaseolus vulgaris OX=3885|Phaseolus vulgaris OX=3885|Phaseolus vulgaris OX=3885|Phaseolus vulgaris OX=3885|Phaseolus vulgaris OX=3885|Phaseolus vulgaris OX=3885|Phaseolus vulgaris OX…				N	N	full	[186 to 208]|[182 to 204]|[179 to 201]	K	L			T	[b2+1, b3+1, b4+1, b5+1, b6+1, b7+1, b8+1, b9+1, b10+1, b12+1];[y2+1, y3+1, y4+1, y5+1, y6+1, y7+1, y8+1, y9+1, y10+1, y11+1, y12+1, y13+1, y14+1, y15+1, y16+1, y17+1, y18+1, y19+1]	[b2+1:189.06889, b3+1:302.15296, b4+1:416.19579, b5+1:513.24850, b6+1:626.33314, b7+1:757.37309, b8+1:888.41225, b9+1:975.44648, b10+1:1046.48296, b12+1:1232.55251];[y2+1:218.15009, y3+1:315.20246, y4+1:444.24732, y5+1:501.26678, y6+1:572.30538, y7+1:686.34704, y8+1:743.36839, y9+1:830.39926, y10+1:959.44184, y11+1:1072.52727, y12+1:1201.56777, y13+1:1258.59071, y14+1:1329.62915, y15+1:1416.66014…	[b2+1:-0.00034, b3+1:-0.00033, b4+1:-0.00043, b5+1:-0.00048, b6+1:0.00009, b7+1:-0.00044, b8+1:-0.00176, b9+1:0.00043, b10+1:-0.00019, b12+1:0.00530];[y2+1:0.00017, y3+1:-0.00022, y4+1:0.00205, y5+1:0.00005, y6+1:0.00152, y7+1:0.00026, y8+1:0.00015, y9+1:-0.00101, y10+1:-0.00102, y11+1:0.00034, y12+1:-0.00175, y13+1:-0.00027, y14+1:0.00105, y15+1:0.00001, y16+1:0.00064, y17+1:-0.00056, y18+1:0.01…	[b2+1:-1.79, b3+1:-1.09, b4+1:-1.04, b5+1:-0.93, b6+1:0.15, b7+1:-0.58, b8+1:-1.99, b9+1:0.45, b10+1:-0.19, b12+1:4.30];[y2+1:0.80, y3+1:-0.72, y4+1:4.62, y5+1:0.09, y6+1:2.67, y7+1:0.38, y8+1:0.20, y9+1:-1.22, y10+1:-1.07, y11+1:0.32, y12+1:-1.46, y13+1:-0.22, y14+1:0.79, y15+1:0.01, y16+1:0.41, y17+1:-0.33, y18+1:5.97, y19+1:7.45]	[b2+1:204157, b3+1:248228, b4+1:352753, b5+1:191389, b6+1:172974, b7+1:151617, b8+1:83303, b9+1:35209, b10+1:25485, b12+1:29079];[y2+1:86708, y3+1:869771, y4+1:49639, y5+1:220632, y6+1:187496, y7+1:87422, y8+1:201675, y9+1:394248, y10+1:243997, y11+1:309645, y12+1:105940, y13+1:663397, y14+1:384972, y15+1:769799, y16+1:607875, y17+1:577763, y18+1:88991, y19+1:350517]	28			78	0	0
42649	110.822	200	28940816	42632	2	1269.16	2536.3	28.296	8.031	0	LYQMQANGTLLFPAINVNDSVTK	LYQMQANGTLLFPAINVNDSVTK	LYQMQANGTLLFPAINVNDSVTK	1				0	0	2536.3	0.00171	0.68	000400F							N	N	full	[267 to 289]	R	S			T	[b2+1, b3+1, b4+1, b6+1, b7+1, b8+1, b9+1, b10+1, b11+1, b17+1];[y2+1, y3+1, y4+1, y5+1, y6+1, y7+1, y8+1, y9+1, y10+1, y11+1, y12+1, y13+1, y14+1, y15+1, y16+1, y17+1, y18+1, y19+1]	[b2+1:277.15695, b3+1:405.21287, b4+1:536.25335, b6+1:735.34734, b7+1:849.38575, b8+1:906.41570, b9+1:1007.46431, b10+1:1120.54881, b11+1:1233.62421, b17+1:1874.99788];[y2+1:248.16050, y3+1:347.22861, y4+1:434.26071, y5+1:549.28771, y6+1:663.33076, y7+1:762.40007, y8+1:876.44171, y9+1:989.52206, y10+1:1060.56055, y11+1:1157.61581, y12+1:1304.68497, y13+1:1417.76831, y14+1:1530.85445, y15+1:1631.9…	[b2+1:0.00228, b3+1:-0.00037, b4+1:-0.00038, b6+1:-0.00208, b7+1:-0.00660, b8+1:0.00189, b9+1:0.00282, b10+1:0.00325, b11+1:-0.00541, b17+1:0.01457];[y2+1:0.00001, y3+1:-0.00029, y4+1:-0.00021, y5+1:-0.00016, y6+1:-0.00003, y7+1:0.00086, y8+1:-0.00042, y9+1:-0.00414, y10+1:-0.00277, y11+1:-0.00027, y12+1:0.00048, y13+1:-0.00025, y14+1:0.00183, y15+1:0.00477, y16+1:-0.00072, y17+1:0.01698, y18+1:0…	[b2+1:8.25, b3+1:-0.93, b4+1:-0.71, b6+1:-2.84, b7+1:-7.78, b8+1:2.08, b9+1:2.80, b10+1:2.90, b11+1:-4.39, b17+1:7.77];[y2+1:0.06, y3+1:-0.83, y4+1:-0.49, y5+1:-0.28, y6+1:-0.05, y7+1:1.12, y8+1:-0.48, y9+1:-4.19, y10+1:-2.61, y11+1:-0.23, y12+1:0.37, y13+1:-0.18, y14+1:1.20, y15+1:2.93, y16+1:-0.43, y17+1:9.43, y18+1:7.75, y19+1:-0.20]	[b2+1:159267, b3+1:619708, b4+1:126545, b6+1:155567, b7+1:54640, b8+1:56226, b9+1:48138, b10+1:62296, b11+1:47005, b17+1:181725];[y2+1:130438, y3+1:46656, y4+1:181066, y5+1:114595, y6+1:407067, y7+1:214274, y8+1:591107, y9+1:220150, y10+1:103165, y11+1:2367741, y12+1:1049817, y13+1:530037, y14+1:319365, y15+1:107079, y16+1:266370, y17+1:210750, y18+1:173211, y19+1:30667]	28			79	0	0
26603	105.041	200	4.72736e+06	26586	2	1076.03	2150.05	28.296	22.267	0	ASIAAQTASNSTQTAAQTVSDK	ASIAAQTASNSTQTAAQTVSDK	ASIAAQTASNSTQTAAQTVSDK	1				0	0	2150.05	0.00719	3.34	9399							N	N	full	[21 to 42]	K	T			T	[b2+1, b3+1, b4+1, b5+1, b6+1, b7+1, b8+1, b9+1, b11+1, b14+1];[y1+1, y2+1, y3+1, y4+1, y5+1, y6+1, y7+1, y8+1, y9+1, y10+1, y11+1, y12+1, y13+1, y14+1, y15+1, y16+1, y17+1, y18+1]	[b2+1:159.07623, b3+1:272.16047, b4+1:343.19743, b5+1:414.23482, b6+1:542.29439, b7+1:643.33948, b8+1:714.38074, b9+1:801.40930, b11+1:1002.49198, b14+1:1332.63204];[y1+1:147.11273, y2+1:262.13911, y3+1:349.17152, y4+1:448.24026, y5+1:549.28822, y6+1:677.34549, y7+1:748.38273, y8+1:819.41851, y9+1:920.46707, y10+1:1048.52533, y11+1:1149.57225, y12+1:1236.60721, y13+1:1350.64839, y14+1:1437.68043,…	[b2+1:-0.00018, b3+1:-0.00001, b4+1:-0.00016, b5+1:0.00011, b6+1:0.00110, b7+1:-0.00149, b8+1:0.00266, b9+1:-0.00081, b11+1:0.00691, b14+1:-0.00695];[y1+1:-0.00008, y2+1:-0.00063, y3+1:-0.00026, y4+1:0.00007, y5+1:0.00035, y6+1:-0.00095, y7+1:-0.00083, y8+1:-0.00217, y9+1:-0.00128, y10+1:-0.00160, y11+1:-0.00236, y12+1:0.00058, y13+1:-0.00118, y14+1:-0.00117, y15+1:-0.00061, y16+1:-0.00186, y17+1…	[b2+1:-1.17, b3+1:-0.05, b4+1:-0.48, b5+1:0.27, b6+1:2.03, b7+1:-2.32, b8+1:3.73, b9+1:-1.01, b11+1:6.90, b14+1:-5.22];[y1+1:-0.53, y2+1:-2.43, y3+1:-0.74, y4+1:0.16, y5+1:0.64, y6+1:-1.41, y7+1:-1.11, y8+1:-2.65, y9+1:-1.39, y10+1:-1.53, y11+1:-2.06, y12+1:0.47, y13+1:-0.87, y14+1:-0.81, y15+1:-0.41, y16+1:-1.16, y17+1:4.22, y18+1:3.96]	[b2+1:9012, b3+1:72291, b4+1:82587, b5+1:41993, b6+1:13095, b7+1:22214, b8+1:11095, b9+1:8922, b11+1:10581, b14+1:6142];[y1+1:39652, y2+1:29235, y3+1:147138, y4+1:42970, y5+1:107557, y6+1:56835, y7+1:96544, y8+1:62987, y9+1:76333, y10+1:32124, y11+1:44888, y12+1:67451, y13+1:56904, y14+1:109619, y15+1:67256, y16+1:60511, y17+1:13410, y18+1:9707]	28			80	0	0
38756	115.775	200	8.22653e+06	38742	3	1286.96	3857.85	28.274	0.042	0|0|0|1|1|0|0|0|0|0|0|0|0|1|1|0|0|0|0|0|0|0|0|1|1|0|0|0|0|0|0|0|0|1|1|0|0|0|0|0|0|0|0|1|1|0|0|0|0|0|0|0|0|1|1|0|0|0|0|0|0|0|0|1|1|0|0|0|0|0|0|0|0|1|1|0|0|0|0|0|0|0|0|1|1|0|0|0|0|0|0|0|0|0|0|1|1|0|0|0|0|0	VTPQPGVPPEEAGAAVAAESSTGTWTTVWTDGLTSLDR	VTPQPGVPPEEAGAAVAAESSTGTW[Less Common:Oxidation to Kynurenine on W]TTVWTDGLTSLDR	VTPQPGVPPEEAGAAVAAESSTGTW[Less Common:Oxidation to Kynurenine on W]TTVWTDGLTSLDR	1	Oxidation to Kynurenine on W	C-1O	C-1O	1	0	3857.86	-0.01093	-2.83	000015F|000514F|000559F|000563F|000564F|000572F|P04992|P28400|P36490|Q33619	|Ribulose bisphosphate carboxylase large chain|Ribulose bisphosphate carboxylase large chain (Fragment)	|primary:rbcL	||||||||||||||||||||||||||||||||||||||||||||||||||||||||||||Petunia hybrida OX=4102|Petunia hybrida OX=4102|Petunia hybrida OX=4102|Petunia hybrida OX=4102|Petunia hybrida OX=4102|Petunia hybrida OX=4102|Petunia hybrida OX=4102|Petunia hybrida OX=4102|Petunia hybrida OX=4102|Petunia hybrida OX=4102|Dillenia indica OX=4378|Dillenia indica OX=4378|Dillenia indica OX=4378|Dillenia indica OX=4378|Dil…				N	N	full	[50 to 87]|[42 to 79]|[32 to 69]|[8 to 45]	R	Y			T	[b4+1, b6+1, b7+1, b11+1, b12+1, b15+1, b16+1];[y2+1, y3+1, y4+1, y5+1, y6+1, y7+1, y8+1, y9+1, y10+1, y11+1, y12+1, y13+1, y14+1, y15+1, y16+1, y17+1, y18+1, y19+1, y20+1, y21+1, y22+1]	[b4+1:426.23083, b6+1:580.31081, b7+1:679.37707, b11+1:1131.55899, b12+1:1202.60747, b15+1:1401.69433, b16+1:1500.78922];[y2+1:290.14588, y3+1:403.22963, y4+1:490.26189, y5+1:591.30978, y6+1:704.39215, y7+1:761.41488, y8+1:876.44147, y9+1:977.48813, y10+1:1163.56803, y11+1:1262.63581, y12+1:1363.68736, y13+1:1464.73159, y14+1:1654.80966, y15+1:1755.85803, y16+1:1812.88417, y17+1:1913.92779, y18+1…	[b4+1:-0.00388, b6+1:0.00187, b7+1:-0.00028, b11+1:-0.00908, b12+1:0.00229, b15+1:-0.00654, b16+1:0.01993];[y2+1:-0.00001, y3+1:-0.00033, y4+1:-0.00010, y5+1:0.00011, y6+1:-0.00158, y7+1:-0.00032, y8+1:-0.00067, y9+1:-0.00168, y10+1:-0.00110, y11+1:-0.00173, y12+1:0.00214, y13+1:-0.00131, y14+1:0.00253, y15+1:0.00323, y16+1:0.00791, y17+1:0.00384, y18+1:-0.00875, y19+1:-0.01169, y20+1:-0.00468, y…	[b4+1:-9.12, b6+1:3.23, b7+1:-0.42, b11+1:-8.03, b12+1:1.91, b15+1:-4.67, b16+1:13.29];[y2+1:-0.04, y3+1:-0.81, y4+1:-0.20, y5+1:0.19, y6+1:-2.24, y7+1:-0.42, y8+1:-0.77, y9+1:-1.72, y10+1:-0.94, y11+1:-1.37, y12+1:1.57, y13+1:-0.90, y14+1:1.53, y15+1:1.84, y16+1:4.36, y17+1:2.01, y18+1:-4.37, y19+1:-5.60, y20+1:-2.11, y21+1:1.48, y22+1:-7.77]	[b4+1:47021, b6+1:35010, b7+1:417403, b11+1:12833, b12+1:20371, b15+1:26053, b16+1:23907];[y2+1:48954, y3+1:30107, y4+1:84104, y5+1:109262, y6+1:13664, y7+1:216121, y8+1:82635, y9+1:171744, y10+1:299064, y11+1:72486, y12+1:91382, y13+1:82302, y14+1:73419, y15+1:46458, y16+1:92524, y17+1:34394, y18+1:31588, y19+1:33147, y20+1:13966, y21+1:16313, y22+1:23984]	28			81	0	0
38842	115.924	200	8710642	38820	3	1056.39	3166.15	28.258	23.258	0	CCSIHGYCGSTAAYCEGSSCDYQCWK	C[Common Fixed:Carbamidomethyl on C]C[Common Fixed:Carbamidomethyl on C]SIHGYC[Common Fixed:Carbamidomethyl on C]GSTAAYC[Common Fixed:Carbamidomethyl on C]EGSSC[Common Fixed:Carbamidomethyl on C]DYQC[Common Fixed:Carbamidomethyl on C]WK	CCSIHGYCGSTAAYCEGSSCDYQCWK	1	Carbamidomethyl on C Carbamidomethyl on C Carbamidomethyl on C Carbamidomethyl on C Carbamidomethyl on C Carbamidomethyl on C	C12H18N6O6	C12H18N6O6	0	0	3166.14	0.00166	0.52	000094F|3418207							N	N	full	[106 to 131]	R	S			T	[b2+1, b3+1, b4+1, b5+1, b6+1, b7+1, b8+1, b9+1, b10+1, b11+1, b12+2, b13+2, b14+1, b15+1, b16+1];[y2+1, y3+1, y4+1, y5+1, y6+1, y7+1, y8+1, y9+1, y10+1, y11+1, y12+1, y13+1, y14+1]	[b2+1:321.06839, b3+1:408.09815, b4+1:521.17986, b5+1:658.24384, b6+1:715.26319, b7+1:878.32668, b8+1:1038.34714, b9+1:1095.37754, b10+1:1182.41136, b11+1:1283.46643, b12+2:677.75183, b13+2:713.27045, b14+1:1588.59854, b15+1:1748.61674, b16+1:1877.65862];[y2+1:333.19174, y3+1:493.22267, y4+1:621.28082, y5+1:784.34376, y6+1:899.37008, y7+1:1059.39951, y8+1:1146.43236, y9+1:1233.46581, y10+1:1290.4…	[b2+1:-0.00018, b3+1:-0.00245, b4+1:-0.00481, b5+1:0.00026, b6+1:-0.00185, b7+1:-0.00169, b8+1:-0.01188, b9+1:-0.00294, b10+1:-0.00115, b11+1:0.00624, b12+2:-0.00091, b13+2:-0.00079, b14+1:0.00079, b15+1:-0.01165, b16+1:-0.01237];[y2+1:-0.00037, y3+1:-0.00009, y4+1:-0.00052, y5+1:-0.00091, y6+1:-0.00154, y7+1:-0.00275, y8+1:-0.00193, y9+1:-0.00051, y10+1:0.00001, y11+1:-0.00034, y12+1:0.00101, y1…	[b2+1:-0.58, b3+1:-6.02, b4+1:-9.24, b5+1:0.39, b6+1:-2.59, b7+1:-1.93, b8+1:-11.45, b9+1:-2.69, b10+1:-0.97, b11+1:4.86, b12+2:-0.68, b13+2:-0.55, b14+1:0.50, b15+1:-6.67, b16+1:-6.59];[y2+1:-1.13, y3+1:-0.19, y4+1:-0.84, y5+1:-1.16, y6+1:-1.71, y7+1:-2.60, y8+1:-1.69, y9+1:-0.41, y10+1:0.01, y11+1:-0.24, y12+1:0.64, y13+1:1.44, y14+1:-3.73]	[b2+1:32823, b3+1:18434, b4+1:14137, b5+1:69387, b6+1:38842, b7+1:80474, b8+1:44859, b9+1:41709, b10+1:43988, b11+1:29076, b12+2:16657, b13+2:14490, b14+1:93305, b15+1:13020, b16+1:13419];[y2+1:102383, y3+1:240656, y4+1:92327, y5+1:148911, y6+1:83182, y7+1:106124, y8+1:159797, y9+1:108760, y10+1:269863, y11+1:132168, y12+1:129633, y13+1:72512, y14+1:33244]	28			82	0	0
32780	117.335	200	41680688	32774	4	910.385	3637.51	28.246	9.077	0|0|1|1|1|0|0|1|1|0|0|0|0|0|0|0|0|0	DSSCRPNVGDPCALLSPCCYPNHCSGTTSPGSK	DSSC[Common Fixed:Carbamidomethyl on C]RPNVGDPC[Common Fixed:Carbamidomethyl on C]ALLSPC[Common Fixed:Carbamidomethyl on C]C[Common Fixed:Carbamidomethyl on C]YPNHC[Common Fixed:Carbamidomethyl on C]SGTTSPGSK	DSSCRPNVGDPCALLSPCCYPNHCSGTTSPGSK	1	Carbamidomethyl on C Carbamidomethyl on C Carbamidomethyl on C Carbamidomethyl on C Carbamidomethyl on C	C10H15N5O5	C10H15N5O5	0	1	3637.51	-0.00083	-0.23	000233F							N	N	full	[76 to 108]	K	C			T	[b5+1, b7+1, b8+1, b9+1, b10+1, b11+1, b12+2, b13+1, b14+1, b15+1, b16+1];[y3+1, y4+1, y5+1, y6+1, y8+1, y9+1, y10+1, y11+1, y12+1, y13+1, y14+1, y15+1, y16+1, y17+2, y18+2, y19+2, y23+3]	[b5+1:606.22963, b7+1:817.32489, b8+1:916.39266, b9+1:973.41404, b10+1:1088.44165, b11+1:1185.49819, b12+2:673.26547, b13+1:1416.56331, b14+1:1529.64610, b15+1:1642.72400, b16+1:1729.76675];[y3+1:291.16568, y4+1:388.21853, y5+1:475.25102, y6+1:576.29847, y8+1:734.36906, y9+1:821.39990, y10+1:981.42783, y11+1:1118.49024, y12+1:1232.53763, y13+1:1329.58599, y14+1:1492.65146, y15+1:1652.67798, y16+1…	[b5+1:-0.00041, b7+1:-0.00084, b8+1:-0.00148, b9+1:-0.00157, b10+1:-0.00090, b11+1:0.00288, b12+2:-0.00230, b13+1:0.00023, b14+1:-0.00104, b15+1:-0.00720, b16+1:0.00351];[y3+1:-0.00061, y4+1:-0.00053, y5+1:-0.00007, y6+1:-0.00030, y8+1:0.00115, y9+1:-0.00003, y10+1:-0.00275, y11+1:0.00074, y12+1:0.00520, y13+1:0.00080, y14+1:0.00294, y15+1:-0.00118, y16+1:0.02033, y17+2:0.00145, y18+2:-0.00017, y…	[b5+1:-0.67, b7+1:-1.03, b8+1:-1.62, b9+1:-1.61, b10+1:-0.83, b11+1:2.43, b12+2:-1.71, b13+1:0.16, b14+1:-0.68, b15+1:-4.39, b16+1:2.03];[y3+1:-2.11, y4+1:-1.36, y5+1:-0.14, y6+1:-0.52, y8+1:1.57, y9+1:-0.04, y10+1:-2.81, y11+1:0.66, y12+1:4.23, y13+1:0.60, y14+1:1.97, y15+1:-0.72, y16+1:11.22, y17+2:0.76, y18+2:-0.08, y19+2:-0.80, y23+3:-3.16]	[b5+1:245985, b7+1:142757, b8+1:291021, b9+1:464903, b10+1:2431529, b11+1:50302, b12+2:164528, b13+1:289732, b14+1:201792, b15+1:71386, b16+1:69205];[y3+1:69276, y4+1:1294124, y5+1:304906, y6+1:123977, y8+1:136579, y9+1:228101, y10+1:297396, y11+1:180971, y12+1:78702, y13+1:891240, y14+1:167854, y15+1:110724, y16+1:49139, y17+2:865328, y18+2:678717, y19+2:293762, y23+3:64034]	28			83	0	0
42810	111.027	176	180072820	42788	2	1448.74	2895.46	28.243	23.243	0	EAPVGFTPPELDPSTPSPIFGGSTGGLLR	EAPVGFTPPELDPSTPSPIFGGSTGGLLR	EAPVGFTPPELDPSTPSPIFGGSTGGLLR	1				0	0	2895.47	-0.00746	-2.58	000089F|14575965							N	N	full	[99 to 127]	K	K			T	[b2+1, b3+1, b4+1, b5+1, b6+1, b7+1, b8+1, b11+1, b12+1];[y2+1, y4+1, y5+1, y6+1, y8+1, y9+1, y10+1, y12+1, y13+1, y14+1, y15+1, y16+1, y17+1, y18+1, y19+1, y20+1, y21+2, y22+2, y23+1]	[b2+1:201.08597, b3+1:298.13852, b4+1:397.20746, b5+1:454.22643, b6+1:601.29584, b7+1:702.34287, b8+1:799.39857, b11+1:1138.57376, b12+1:1253.60327];[y2+1:288.20155, y4+1:458.31496, y5+1:515.32810, y6+1:616.37543, y8+1:760.42782, y9+1:817.44916, y10+1:964.51754, y12+1:1174.65468, y13+1:1261.68591, y14+1:1358.73923, y15+1:1459.78522, y16+1:1546.81607, y17+1:1643.87086, y18+1:1758.90195, y19+1:1871…	[b2+1:-0.00101, b3+1:-0.00122, b4+1:-0.00070, b5+1:-0.00320, b6+1:-0.00219, b7+1:-0.00284, b8+1:0.00009, b11+1:-0.00414, b12+1:-0.00158];[y2+1:-0.00147, y4+1:0.00642, y5+1:-0.00191, y6+1:-0.00226, y8+1:-0.00336, y9+1:-0.00348, y10+1:-0.00352, y12+1:-0.00320, y13+1:-0.00400, y14+1:-0.00345, y15+1:-0.00514, y16+1:-0.00631, y17+1:-0.00429, y18+1:-0.00014, y19+1:0.00536, y20+1:-0.00443, y21+2:-0.0044…	[b2+1:-5.06, b3+1:-4.12, b4+1:-1.76, b5+1:-7.05, b6+1:-3.66, b7+1:-4.06, b8+1:0.11, b11+1:-3.64, b12+1:-1.26];[y2+1:-5.12, y4+1:14.03, y5+1:-3.72, y6+1:-3.67, y8+1:-4.43, y9+1:-4.26, y10+1:-3.65, y12+1:-2.73, y13+1:-3.18, y14+1:-2.54, y15+1:-3.52, y16+1:-4.08, y17+1:-2.61, y18+1:-0.08, y19+1:2.87, y20+1:-2.22, y21+2:-2.12, y22+2:-1.38, y23+1:0.53]	[b2+1:349305, b3+1:546252, b4+1:339191, b5+1:475581, b6+1:959454, b7+1:1626077, b8+1:181825, b11+1:313289, b12+1:201137];[y2+1:271301, y4+1:187385, y5+1:531864, y6+1:395877, y8+1:506236, y9+1:1572697, y10+1:1397193, y12+1:1587930, y13+1:280457, y14+1:5297585, y15+1:871915, y16+1:417742, y17+1:14311117, y18+1:1962084, y19+1:748199, y20+1:242646, y21+2:221442, y22+2:7235550, y23+1:738230]	28			84	0	0
31086	117.329	200	3.65145e+06	31074	2	1111.62	2221.23	28.23	23.23	0|0|1|0	IAPQAVEKVEILEGNGGVGTIK	IAPQAVEKVEILEGNGGVGTIK	IAPQAVEKVEILEGNGGVGTIK	1				0	1	2221.23	-0.00417	-1.88	14579562							N	N	full	[59 to 80]	K	K			T	[b2+1, b4+1, b5+1, b6+1, b7+1, b8+1, b9+1, b10+1, b12+1, b13+1];[y1+1, y2+1, y3+1, y4+1, y5+1, y6+1, y7+1, y8+1, y9+1, y10+1, y11+1, y12+1, y13+1, y14+1, y15+1, y16+1, y17+1, y18+1]	[b2+1:185.12812, b4+1:410.23809, b5+1:481.27625, b6+1:580.34737, b7+1:709.38805, b8+1:837.48697, b9+1:936.55375, b10+1:1065.59145, b12+1:1291.76905, b13+1:1420.79295];[y1+1:147.11290, y2+1:260.19679, y3+1:361.24434, y4+1:418.26558, y5+1:517.33175, y6+1:574.35488, y7+1:631.37752, y8+1:745.41682, y9+1:802.44093, y10+1:931.48674, y11+1:1044.56718, y12+1:1157.65299, y13+1:1286.69715, y14+1:1385.76528…	[b2+1:-0.00034, b4+1:-0.00170, b5+1:-0.00066, b6+1:0.00204, b7+1:0.00014, b8+1:0.00409, b9+1:0.00246, b10+1:-0.00244, b12+1:0.00703, b13+1:-0.01166];[y1+1:0.00010, y2+1:-0.00008, y3+1:-0.00020, y4+1:-0.00043, y5+1:-0.00267, y6+1:-0.00101, y7+1:0.00017, y8+1:-0.00346, y9+1:-0.00082, y10+1:0.00240, y11+1:-0.00122, y12+1:0.00052, y13+1:0.00210, y14+1:0.00181, y15+1:0.00069, y16+1:-0.00189, y17+1:0.0…	[b2+1:-1.83, b4+1:-4.16, b5+1:-1.37, b6+1:3.53, b7+1:0.19, b8+1:4.89, b9+1:2.63, b10+1:-2.29, b12+1:5.45, b13+1:-8.21];[y1+1:0.66, y2+1:-0.31, y3+1:-0.57, y4+1:-1.03, y5+1:-5.18, y6+1:-1.76, y7+1:0.27, y8+1:-4.65, y9+1:-1.02, y10+1:2.58, y11+1:-1.17, y12+1:0.45, y13+1:1.63, y14+1:1.30, y15+1:0.46, y16+1:-1.15, y17+1:1.14, y18+1:-6.84]	[b2+1:10046, b4+1:10782, b5+1:31460, b6+1:31987, b7+1:22168, b8+1:4956, b9+1:38524, b10+1:27350, b12+1:12263, b13+1:9238];[y1+1:20608, y2+1:18061, y3+1:10386, y4+1:55625, y5+1:9979, y6+1:11662, y7+1:40692, y8+1:7478, y9+1:58748, y10+1:41916, y11+1:60781, y12+1:40872, y13+1:80249, y14+1:70924, y15+1:37657, y16+1:49009, y17+1:15645, y18+1:11692]	28			85	0	0
36872	112.378	125	1.17033e+06	36870	2	1227.59	2453.16	27.478	22.478	0	VAAQVEDGPCVTYIGEGGSGNFVK	VAAQVEDGPC[Common Fixed:Carbamidomethyl on C]VTYIGEGGSGNFVK	VAAQVEDGPCVTYIGEGGSGNFVK	1	Carbamidomethyl on C	C2H3NO	C2H3NO	0	0	2453.15	0.00555	2.26	000181F|14511903							N	N	full	[199 to 222]	K	M			T	[b2+1, b3+1, b4+1, b5+1, b6+1, b7+1, b8+1, b10+1, b12+1];[y2+1, y3+1, y5+1, y6+1, y7+1, y8+1, y9+1, y10+1, y11+1, y12+1, y13+1, y14+1, y15+1, y16+1, y17+1, y18+1, y19+1, y20+1]	[b2+1:171.11293, b3+1:242.15065, b4+1:370.20838, b5+1:469.27779, b6+1:598.32069, b7+1:713.34406, b8+1:770.36099, b10+1:1027.44637, b12+1:1227.58512];[y2+1:246.18059, y3+1:393.24874, y5+1:564.31708, y6+1:651.34861, y7+1:708.36823, y8+1:765.38778, y9+1:894.43337, y10+1:951.45292, y11+1:1064.53769, y12+1:1227.58512, y13+1:1328.64718, y14+1:1427.70960, y15+1:1587.72932, y16+1:1684.79919, y17+1:1741.8…	[b2+1:0.00012, b3+1:0.00073, b4+1:-0.00011, b5+1:0.00088, b6+1:0.00119, b7+1:-0.00239, b8+1:-0.00692, b10+1:-0.00496, b12+1:0.01771];[y2+1:-0.00063, y3+1:-0.00090, y5+1:0.00305, y6+1:0.00256, y7+1:0.00071, y8+1:-0.00120, y9+1:0.00180, y10+1:-0.00011, y11+1:0.00059, y12+1:-0.01530, y13+1:-0.00093, y14+1:-0.00692, y15+1:-0.01785, y16+1:-0.00074, y17+1:-0.00241, y18+1:0.01599, y19+1:0.00873, y20+1:-…	[b2+1:0.73, b3+1:3.03, b4+1:-0.31, b5+1:1.88, b6+1:1.99, b7+1:-3.35, b8+1:-8.99, b10+1:-4.83, b12+1:14.44];[y2+1:-2.57, y3+1:-2.29, y5+1:5.42, y6+1:3.93, y7+1:1.00, y8+1:-1.57, y9+1:2.01, y10+1:-0.12, y11+1:0.56, y12+1:-12.48, y13+1:-0.70, y14+1:-4.85, y15+1:-11.25, y16+1:-0.44, y17+1:-1.38, y18+1:8.61, y19+1:4.40, y20+1:-8.06]	[b2+1:26148, b3+1:15177, b4+1:48106, b5+1:16514, b6+1:2883, b7+1:8128, b8+1:4019, b10+1:3531, b12+1:44755];[y2+1:5335, y3+1:5615, y5+1:6051, y6+1:5399, y7+1:9647, y8+1:37302, y9+1:7278, y10+1:84525, y11+1:28383, y12+1:44755, y13+1:43912, y14+1:7302, y15+1:3626, y16+1:24579, y17+1:30618, y18+1:22493, y19+1:18742, y20+1:4411]	27			86	0	0
38139	114.693	166	2.01748e+06	38118	2	1252.61	2503.21	27.462	22.462	0	AALEQACPQTVSCADLLTIASER	AALEQAC[Common Fixed:Carbamidomethyl on C]PQTVSC[Common Fixed:Carbamidomethyl on C]ADLLTIASER	AALEQACPQTVSCADLLTIASER	1	Carbamidomethyl on C Carbamidomethyl on C	C4H6N2O2	C4H6N2O2	0	0	2503.2	0.00149	0.6	000176F							N	N	full	[80 to 102]	K	S			T	[b3+1, b4+1, b5+1, b6+1, b7+1, b9+1, b10+1, b11+1];[y1+1, y2+1, y3+1, y4+1, y5+1, y6+1, y7+1, y8+1, y9+1, y10+1, y11+1, y12+1, y13+1, y14+1, y15+1, y16+1, y17+1, y18+1, y19+1]	[b3+1:256.16581, b4+1:385.20925, b5+1:513.26876, b6+1:584.30601, b7+1:744.33285, b9+1:969.45969, b10+1:1070.49432, b11+1:1169.55441];[y1+1:175.11925, y2+1:304.16067, y3+1:391.19396, y4+1:462.22978, y5+1:575.31321, y6+1:676.36225, y7+1:789.44584, y8+1:902.52809, y9+1:1017.56004, y10+1:1088.58283, y11+1:1248.63378, y12+1:1335.65651, y13+1:1434.72221, y14+1:1535.78303, y15+1:1663.83287, y16+1:1760.8…	[b3+1:0.00025, b4+1:0.00109, b5+1:0.00202, b6+1:0.00216, b7+1:-0.00165, b9+1:0.01384, b10+1:0.00080, b11+1:-0.00753];[y1+1:0.00030, y2+1:-0.00088, y3+1:0.00038, y4+1:-0.00091, y5+1:-0.00154, y6+1:-0.00018, y7+1:-0.00065, y8+1:-0.00247, y9+1:0.00254, y10+1:-0.01179, y11+1:0.00851, y12+1:-0.00079, y13+1:-0.00350, y14+1:0.00964, y15+1:0.00091, y16+1:0.00152, y17+1:0.00766, y18+1:0.01280, y19+1:0.006…	[b3+1:0.96, b4+1:2.82, b5+1:3.95, b6+1:3.70, b7+1:-2.22, b9+1:14.30, b10+1:0.75, b11+1:-6.44];[y1+1:1.72, y2+1:-2.89, y3+1:0.99, y4+1:-1.98, y5+1:-2.68, y6+1:-0.26, y7+1:-0.83, y8+1:-2.74, y9+1:2.50, y10+1:-10.84, y11+1:6.82, y12+1:-0.59, y13+1:-2.44, y14+1:6.28, y15+1:0.55, y16+1:0.86, y17+1:3.99, y18+1:6.43, y19+1:3.13]	[b3+1:17797, b4+1:16845, b5+1:19569, b6+1:35926, b7+1:25880, b9+1:6027, b10+1:3807, b11+1:4604];[y1+1:23691, y2+1:4830, y3+1:23006, y4+1:67043, y5+1:22262, y6+1:46979, y7+1:23401, y8+1:34158, y9+1:18036, y10+1:11113, y11+1:21546, y12+1:120808, y13+1:38441, y14+1:31098, y15+1:8600, y16+1:214728, y17+1:55051, y18+1:31319, y19+1:4676]	27			87	0	0
36777	119.532	167	14685745	36772	2	1215.1	2428.18	27.46	22.46	0	STTGDGFEWGVLFGFGPGLTVER	STTGDGFEWGVLFGFGPGLTVER	STTGDGFEWGVLFGFGPGLTVER	1				0	0	2428.17	0.00655	2.7	000126F|F1LKH6|F1LKH7	|Polyketide synthase 1|Polyketide synthase 2	|primary:PKSG1|primary:PKSG2	|Cannabis sativa OX=3483|Cannabis sativa OX=3483				N	N	full	[314 to 336]|[353 to 375]	K	V			T	[b2+1, b5+1, b6+1, b7+1, b8+1, b9+1, b10+1, b11+1, b12+1];[y1+1, y2+1, y3+1, y4+1, y5+1, y6+1, y7+1, y8+1, y9+1, y10+1, y11+1, y12+1, y13+1, y14+1, y15+1, y16+1, y17+1, y18+1]	[b2+1:189.08679, b5+1:462.18308, b6+1:519.20658, b7+1:666.27190, b8+1:795.30871, b9+1:981.38856, b10+1:1038.41426, b11+1:1137.47798, b12+1:1250.57553];[y1+1:175.11892, y2+1:304.16167, y3+1:403.23117, y4+1:504.27698, y5+1:617.36137, y6+1:674.38292, y7+1:771.43499, y8+1:828.45654, y9+1:975.52613, y10+1:1032.54841, y11+1:1179.61519, y12+1:1292.70041, y13+1:1391.76719, y14+1:1448.79014, y15+1:1634.86…	[b2+1:-0.00019, b5+1:0.00001, b6+1:0.00205, b7+1:-0.00105, b8+1:-0.00683, b9+1:-0.00630, b10+1:-0.00206, b11+1:-0.00675, b12+1:0.00673];[y1+1:-0.00003, y2+1:0.00013, y3+1:0.00121, y4+1:-0.00066, y5+1:-0.00033, y6+1:-0.00025, y7+1:-0.00094, y8+1:-0.00085, y9+1:0.00032, y10+1:0.00114, y11+1:-0.00049, y12+1:0.00066, y13+1:-0.00098, y14+1:0.00051, y15+1:-0.00298, y16+1:0.01156, y17+1:-0.00093, y18+1:…	[b2+1:-1.03, b5+1:0.02, b6+1:3.95, b7+1:-1.58, b8+1:-8.60, b9+1:-6.42, b10+1:-1.99, b11+1:-5.94, b12+1:5.39];[y1+1:-0.16, y2+1:0.42, y3+1:3.00, y4+1:-1.30, y5+1:-0.54, y6+1:-0.36, y7+1:-1.22, y8+1:-1.03, y9+1:0.33, y10+1:1.11, y11+1:-0.42, y12+1:0.51, y13+1:-0.70, y14+1:0.35, y15+1:-1.83, y16+1:6.56, y17+1:-0.49, y18+1:-2.88]	[b2+1:32022, b5+1:24147, b6+1:25996, b7+1:55217, b8+1:77789, b9+1:37943, b10+1:59937, b11+1:49695, b12+1:38608];[y1+1:234277, y2+1:116548, y3+1:108957, y4+1:220928, y5+1:35814, y6+1:22699, y7+1:297539, y8+1:642727, y9+1:198355, y10+1:852049, y11+1:772857, y12+1:893071, y13+1:217214, y14+1:914288, y15+1:516483, y16+1:241188, y17+1:33601, y18+1:42614]	27			88	0	0
35997	118.448	180	21308904	35992	2	1065.05	2128.09	27.453	18.383	0	IIGNSGDQWSDLLGTNIGLR	IIGNSGDQWSDLLGTNIGLR	IIGNSGDQWSDLLGTNIGLR	1				0	0	2128.09	-0.00541	-2.54	000008F|000054F|11786|13861							N	N	full	[34 to 53]	R	T			T	[b2+1, b3+1, b4+1, b5+1, b6+1, b7+1, b9+1, b11+1, b12+1, b13+1];[y1+1, y2+1, y3+1, y4+1, y5+1, y6+1, y7+1, y8+1, y9+1, y10+1, y11+1, y12+1, y13+1, y14+1, y15+1, y16+1, y18+1]	[b2+1:227.17532, b3+1:284.19715, b4+1:398.24123, b5+1:485.27364, b6+1:542.28993, b7+1:657.31769, b9+1:971.44620, b11+1:1173.52040, b12+1:1286.59400, b13+1:1399.67736];[y1+1:175.11886, y2+1:288.20304, y3+1:345.22427, y4+1:458.30886, y5+1:572.35084, y6+1:673.39831, y7+1:730.41979, y8+1:843.50352, y9+1:956.58780, y10+1:1071.61794, y11+1:1158.64821, y12+1:1344.72644, y13+1:1472.78954, y14+1:1587.8066…	[b2+1:-0.00009, b3+1:0.00028, b4+1:0.00144, b5+1:0.00181, b6+1:-0.00336, b7+1:-0.00254, b9+1:-0.01192, b11+1:0.00331, b12+1:-0.00716, b13+1:-0.00786];[y1+1:-0.00009, y2+1:0.00002, y3+1:-0.00021, y4+1:0.00031, y5+1:-0.00063, y6+1:-0.00084, y7+1:-0.00082, y8+1:-0.00115, y9+1:-0.00094, y10+1:0.00226, y11+1:0.00049, y12+1:-0.00059, y13+1:0.00393, y14+1:-0.00593, y15+1:0.00751, y16+1:0.00978, y18+1:0.…	[b2+1:-0.38, b3+1:0.99, b4+1:3.62, b5+1:3.74, b6+1:-6.21, b7+1:-3.87, b9+1:-12.29, b11+1:2.82, b12+1:-5.57, b13+1:-5.62];[y1+1:-0.50, y2+1:0.07, y3+1:-0.60, y4+1:0.68, y5+1:-1.11, y6+1:-1.24, y7+1:-1.13, y8+1:-1.37, y9+1:-0.98, y10+1:2.11, y11+1:0.43, y12+1:-0.44, y13+1:2.67, y14+1:-3.74, y15+1:4.57, y16+1:5.65, y18+1:5.23]	[b2+1:330322, b3+1:121444, b4+1:67647, b5+1:63214, b6+1:18815, b7+1:100803, b9+1:51114, b11+1:81760, b12+1:48334, b13+1:28901];[y1+1:353896, y2+1:72051, y3+1:701817, y4+1:182305, y5+1:347130, y6+1:236293, y7+1:1526688, y8+1:852581, y9+1:589747, y10+1:531755, y11+1:1288463, y12+1:790718, y13+1:293559, y14+1:150316, y15+1:330097, y16+1:245388, y18+1:243167]	27			89	0	0
39469	116.98	99	1.04649e+06	39444	2	1479.71	2957.41	27.449	1.018	1|1|0|0|0	NMITGTSQADCAVLIIDSTTGGFEAGISK	NMITGTSQADC[Common Fixed:Carbamidomethyl on C]AVLIIDSTTGGFEAGISK	NMITGTSQADCAVLIIDSTTGGFEAGISK	1	Carbamidomethyl on C	C2H3NO	C2H3NO	0	0	2956.42	0.99348	336.04	P34823	Elongation factor 1-alpha						N	N	full	[101 to 129]	K	D			T	[b2+1, b3+1, b4+1, b6+1, b8+1, b9+1, b10+1, b13+1, b14+1];[y2+1, y3+1, y4+1, y5+1, y6+1, y7+1, y8+1, y9+1, y10+1, y11+1, y12+1, y13+1, y14+1, y15+1, y16+1, y17+1, y20+1, y21+1]	[b2+1:246.09066, b3+1:359.17517, b4+1:460.22606, b6+1:618.28906, b8+1:833.37447, b9+1:904.41903, b10+1:1019.44119, b13+1:1349.59583, b14+1:1462.66859];[y2+1:234.14452, y3+1:347.23016, y4+1:404.24927, y5+1:475.28785, y6+1:604.32977, y7+1:751.40382, y8+1:808.41993, y9+1:865.44319, y10+1:966.49319, y11+1:1067.53794, y12+1:1154.56981, y13+1:1269.59252, y14+1:1382.68372, y15+1:1495.76308, y16+1:1608.8…	[b2+1:-0.00003, b3+1:0.00042, b4+1:0.00362, b6+1:-0.00252, b8+1:-0.00771, b9+1:-0.00027, b10+1:-0.00504, b13+1:0.01341, b14+1:0.00211];[y2+1:-0.00031, y3+1:0.00127, y4+1:-0.00109, y5+1:0.00038, y6+1:-0.00030, y7+1:0.00534, y8+1:-0.00001, y9+1:0.00179, y10+1:0.00410, y11+1:0.00117, y12+1:0.00101, y13+1:-0.00321, y14+1:0.00392, y15+1:-0.00079, y16+1:0.00341, y17+1:-0.01812, y20+1:-0.01477, y21+1:-0…	[b2+1:-0.12, b3+1:1.17, b4+1:7.89, b6+1:-4.08, b8+1:-9.27, b9+1:-0.29, b10+1:-4.95, b13+1:9.95, b14+1:1.45];[y2+1:-1.33, y3+1:3.66, y4+1:-2.69, y5+1:0.80, y6+1:-0.50, y7+1:7.11, y8+1:-0.01, y9+1:2.07, y10+1:4.25, y11+1:1.10, y12+1:0.88, y13+1:-2.53, y14+1:2.84, y15+1:-0.53, y16+1:2.12, y17+1:-10.61, y20+1:-7.19, y21+1:-7.64]	[b2+1:24704, b3+1:24837, b4+1:6820, b6+1:5179, b8+1:3584, b9+1:6646, b10+1:6256, b13+1:4583, b14+1:9529];[y2+1:14672, y3+1:3742, y4+1:20892, y5+1:27326, y6+1:15038, y7+1:7693, y8+1:9777, y9+1:22369, y10+1:13639, y11+1:7499, y12+1:28965, y13+1:40731, y14+1:54390, y15+1:33575, y16+1:40801, y17+1:16553, y20+1:10708, y21+1:9496]	27			90	0	0
35496	113.168	156	1813717	35473	2	1263.02	2524.03	27.439	1.007	0|0|0|0|0|0|0|0|0|0|0|0|0|1|1|0|0|0|0|1|1|0|0|0|0|0|0|0|0|0|0|0|0|0|0|0|0|0|0|0|0|0|0|0|0|0|0|0|0|0|0|0|0|0|1|1|1|1|1|1|1|0|0|0|0|0|0|0|0|0|0|0|0|0|0|0	MYQGAGGDMGAGMEEDAPPSSGGAGPK	MYQGAGGDMGAGMEEDAPPSSGGAGPK	MYQGAGGDMGAGMEEDAPPSSGGAGPK	1				0	0	2524.03	-0.00114	-0.45	000005F							N	N	full	[549 to 575]	K	I			T	[b2+1, b3+1, b4+1, b5+1, b8+1, b9+1, b11+1];[y2+1, y3+1, y4+1, y5+1, y6+1, y7+1, y8+1, y9+1, y10+1, y11+1, y12+1, y13+1, y14+1, y15+1, y16+1, y18+1, y19+1, y20+1, y21+1, y24+1]	[b2+1:295.10918, b3+1:423.17102, b4+1:480.19169, b5+1:551.22579, b8+1:780.29541, b9+1:911.34303, b11+1:1039.39274];[y2+1:244.16434, y3+1:301.18700, y4+1:372.22317, y5+1:429.24479, y6+1:486.26729, y7+1:573.30087, y8+1:660.32792, y9+1:757.38458, y10+1:854.43696, y11+1:925.47505, y12+1:1040.50565, y13+1:1169.53790, y14+1:1298.58626, y15+1:1429.61899, y16+1:1486.64854, y18+1:1614.70459, y19+1:1745.75…	[b2+1:-0.00191, b3+1:0.00136, b4+1:0.00056, b5+1:-0.00245, b8+1:-0.00271, b9+1:0.00443, b11+1:-0.00444];[y2+1:-0.00122, y3+1:-0.00004, y4+1:-0.00098, y5+1:-0.00082, y6+1:0.00021, y7+1:0.00177, y8+1:-0.00321, y9+1:0.00068, y10+1:0.00030, y11+1:0.00128, y12+1:0.00494, y13+1:-0.00541, y14+1:0.00036, y15+1:-0.00739, y16+1:0.00069, y18+1:-0.00184, y19+1:0.00567, y20+1:-0.00502, y21+1:-0.00694, y24+1:0…	[b2+1:-6.51, b3+1:3.21, b4+1:1.17, b5+1:-4.46, b8+1:-3.48, b9+1:4.87, b11+1:-4.28];[y2+1:-5.04, y3+1:-0.12, y4+1:-2.63, y5+1:-1.92, y6+1:0.44, y7+1:3.09, y8+1:-4.87, y9+1:0.90, y10+1:0.35, y11+1:1.39, y12+1:4.75, y13+1:-4.63, y14+1:0.27, y15+1:-5.18, y16+1:0.47, y18+1:-1.14, y19+1:3.25, y20+1:-2.70, y21+1:-3.62, y24+1:8.00]	[b2+1:8394, b3+1:17435, b4+1:11513, b5+1:8937, b8+1:13056, b9+1:4208, b11+1:4935];[y2+1:15029, y3+1:28821, y4+1:9897, y5+1:13501, y6+1:35353, y7+1:28706, y8+1:11797, y9+1:42835, y10+1:259009, y11+1:87336, y12+1:20544, y13+1:20093, y14+1:27327, y15+1:13303, y16+1:47058, y18+1:32200, y19+1:14251, y20+1:5854, y21+1:8936, y24+1:6362]	27			91	0	0
40964	119.348	164	1.83652e+06	40960	3	965.854	2894.54	27.432	22.432	0	VGATAAVYSAAILEYLTAEVLELAGNASK	VGATAAVYSAAILEYLTAEVLELAGNASK	VGATAAVYSAAILEYLTAEVLELAGNASK	1				0	0	2894.53	0.0115	3.97	Q8H7Y8	Probable histone H2A variant 1	primary:Os03g0162200	Oryza sativa subsp. japonica OX=39947				N	N	full	[60 to 88]	R	D			T	[b3+1, b4+1, b5+1, b6+1, b7+1, b8+1, b9+1, b10+1, b11+1, b12+1, b13+1, b14+1];[y2+1, y3+1, y4+1, y5+1, y6+1, y7+1, y8+1, y9+1, y10+1, y11+1, y12+1, y13+1, y14+1, y15+1, y16+1]	[b3+1:228.13450, b4+1:329.18250, b5+1:400.21733, b6+1:471.25918, b7+1:570.32333, b8+1:733.38601, b9+1:820.42114, b10+1:891.45521, b11+1:962.49819, b12+1:1075.58159, b13+1:1188.65248, b14+1:1317.71009];[y2+1:234.14521, y3+1:305.18166, y4+1:419.22667, y5+1:476.24722, y6+1:547.28410, y7+1:660.36774, y8+1:789.41162, y9+1:902.49301, y10+1:1001.56155, y11+1:1130.60574, y12+1:1201.64969, y13+1:1302.6899…	[b3+1:0.00023, b4+1:0.00055, b5+1:-0.00173, b6+1:0.00300, b7+1:-0.00126, b8+1:-0.00191, b9+1:0.00120, b10+1:-0.00185, b11+1:0.00401, b12+1:0.00335, b13+1:-0.00982, b14+1:0.00520];[y2+1:0.00038, y3+1:-0.00029, y4+1:0.00180, y5+1:0.00089, y6+1:0.00065, y7+1:0.00023, y8+1:0.00151, y9+1:-0.00116, y10+1:-0.00103, y11+1:0.00056, y12+1:0.00740, y13+1:-0.00005, y14+1:-0.01506, y15+1:-0.01986, y16+1:0.012…	[b3+1:1.03, b4+1:1.68, b5+1:-4.34, b6+1:6.38, b7+1:-2.22, b8+1:-2.61, b9+1:1.46, b10+1:-2.08, b11+1:4.18, b12+1:3.12, b13+1:-8.27, b14+1:3.95];[y2+1:1.62, y3+1:-0.95, y4+1:4.30, y5+1:1.86, y6+1:1.18, y7+1:0.35, y8+1:1.92, y9+1:-1.29, y10+1:-1.03, y11+1:0.49, y12+1:6.16, y13+1:-0.04, y14+1:-10.64, y15+1:-12.58, y16+1:7.32]	[b3+1:5770, b4+1:6530, b5+1:12733, b6+1:38897, b7+1:25640, b8+1:14240, b9+1:7883, b10+1:8236, b11+1:35858, b12+1:34961, b13+1:11691, b14+1:22286];[y2+1:30791, y3+1:25610, y4+1:22026, y5+1:89401, y6+1:65920, y7+1:45409, y8+1:54463, y9+1:62108, y10+1:30518, y11+1:48053, y12+1:24529, y13+1:42822, y14+1:13576, y15+1:9423, y16+1:4560]	27			92	0	0
40752	118.853	151	1.5795e+06	40744	3	1389.06	4164.14	27.422	22.422	0	IVADNSAGGTFSAVQNEDNLSIAFSQCLAGLLTVVVQDLK	IVADNSAGGTFSAVQNEDNLSIAFSQC[Common Fixed:Carbamidomethyl on C]LAGLLTVVVQDLK	IVADNSAGGTFSAVQNEDNLSIAFSQCLAGLLTVVVQDLK	1	Carbamidomethyl on C	C2H3NO	C2H3NO	0	0	4164.1	0.03871	9.3	000077F|000159F|62088							N	N	full	[4 to 43]	K	L			T	[b5+1, b6+1, b7+1, b10+1, b11+1, b12+1, b13+1, b14+1, b15+1, b20+1];[y3+1, y4+1, y5+1, y6+1, y7+1, y8+1, y9+1, y10+1, y11+1, y12+1, y13+1, y14+1, y15+1, y16+1, y17+1, y18+1, y20+1]	[b5+1:513.26744, b6+1:600.30155, b7+1:671.33559, b10+1:886.42885, b11+1:1033.48423, b12+1:1120.51919, b13+1:1191.56965, b14+1:1290.62647, b15+1:1418.69539, b20+1:2003.94560];[y3+1:375.22400, y4+1:503.28398, y5+1:602.35252, y6+1:701.41934, y7+1:800.48947, y8+1:901.53732, y9+1:1014.62246, y10+1:1127.70071, y11+1:1184.72455, y12+1:1255.77024, y13+1:1368.83537, y14+1:1528.88332, y15+1:1656.92086, y16…	[b5+1:0.00070, b6+1:0.00278, b7+1:-0.00029, b10+1:0.00236, b11+1:-0.01067, b12+1:-0.00774, b13+1:0.00560, b14+1:-0.00599, b15+1:0.00435, b20+1:0.01511];[y3+1:0.00019, y4+1:0.00159, y5+1:0.00171, y6+1:0.00013, y7+1:0.00184, y8+1:0.00201, y9+1:0.00309, y10+1:-0.00272, y11+1:-0.00035, y12+1:0.00823, y13+1:-0.01071, y14+1:0.00659, y15+1:-0.01444, y16+1:0.00851, y17+1:0.01013, y18+1:0.00357, y20+1:-0.…	[b5+1:1.37, b6+1:4.64, b7+1:-0.44, b10+1:2.67, b11+1:-10.33, b12+1:-6.91, b13+1:4.71, b14+1:-4.65, b15+1:3.07, b20+1:7.54];[y3+1:0.50, y4+1:3.16, y5+1:2.85, y6+1:0.18, y7+1:2.30, y8+1:2.23, y9+1:3.05, y10+1:-2.42, y11+1:-0.30, y12+1:6.56, y13+1:-7.83, y14+1:4.31, y15+1:-8.72, y16+1:4.88, y17+1:5.36, y18+1:1.82, y20+1:-5.41]	[b5+1:4543, b6+1:3820, b7+1:4922, b10+1:4777, b11+1:5490, b12+1:6659, b13+1:7803, b14+1:10716, b15+1:6252, b20+1:5028];[y3+1:27860, y4+1:35875, y5+1:57205, y6+1:101387, y7+1:23338, y8+1:52347, y9+1:49330, y10+1:17563, y11+1:76758, y12+1:43889, y13+1:17719, y14+1:26232, y15+1:8153, y16+1:26869, y17+1:16380, y18+1:20375, y20+1:5643]	27			93	0	0
40747	118.842	200	12143672	40744	3	1011.92	3032.74	27.422	22.422	0	VQDLLLLDVTPLSLGLETAGGVMTVLIPR	VQDLLLLDVTPLSLGLETAGGVMTVLIPR	VQDLLLLDVTPLSLGLETAGGVMTVLIPR	1				0	0	3032.72	0.02445	8.06	000005F|000225F|000423F|14553857|P27322	|Heat shock cognate 70 kDa protein 2	|primary:HSC-2	||||||||||||Solanum lycopersicum OX=4081|Solanum lycopersicum OX=4081|Solanum lycopersicum OX=4081				N	N	full	[327 to 355]|[398 to 426]|[380 to 408]|[394 to 422]	K	N			T	[b2+1, b3+1, b4+1, b5+1, b6+1, b7+1, b8+1, b9+1, b10+1, b15+1];[y2+1, y3+1, y4+1, y5+1, y6+1, y7+1, y8+1, y9+1, y10+1, y11+1, y12+1, y13+1, y14+1, y15+1, y16+1, y17+1, y19+1]	[b2+1:228.13420, b3+1:343.16162, b4+1:456.24167, b5+1:569.32874, b6+1:682.41358, b7+1:795.49720, b8+1:910.52399, b9+1:1009.59192, b10+1:1110.64062, b15+1:1577.91394];[y2+1:272.17156, y3+1:385.25552, y4+1:498.33990, y5+1:597.40981, y6+1:698.45753, y7+1:829.49618, y8+1:928.56520, y9+1:985.58690, y10+1:1042.60750, y11+1:1113.64513, y12+1:1214.69390, y13+1:1343.73974, y14+1:1456.82342, y15+1:1513.849…	[b2+1:-0.00007, b3+1:0.00041, b4+1:-0.00360, b5+1:-0.00060, b6+1:0.00017, b7+1:-0.00027, b8+1:-0.00042, b9+1:-0.00091, b10+1:0.00011, b15+1:-0.00095];[y2+1:-0.00015, y3+1:-0.00026, y4+1:0.00006, y5+1:0.00155, y6+1:0.00160, y7+1:-0.00024, y8+1:0.00036, y9+1:0.00060, y10+1:-0.00026, y11+1:0.00026, y12+1:0.00134, y13+1:0.00459, y14+1:0.00421, y15+1:0.00841, y16+1:-0.02115, y17+1:-0.02298, y19+1:-0.0…	[b2+1:-0.29, b3+1:1.21, b4+1:-7.92, b5+1:-1.06, b6+1:0.26, b7+1:-0.34, b8+1:-0.46, b9+1:-0.90, b10+1:0.10, b15+1:-0.60];[y2+1:-0.56, y3+1:-0.68, y4+1:0.11, y5+1:2.60, y6+1:2.29, y7+1:-0.30, y8+1:0.39, y9+1:0.61, y10+1:-0.25, y11+1:0.23, y12+1:1.10, y13+1:3.42, y14+1:2.89, y15+1:5.56, y16+1:-13.01, y17+1:-13.41, y19+1:-12.26]	[b2+1:74006, b3+1:173705, b4+1:129973, b5+1:181831, b6+1:218122, b7+1:110320, b8+1:106265, b9+1:96132, b10+1:90227, b15+1:14521];[y2+1:919712, y3+1:333605, y4+1:202657, y5+1:90124, y6+1:148245, y7+1:290206, y8+1:116959, y9+1:244225, y10+1:738601, y11+1:238690, y12+1:261037, y13+1:145185, y14+1:33623, y15+1:96398, y16+1:25475, y17+1:21128, y19+1:25232]	27			94	0	0
36081	114.217	200	6240103	36071	2	1173.58	2345.15	27.42	3.078	0|0|0|0|1|1|1|0|0|0|0|1|1|1|0|0|0|0|1|1|1|0|0|0|0|1|1|1	ALVTTAEVCDANSQLIASGDLR	[Common Biological:Acetylation on X]ALVTTAEVC[Common Fixed:Carbamidomethyl on C]DANSQLIASGDLR	[Common Biological:Acetylation on X]ALVTTAEVCDANSQLIASGDLR	1	Acetylation on X Carbamidomethyl on C	C4H5NO2	C4H5NO2	1	0	2345.15	0.00097	0.41	000095F|000142F|14586789|51863							N	N	full:M cleaved	[2 to 23]	M	A			T	[b2+1, b3+1, b4+1, b5+1, b6+1, b7+1, b8+1, b13+1, b15+1];[y1+1, y2+1, y3+1, y4+1, y5+1, y6+1, y7+1, y8+1, y9+1, y10+1, y12+1, y13+1, y14+1, y15+1, y16+1, y17+1, y18+1, y19+1]	[b2+1:227.13895, b3+1:326.20728, b4+1:427.25520, b5+1:528.30315, b6+1:599.34012, b7+1:728.38226, b8+1:827.45001, b13+1:1374.61908, b15+1:1615.76841];[y1+1:175.11907, y2+1:288.20286, y3+1:403.23278, y4+1:460.25101, y5+1:547.28393, y6+1:618.32042, y7+1:731.40436, y8+1:844.49074, y9+1:972.54453, y10+1:1059.57993, y12+1:1244.65928, y13+1:1359.68706, y14+1:1519.71842, y15+1:1618.78770, y16+1:1747.8346…	[b2+1:-0.00007, b3+1:-0.00015, b4+1:0.00009, b5+1:0.00036, b6+1:0.00022, b7+1:-0.00024, b8+1:-0.00090, b13+1:-0.00149, b15+1:0.00520];[y1+1:0.00012, y2+1:-0.00016, y3+1:0.00282, y4+1:-0.00041, y5+1:0.00048, y6+1:-0.00015, y7+1:-0.00027, y8+1:0.00204, y9+1:-0.00274, y10+1:0.00063, y12+1:-0.00006, y13+1:0.00078, y14+1:0.00149, y15+1:0.00235, y16+1:0.00672, y17+1:0.01091, y18+1:0.01201, y19+1:0.0092…	[b2+1:-0.33, b3+1:-0.47, b4+1:0.20, b5+1:0.68, b6+1:0.36, b7+1:-0.33, b8+1:-1.09, b13+1:-1.09, b15+1:3.22];[y1+1:0.70, y2+1:-0.55, y3+1:7.02, y4+1:-0.90, y5+1:0.88, y6+1:-0.24, y7+1:-0.37, y8+1:2.42, y9+1:-2.82, y10+1:0.59, y12+1:-0.05, y13+1:0.57, y14+1:0.98, y15+1:1.45, y16+1:3.85, y17+1:6.00, y18+1:6.26, y19+1:4.55]	[b2+1:222785, b3+1:232918, b4+1:116511, b5+1:24871, b6+1:59657, b7+1:95319, b8+1:42705, b13+1:12388, b15+1:12031];[y1+1:72902, y2+1:370588, y3+1:8824, y4+1:51667, y5+1:119261, y6+1:267561, y7+1:101597, y8+1:59605, y9+1:32739, y10+1:60449, y12+1:83042, y13+1:71134, y14+1:217494, y15+1:101220, y16+1:83950, y17+1:42518, y18+1:21460, y19+1:32924]	27			95	0	0
38986	116.165	123	1.83574e+06	38976	2	1239.61	2477.2	27.419	22.183	0	IFEQAQNCLLPMGITSENVASR	IFEQAQNC[Common Fixed:Carbamidomethyl on C]LLPMGITSENVASR	IFEQAQNCLLPMGITSENVASR	1	Carbamidomethyl on C	C2H3NO	C2H3NO	0	0	2477.2	-0.00423	-1.71	000189F|000295F|14520351|C31957170							N	N	full	[3 to 24]	K	F			T	[b2+1, b3+1, b4+1, b5+1, b6+1, b7+1, b8+1, b9+1, b10+1];[y1+1, y2+1, y3+1, y4+1, y5+1, y6+1, y7+1, y8+1, y9+1, y10+1, y11+1, y12+1, y13+1, y14+1, y15+1, y16+1, y17+1, y18+1]	[b2+1:261.15974, b3+1:390.20278, b4+1:518.25985, b5+1:589.29405, b6+1:717.35195, b7+1:831.40142, b8+1:991.42411, b9+1:1104.51008, b10+1:1217.59837];[y1+1:175.11947, y2+1:262.15068, y3+1:333.18808, y4+1:432.25357, y5+1:546.30021, y6+1:675.34608, y7+1:762.37272, y8+1:863.41999, y9+1:976.50486, y10+1:1033.52532, y11+1:1164.56589, y12+1:1261.62024, y13+1:1374.70633, y14+1:1487.78607, y15+1:1647.82091…	[b2+1:-0.00001, b3+1:0.00043, b4+1:-0.00107, b5+1:-0.00398, b6+1:-0.00466, b7+1:0.00188, b8+1:-0.00608, b9+1:-0.00417, b10+1:0.00005];[y1+1:0.00051, y2+1:-0.00030, y3+1:-0.00001, y4+1:-0.00294, y5+1:0.00077, y6+1:0.00405, y7+1:-0.00134, y8+1:-0.00175, y9+1:-0.00094, y10+1:-0.00194, y11+1:-0.00186, y12+1:-0.00028, y13+1:0.00175, y14+1:-0.00257, y15+1:0.00162, y16+1:-0.00941, y17+1:-0.01449, y18+1:…	[b2+1:-0.04, b3+1:1.11, b4+1:-2.07, b5+1:-6.77, b6+1:-6.51, b7+1:2.26, b8+1:-6.14, b9+1:-3.78, b10+1:0.04];[y1+1:2.95, y2+1:-1.15, y3+1:-0.03, y4+1:-6.81, y5+1:1.41, y6+1:6.01, y7+1:-1.76, y8+1:-2.03, y9+1:-0.96, y10+1:-1.88, y11+1:-1.60, y12+1:-0.22, y13+1:1.28, y14+1:-1.73, y15+1:0.98, y16+1:-5.35, y17+1:-7.67, y18+1:-8.32]	[b2+1:18363, b3+1:8166, b4+1:8824, b5+1:13417, b6+1:9509, b7+1:6881, b8+1:14326, b9+1:11520, b10+1:4893];[y1+1:16696, y2+1:17256, y3+1:24341, y4+1:6125, y5+1:21682, y6+1:4658, y7+1:17101, y8+1:38950, y9+1:5286, y10+1:26615, y11+1:8763, y12+1:330845, y13+1:57914, y14+1:24551, y15+1:23974, y16+1:27177, y17+1:11257, y18+1:10424]	27			96	0	0
36607	115.187	200	7.31845e+06	36591	2	1211.98	2421.94	27.406	1.008	0|0|0|0|0|0|0|0|0|0|1|1|0|0|0|0|0|0|0|1|0|1|1|1|1	CCEGTTCEGVWNSVCTPYSR	C[Common Fixed:Carbamidomethyl on C]C[Common Fixed:Carbamidomethyl on C]EGTTC[Common Fixed:Carbamidomethyl on C]EGVWNSVC[Common Fixed:Carbamidomethyl on C]TPYSR	CCEGTTCEGVWNSVCTPYSR	1	Carbamidomethyl on C Carbamidomethyl on C Carbamidomethyl on C Carbamidomethyl on C	C8H12N4O4	C8H12N4O4	0	0	2421.94	-0.00064	-0.27	000233F							N	N	full	[71 to 90]	K	C			T	[b2+1, b3+1, b4+1, b5+1, b6+1, b8+1, b9+1, b10+1, b12+1];[y1+1, y2+1, y3+1, y4+1, y5+1, y6+1, y7+1, y8+1, y9+1, y10+1, y11+1, y12+1, y13+1, y14+1, y15+1, y16+1, y17+1, y18+1]	[b2+1:321.06855, b3+1:450.11086, b4+1:507.13319, b5+1:608.17848, b6+1:709.22923, b8+1:998.29725, b9+1:1055.32553, b10+1:1154.39209, b12+1:1454.49546];[y1+1:175.11912, y2+1:262.15115, y3+1:425.21251, y4+1:522.26713, y5+1:623.31538, y6+1:783.34510, y7+1:882.41422, y8+1:969.44574, y9+1:1083.48875, y10+1:1269.56913, y11+1:1368.63728, y12+1:1425.65756, y13+1:1554.70386, y14+1:1714.73138, y15+1:1815.78…	[b2+1:-0.00002, b3+1:-0.00031, b4+1:0.00056, b5+1:-0.00183, b6+1:0.00124, b8+1:-0.00398, b9+1:0.00284, b10+1:0.00098, b12+1:-0.01789];[y1+1:0.00017, y2+1:0.00016, y3+1:-0.00180, y4+1:0.00006, y5+1:0.00063, y6+1:-0.00030, y7+1:0.00041, y8+1:-0.00010, y9+1:-0.00002, y10+1:0.00105, y11+1:0.00078, y12+1:-0.00040, y13+1:0.00331, y14+1:0.00018, y15+1:0.00844, y16+1:0.00450, y17+1:0.01259, y18+1:0.00336]	[b2+1:-0.06, b3+1:-0.68, b4+1:1.10, b5+1:-3.02, b6+1:1.75, b8+1:-3.99, b9+1:2.69, b10+1:0.85, b12+1:-12.31];[y1+1:0.96, y2+1:0.63, y3+1:-4.25, y4+1:0.12, y5+1:1.02, y6+1:-0.39, y7+1:0.46, y8+1:-0.10, y9+1:-0.02, y10+1:0.83, y11+1:0.57, y12+1:-0.28, y13+1:2.13, y14+1:0.10, y15+1:4.65, y16+1:2.35, y17+1:6.38, y18+1:1.60]	[b2+1:145096, b3+1:112861, b4+1:39958, b5+1:25044, b6+1:13234, b8+1:12301, b9+1:14912, b10+1:21625, b12+1:7363];[y1+1:64695, y2+1:60019, y3+1:20807, y4+1:448562, y5+1:132475, y6+1:252627, y7+1:96901, y8+1:169160, y9+1:214789, y10+1:380561, y11+1:58164, y12+1:218416, y13+1:102639, y14+1:122509, y15+1:100347, y16+1:35338, y17+1:68640, y18+1:31335]	27			97	0	0
39490	117.008	182	1481674	39470	2	982.5	1962.99	27.393	21.368	0	GVFEGVDSLVDVGGGTGTVAK	GVFEGVDSLVDVGGGTGTVAK	GVFEGVDSLVDVGGGTGTVAK	1				0	0	1962.99	-0.00415	-2.11	000159F							N	N	full	[208 to 228]	K	S			T	[b2+1, b3+1, b4+1, b5+1, b6+1, b7+1, b8+1, b9+1, b11+1];[y1+1, y2+1, y3+1, y4+1, y5+1, y6+1, y7+1, y8+1, y9+1, y10+1, y11+1, y12+1, y13+1, y14+1, y15+1, y16+1, y17+1, y18+1]	[b2+1:157.09719, b3+1:304.16520, b4+1:433.20854, b5+1:490.22923, b6+1:589.29518, b7+1:704.33370, b8+1:791.35915, b9+1:904.43154, b11+1:1118.52542];[y1+1:147.11295, y2+1:218.15021, y3+1:317.21839, y4+1:418.26615, y5+1:475.29063, y6+1:576.33528, y7+1:633.35353, y8+1:690.38014, y9+1:747.39980, y10+1:846.46883, y11+1:961.49368, y12+1:1060.56253, y13+1:1173.64944, y14+1:1260.67594, y15+1:1375.70353, y…	[b2+1:0.00003, b3+1:-0.00037, b4+1:0.00038, b5+1:-0.00039, b6+1:-0.00286, b7+1:0.00872, b8+1:0.00214, b9+1:-0.00953, b11+1:-0.01101];[y1+1:0.00015, y2+1:0.00030, y3+1:0.00006, y4+1:0.00014, y5+1:0.00316, y6+1:0.00013, y7+1:-0.00308, y8+1:0.00206, y9+1:0.00026, y10+1:0.00088, y11+1:-0.00122, y12+1:-0.00079, y13+1:0.00207, y14+1:-0.00347, y15+1:-0.00282, y16+1:-0.00959, y17+1:0.00703, y18+1:-0.0082…	[b2+1:0.21, b3+1:-1.22, b4+1:0.87, b5+1:-0.81, b6+1:-4.86, b7+1:12.39, b8+1:2.71, b9+1:-10.55, b11+1:-9.85];[y1+1:0.99, y2+1:1.36, y3+1:0.19, y4+1:0.35, y5+1:6.66, y6+1:0.22, y7+1:-4.88, y8+1:3.00, y9+1:0.34, y10+1:1.04, y11+1:-1.27, y12+1:-0.74, y13+1:1.76, y14+1:-2.76, y15+1:-2.05, y16+1:-6.51, y17+1:4.60, y18+1:-4.95]	[b2+1:11335, b3+1:20999, b4+1:9862, b5+1:12104, b6+1:10608, b7+1:3739, b8+1:4454, b9+1:4646, b11+1:2717];[y1+1:13030, y2+1:17175, y3+1:7140, y4+1:4785, y5+1:14096, y6+1:10364, y7+1:6873, y8+1:21391, y9+1:89594, y10+1:39320, y11+1:70737, y12+1:63112, y13+1:22022, y14+1:28834, y15+1:51412, y16+1:10721, y17+1:25801, y18+1:5294]	27			98	0	0
38502	118.288	200	13089146	38489	2	1126.57	2251.12	27.385	4.081	0	SGETEDTFIADLSVGLATGQIK	SGETEDTFIADLSVGLATGQIK	SGETEDTFIADLSVGLATGQIK	1				0	0	2251.12	-0.00552	-2.45	P42896	Enolase						N	N	full	[383 to 404]	R	T			T	[b3+1, b4+1, b5+1, b6+1, b7+1, b8+1, b9+1, b10+1, b11+1, b12+1];[y2+1, y3+1, y4+1, y5+1, y6+1, y7+1, y8+1, y9+1, y10+1, y11+1, y12+1, y13+1, y14+1, y15+1, y16+1, y17+1, y18+1]	[b3+1:274.10238, b4+1:375.15086, b5+1:504.19698, b6+1:619.22327, b7+1:720.26966, b8+1:867.33267, b9+1:980.41862, b10+1:1051.45347, b11+1:1166.48815, b12+1:1279.57618];[y2+1:260.19604, y3+1:388.25510, y4+1:445.27617, y5+1:546.32342, y6+1:617.36243, y7+1:730.44520, y8+1:787.46553, y9+1:886.53622, y10+1:973.56785, y11+1:1086.65196, y12+1:1201.67932, y13+1:1272.71656, y14+1:1385.80043, y15+1:1532.869…	[b3+1:-0.00098, b4+1:-0.00018, b5+1:0.00335, b6+1:0.00269, b7+1:0.00141, b8+1:-0.00400, b9+1:-0.00212, b10+1:-0.00437, b11+1:0.00336, b12+1:0.00732];[y2+1:-0.00083, y3+1:-0.00034, y4+1:-0.00074, y5+1:-0.00117, y6+1:0.00073, y7+1:-0.00056, y8+1:-0.00170, y9+1:0.00058, y10+1:0.00017, y11+1:0.00023, y12+1:0.00064, y13+1:0.00077, y14+1:0.00058, y15+1:0.00090, y16+1:0.00340, y17+1:0.01651, y18+1:-0.01…	[b3+1:-3.58, b4+1:-0.49, b5+1:6.65, b6+1:4.35, b7+1:1.96, b8+1:-4.62, b9+1:-2.16, b10+1:-4.16, b11+1:2.89, b12+1:5.73];[y2+1:-3.19, y3+1:-0.88, y4+1:-1.67, y5+1:-2.14, y6+1:1.18, y7+1:-0.77, y8+1:-2.16, y9+1:0.65, y10+1:0.18, y11+1:0.21, y12+1:0.53, y13+1:0.60, y14+1:0.42, y15+1:0.59, y16+1:2.08, y17+1:9.45, y18+1:-8.23]	[b3+1:107220, b4+1:85217, b5+1:81884, b6+1:101188, b7+1:120738, b8+1:124071, b9+1:75362, b10+1:19354, b11+1:30589, b12+1:18242];[y2+1:72947, y3+1:33015, y4+1:192398, y5+1:265429, y6+1:283555, y7+1:73979, y8+1:524891, y9+1:180022, y10+1:399080, y11+1:263414, y12+1:342266, y13+1:776198, y14+1:442928, y15+1:215588, y16+1:95941, y17+1:87108, y18+1:22845]	27			99	0	0
38583	115.469	150	1269302	38560	3	991.812	2972.41	27.381	22.281	0|1|0|0|0	NMITGTSQADCAVLIIDSTTGGFEAGISK	NM[Common Variable:Oxidation on M]ITGTSQADC[Common Fixed:Carbamidomethyl on C]AVLIIDSTTGGFEAGISK	NMITGTSQADCAVLIIDSTTGGFEAGISK	1	Carbamidomethyl on C Oxidation on M	C2H3NO2	C2H3NO2	1	0	2972.41	0.00337	1.13	P34823	Elongation factor 1-alpha						N	N	full	[101 to 129]	K	D			T	[b2+1, b3+1, b4+1, b5+1, b6+1, b7+1, b8+1, b9+1, b10+1, b12+1, b13+1, b14+1];[y2+1, y3+1, y4+1, y5+1, y6+1, y7+1, y8+1, y9+1, y10+1, y11+1, y12+1, y13+1, y14+1, y15+1, y16+1]	[b2+1:262.08550, b3+1:375.16960, b4+1:476.21696, b5+1:533.23942, b6+1:634.27793, b7+1:721.32015, b8+1:849.38571, b9+1:920.40699, b10+1:1035.43451, b12+1:1266.50312, b13+1:1365.57739, b14+1:1478.65887];[y2+1:234.14504, y3+1:347.22885, y4+1:404.25016, y5+1:475.28752, y6+1:604.32833, y7+1:751.39615, y8+1:808.41822, y9+1:865.44077, y10+1:966.48813, y11+1:1067.53487, y12+1:1154.56556, y13+1:1269.59821…	[b2+1:-0.00011, b3+1:-0.00006, b4+1:-0.00039, b5+1:0.00061, b6+1:-0.00856, b7+1:0.00163, b8+1:0.00861, b9+1:-0.00722, b10+1:-0.00664, b12+1:-0.00579, b13+1:0.00006, b14+1:-0.00252];[y2+1:0.00021, y3+1:-0.00004, y4+1:-0.00020, y5+1:0.00004, y6+1:-0.00174, y7+1:-0.00233, y8+1:-0.00173, y9+1:-0.00064, y10+1:-0.00096, y11+1:-0.00189, y12+1:-0.00323, y13+1:0.00248, y14+1:0.00221, y15+1:0.01404, y16+1:…	[b2+1:-0.40, b3+1:-0.17, b4+1:-0.81, b5+1:1.15, b6+1:-13.52, b7+1:2.27, b8+1:10.15, b9+1:-7.85, b10+1:-6.42, b12+1:-4.58, b13+1:0.05, b14+1:-1.70];[y2+1:0.88, y3+1:-0.12, y4+1:-0.51, y5+1:0.09, y6+1:-2.88, y7+1:-3.10, y8+1:-2.14, y9+1:-0.74, y10+1:-0.99, y11+1:-1.77, y12+1:-2.80, y13+1:1.95, y14+1:1.60, y15+1:9.39, y16+1:9.40]	[b2+1:43228, b3+1:19309, b4+1:15956, b5+1:4829, b6+1:11512, b7+1:2940, b8+1:6164, b9+1:5929, b10+1:5329, b12+1:14367, b13+1:16603, b14+1:7560];[y2+1:40542, y3+1:5434, y4+1:22968, y5+1:26801, y6+1:13259, y7+1:6895, y8+1:17489, y9+1:43998, y10+1:25401, y11+1:13863, y12+1:26027, y13+1:34181, y14+1:28626, y15+1:13939, y16+1:10422]	27			100	0	0
41968	109.922	200	7.80792e+06	41956	2	1189.52	2377.02	27.364	1.006	0|0|0|0|0|0|0|1|0	CTDVSSTVDSSLTMVMGDDMVK	C[Common Fixed:Carbamidomethyl on C]TDVSSTVDSSLTMVMGDDMVK	CTDVSSTVDSSLTMVMGDDMVK	1	Carbamidomethyl on C	C2H3NO	C2H3NO	0	0	2377.02	0.00185	0.78	000126F							N	N	full	[211 to 232]	R	V			T	[b2+1, b3+1, b4+1, b5+1, b6+1, b7+1, b8+1, b9+1];[y2+1, y3+1, y4+1, y5+1, y6+1, y7+1, y8+1, y9+1, y10+1, y11+1, y12+1, y13+1, y14+1, y15+1, y16+1, y17+1, y18+1, y19+1, y20+1]	[b2+1:262.08578, b3+1:377.11266, b4+1:476.18093, b5+1:563.21428, b6+1:650.24608, b7+1:751.29283, b8+1:850.37156, b9+1:965.39298];[y2+1:246.18116, y3+1:377.22136, y4+1:492.24974, y5+1:607.27574, y6+1:664.29753, y7+1:795.33762, y8+1:894.40543, y9+1:1025.44711, y10+1:1126.49460, y11+1:1239.56967, y12+1:1326.60995, y13+1:1413.64571, y14+1:1528.67305, y15+1:1627.73799, y16+1:1728.78535, y17+1:1815.825…	[b2+1:0.00017, b3+1:0.00011, b4+1:-0.00004, b5+1:0.00129, b6+1:0.00106, b7+1:0.00013, b8+1:0.01045, b9+1:0.00493];[y2+1:-0.00006, y3+1:-0.00034, y4+1:0.00110, y5+1:0.00015, y6+1:0.00047, y7+1:0.00009, y8+1:-0.00052, y9+1:0.00068, y10+1:0.00048, y11+1:-0.00851, y12+1:-0.00026, y13+1:0.00348, y14+1:0.00387, y15+1:0.00040, y16+1:0.00008, y17+1:0.00845, y18+1:0.01305, y19+1:0.00591, y20+1:0.00081]	[b2+1:0.67, b3+1:0.30, b4+1:-0.07, b5+1:2.29, b6+1:1.63, b7+1:0.17, b8+1:12.30, b9+1:5.11];[y2+1:-0.23, y3+1:-0.90, y4+1:2.23, y5+1:0.25, y6+1:0.72, y7+1:0.11, y8+1:-0.58, y9+1:0.66, y10+1:0.43, y11+1:-6.87, y12+1:-0.20, y13+1:2.46, y14+1:2.54, y15+1:0.24, y16+1:0.05, y17+1:4.66, y18+1:6.86, y19+1:2.95, y20+1:0.38]	[b2+1:156814, b3+1:508996, b4+1:140344, b5+1:64198, b6+1:15084, b7+1:16965, b8+1:8237, b9+1:12312];[y2+1:31685, y3+1:44765, y4+1:86051, y5+1:34516, y6+1:189980, y7+1:244505, y8+1:144173, y9+1:97685, y10+1:141051, y11+1:67481, y12+1:80684, y13+1:123317, y14+1:219154, y15+1:100896, y16+1:80991, y17+1:79401, y18+1:127960, y19+1:14128, y20+1:12177]	27			101	0	0
38944	118.883	200	19425676	38931	2	1156.13	2310.25	27.363	21.327	0	AIGVDLLNNPDLVATDPVISFK	AIGVDLLNNPDLVATDPVISFK	AIGVDLLNNPDLVATDPVISFK	1				0	0	2310.25	-0.0019	-0.82	000002F|14519176|35998							N	N	full	[13 to 34]	R	A			T	[b2+1, b3+1, b4+1, b5+1, b6+1, b7+1, b8+1, b9+1, b11+1, b12+1, b13+1];[y2+1, y3+1, y4+1, y5+1, y6+1, y7+1, y8+1, y9+1, y10+1, y11+1, y12+1, y13+1, y14+1, y15+1, y16+1, y18+1]	[b2+1:185.12833, b3+1:242.15015, b4+1:341.21833, b5+1:456.24464, b6+1:569.32976, b7+1:682.41805, b8+1:796.45776, b9+1:910.50045, b11+1:1122.58103, b12+1:1235.65449, b13+1:1334.72990];[y2+1:294.18050, y3+1:381.21295, y4+1:494.29981, y5+1:593.36503, y6+1:690.41811, y7+1:805.44579, y8+1:906.49472, y9+1:977.52949, y10+1:1076.59459, y11+1:1189.68209, y12+1:1304.70354, y13+1:1401.76077, y14+1:1515.8028…	[b2+1:-0.00013, b3+1:0.00023, b4+1:0.00000, b5+1:-0.00063, b6+1:0.00042, b7+1:0.00465, b8+1:0.00143, b9+1:0.00119, b11+1:0.00206, b12+1:-0.00854, b13+1:-0.00154];[y2+1:-0.00072, y3+1:-0.00029, y4+1:0.00250, y5+1:-0.00069, y6+1:-0.00038, y7+1:0.00036, y8+1:0.00161, y9+1:-0.00073, y10+1:-0.00405, y11+1:-0.00061, y12+1:-0.00610, y13+1:-0.00164, y14+1:-0.00248, y15+1:0.00181, y16+1:0.01757, y18+1:0.0…	[b2+1:-0.69, b3+1:0.96, b4+1:0.00, b5+1:-1.39, b6+1:0.74, b7+1:6.82, b8+1:1.79, b9+1:1.31, b11+1:1.84, b12+1:-6.92, b13+1:-1.15];[y2+1:-2.44, y3+1:-0.78, y4+1:5.06, y5+1:-1.17, y6+1:-0.55, y7+1:0.45, y8+1:1.77, y9+1:-0.75, y10+1:-3.76, y11+1:-0.52, y12+1:-4.68, y13+1:-1.17, y14+1:-1.64, y15+1:1.11, y16+1:10.09, y18+1:0.01]	[b2+1:181471, b3+1:236099, b4+1:67921, b5+1:296432, b6+1:339963, b7+1:88007, b8+1:65404, b9+1:87659, b11+1:22571, b12+1:24038, b13+1:26620];[y2+1:118476, y3+1:469452, y4+1:241487, y5+1:23496, y6+1:1494189, y7+1:197219, y8+1:215814, y9+1:597367, y10+1:261485, y11+1:159641, y12+1:85276, y13+1:1091144, y14+1:215258, y15+1:284295, y16+1:138465, y18+1:29745]	27			102	0	0
36198	118.734	200	3.17549e+06	36174	2	1145.11	2288.2	27.36	22.342	0	SVYEPLQTGLIAIDSMIPIGR	SVYEPLQTGLIAIDSM[Common Variable:Oxidation on M]IPIGR	SVYEPLQTGLIAIDSMIPIGR	1	Oxidation on M	O	O	1	0	2288.21	-0.01108	-4.84	000515F|000560F|000589F|000592F|A4QJA0|Q0G9X7	|ATP synthase subunit alpha, chloroplastic	|primary:atpA	||||||||||||Aethionema cordifolium OX=434059|Aethionema cordifolium OX=434059|Aethionema cordifolium OX=434059|Daucus carota OX=4039|Daucus carota OX=4039|Daucus carota OX=4039				N	N	full	[145 to 165]|[142 to 162]	R	G			T	[b2+1, b3+1, b4+1, b5+1, b6+1, b7+1, b8+1, b9+1, b10+1, b11+1];[y1+1, y2+1, y3+1, y4+1, y5+1, y6+1, y7+1, y8+1, y9+1, y10+1, y11+1, y12+1, y13+1, y14+1, y15+1, y16+1, y17+1]	[b2+1:187.10787, b3+1:350.17153, b4+1:479.20798, b5+1:576.26613, b6+1:689.35428, b7+1:817.41210, b8+1:918.46210, b9+1:975.48280, b10+1:1088.57718, b11+1:1201.65947];[y1+1:175.11927, y2+1:232.14012, y3+1:345.22276, y4+1:442.27728, y5+1:555.36391, y6+1:702.39512, y7+1:789.43077, y8+1:904.45526, y9+1:1017.54000, y10+1:1088.57718, y11+1:1201.65947, y12+1:1314.75995, y13+1:1371.76569, y14+1:1472.81734…	[b2+1:0.00016, b3+1:0.00048, b4+1:-0.00566, b5+1:-0.00027, b6+1:0.00381, b7+1:0.00305, b8+1:0.00538, b9+1:0.00461, b10+1:0.01492, b11+1:0.01315];[y1+1:0.00032, y2+1:-0.00029, y3+1:-0.00171, y4+1:0.00004, y5+1:0.00260, y6+1:-0.00159, y7+1:0.00204, y8+1:-0.00041, y9+1:0.00025, y10+1:0.00032, y11+1:-0.00145, y12+1:0.01496, y13+1:-0.00076, y14+1:0.00322, y15+1:0.01106, y16+1:-0.00487, y17+1:0.00830]	[b2+1:0.84, b3+1:1.37, b4+1:-11.83, b5+1:-0.47, b6+1:5.54, b7+1:3.74, b8+1:5.86, b9+1:4.73, b10+1:13.72, b11+1:10.95];[y1+1:1.83, y2+1:-1.27, y3+1:-4.98, y4+1:0.09, y5+1:4.69, y6+1:-2.27, y7+1:2.58, y8+1:-0.46, y9+1:0.25, y10+1:0.29, y11+1:-1.21, y12+1:11.39, y13+1:-0.55, y14+1:2.18, y15+1:6.91, y16+1:-2.84, y17+1:4.58]	[b2+1:34161, b3+1:42200, b4+1:16396, b5+1:5442, b6+1:7949, b7+1:6953, b8+1:7639, b9+1:4054, b10+1:128224, b11+1:69593];[y1+1:21764, y2+1:25733, y3+1:5721, y4+1:163471, y5+1:14170, y6+1:7532, y7+1:56528, y8+1:51105, y9+1:42944, y10+1:128224, y11+1:69593, y12+1:19804, y13+1:67982, y14+1:71228, y15+1:19780, y16+1:4297, y17+1:51291]	27			103	0	0
36503	118.111	200	33687936	36487	2	976.367	1950.72	27.36	1.005	0	CCSIHNFCGSGSSYCR	C[Common Fixed:Carbamidomethyl on C]C[Common Fixed:Carbamidomethyl on C]SIHNFC[Common Fixed:Carbamidomethyl on C]GSGSSYC[Common Fixed:Carbamidomethyl on C]R	CCSIHNFCGSGSSYCR	1	Carbamidomethyl on C Carbamidomethyl on C Carbamidomethyl on C Carbamidomethyl on C	C8H12N4O4	C8H12N4O4	0	0	1950.72	-0.00392	-2.01	000094F							N	N	full	[86 to 101]	R	G			T	[b1+1, b2+1, b3+1, b4+1, b5+1, b6+1, b7+1, b8+1, b9+1, b10+1, b11+1, b12+1, b15+1];[y1+1, y2+1, y3+1, y4+1, y5+1, y6+1, y7+1, y8+1, y9+1, y10+1, y11+1, y12+1, y13+1, y14+1]	[b1+1:161.03793, b2+1:321.06847, b3+1:408.10033, b4+1:521.18420, b5+1:658.24314, b6+1:772.28517, b7+1:919.35395, b8+1:1079.38721, b9+1:1136.41054, b10+1:1223.45000, b11+1:1280.47700, b12+1:1367.48045, b15+1:1777.61559];[y1+1:175.11880, y2+1:335.14965, y3+1:498.21315, y4+1:585.24348, y5+1:672.27635, y6+1:729.29798, y7+1:816.33145, y8+1:873.35119, y9+1:1033.38170, y10+1:1180.45047, y11+1:1294.49446…	[b1+1:0.00000, b2+1:-0.00011, b3+1:-0.00027, b4+1:-0.00047, b5+1:-0.00043, b6+1:-0.00133, b7+1:-0.00097, b8+1:0.00164, b9+1:0.00351, b10+1:0.01094, b11+1:0.01647, b12+1:-0.01211, b15+1:-0.00296];[y1+1:-0.00015, y2+1:0.00005, y3+1:0.00022, y4+1:-0.00147, y5+1:-0.00063, y6+1:-0.00047, y7+1:0.00098, y8+1:-0.00075, y9+1:-0.00089, y10+1:-0.00053, y11+1:0.00053, y12+1:0.00001, y13+1:0.00168, y14+1:0.00…	[b1+1:0.01, b2+1:-0.33, b3+1:-0.67, b4+1:-0.90, b5+1:-0.66, b6+1:-1.73, b7+1:-1.06, b8+1:1.52, b9+1:3.09, b10+1:8.95, b11+1:12.88, b12+1:-8.86, b15+1:-1.67];[y1+1:-0.85, y2+1:0.15, y3+1:0.45, y4+1:-2.52, y5+1:-0.95, y6+1:-0.65, y7+1:1.20, y8+1:-0.86, y9+1:-0.86, y10+1:-0.45, y11+1:0.41, y12+1:0.01, y13+1:1.09, y14+1:1.17]	[b1+1:43258, b2+1:710243, b3+1:1005555, b4+1:188527, b5+1:600463, b6+1:427524, b7+1:246323, b8+1:131147, b9+1:32055, b10+1:37710, b11+1:31920, b12+1:39099, b15+1:25227];[y1+1:320246, y2+1:165794, y3+1:153461, y4+1:186107, y5+1:133713, y6+1:323318, y7+1:289568, y8+1:745401, y9+1:1118616, y10+1:1220990, y11+1:1970231, y12+1:1583983, y13+1:156801, y14+1:231819]	27			104	0	0
29514	115.733	170	14344618	29508	2	967.858	1933.7	27.357	4.133	0	CCSIHNFCGSGSSYCR	[Common Artifact:Ammonia loss on C]C[Common Fixed:Carbamidomethyl on C]C[Common Fixed:Carbamidomethyl on C]SIHNFC[Common Fixed:Carbamidomethyl on C]GSGSSYC[Common Fixed:Carbamidomethyl on C]R	CCSIHNFCGSGSSYCR	1	Ammonia loss on C Carbamidomethyl on C Carbamidomethyl on C Carbamidomethyl on C Carbamidomethyl on C	C8H9N3O4	C8H9N3O4	1	0	1933.7	0.00528	2.73	000094F							N	N	full	[86 to 101]	R	G			T	[b2+1, b3+1, b4+1, b5+1, b6+1, b7+1, b8+1, b9+1, b10+1, b11+1, b12+1, b13+1, b14+1, b15+1];[y1+1, y2+1, y3+1, y4+1, y5+1, y6+1, y7+1, y8+1, y9+1, y10+1, y11+1, y12+1, y13+1]	[b2+1:304.04193, b3+1:391.07365, b4+1:504.15828, b5+1:641.21710, b6+1:755.25984, b7+1:902.32833, b8+1:1062.35948, b9+1:1119.38268, b10+1:1206.41333, b11+1:1263.44470, b12+1:1350.45985, b13+1:1437.50539, b14+1:1600.55008, b15+1:1760.60564];[y1+1:175.11905, y2+1:335.14975, y3+1:498.21269, y4+1:585.24438, y5+1:672.27564, y6+1:729.29859, y7+1:816.33095, y8+1:873.35238, y9+1:1033.38255, y10+1:1180.451…	[b2+1:-0.00009, b3+1:-0.00041, b4+1:0.00017, b5+1:0.00007, b6+1:-0.00012, b7+1:-0.00004, b8+1:0.00046, b9+1:0.00219, b10+1:0.00081, b11+1:0.01073, b12+1:-0.00616, b13+1:0.00736, b14+1:-0.01128, b15+1:0.01363];[y1+1:0.00010, y2+1:0.00015, y3+1:-0.00023, y4+1:-0.00058, y5+1:-0.00135, y6+1:0.00014, y7+1:0.00047, y8+1:0.00044, y9+1:-0.00004, y10+1:0.00016, y11+1:0.00192, y12+1:0.00088, y13+1:0.00252]	[b2+1:-0.31, b3+1:-1.04, b4+1:0.33, b5+1:0.12, b6+1:-0.16, b7+1:-0.04, b8+1:0.43, b9+1:1.96, b10+1:0.68, b11+1:8.50, b12+1:-4.56, b13+1:5.12, b14+1:-7.05, b15+1:7.75];[y1+1:0.57, y2+1:0.45, y3+1:-0.47, y4+1:-0.99, y5+1:-2.01, y6+1:0.20, y7+1:0.58, y8+1:0.50, y9+1:-0.04, y10+1:0.14, y11+1:1.49, y12+1:0.62, y13+1:1.64]	[b2+1:108407, b3+1:181023, b4+1:26460, b5+1:484711, b6+1:387577, b7+1:190591, b8+1:84159, b9+1:33784, b10+1:26539, b11+1:18026, b12+1:14348, b13+1:15327, b14+1:13844, b15+1:14937];[y1+1:169271, y2+1:74429, y3+1:46461, y4+1:69050, y5+1:56116, y6+1:148302, y7+1:114651, y8+1:381323, y9+1:544797, y10+1:627267, y11+1:965582, y12+1:315888, y13+1:10925]	27			105	0	0
42986	111.253	182	2.65183e+06	42970	2	1513.25	3024.48	27.356	22.313	0	TLSSTAQTTIEIDSLYEGIDFYSTITR	TLSSTAQTTIEIDSLYEGIDFYSTITR	TLSSTAQTTIEIDSLYEGIDFYSTITR	1				0	0	3024.48	0.00226	0.75	000005F|P27322	|Heat shock cognate 70 kDa protein 2	|primary:HSC-2	|Solanum lycopersicum OX=4081				N	N	full	[212 to 238]|[279 to 305]	R	A			T	[b2+1, b3+1, b6+1, b7+1, b8+1, b9+1, b11+1, b22+1, b23+1];[y2+1, y3+1, y5+1, y6+1, y7+1, y8+1, y9+1, y10+1, y11+1, y12+1, y13+1, y14+1, y15+1, y16+1, y17+1, y18+1, y19+1, y21+1]	[b2+1:215.13789, b3+1:302.17122, b6+1:561.28746, b7+1:689.34169, b8+1:790.39660, b9+1:891.43844, b11+1:1133.55966, b22+1:2449.19447, b23+1:2536.20598];[y2+1:276.16702, y3+1:389.25061, y5+1:577.33183, y6+1:740.39276, y7+1:887.46127, y8+1:1002.48773, y9+1:1115.55759, y10+1:1172.59810, y11+1:1301.64360, y12+1:1464.69837, y13+1:1577.79551, y14+1:1664.81551, y15+1:1779.85308, y16+1:1892.93753, y17+1:2…	[b2+1:-0.00113, b3+1:0.00017, b6+1:-0.00041, b7+1:-0.00476, b8+1:0.00247, b9+1:-0.00336, b11+1:-0.00880, b22+1:0.02878, b23+1:0.00826];[y2+1:0.00039, y3+1:-0.00009, y5+1:0.00143, y6+1:-0.00097, y7+1:-0.00087, y8+1:-0.00136, y9+1:-0.01556, y10+1:0.00349, y11+1:0.00639, y12+1:-0.00216, y13+1:0.01091, y14+1:-0.00112, y15+1:0.00951, y16+1:0.00989, y17+1:-0.00039, y18+1:0.00427, y19+1:0.02175, y21+1:0…	[b2+1:-5.29, b3+1:0.58, b6+1:-0.73, b7+1:-6.91, b8+1:3.13, b9+1:-3.77, b11+1:-7.77, b22+1:11.75, b23+1:3.26];[y2+1:1.40, y3+1:-0.23, y5+1:2.48, y6+1:-1.31, y7+1:-0.99, y8+1:-1.35, y9+1:-13.96, y10+1:2.98, y11+1:4.92, y12+1:-1.48, y13+1:6.92, y14+1:-0.67, y15+1:5.35, y16+1:5.23, y17+1:-0.19, y18+1:2.00, y19+1:9.73, y21+1:7.00]	[b2+1:18699, b3+1:5577, b6+1:9358, b7+1:12003, b8+1:14203, b9+1:5586, b11+1:4717, b22+1:5955, b23+1:5965];[y2+1:22198, y3+1:12776, y5+1:47926, y6+1:33814, y7+1:72222, y8+1:68505, y9+1:21221, y10+1:80643, y11+1:47938, y12+1:78164, y13+1:22046, y14+1:71364, y15+1:76166, y16+1:55624, y17+1:79273, y18+1:31195, y19+1:31614, y21+1:8068]	27			106	0	0
41867	109.742	200	9930814	41852	2	1222.59	2443.17	27.355	22.355	0	DTVDQQINVTCEVQQLLGNNR	DTVDQQINVTC[Common Fixed:Carbamidomethyl on C]EVQQLLGNNR	DTVDQQINVTCEVQQLLGNNR	1	Carbamidomethyl on C	C2H3NO	C2H3NO	0	0	2443.18	-0.00835	-3.42	000514F|000559F|000564F|000572F|8941							N	N	full	[102 to 122]	R	V			T	[b2+1, b3+1, b4+1, b5+1, b6+1, b7+1, b8+1, b9+1, b10+1, b14+1, b16+1];[y1+1, y2+1, y3+1, y4+1, y5+1, y6+1, y7+1, y8+1, y9+1, y10+1, y11+1, y12+1, y13+1, y14+1, y15+1, y16+1]	[b2+1:217.08153, b3+1:316.15015, b4+1:431.17652, b5+1:559.23511, b6+1:687.28425, b7+1:800.37806, b8+1:914.41945, b9+1:1013.48756, b10+1:1114.53517, b14+1:1630.72951, b16+1:1871.88955];[y1+1:175.11896, y2+1:289.16156, y3+1:403.20392, y4+1:460.22623, y5+1:573.31043, y6+1:686.39485, y7+1:814.45436, y8+1:942.51411, y9+1:1041.57948, y10+1:1170.62416, y11+1:1330.65517, y12+1:1431.70082, y13+1:1530.7730…	[b2+1:-0.00037, b3+1:-0.00016, b4+1:-0.00074, b5+1:-0.00072, b6+1:-0.01016, b7+1:-0.00041, b8+1:-0.00196, b9+1:-0.00225, b10+1:-0.00232, b14+1:-0.00821, b16+1:0.00918];[y1+1:0.00001, y2+1:-0.00032, y3+1:-0.00088, y4+1:-0.00004, y5+1:0.00010, y6+1:0.00045, y7+1:0.00138, y8+1:0.00256, y9+1:-0.00049, y10+1:0.00160, y11+1:0.00196, y12+1:-0.00006, y13+1:0.00379, y14+1:0.00090, y15+1:0.00827, y16+1:0.0…	[b2+1:-1.70, b3+1:-0.51, b4+1:-1.71, b5+1:-1.29, b6+1:-14.80, b7+1:-0.52, b8+1:-2.14, b9+1:-2.23, b10+1:-2.09, b14+1:-5.04, b16+1:4.91];[y1+1:0.04, y2+1:-1.10, y3+1:-2.20, y4+1:-0.08, y5+1:0.17, y6+1:0.65, y7+1:1.70, y8+1:2.72, y9+1:-0.47, y10+1:1.37, y11+1:1.47, y12+1:-0.04, y13+1:2.48, y14+1:0.55, y15+1:4.71, y16+1:7.05]	[b2+1:63068, b3+1:40851, b4+1:73959, b5+1:77737, b6+1:119898, b7+1:97394, b8+1:26066, b9+1:90543, b10+1:11544, b14+1:8815, b16+1:8838];[y1+1:60051, y2+1:178403, y3+1:57769, y4+1:430622, y5+1:235442, y6+1:157358, y7+1:128660, y8+1:178993, y9+1:92003, y10+1:67766, y11+1:158146, y12+1:428827, y13+1:115676, y14+1:405035, y15+1:163244, y16+1:50558]	27			107	0	0
37675	113.842	200	4216573	37650	2	1200.07	2398.13	27.333	22.321	0	TGYTGEDGFEISVPSENAVDLAK	TGYTGEDGFEISVPSENAVDLAK	TGYTGEDGFEISVPSENAVDLAK	1				0	0	2398.12	0.01013	4.22	O23936	Aminomethyltransferase, mitochondrial	primary:GDCST	Flaveria trinervia OX=4227				N	N	full	[225 to 247]	R	A			T	[b3+1, b4+1, b5+1, b6+1, b7+1, b8+1, b9+1, b10+1, b11+1, b13+1];[y2+1, y3+1, y4+1, y5+1, y6+1, y7+1, y8+1, y9+1, y10+1, y11+1, y12+1, y13+1, y14+1, y15+1, y16+1, y17+1, y19+1]	[b3+1:322.13919, b4+1:423.18577, b5+1:480.21040, b6+1:609.24981, b7+1:724.28076, b8+1:781.30762, b9+1:928.36397, b10+1:1057.41196, b11+1:1170.49668, b13+1:1356.59838];[y2+1:218.14978, y3+1:331.23312, y4+1:446.26048, y5+1:545.32872, y6+1:616.36285, y7+1:730.41962, y8+1:859.44996, y9+1:946.47976, y10+1:1043.53561, y11+1:1142.60508, y12+1:1229.63731, y13+1:1342.72057, y14+1:1471.76490, y15+1:1618.84…	[b3+1:-0.00056, b4+1:-0.00166, b5+1:0.00151, b6+1:-0.00167, b7+1:0.00234, b8+1:0.00773, b9+1:-0.00433, b10+1:0.00106, b11+1:0.00172, b13+1:0.00298];[y2+1:-0.00013, y3+1:-0.00086, y4+1:-0.00045, y5+1:-0.00062, y6+1:-0.00361, y7+1:0.01024, y8+1:-0.00201, y9+1:-0.00425, y10+1:-0.00115, y11+1:-0.00010, y12+1:0.00010, y13+1:-0.00070, y14+1:0.00103, y15+1:0.01613, y16+1:-0.00899, y17+1:0.00729, y19+1:-…	[b3+1:-1.74, b4+1:-3.93, b5+1:3.15, b6+1:-2.75, b7+1:3.23, b8+1:9.91, b9+1:-4.67, b10+1:1.00, b11+1:1.47, b13+1:2.20];[y2+1:-0.62, y3+1:-2.61, y4+1:-1.01, y5+1:-1.14, y6+1:-5.86, y7+1:14.04, y8+1:-2.34, y9+1:-4.49, y10+1:-1.11, y11+1:-0.09, y12+1:0.08, y13+1:-0.52, y14+1:0.70, y15+1:9.97, y16+1:-5.37, y17+1:4.07, y19+1:-5.37]	[b3+1:34890, b4+1:23422, b5+1:10790, b6+1:26476, b7+1:29308, b8+1:12204, b9+1:15790, b10+1:36047, b11+1:21862, b13+1:5921];[y2+1:25780, y3+1:21559, y4+1:73131, y5+1:29229, y6+1:18179, y7+1:27598, y8+1:11091, y9+1:18056, y10+1:500391, y11+1:70653, y12+1:180632, y13+1:74865, y14+1:58293, y15+1:14941, y16+1:30503, y17+1:21277, y19+1:12011]	27			108	0	0
39401	116.871	200	12428050	39392	2	1176.58	2351.15	27.333	22.333	0	NTVSQVVDLLGDENTAADYLSK	NTVSQVVDLLGDENTAADYLSK	NTVSQVVDLLGDENTAADYLSK	1				0	0	2351.15	-0.00257	-1.09	97079							N	N	full	[15 to 36]	R	C			T	[b2+1, b3+1, b4+1, b5+1, b6+1, b7+1, b8+1, b9+1, b10+1];[y2+1, y3+1, y4+1, y5+1, y6+1, y7+1, y8+1, y9+1, y10+1, y11+1, y12+1, y13+1, y14+1, y15+1, y16+1, y17+1, y18+1, y19+1]	[b2+1:216.09799, b3+1:315.16632, b4+1:402.19798, b5+1:530.25633, b6+1:629.32581, b7+1:728.39199, b8+1:843.42540, b9+1:956.49958, b10+1:1069.59408];[y2+1:234.14503, y3+1:347.22932, y4+1:510.29176, y5+1:625.32147, y6+1:696.35768, y7+1:767.39169, y8+1:868.44322, y9+1:982.48359, y10+1:1111.52573, y11+1:1226.55517, y12+1:1283.57569, y13+1:1396.65738, y14+1:1509.74590, y15+1:1624.77046, y16+1:1723.8421…	[b2+1:0.00011, b3+1:0.00002, b4+1:-0.00034, b5+1:-0.00057, b6+1:0.00049, b7+1:-0.00174, b8+1:0.00472, b9+1:-0.00516, b10+1:0.00528];[y2+1:0.00020, y3+1:0.00042, y4+1:-0.00047, y5+1:0.00230, y6+1:0.00140, y7+1:-0.00171, y8+1:0.00215, y9+1:-0.00041, y10+1:-0.00087, y11+1:0.00163, y12+1:0.00069, y13+1:-0.00169, y14+1:0.00277, y15+1:0.00039, y16+1:0.00365, y17+1:0.00361, y18+1:-0.00099, y19+1:0.02804]	[b2+1:0.49, b3+1:0.08, b4+1:-0.85, b5+1:-1.08, b6+1:0.78, b7+1:-2.40, b8+1:5.61, b9+1:-5.40, b10+1:4.94];[y2+1:0.87, y3+1:1.21, y4+1:-0.92, y5+1:3.69, y6+1:2.01, y7+1:-2.23, y8+1:2.48, y9+1:-0.42, y10+1:-0.78, y11+1:1.33, y12+1:0.54, y13+1:-1.21, y14+1:1.84, y15+1:0.24, y16+1:2.12, y17+1:1.98, y18+1:-0.51, y19+1:13.76]	[b2+1:353002, b3+1:356901, b4+1:59559, b5+1:86291, b6+1:170420, b7+1:35819, b8+1:57925, b9+1:50132, b10+1:21949];[y2+1:175122, y3+1:99237, y4+1:223001, y5+1:173489, y6+1:144607, y7+1:114294, y8+1:68490, y9+1:88063, y10+1:121691, y11+1:88153, y12+1:626187, y13+1:263213, y14+1:133684, y15+1:225268, y16+1:266570, y17+1:77771, y18+1:17086, y19+1:41888]	27			109	0	0
36074	118.567	174	21588778	36070	2	1063.53	2125.05	27.318	21.22	0	VLNLEEGGAFTFSSADDILK	VLNLEEGGAFTFSSADDILK	VLNLEEGGAFTFSSADDILK	1				0	0	2125.06	-0.00349	-1.64	000369F							N	N	full	[234 to 253]	K	A			T	[b2+1, b3+1, b4+1, b5+1, b6+1, b7+1, b8+1, b9+1, b10+1];[y1+1, y2+1, y3+1, y4+1, y5+1, y6+1, y7+1, y8+1, y9+1, y10+1, y11+1, y12+1, y13+1, y14+1, y15+1, y16+1, y17+1, y18+1]	[b2+1:213.15981, b3+1:327.20273, b4+1:440.28568, b5+1:569.32933, b6+1:698.37482, b7+1:755.39673, b8+1:812.41346, b9+1:883.45125, b10+1:1030.50876];[y1+1:147.11288, y2+1:260.19637, y3+1:373.28031, y4+1:488.30735, y5+1:603.33678, y6+1:674.38006, y7+1:761.40723, y8+1:848.43690, y9+1:995.50442, y10+1:1096.54966, y11+1:1243.61949, y12+1:1314.65551, y13+1:1371.67761, y14+1:1428.70337, y15+1:1557.74318,…	[b2+1:0.00005, b3+1:0.00004, b4+1:-0.00106, b5+1:0.00000, b6+1:0.00288, b7+1:0.00334, b8+1:-0.00140, b9+1:-0.00072, b10+1:-0.01163];[y1+1:0.00008, y2+1:-0.00050, y3+1:-0.00063, y4+1:-0.00052, y5+1:0.00196, y6+1:0.00813, y7+1:0.00327, y8+1:0.00091, y9+1:0.00002, y10+1:-0.00243, y11+1:-0.00100, y12+1:-0.00210, y13+1:-0.00146, y14+1:0.00283, y15+1:0.00005, y16+1:0.00422, y17+1:0.00159, y18+1:0.00139]	[b2+1:0.26, b3+1:0.14, b4+1:-2.42, b5+1:-0.01, b6+1:4.14, b7+1:4.42, b8+1:-1.72, b9+1:-0.82, b10+1:-11.30];[y1+1:0.53, y2+1:-1.91, y3+1:-1.68, y4+1:-1.07, y5+1:3.26, y6+1:12.08, y7+1:4.30, y8+1:1.08, y9+1:0.02, y10+1:-2.21, y11+1:-0.81, y12+1:-1.60, y13+1:-1.07, y14+1:1.99, y15+1:0.03, y16+1:2.50, y17+1:0.88, y18+1:0.73]	[b2+1:505161, b3+1:1171645, b4+1:163549, b5+1:58859, b6+1:43096, b7+1:26782, b8+1:32328, b9+1:55517, b10+1:26541];[y1+1:138557, y2+1:175184, y3+1:100907, y4+1:234973, y5+1:150994, y6+1:118522, y7+1:195430, y8+1:398159, y9+1:336958, y10+1:435872, y11+1:470242, y12+1:192479, y13+1:267866, y14+1:696809, y15+1:464284, y16+1:289199, y17+1:90554, y18+1:25595]	27			110	0	0
40746	107.747	200	3.14029e+06	40730	2	1209.09	2416.17	27.316	22.316	0|0|0|0|0|0|1|0|0|0|1|1	MTAECGEQVQIVGDDLLVTNPK	MTAEC[Common Fixed:Carbamidomethyl on C]GEQVQIVGDDLLVTNPK	MTAECGEQVQIVGDDLLVTNPK	1	Carbamidomethyl on C	C2H3NO	C2H3NO	0	0	2416.16	0.00955	3.95	14575210							N	N	full	[71 to 92]	K	V			T	[b2+1, b3+1, b4+1, b5+1, b6+1, b7+1, b8+1, b9+1, b10+1, b11+1];[y2+1, y3+1, y4+1, y5+1, y6+1, y7+1, y8+1, y9+1, y10+1, y11+1, y12+1, y13+1, y14+1, y15+1, y16+1, y17+1, y18+1]	[b2+1:233.09475, b3+1:304.13239, b4+1:433.17433, b5+1:593.20448, b6+1:650.23169, b7+1:779.26597, b8+1:907.32308, b9+1:1006.39032, b10+1:1134.45182, b11+1:1247.53944];[y2+1:244.16539, y3+1:358.20925, y4+1:459.25596, y5+1:558.32473, y6+1:671.40955, y7+1:784.49528, y8+1:899.52230, y9+1:1014.54846, y10+1:1071.56804, y11+1:1170.63553, y12+1:1283.72157, y13+1:1411.78026, y14+1:1510.84677, y15+1:1638.91…	[b2+1:-0.00070, b3+1:-0.00016, b4+1:-0.00082, b5+1:-0.00131, b6+1:0.00443, b7+1:-0.00388, b8+1:-0.00535, b9+1:-0.00652, b10+1:-0.00360, b11+1:-0.00004];[y2+1:-0.00018, y3+1:0.00076, y4+1:-0.00022, y5+1:0.00014, y6+1:0.00089, y7+1:0.00256, y8+1:0.00264, y9+1:0.00186, y10+1:-0.00002, y11+1:-0.00095, y12+1:0.00102, y13+1:0.00114, y14+1:-0.00076, y15+1:0.00814, y16+1:0.00068, y17+1:0.00643, y18+1:0.0…	[b2+1:-2.99, b3+1:-0.54, b4+1:-1.89, b5+1:-2.22, b6+1:6.83, b7+1:-4.99, b8+1:-5.91, b9+1:-6.49, b10+1:-3.18, b11+1:-0.03];[y2+1:-0.73, y3+1:2.13, y4+1:-0.47, y5+1:0.25, y6+1:1.33, y7+1:3.27, y8+1:2.94, y9+1:1.83, y10+1:-0.02, y11+1:-0.81, y12+1:0.80, y13+1:0.81, y14+1:-0.51, y15+1:4.97, y16+1:0.38, y17+1:3.52, y18+1:3.40]	[b2+1:12584, b3+1:8340, b4+1:20154, b5+1:10932, b6+1:7348, b7+1:18954, b8+1:24356, b9+1:23434, b10+1:11572, b11+1:13451];[y2+1:79994, y3+1:37612, y4+1:103349, y5+1:49849, y6+1:24975, y7+1:27048, y8+1:19528, y9+1:13921, y10+1:131618, y11+1:109694, y12+1:61064, y13+1:79104, y14+1:52712, y15+1:20013, y16+1:5207, y17+1:17717, y18+1:6307]	27			111	0	0
35867	118.27	180	27667344	35862	3	868.773	2603.3	27.315	22.284	0	TKPETGEVIGVFESVQPSDTDLGAK	TKPETGEVIGVFESVQPSDTDLGAK	TKPETGEVIGVFESVQPSDTDLGAK	1				0	1	2603.3	0.00109	0.42	3632451							N	N	full	[234 to 258]	K	V			T	[b2+1, b4+1, b5+1, b7+1, b8+1, b9+1, b10+1, b11+1, b12+1, b13+1, b14+1, b15+1, b16+1];[y2+1, y3+1, y4+1, y5+1, y6+1, y7+1, y8+1, y9+1, y10+1, y11+1, y12+1, y13+1, y14+1, y16+1]	[b2+1:230.14987, b4+1:456.24401, b5+1:557.29080, b7+1:743.35364, b8+1:842.42302, b9+1:955.50967, b10+1:1012.52779, b11+1:1111.59906, b12+1:1258.66532, b13+1:1387.70815, b14+1:1474.74451, b15+1:1573.80163, b16+1:1701.86008];[y2+1:218.14918, y3+1:275.17134, y4+1:388.25549, y5+1:503.28434, y6+1:604.33090, y7+1:719.35413, y8+1:806.38921, y9+1:903.44150, y10+1:1031.49983, y11+1:1130.57123, y12+1:1217.…	[b2+1:-0.00005, b4+1:-0.00127, b5+1:-0.00215, b7+1:-0.00337, b8+1:-0.00240, b9+1:0.00018, b10+1:-0.00316, b11+1:-0.00030, b12+1:-0.00246, b13+1:-0.00222, b14+1:0.00211, b15+1:-0.00919, b16+1:-0.00932];[y2+1:-0.00074, y3+1:-0.00004, y4+1:0.00005, y5+1:0.00195, y6+1:0.00083, y7+1:-0.00288, y8+1:0.00017, y9+1:-0.00030, y10+1:-0.00055, y11+1:0.00244, y12+1:0.00079, y13+1:-0.00667, y14+1:0.00509, y16+…	[b2+1:-0.23, b4+1:-2.79, b5+1:-3.86, b7+1:-4.54, b8+1:-2.86, b9+1:0.19, b10+1:-3.12, b11+1:-0.27, b12+1:-1.95, b13+1:-1.60, b14+1:1.43, b15+1:-5.84, b16+1:-5.48];[y2+1:-3.40, y3+1:-0.14, y4+1:0.12, y5+1:3.89, y6+1:1.37, y7+1:-4.01, y8+1:0.22, y9+1:-0.33, y10+1:-0.53, y11+1:2.16, y12+1:0.65, y13+1:-4.96, y14+1:3.41, y16+1:-5.39]	[b2+1:363573, b4+1:65324, b5+1:50147, b7+1:122947, b8+1:257136, b9+1:280882, b10+1:434639, b11+1:747676, b12+1:124345, b13+1:87481, b14+1:70765, b15+1:59208, b16+1:56589];[y2+1:63536, y3+1:292502, y4+1:560476, y5+1:147984, y6+1:356274, y7+1:146848, y8+1:326617, y9+1:3239660, y10+1:234340, y11+1:182777, y12+1:226109, y13+1:104430, y14+1:85731, y16+1:33894]	27			112	0	0
40202	118.072	200	177651490	40198	3	1176.92	3527.73	27.313	19.204	0|0|1|1|0|0|0|1|1|0	IAGGPLGEVTDPIYPGGSFDPLGLADDPEAFAELK	IAGGPLGEVTDPIYPGGSFDPLGLADDPEAFAELK	IAGGPLGEVTDPIYPGGSFDPLGLADDPEAFAELK	1				0	0	3527.73	-0.00085	-0.24	000042F|13847							N	N	full	[214 to 248]	R	V			T	[b4+1, b5+1, b6+1, b7+1, b8+1, b9+1, b10+1, b11+1, b12+1, b13+1, b14+1];[y2+1, y3+1, y4+1, y5+1, y6+1, y8+1, y9+1, y10+1, y11+1, y12+1, y13+1, y14+1, y15+1, y16+1, y17+1, y21+1]	[b4+1:299.17143, b5+1:396.22325, b6+1:509.30889, b7+1:566.32985, b8+1:695.37146, b9+1:794.44120, b10+1:895.48579, b11+1:1010.51415, b12+1:1107.56399, b13+1:1220.65204, b14+1:1383.72033];[y2+1:260.19684, y3+1:389.23991, y4+1:460.27589, y5+1:607.34494, y6+1:678.38165, y8+1:904.47682, y9+1:1019.50353, y10+1:1134.53116, y11+1:1205.56878, y12+1:1318.65586, y13+1:1375.67455, y14+1:1488.76431, y15+1:158…	[b4+1:0.00005, b5+1:-0.00089, b6+1:0.00068, b7+1:0.00018, b8+1:-0.00081, b9+1:0.00052, b10+1:-0.00257, b11+1:-0.00115, b12+1:-0.00408, b13+1:-0.00009, b14+1:0.00487];[y2+1:-0.00003, y3+1:0.00045, y4+1:-0.00069, y5+1:-0.00005, y6+1:-0.00046, y8+1:-0.00064, y9+1:-0.00087, y10+1:-0.00019, y11+1:0.00032, y12+1:0.00333, y13+1:0.00057, y14+1:0.00626, y15+1:0.00139, y16+1:-0.00196, y17+1:-0.02210, y21+1…	[b4+1:0.16, b5+1:-2.26, b6+1:1.35, b7+1:0.31, b8+1:-1.16, b9+1:0.65, b10+1:-2.88, b11+1:-1.14, b12+1:-3.69, b13+1:-0.07, b14+1:3.53];[y2+1:-0.12, y3+1:1.16, y4+1:-1.50, y5+1:-0.08, y6+1:-0.67, y8+1:-0.71, y9+1:-0.86, y10+1:-0.17, y11+1:0.27, y12+1:2.53, y13+1:0.41, y14+1:4.21, y15+1:0.87, y16+1:-1.15, y17+1:-11.97, y21+1:-6.23]	[b4+1:244404, b5+1:824488, b6+1:850526, b7+1:435949, b8+1:1241152, b9+1:1541199, b10+1:604056, b11+1:3354357, b12+1:442456, b13+1:2012568, b14+1:3708418];[y2+1:2004051, y3+1:738950, y4+1:2314485, y5+1:1689775, y6+1:1604984, y8+1:7949600, y9+1:2105944, y10+1:3230447, y11+1:5470334, y12+1:1395348, y13+1:4108645, y14+1:623897, y15+1:5399097, y16+1:832546, y17+1:368944, y21+1:530707]	27			113	0	0
41403	108.903	200	2.89775e+06	41380	3	1137.87	3410.58	27.307	1.004	0	AEATDVANAVLDGTDCVMLSGESAAGAYPELAVK	AEATDVANAVLDGTDC[Common Fixed:Carbamidomethyl on C]VM[Common Variable:Oxidation on M]LSGESAAGAYPELAVK	AEATDVANAVLDGTDCVMLSGESAAGAYPELAVK	1	Carbamidomethyl on C Oxidation on M	C2H3NO2	C2H3NO2	1	0	3410.59	-0.00305	-0.9	6650710							N	N	full	[92 to 125]	R	I			T	[b3+1, b4+1, b5+1, b6+1, b7+1, b8+1, b9+1, b10+1, b11+1, b12+1, b15+1, b16+1];[y2+1, y3+1, y4+1, y6+1, y7+1, y8+1, y9+1, y10+1, y11+1, y12+1, y13+1, y14+1, y15+1, y16+1, y17+1]	[b3+1:272.12434, b4+1:373.17189, b5+1:488.20174, b6+1:587.26672, b7+1:658.29542, b8+1:772.35115, b9+1:843.38517, b10+1:942.45329, b11+1:1055.54070, b12+1:1170.57054, b15+1:1443.66354, b16+1:1603.68970];[y2+1:246.18075, y3+1:317.21849, y4+1:430.30327, y6+1:656.39790, y7+1:819.46203, y8+1:890.50068, y9+1:947.51915, y10+1:1018.55677, y11+1:1089.59939, y12+1:1176.62633, y13+1:1305.65860, y14+1:1362.6…	[b3+1:0.00024, b4+1:0.00011, b5+1:0.00302, b6+1:-0.00042, b7+1:-0.00882, b8+1:0.00398, b9+1:0.00088, b10+1:0.00059, b11+1:0.00393, b12+1:0.00683, b15+1:0.00374, b16+1:-0.00075];[y2+1:-0.00047, y3+1:0.00016, y4+1:0.00087, y6+1:0.00015, y7+1:0.00094, y8+1:0.00249, y9+1:-0.00051, y10+1:0.00000, y11+1:0.00551, y12+1:0.00041, y13+1:-0.00990, y14+1:0.00254, y15+1:0.00538, y16+1:-0.01161, y17+1:0.00467]	[b3+1:0.88, b4+1:0.31, b5+1:6.19, b6+1:-0.71, b7+1:-13.42, b8+1:5.16, b9+1:1.05, b10+1:0.63, b11+1:3.73, b12+1:5.84, b15+1:2.59, b16+1:-0.47];[y2+1:-1.92, y3+1:0.50, y4+1:2.03, y6+1:0.23, y7+1:1.15, y8+1:2.80, y9+1:-0.54, y10+1:0.00, y11+1:5.06, y12+1:0.35, y13+1:-7.59, y14+1:1.86, y15+1:3.71, y16+1:-7.43, y17+1:2.73]	[b3+1:13140, b4+1:4590, b5+1:11723, b6+1:28705, b7+1:16215, b8+1:16331, b9+1:43596, b10+1:27191, b11+1:9827, b12+1:5803, b15+1:5649, b16+1:4320];[y2+1:16343, y3+1:26688, y4+1:24059, y6+1:138572, y7+1:67828, y8+1:26762, y9+1:121535, y10+1:85434, y11+1:36912, y12+1:46021, y13+1:12449, y14+1:40758, y15+1:36462, y16+1:12346, y17+1:10793]	27			114	0	0
30627	116.328	200	11936702	30612	2	1072.04	2142.07	27.29	21.276	0	IGPNEPSQLSINENAYGLAR	IGPNEPSQLSINENAYGLAR	IGPNEPSQLSINENAYGLAR	1				0	0	2142.07	0.00097	0.45	000070F|000246F|14523550|17434|25839							N	N	full	[66 to 85]	K	Y			T	[b2+1, b3+1, b4+1, b5+1, b7+1, b8+1, b9+1, b10+1];[y1+1, y2+1, y3+1, y4+1, y5+1, y6+1, y7+1, y8+1, y9+1, y10+1, y11+1, y12+1, y13+1, y14+1, y15+1, y16+1, y17+1, y18+2, y19+2]	[b2+1:171.11256, b3+1:268.16586, b4+1:382.20911, b5+1:511.25107, b7+1:695.34179, b8+1:823.39486, b9+1:936.47834, b10+1:1023.51923];[y1+1:175.11896, y2+1:246.15621, y3+1:359.23949, y4+1:416.26145, y5+1:579.32411, y6+1:650.36294, y7+1:764.40473, y8+1:893.44761, y9+1:1007.48995, y10+1:1120.57452, y11+1:1207.60608, y12+1:1320.69230, y13+1:1448.74677, y14+1:1535.78516, y15+1:1632.83417, y16+1:1761.888…	[b2+1:-0.00024, b3+1:0.00029, b4+1:0.00061, b5+1:-0.00002, b7+1:0.00591, b8+1:0.00040, b9+1:-0.00018, b10+1:0.00868];[y1+1:0.00000, y2+1:0.00015, y3+1:-0.00064, y4+1:-0.00014, y5+1:-0.00081, y6+1:0.00091, y7+1:-0.00023, y8+1:0.00005, y9+1:-0.00054, y10+1:-0.00003, y11+1:-0.00050, y12+1:0.00166, y13+1:-0.00244, y14+1:0.00392, y15+1:0.00016, y16+1:0.01179, y17+1:0.00846, y18+2:-0.00478, y19+2:-0.00…	[b2+1:-1.41, b3+1:1.08, b4+1:1.61, b5+1:-0.03, b7+1:8.51, b8+1:0.49, b9+1:-0.20, b10+1:8.49];[y1+1:0.02, y2+1:0.60, y3+1:-1.78, y4+1:-0.34, y5+1:-1.40, y6+1:1.39, y7+1:-0.31, y8+1:0.06, y9+1:-0.54, y10+1:-0.02, y11+1:-0.42, y12+1:1.26, y13+1:-1.69, y14+1:2.55, y15+1:0.10, y16+1:6.70, y17+1:4.51, y18+2:-2.42, y19+2:-0.98]	[b2+1:12701, b3+1:9658, b4+1:36980, b5+1:190076, b7+1:18390, b8+1:48789, b9+1:44024, b10+1:14484];[y1+1:121293, y2+1:102035, y3+1:32583, y4+1:157648, y5+1:124180, y6+1:74200, y7+1:129235, y8+1:98071, y9+1:319438, y10+1:153952, y11+1:567655, y12+1:256054, y13+1:70731, y14+1:69130, y15+1:657259, y16+1:37712, y17+1:17547, y18+2:70403, y19+2:31777]	27			115	0	0
31375	118.01	200	4212079	31368	2	1129.11	2256.21	27.288	22.269	0	STLTDSLVAAAGIIAQEVAGDVR	STLTDSLVAAAGIIAQEVAGDVR	STLTDSLVAAAGIIAQEVAGDVR	1				0	0	2256.2	0.01515	6.72	000008F|29725|7603061							N	N	full	[7 to 29]|[16 to 38]	K	M			T	[b2+1, b3+1, b4+1, b5+1, b6+1, b7+1, b8+1, b9+1, b10+1, b11+1, b12+1];[y1+1, y2+1, y3+1, y4+1, y5+1, y6+1, y7+1, y8+1, y9+1, y10+1, y11+1, y12+1, y13+1, y14+1, y15+1, y16+1]	[b2+1:189.08688, b3+1:302.17089, b4+1:403.22137, b5+1:518.24942, b6+1:605.27843, b7+1:718.36052, b8+1:817.42718, b9+1:888.46657, b10+1:959.50352, b11+1:1030.53779, b12+1:1087.55362];[y1+1:175.11920, y2+1:274.18732, y3+1:389.21287, y4+1:446.23643, y5+1:517.27359, y6+1:616.34202, y7+1:745.38394, y8+1:873.44290, y9+1:944.48070, y10+1:1057.56341, y11+1:1170.65392, y12+1:1227.66952, y13+1:1298.70818, …	[b2+1:-0.00011, b3+1:-0.00016, b4+1:0.00265, b5+1:0.00375, b6+1:0.00073, b7+1:-0.00124, b8+1:-0.00300, b9+1:-0.00072, b10+1:-0.00088, b11+1:-0.00373, b12+1:-0.00936];[y1+1:0.00025, y2+1:-0.00004, y3+1:-0.00144, y4+1:0.00065, y5+1:0.00070, y6+1:0.00072, y7+1:0.00005, y8+1:0.00043, y9+1:0.00112, y10+1:-0.00024, y11+1:0.00621, y12+1:0.00034, y13+1:0.00189, y14+1:0.00197, y15+1:0.00229, y16+1:0.00780]	[b2+1:-0.58, b3+1:-0.52, b4+1:6.59, b5+1:7.25, b6+1:1.21, b7+1:-1.73, b8+1:-3.67, b9+1:-0.81, b10+1:-0.92, b11+1:-3.62, b12+1:-8.61];[y1+1:1.43, y2+1:-0.15, y3+1:-3.71, y4+1:1.47, y5+1:1.36, y6+1:1.17, y7+1:0.07, y8+1:0.49, y9+1:1.18, y10+1:-0.23, y11+1:5.31, y12+1:0.28, y13+1:1.45, y14+1:1.44, y15+1:1.59, y16+1:5.07]	[b2+1:6533, b3+1:6152, b4+1:11186, b5+1:11513, b6+1:17255, b7+1:21404, b8+1:21303, b9+1:18778, b10+1:14701, b11+1:9268, b12+1:10276];[y1+1:51634, y2+1:217646, y3+1:8667, y4+1:22792, y5+1:35400, y6+1:25550, y7+1:28148, y8+1:24871, y9+1:56750, y10+1:68308, y11+1:24712, y12+1:144693, y13+1:99019, y14+1:87140, y15+1:115862, y16+1:53722]	27			116	0	0
39857	117.586	200	22647570	39834	3	1356.62	4066.85	27.286	22.286	0	YLGPFSEQIPSYLNGEFPGDYGWDTAGLSADPETFAR	YLGPFSEQIPSYLNGEFPGDYGWDTAGLSADPETFAR	YLGPFSEQIPSYLNGEFPGDYGWDTAGLSADPETFAR	1				0	0	4066.85	-0.00575	-1.41	14582108							N	N	full	[37 to 73]	K	N			T	[b5+1, b7+1, b8+1, b9+1, b10+1, b11+1, b12+1, b13+1, b16+1, b17+1];[y3+1, y4+1, y6+1, y7+1, y8+1, y9+1, y10+1, y11+1, y12+1, y13+1, y14+1, y15+1, y16+1, y17+1, y19+1, y20+2, y21+2]	[b5+1:578.29742, b7+1:794.37308, b8+1:922.43072, b9+1:1035.51461, b10+1:1132.55418, b11+1:1219.59741, b12+1:1382.66299, b13+1:1495.74907, b16+1:1795.86034, b17+1:1942.93507];[y3+1:393.22402, y4+1:494.27234, y6+1:720.36721, y7+1:835.39378, y8+1:906.43023, y9+1:993.46241, y10+1:1106.54441, y11+1:1163.56908, y12+1:1234.60632, y13+1:1335.65554, y14+1:1450.68241, y15+1:1636.76460, y16+1:1693.78341, y1…	[b5+1:0.00011, b7+1:0.00115, b8+1:0.00021, b9+1:0.00003, b10+1:-0.01316, b11+1:-0.00196, b12+1:0.00030, b13+1:0.00232, b16+1:0.00660, b17+1:0.01292];[y3+1:-0.00046, y4+1:0.00019, y6+1:-0.00031, y7+1:-0.00068, y8+1:-0.00134, y9+1:-0.00119, y10+1:-0.00326, y11+1:-0.00005, y12+1:0.00008, y13+1:0.00162, y14+1:0.00155, y15+1:0.00443, y16+1:0.00177, y17+1:0.01343, y19+1:-0.00491, y20+2:0.00233, y21+2:0…	[b5+1:0.18, b7+1:1.45, b8+1:0.23, b9+1:0.03, b10+1:-11.63, b11+1:-1.61, b12+1:0.22, b13+1:1.55, b16+1:3.68, b17+1:6.65];[y3+1:-1.18, y4+1:0.38, y6+1:-0.43, y7+1:-0.81, y8+1:-1.48, y9+1:-1.19, y10+1:-2.95, y11+1:-0.04, y12+1:0.06, y13+1:1.21, y14+1:1.07, y15+1:2.71, y16+1:1.05, y17+1:7.24, y19+1:-2.42, y20+2:1.09, y21+2:4.56]	[b5+1:44920, b7+1:61669, b8+1:208360, b9+1:449860, b10+1:23186, b11+1:37739, b12+1:53521, b13+1:45164, b16+1:36007, b17+1:46038];[y3+1:83330, y4+1:195568, y6+1:2124642, y7+1:254005, y8+1:239860, y9+1:687568, y10+1:143857, y11+1:517429, y12+1:205909, y13+1:262144, y14+1:245308, y15+1:64091, y16+1:156829, y17+1:102938, y19+1:32549, y20+2:116811, y21+2:43597]	27			117	0	0
36033	118.5	200	2.65257e+06	36018	3	1131.56	3391.67	27.286	22.286	0	KVPEEVSSQTELPDTFLNFTAEENTASPLAK	KVPEEVSSQTELPDTFLNFTAEENTASPLAK	KVPEEVSSQTELPDTFLNFTAEENTASPLAK	1				0	1	3391.67	0.0025	0.74	000128F|27415							N	N	full	[37 to 67]	R	F			T	[b5+1, b6+1, b7+1, b8+1, b9+1, b10+1, b11+1, b12+1, b14+1, b15+1, b16+1, b17+1];[y3+1, y4+1, y5+1, y6+1, y7+1, y8+1, y9+1, y10+1, y11+1, y12+1, y13+1, y14+1, y15+1, y16+1, y19+1]	[b5+1:583.31480, b6+1:682.37676, b7+1:769.41303, b8+1:856.44031, b9+1:984.50759, b10+1:1085.53573, b11+1:1214.59043, b12+1:1327.67369, b14+1:1539.73901, b15+1:1640.79249, b16+1:1787.88027, b17+1:1900.94046];[y3+1:331.23330, y4+1:428.28678, y5+1:515.31852, y6+1:586.35704, y7+1:687.40679, y8+1:801.44666, y9+1:930.49000, y10+1:1059.53109, y11+1:1130.56686, y12+1:1231.61704, y13+1:1378.68346, y14+1:1…	[b5+1:0.00620, b6+1:-0.00025, b7+1:0.00398, b8+1:-0.00076, b9+1:0.00793, b10+1:-0.01160, b11+1:0.00051, b12+1:-0.00030, b14+1:-0.01468, b15+1:-0.00888, b16+1:0.01048, b17+1:-0.01339];[y3+1:-0.00068, y4+1:0.00003, y5+1:-0.00025, y6+1:0.00115, y7+1:0.00323, y8+1:0.00016, y9+1:0.00092, y10+1:-0.00059, y11+1:-0.00193, y12+1:0.00057, y13+1:-0.00143, y14+1:-0.00174, y15+1:-0.00169, y16+1:0.00669, y19+1…	[b5+1:10.65, b6+1:-0.37, b7+1:5.18, b8+1:-0.89, b9+1:8.07, b10+1:-10.70, b11+1:0.42, b12+1:-0.22, b14+1:-9.54, b15+1:-5.42, b16+1:5.87, b17+1:-7.05];[y3+1:-2.06, y4+1:0.07, y5+1:-0.49, y6+1:1.97, y7+1:4.70, y8+1:0.21, y9+1:0.99, y10+1:-0.56, y11+1:-1.71, y12+1:0.46, y13+1:-1.04, y14+1:-1.17, y15+1:-1.05, y16+1:3.82, y19+1:11.61]	[b5+1:4241, b6+1:13303, b7+1:5786, b8+1:6476, b9+1:12513, b10+1:10159, b11+1:37057, b12+1:87791, b14+1:5565, b15+1:6493, b16+1:6333, b17+1:7326];[y3+1:7270, y4+1:121029, y5+1:51106, y6+1:18951, y7+1:16958, y8+1:30943, y9+1:29689, y10+1:38703, y11+1:50697, y12+1:74546, y13+1:33516, y14+1:43690, y15+1:19895, y16+1:6040, y19+1:12787]	27			118	0	0
38911	116.034	200	3.60941e+06	38898	2	1066.05	2130.08	27.284	22.242	0	APLESYADIGGLDAQIQEIK	APLESYADIGGLDAQIQEIK	APLESYADIGGLDAQIQEIK	1				0	0	2130.08	-0.00259	-1.21	P46466	26S proteasome regulatory subunit 4 homolog	primary:TBP2	Oryza sativa subsp. japonica OX=39947				N	N	full	[187 to 206]	K	E			T	[b2+1, b3+1, b4+1, b5+1, b6+1, b7+1, b8+1, b9+1, b10+1, b11+1, b12+1, b13+1];[y1+1, y2+1, y3+1, y4+1, y5+1, y8+1, y9+1, y10+1, y11+1, y12+1, y13+1, y14+1, y15+1, y16+1, y18+1]	[b2+1:169.09728, b3+1:282.18149, b4+1:411.22380, b5+1:498.25734, b6+1:661.31949, b7+1:732.35852, b8+1:847.38401, b9+1:960.46895, b10+1:1017.48319, b11+1:1074.50597, b12+1:1187.58767, b13+1:1302.62323];[y1+1:147.11299, y2+1:260.19692, y3+1:389.23984, y4+1:517.29814, y5+1:630.38186, y8+1:944.50611, y9+1:1057.58909, y10+1:1114.61084, y11+1:1171.63296, y12+1:1284.71637, y13+1:1399.74546, y14+1:1470.7…	[b2+1:0.00013, b3+1:0.00027, b4+1:-0.00001, b5+1:0.00150, b6+1:0.00033, b7+1:0.00224, b8+1:0.00078, b9+1:0.00166, b10+1:-0.00557, b11+1:-0.00425, b12+1:-0.00661, b13+1:0.00201];[y1+1:0.00019, y2+1:0.00006, y3+1:0.00038, y4+1:0.00011, y5+1:-0.00024, y8+1:0.00137, y9+1:0.00029, y10+1:0.00058, y11+1:0.00123, y12+1:0.00057, y13+1:0.00272, y14+1:0.00299, y15+1:-0.00841, y16+1:0.00439, y18+1:-0.01745]	[b2+1:0.78, b3+1:0.97, b4+1:-0.03, b5+1:3.01, b6+1:0.49, b7+1:3.06, b8+1:0.93, b9+1:1.73, b10+1:-5.48, b11+1:-3.96, b12+1:-5.57, b13+1:1.54];[y1+1:1.30, y2+1:0.22, y3+1:0.99, y4+1:0.20, y5+1:-0.38, y8+1:1.46, y9+1:0.28, y10+1:0.52, y11+1:1.05, y12+1:0.45, y13+1:1.95, y14+1:2.03, y15+1:-5.15, y16+1:2.55, y18+1:-8.89]	[b2+1:57785, b3+1:37236, b4+1:63618, b5+1:28978, b6+1:28323, b7+1:19306, b8+1:59283, b9+1:20129, b10+1:5197, b11+1:5464, b12+1:9130, b13+1:10107];[y1+1:30575, y2+1:47488, y3+1:16263, y4+1:51843, y5+1:38917, y8+1:33862, y9+1:13947, y10+1:36209, y11+1:159213, y12+1:48598, y13+1:67823, y14+1:62339, y15+1:28645, y16+1:36285, y18+1:7260]	27			119	0	0
37256	113.069	200	3.11657e+06	37234	2	1258.63	2515.25	27.281	20.26	0	TVEAIEESVVSVTPAPVDEATSSAK	TVEAIEESVVSVTPAPVDEATSSAK	TVEAIEESVVSVTPAPVDEATSSAK	1				0	0	2515.25	-3e-05	-0.01	000126F|87371							N	N	full	[238 to 262]|[226 to 250]	K	T			T	[b2+1, b3+1, b4+1, b5+1, b6+1, b7+1, b8+1, b9+1, b10+1, b14+1];[y2+1, y3+1, y4+1, y5+1, y6+1, y7+1, y8+1, y10+1, y11+1, y12+1, y13+1, y14+1, y15+1, y16+1, y17+1, y18+1, y20+1]	[b2+1:201.12330, b3+1:330.16651, b4+1:401.20213, b5+1:514.28741, b6+1:643.33137, b7+1:772.37253, b8+1:859.40183, b9+1:958.46611, b10+1:1057.53845, b14+1:1441.72368];[y2+1:218.15063, y3+1:305.18320, y4+1:392.21590, y5+1:493.26294, y6+1:564.29840, y7+1:693.34145, y8+1:808.36881, y10+1:1004.48986, y11+1:1075.53577, y12+1:1172.58095, y13+1:1273.62856, y14+1:1372.69315, y15+1:1459.72722, y16+1:1558.80…	[b2+1:-0.00007, b3+1:0.00055, b4+1:-0.00094, b5+1:0.00027, b6+1:0.00164, b7+1:0.00020, b8+1:-0.00252, b9+1:-0.00665, b10+1:-0.00273, b14+1:-0.01839];[y2+1:0.00071, y3+1:0.00126, y4+1:0.00192, y5+1:0.00128, y6+1:-0.00036, y7+1:0.00009, y8+1:0.00050, y10+1:0.00038, y11+1:0.00917, y12+1:0.00159, y13+1:0.00153, y14+1:-0.00230, y15+1:-0.00026, y16+1:0.00678, y17+1:0.00539, y18+1:0.00670, y20+1:0.02774]	[b2+1:-0.35, b3+1:1.67, b4+1:-2.35, b5+1:0.53, b6+1:2.55, b7+1:0.26, b8+1:-2.94, b9+1:-6.95, b10+1:-2.58, b14+1:-12.76];[y2+1:3.28, y3+1:4.13, y4+1:4.91, y5+1:2.60, y6+1:-0.64, y7+1:0.13, y8+1:0.62, y10+1:0.38, y11+1:8.54, y12+1:1.35, y13+1:1.20, y14+1:-1.68, y15+1:-0.18, y16+1:4.35, y17+1:3.25, y18+1:3.84, y20+1:13.86]	[b2+1:18457, b3+1:17188, b4+1:51021, b5+1:22424, b6+1:15639, b7+1:18280, b8+1:12428, b9+1:6844, b10+1:12150, b14+1:7290];[y2+1:6392, y3+1:7041, y4+1:10997, y5+1:15620, y6+1:13976, y7+1:29462, y8+1:16333, y10+1:57582, y11+1:15199, y12+1:158167, y13+1:150058, y14+1:30664, y15+1:88323, y16+1:64148, y17+1:12625, y18+1:13425, y20+1:3879]	27			120	0	0
37310	113.167	200	10319299	37286	3	1163.16	3486.47	27.278	22.278	0	YCCEGLFCGGPLIGESSVCEAAPNCQPNVGGK	YC[Common Fixed:Carbamidomethyl on C]C[Common Fixed:Carbamidomethyl on C]EGLFC[Common Fixed:Carbamidomethyl on C]GGPLIGESSVC[Common Fixed:Carbamidomethyl on C]EAAPNC[Common Fixed:Carbamidomethyl on C]QPNVGGK	YCCEGLFCGGPLIGESSVCEAAPNCQPNVGGK	1	Carbamidomethyl on C Carbamidomethyl on C Carbamidomethyl on C Carbamidomethyl on C Carbamidomethyl on C	C10H15N5O5	C10H15N5O5	0	0	3486.48	-0.00796	-2.28	12321|131870							N	N	full	[60 to 91]	K	C			T	[b2+1, b3+1, b4+1, b5+1, b6+1, b7+1, b9+1, b10+1, b12+1, b13+1, b15+1];[y3+1, y4+1, y5+1, y6+1, y7+1, y8+1, y9+1, y10+1, y11+1, y12+1, y13+1, y14+1, y15+1, y16+1, y17+1, y19+1]	[b2+1:324.10095, b3+1:484.12736, b4+1:613.17553, b5+1:670.19537, b6+1:783.27143, b7+1:930.33852, b9+1:1147.40573, b10+1:1204.40952, b12+1:1414.55541, b13+1:1527.64417, b15+1:1713.70485];[y3+1:261.15551, y4+1:360.22412, y5+1:474.26810, y6+1:571.31987, y7+1:699.38580, y8+1:859.40980, y9+1:973.45278, y10+1:1070.50436, y11+1:1141.54245, y12+1:1212.57908, y13+1:1341.61498, y14+1:1501.65686, y15+1:1600…	[b2+1:-0.00031, b3+1:-0.00454, b4+1:0.00103, b5+1:-0.00059, b6+1:-0.00860, b7+1:-0.00992, b9+1:0.00518, b10+1:-0.01249, b12+1:-0.00343, b13+1:0.00126, b15+1:-0.00211];[y3+1:-0.00022, y4+1:-0.00003, y5+1:0.00103, y6+1:0.00003, y7+1:0.00738, y8+1:0.00074, y9+1:0.00079, y10+1:-0.00039, y11+1:0.00058, y12+1:0.00010, y13+1:-0.00660, y14+1:0.00464, y15+1:0.00142, y16+1:-0.00106, y17+1:-0.00476, y19+1:-…	[b2+1:-0.95, b3+1:-9.40, b4+1:1.68, b5+1:-0.88, b6+1:-10.99, b7+1:-10.68, b9+1:4.52, b10+1:-10.38, b12+1:-2.43, b13+1:0.83, b15+1:-1.23];[y3+1:-0.86, y4+1:-0.07, y5+1:2.18, y6+1:0.06, y7+1:10.57, y8+1:0.86, y9+1:0.81, y10+1:-0.37, y11+1:0.51, y12+1:0.08, y13+1:-4.92, y14+1:3.09, y15+1:0.89, y16+1:-0.63, y17+1:-2.69, y19+1:-3.22]	[b2+1:35596, b3+1:25291, b4+1:23453, b5+1:15312, b6+1:56403, b7+1:53355, b9+1:12176, b10+1:51165, b12+1:61113, b13+1:78763, b15+1:11945];[y3+1:300682, y4+1:71904, y5+1:28180, y6+1:634402, y7+1:26246, y8+1:81024, y9+1:56213, y10+1:791265, y11+1:180451, y12+1:83686, y13+1:41093, y14+1:87056, y15+1:13692, y16+1:12482, y17+1:11376, y19+1:27551]	27			121	0	0
38373	115.102	200	2.80411e+06	38352	2	1095.57	2189.13	27.268	20.246	0	VSGPPPGGPTIQIDWSLNQAR	VSGPPPGGPTIQIDWSLNQAR	VSGPPPGGPTIQIDWSLNQAR	1				0	0	2189.12	0.00849	3.88	000062F|000203F|14528552							N	N	full	[105 to 125]	K	S			T	[b3+1, b4+1, b5+1, b7+1, b8+1, b10+1, b11+1, b13+1];[y1+1, y2+1, y3+1, y4+1, y5+1, y6+1, y7+1, y8+1, y9+1, y10+1, y11+1, y12+1, y13+1, y14+1, y15+1, y16+1, y17+2, y18+2, y19+2]	[b3+1:244.12960, b4+1:341.18087, b5+1:438.23673, b7+1:592.31198, b8+1:649.33292, b10+1:847.43085, b11+1:960.50564, b13+1:1201.65020];[y1+1:175.11898, y2+1:246.15589, y3+1:374.21447, y4+1:488.25666, y5+1:601.33951, y6+1:688.37681, y7+1:874.45429, y8+1:989.47903, y9+1:1102.56523, y10+1:1230.62372, y11+1:1343.70833, y12+1:1444.74960, y13+1:1541.80821, y14+1:1598.82287, y15+1:1655.85242, y16+1:1752.9…	[b3+1:0.00042, b4+1:-0.00108, b5+1:0.00202, b7+1:0.00304, b8+1:0.00252, b10+1:0.00001, b11+1:-0.00927, b13+1:-0.00735];[y1+1:0.00003, y2+1:-0.00018, y3+1:-0.00017, y4+1:-0.00091, y5+1:-0.00213, y6+1:0.00315, y7+1:0.00132, y8+1:-0.00089, y9+1:0.00124, y10+1:0.00116, y11+1:0.00171, y12+1:-0.00470, y13+1:0.00115, y14+1:-0.00566, y15+1:0.00242, y16+1:0.00803, y17+2:0.00696, y18+2:0.00170, y19+2:0.004…	[b3+1:1.71, b4+1:-3.17, b5+1:4.62, b7+1:5.14, b8+1:3.89, b10+1:0.01, b11+1:-9.66, b13+1:-6.12];[y1+1:0.18, y2+1:-0.72, y3+1:-0.46, y4+1:-1.86, y5+1:-3.55, y6+1:4.58, y7+1:1.51, y8+1:-0.90, y9+1:1.13, y10+1:0.94, y11+1:1.27, y12+1:-3.25, y13+1:0.74, y14+1:-3.54, y15+1:1.47, y16+1:4.58, y17+2:3.76, y18+2:0.87, y19+2:2.08]	[b3+1:8983, b4+1:17458, b5+1:17142, b7+1:7804, b8+1:16553, b10+1:6166, b11+1:9336, b13+1:3732];[y1+1:27257, y2+1:11476, y3+1:8069, y4+1:21731, y5+1:11343, y6+1:28476, y7+1:78488, y8+1:41136, y9+1:29947, y10+1:62212, y11+1:18261, y12+1:8621, y13+1:75745, y14+1:38952, y15+1:28825, y16+1:105472, y17+2:31303, y18+2:32753, y19+2:5615]	27			122	0	0
39127	116.425	200	3.50934e+06	39106	3	1091.21	3270.6	27.265	17.202	0	AMVSIGGPKPNNDATAIDPSIAISQMAGNTASR	AMVSIGGPKPNNDATAIDPSIAISQM[Common Variable:Oxidation on M]AGNTASR	AMVSIGGPKPNNDATAIDPSIAISQMAGNTASR	1	Oxidation on M	O	O	1	1	3270.6	0.0009	0.28	116168							N	N	full	[60 to 92]	K	K			T	[b3+1, b4+1, b9+1, b11+1, b12+1, b13+1, b14+1, b15+1, b16+1, b17+1, b18+1];[y2+1, y3+1, y4+1, y5+1, y6+1, y7+1, y8+1, y9+1, y10+1, y11+1, y12+1, y13+1, y14+1, y15+1, y16+1, y17+1]	[b3+1:302.15347, b4+1:389.18471, b9+1:841.45892, b11+1:1052.55340, b12+1:1166.59616, b13+1:1281.63953, b14+1:1352.65530, b15+1:1453.69780, b16+1:1524.76069, b17+1:1637.83165, b18+1:1752.86439];[y2+1:262.15071, y3+1:333.18927, y4+1:434.23493, y5+1:548.27909, y6+1:605.30157, y7+1:676.33784, y8+1:823.37688, y9+1:951.43643, y10+1:1038.46319, y11+1:1151.54721, y12+1:1222.58519, y13+1:1335.65236, y14+1…	[b3+1:0.00018, b4+1:-0.00061, b9+1:-0.00112, b11+1:-0.00232, b12+1:-0.00249, b13+1:0.01393, b14+1:-0.00742, b15+1:-0.01259, b16+1:0.01319, b17+1:0.00008, b18+1:0.00588];[y2+1:-0.00027, y3+1:0.00118, y4+1:-0.00085, y5+1:0.00039, y6+1:0.00140, y7+1:0.00056, y8+1:0.00421, y9+1:0.00518, y10+1:-0.00009, y11+1:-0.00014, y12+1:0.00073, y13+1:-0.01616, y14+1:0.01677, y15+1:0.00615, y16+1:0.00793, y17+1:0…	[b3+1:0.59, b4+1:-1.56, b9+1:-1.33, b11+1:-2.21, b12+1:-2.14, b13+1:10.88, b14+1:-5.49, b15+1:-8.66, b16+1:8.65, b17+1:0.05, b18+1:3.36];[y2+1:-1.04, y3+1:3.55, y4+1:-1.95, y5+1:0.71, y6+1:2.32, y7+1:0.83, y8+1:5.12, y9+1:5.45, y10+1:-0.09, y11+1:-0.12, y12+1:0.60, y13+1:-12.11, y14+1:11.80, y15+1:4.05, y16+1:4.85, y17+1:6.54]	[b3+1:15619, b4+1:14716, b9+1:13658, b11+1:8365, b12+1:7131, b13+1:20681, b14+1:19144, b15+1:15924, b16+1:23244, b17+1:44969, b18+1:86454];[y2+1:32301, y3+1:23170, y4+1:30505, y5+1:19076, y6+1:43301, y7+1:48381, y8+1:39953, y9+1:27466, y10+1:108380, y11+1:54701, y12+1:76057, y13+1:14462, y14+1:13273, y15+1:82725, y16+1:37607, y17+1:9842]	27			123	0	0
34705	117.649	200	3.83504e+06	34695	2	912.028	1822.04	27.263	20.23	0	LHSSVLVAESLVDNVIK	LHSSVLVAESLVDNVIK	LHSSVLVAESLVDNVIK	1				0	0	1822.02	0.02235	12.26	14585166							N	N	full	[88 to 104]	K	F			T	[b2+1, b3+1, b4+1, b5+1, b6+1, b7+1, b9+1, b10+1, b11+1, b12+1, b13+1, b14+1];[y1+1, y2+1, y3+1, y4+1, y5+1, y6+1, y7+1, y8+1, y9+1, y10+1, y11+1, y12+1, y13+1, y14+1, y15+1]	[b2+1:251.15021, b3+1:338.18165, b4+1:425.21227, b5+1:524.28227, b6+1:637.36786, b7+1:736.43648, b9+1:936.51111, b10+1:1023.55537, b11+1:1136.62424, b12+1:1235.69189, b13+1:1350.71974, b14+1:1464.76884];[y1+1:147.11288, y2+1:260.19695, y3+1:359.26551, y4+1:473.30899, y5+1:588.33611, y6+1:687.40229, y7+1:800.48099, y8+1:887.52263, y9+1:1016.56453, y10+1:1087.60055, y11+1:1186.66673, y12+1:1299.755…	[b2+1:-0.00004, b3+1:-0.00064, b4+1:-0.00204, b5+1:-0.00046, b6+1:0.00107, b7+1:0.00128, b9+1:-0.00380, b10+1:0.00844, b11+1:-0.00676, b12+1:-0.00752, b13+1:-0.00661, b14+1:-0.00045];[y1+1:0.00008, y2+1:0.00008, y3+1:0.00023, y4+1:0.00078, y5+1:0.00096, y6+1:-0.00127, y7+1:-0.00664, y8+1:0.00297, y9+1:0.00228, y10+1:0.00119, y11+1:-0.00105, y12+1:0.00329, y13+1:0.00411, y14+1:0.00530, y15+1:0.002…	[b2+1:-0.17, b3+1:-1.88, b4+1:-4.80, b5+1:-0.87, b6+1:1.69, b7+1:1.74, b9+1:-4.06, b10+1:8.25, b11+1:-5.95, b12+1:-6.09, b13+1:-4.90, b14+1:-0.30];[y1+1:0.54, y2+1:0.32, y3+1:0.64, y4+1:1.65, y5+1:1.63, y6+1:-1.85, y7+1:-8.31, y8+1:3.36, y9+1:2.24, y10+1:1.09, y11+1:-0.88, y12+1:2.53, y13+1:2.94, y14+1:3.57, y15+1:1.34]	[b2+1:219188, b3+1:47268, b4+1:14831, b5+1:46783, b6+1:43302, b7+1:34678, b9+1:12731, b10+1:16137, b11+1:6640, b12+1:5250, b13+1:5949, b14+1:5334];[y1+1:58308, y2+1:37627, y3+1:6187, y4+1:38323, y5+1:27893, y6+1:16234, y7+1:7613, y8+1:26521, y9+1:24437, y10+1:78980, y11+1:58141, y12+1:63300, y13+1:15883, y14+1:24533, y15+1:66377]	27			124	0	0
41234	108.614	200	10127188	41224	2	1325.6	2649.19	27.231	22.231	0	SALMTTAYNLDNSGETFDDLASGEK	SALMTTAYNLDNSGETFDDLASGEK	SALMTTAYNLDNSGETFDDLASGEK	1				0	0	2649.18	0.01128	4.26	000054F|30295							N	N	full	[104 to 128]|[615 to 639]	K	S			T	[b3+1, b4+1, b5+1, b7+1, b8+1, b9+1, b10+1];[y2+1, y3+1, y4+1, y5+1, y6+1, y7+1, y8+1, y9+1, y10+1, y11+1, y12+1, y13+1, y14+1, y15+1, y16+1, y17+1, y18+1, y19+1, y20+1, y21+1]	[b3+1:272.16039, b4+1:403.20298, b5+1:504.25120, b7+1:676.33185, b8+1:839.39564, b9+1:953.43425, b10+1:1066.52534];[y2+1:276.15733, y3+1:333.17661, y4+1:420.20899, y5+1:491.24706, y6+1:604.33144, y7+1:719.35680, y8+1:834.38319, y9+1:981.45389, y10+1:1082.49995, y11+1:1211.54654, y12+1:1268.56288, y13+1:1355.59899, y14+1:1469.63741, y15+1:1584.66717, y16+1:1697.75246, y17+1:1811.80700, y18+1:1974.…	[b3+1:-0.00010, b4+1:0.00202, b5+1:0.00256, b7+1:-0.00159, b8+1:-0.00112, b9+1:-0.00545, b10+1:0.00158];[y2+1:0.00194, y3+1:-0.00026, y4+1:0.00010, y5+1:0.00105, y6+1:0.00137, y7+1:-0.00021, y8+1:-0.00076, y9+1:0.00153, y10+1:-0.00010, y11+1:0.00390, y12+1:-0.00122, y13+1:0.00286, y14+1:-0.00165, y15+1:0.00117, y16+1:0.00240, y17+1:0.01400, y18+1:0.00788, y19+1:0.00334, y20+1:-0.00469, y21+1:0.02…	[b3+1:-0.35, b4+1:5.01, b5+1:5.08, b7+1:-2.36, b8+1:-1.34, b9+1:-5.72, b10+1:1.49];[y2+1:7.04, y3+1:-0.77, y4+1:0.24, y5+1:2.15, y6+1:2.27, y7+1:-0.30, y8+1:-0.91, y9+1:1.56, y10+1:-0.09, y11+1:3.22, y12+1:-0.96, y13+1:2.11, y14+1:-1.12, y15+1:0.74, y16+1:1.41, y17+1:7.73, y18+1:3.99, y19+1:1.63, y20+1:-2.19, y21+1:10.69]	[b3+1:207093, b4+1:38061, b5+1:28190, b7+1:36633, b8+1:20767, b9+1:11861, b10+1:36884];[y2+1:15355, y3+1:87516, y4+1:199726, y5+1:152290, y6+1:126866, y7+1:122899, y8+1:95814, y9+1:80715, y10+1:131241, y11+1:26988, y12+1:116455, y13+1:92031, y14+1:118279, y15+1:161221, y16+1:92692, y17+1:134310, y18+1:109460, y19+1:52158, y20+1:26280, y21+1:22124]	27			125	0	0
42154	110.205	200	45318620	42138	2	1530.8	3059.59	27.225	1.002	0	SAASQIPGINYNLVASLPSKCNVNIPYK	SAASQIPGINYNLVASLPSK[Common Biological:Acetylation on K]C[Common Fixed:Carbamidomethyl on C]NVNIPYK	SAASQIPGINYNLVASLPSK[Common Biological:Acetylation on K]CNVNIPYK	1	Acetylation on K Carbamidomethyl on C	C4H5NO2	C4H5NO2	1	1	3059.58	0.01657	5.41	000175F							N	N	full	[111 to 138]	K	I			T	[b3+1, b4+1, b5+1, b6+1, b8+1, b11+1, b12+1, b13+1, b14+1];[y2+1, y3+1, y4+1, y5+1, y6+1, y7+1, y8+1, y9+1, y11+1, y12+1, y13+1, y14+1, y15+1, y16+1, y17+1, y18+1, y19+1, y22+1]	[b3+1:230.11332, b4+1:317.14478, b5+1:445.20342, b6+1:558.28785, b8+1:712.36267, b11+1:1102.55276, b12+1:1216.58827, b13+1:1329.67835, b14+1:1428.74170];[y2+1:310.17612, y3+1:407.22866, y4+1:520.31288, y5+1:634.35505, y6+1:733.42309, y7+1:847.46398, y8+1:1007.49741, y9+1:1177.60256, y11+1:1361.68873, y12+1:1474.77221, y13+1:1561.80577, y14+1:1632.84153, y15+1:1731.91135, y16+1:1845.00643, y17+1:1…	[b3+1:-0.00021, b4+1:-0.00078, b5+1:-0.00072, b6+1:-0.00035, b8+1:0.00024, b11+1:0.00001, b12+1:-0.00740, b13+1:-0.00139, b14+1:-0.00646];[y2+1:-0.00001, y3+1:-0.00023, y4+1:-0.00008, y5+1:-0.00084, y6+1:-0.00121, y7+1:-0.00325, y8+1:-0.00047, y9+1:-0.00085, y11+1:0.00053, y12+1:-0.00005, y13+1:0.00148, y14+1:0.00013, y15+1:0.00153, y16+1:0.01255, y17+1:0.00257, y18+1:0.00417, y19+1:-0.00312, y22…	[b3+1:-0.92, b4+1:-2.47, b5+1:-1.61, b6+1:-0.62, b8+1:0.34, b11+1:0.01, b12+1:-6.09, b13+1:-1.04, b14+1:-4.52];[y2+1:-0.04, y3+1:-0.57, y4+1:-0.15, y5+1:-1.33, y6+1:-1.65, y7+1:-3.84, y8+1:-0.46, y9+1:-0.72, y11+1:0.39, y12+1:-0.03, y13+1:0.95, y14+1:0.08, y15+1:0.89, y16+1:6.81, y17+1:1.31, y18+1:1.97, y19+1:-1.40, y22+1:-3.63]	[b3+1:268031, b4+1:121140, b5+1:501774, b6+1:477971, b8+1:143509, b11+1:69556, b12+1:56058, b13+1:89933, b14+1:73137];[y2+1:188368, y3+1:1562385, y4+1:178348, y5+1:292786, y6+1:97348, y7+1:124285, y8+1:231735, y9+1:79091, y11+1:2033496, y12+1:365282, y13+1:571779, y14+1:870638, y15+1:358045, y16+1:158599, y17+1:169955, y18+1:120074, y19+1:256148, y22+1:747793]	27			126	0	0
38902	118.822	200	15586754	38879	3	897.118	2688.33	27.18	21.164	0	ANSQATLGTYKGDATLGEGAAESLHVK	ANSQATLGTYKGDATLGEGAAESLHVK	ANSQATLGTYKGDATLGEGAAESLHVK	1				0	1	2688.34	-0.00425	-1.58	000070F|000246F|14523550|17434|25839							N	N	full	[245 to 271]	K	G			T	[b2+1, b3+1, b4+1, b5+1, b6+1, b7+1, b13+1, b14+1, b15+1];[y2+1, y3+1, y4+1, y5+1, y6+1, y7+1, y8+1, y9+1, y10+1, y11+1, y12+1, y13+1, y14+1, y16+1, y17+2, y20+2, y21+2, y22+2]	[b2+1:186.08729, b3+1:273.11860, b4+1:401.17589, b5+1:472.21487, b6+1:573.26083, b7+1:686.35080, b13+1:1307.63373, b14+1:1378.67719, b15+1:1479.72261];[y2+1:246.18133, y3+1:383.23748, y4+1:496.32363, y5+1:583.35690, y6+1:712.39914, y7+1:783.43571, y8+1:854.47465, y9+1:911.49418, y10+1:1040.53557, y11+1:1097.55865, y12+1:1210.63946, y13+1:1311.68866, y14+1:1382.72504, y16+1:1554.77730, y17+2:841.9…	[b2+1:-0.00003, b3+1:-0.00074, b4+1:-0.00203, b5+1:-0.00017, b6+1:-0.00188, b7+1:0.00402, b13+1:0.01111, b14+1:0.01746, b15+1:0.01519];[y2+1:0.00011, y3+1:-0.00265, y4+1:-0.00056, y5+1:0.00068, y6+1:0.00033, y7+1:-0.00022, y8+1:0.00161, y9+1:-0.00032, y10+1:-0.00153, y11+1:0.00008, y12+1:-0.00316, y13+1:-0.00164, y14+1:-0.00238, y16+1:0.00147, y17+2:-0.00018, y20+2:0.00372, y21+2:-0.00661, y22+2:…	[b2+1:-0.15, b3+1:-2.73, b4+1:-5.08, b5+1:-0.36, b6+1:-3.29, b7+1:5.87, b13+1:8.50, b14+1:12.67, b15+1:10.27];[y2+1:0.46, y3+1:-6.94, y4+1:-1.13, y5+1:1.16, y6+1:0.46, y7+1:-0.28, y8+1:1.88, y9+1:-0.35, y10+1:-1.47, y11+1:0.08, y12+1:-2.62, y13+1:-1.25, y14+1:-1.72, y16+1:0.95, y17+2:-0.11, y20+2:1.86, y21+2:-3.12, y22+2:2.83]	[b2+1:155252, b3+1:80201, b4+1:62215, b5+1:64879, b6+1:27012, b7+1:28026, b13+1:34205, b14+1:35877, b15+1:22913];[y2+1:53360, y3+1:166614, y4+1:43968, y5+1:130233, y6+1:96342, y7+1:178575, y8+1:89292, y9+1:326924, y10+1:114550, y11+1:500079, y12+1:129969, y13+1:73021, y14+1:48310, y16+1:104266, y17+2:23862, y20+2:82378, y21+2:60526, y22+2:69648]	27			127	0	0
34645	117.512	200	27883826	34632	3	941.153	2820.44	27.157	22.135	0	FFDPLGLAGTLQNGEYIPDVEKLER	FFDPLGLAGTLQNGEYIPDVEKLER	FFDPLGLAGTLQNGEYIPDVEKLER	1				0	1	2820.43	0.00489	1.73	000002F|000138F|57443							N	N	full	[126 to 150]	K	L			T	[b2+1, b3+1, b4+1, b5+1, b6+1, b7+1, b8+1, b9+1, b10+1];[y1+1, y2+1, y3+1, y4+1, y5+1, y6+1, y7+1, y8+2, y9+1, y10+1, y11+1, y12+1, y13+1, y14+1, y15+2, y17+2, y18+2, y19+2]	[b2+1:295.14362, b3+1:410.17013, b4+1:507.22271, b5+1:620.30726, b6+1:677.32752, b7+1:790.41254, b8+1:861.44915, b9+1:918.47338, b10+1:1019.51725];[y1+1:175.11875, y2+1:304.16135, y3+1:417.24573, y4+1:545.33992, y5+1:674.38105, y6+1:773.45123, y7+1:888.47851, y8+2:493.26873, y9+1:1098.61332, y10+1:1261.67715, y11+1:1390.72157, y12+1:1447.74024, y13+1:1561.78528, y14+1:1689.84350, y15+2:901.96459,…	[b2+1:-0.00048, b3+1:-0.00091, b4+1:-0.00110, b5+1:-0.00061, b6+1:-0.00182, b7+1:-0.00087, b8+1:-0.00136, b9+1:0.00140, b10+1:-0.00240];[y1+1:-0.00021, y2+1:-0.00019, y3+1:0.00012, y4+1:-0.00065, y5+1:-0.00211, y6+1:-0.00035, y7+1:-0.00001, y8+2:-0.00110, y9+1:-0.00203, y10+1:-0.00153, y11+1:0.00030, y12+1:-0.00249, y13+1:-0.00038, y14+1:-0.00074, y15+2:-0.00640, y17+2:0.00001, y18+2:-0.00049, y1…	[b2+1:-1.64, b3+1:-2.23, b4+1:-2.18, b5+1:-0.99, b6+1:-2.68, b7+1:-1.10, b8+1:-1.59, b9+1:1.52, b10+1:-2.36];[y1+1:-1.19, y2+1:-0.63, y3+1:0.28, y4+1:-1.19, y5+1:-3.14, y6+1:-0.45, y7+1:-0.02, y8+2:-1.12, y9+1:-1.85, y10+1:-1.21, y11+1:0.22, y12+1:-1.72, y13+1:-0.25, y14+1:-0.44, y15+2:-3.55, y17+2:0.00, y18+2:-0.24, y19+2:-0.27]	[b2+1:259597, b3+1:421647, b4+1:69810, b5+1:63902, b6+1:113957, b7+1:247621, b8+1:121453, b9+1:26724, b10+1:39489];[y1+1:202952, y2+1:81823, y3+1:117017, y4+1:199850, y5+1:167389, y6+1:358324, y7+1:107037, y8+2:344310, y9+1:291091, y10+1:335345, y11+1:59772, y12+1:184451, y13+1:172222, y14+1:60475, y15+2:36571, y17+2:108733, y18+2:143318, y19+2:40077]	27			128	0	0
31234	117.641	200	29876646	31221	3	784.446	2350.32	27.142	9.027	1	IAPQAVEKVEILEGNGGVGTIKK	IAPQAVEKVEILEGNGGVGTIKK	IAPQAVEKVEILEGNGGVGTIKK	1				0	2	2349.33	0.99038	421.56	14579562							N	N	full	[59 to 81]	K	I			T	[b2+1, b4+1, b5+1, b6+1, b7+1, b10+1, b11+1];[y1+1, y2+1, y3+1, y4+1, y5+1, y7+1, y8+1, y9+1, y10+2, y11+1, y12+1, y13+1, y14+1, y15+1, y17+2, y18+2, y19+2, y20+2, y21+2, y22+3]	[b2+1:185.12832, b4+1:410.24211, b5+1:481.27571, b6+1:580.34785, b7+1:709.38881, b10+1:1065.59350, b11+1:1178.67933];[y1+1:147.11267, y2+1:275.20751, y3+1:388.29160, y4+1:489.33994, y5+1:546.36192, y7+1:702.45034, y8+1:759.47208, y9+1:873.51500, y10+2:465.77169, y11+1:1059.57898, y12+1:1172.66322, y13+1:1285.74820, y14+1:1414.78922, y15+1:1513.85834, y17+2:886.00193, y18+2:935.53692, y19+2:971.05…	[b2+1:-0.00013, b4+1:0.00232, b5+1:-0.00120, b6+1:0.00253, b7+1:0.00089, b10+1:-0.00039, b11+1:0.00138];[y1+1:-0.00013, y2+1:-0.00026, y3+1:-0.00023, y4+1:0.00043, y5+1:0.00095, y7+1:-0.00051, y8+1:-0.00024, y9+1:-0.00024, y10+2:-0.00059, y11+1:-0.00032, y12+1:-0.00014, y13+1:0.00077, y14+1:-0.00080, y15+1:-0.00009, y17+2:0.00059, y18+2:0.00215, y19+2:0.00086, y20+2:0.00161, y21+2:0.00296, y22+3:…	[b2+1:-0.71, b4+1:5.66, b5+1:-2.50, b6+1:4.36, b7+1:1.26, b10+1:-0.37, b11+1:1.17];[y1+1:-0.90, y2+1:-0.94, y3+1:-0.59, y4+1:0.88, y5+1:1.74, y7+1:-0.73, y8+1:-0.31, y9+1:-0.28, y10+2:-0.64, y11+1:-0.30, y12+1:-0.12, y13+1:0.60, y14+1:-0.57, y15+1:-0.06, y17+2:0.33, y18+2:1.15, y19+2:0.44, y20+2:0.78, y21+2:1.37, y22+3:4.40]	[b2+1:334808, b4+1:40343, b5+1:44855, b6+1:46026, b7+1:31234, b10+1:110041, b11+1:56661];[y1+1:175175, y2+1:202507, y3+1:67978, y4+1:40501, y5+1:234182, y7+1:113261, y8+1:301357, y9+1:179505, y10+2:68614, y11+1:527673, y12+1:305626, y13+1:104532, y14+1:109498, y15+1:63024, y17+2:79744, y18+2:129557, y19+2:378459, y20+2:108687, y21+2:318646, y22+3:63334]	27			129	0	0
38230	114.867	128	8235072	38222	2	1050.04	2098.07	26.535	21.535	0	GMDVIDTGAPLSVPVGGATLGR	GM[Common Variable:Oxidation on M]DVIDTGAPLSVPVGGATLGR	GMDVIDTGAPLSVPVGGATLGR	1	Oxidation on M	O	O	1	0	2098.07	0.00064	0.31	000514F|000559F|000564F|000572F							N	N	full	[137 to 158]	R	I			T	[b2+1, b3+1, b4+1, b5+1, b6+1, b7+1, b8+1, b9+1, b10+1, b13+1];[y1+1, y2+1, y3+1, y4+1, y6+1, y7+1, y9+1, y10+1, y11+1, y12+1, y13+1, y14+1, y15+1, y16+1, y17+1, y18+1]	[b2+1:205.06448, b3+1:320.09100, b4+1:419.15912, b5+1:532.24299, b6+1:647.27154, b7+1:748.31442, b8+1:805.33867, b9+1:876.37459, b10+1:973.43163, b13+1:1272.60117];[y1+1:175.11878, y2+1:232.13990, y3+1:345.22351, y4+1:446.27174, y6+1:574.33139, y7+1:631.35259, y9+1:827.47308, y10+1:926.54318, y11+1:1013.57453, y12+1:1126.66142, y13+1:1223.71041, y14+1:1294.74962, y15+1:1351.77271, y16+1:1452.8124…	[b2+1:0.00034, b3+1:-0.00009, b4+1:-0.00038, b5+1:-0.00057, b6+1:0.00103, b7+1:-0.00376, b8+1:-0.00097, b9+1:-0.00217, b10+1:0.00210, b13+1:-0.01286];[y1+1:-0.00018, y2+1:-0.00052, y3+1:-0.00097, y4+1:-0.00042, y6+1:0.00065, y7+1:0.00039, y9+1:-0.00030, y10+1:0.00139, y11+1:0.00071, y12+1:0.00354, y13+1:-0.00024, y14+1:0.00185, y15+1:0.00348, y16+1:-0.00449, y17+1:-0.00148, y18+1:0.00397]	[b2+1:1.68, b3+1:-0.27, b4+1:-0.91, b5+1:-1.07, b6+1:1.60, b7+1:-5.03, b8+1:-1.21, b9+1:-2.48, b10+1:2.16, b13+1:-10.11];[y1+1:-1.01, y2+1:-2.23, y3+1:-2.81, y4+1:-0.94, y6+1:1.13, y7+1:0.61, y9+1:-0.36, y10+1:1.50, y11+1:0.70, y12+1:3.14, y13+1:-0.20, y14+1:1.43, y15+1:2.58, y16+1:-3.09, y17+1:-0.94, y18+1:2.37]	[b2+1:102364, b3+1:294444, b4+1:179646, b5+1:44536, b6+1:13078, b7+1:13591, b8+1:17536, b9+1:63983, b10+1:11675, b13+1:13506];[y1+1:25144, y2+1:47504, y3+1:26632, y4+1:48510, y6+1:32879, y7+1:89909, y9+1:877541, y10+1:82686, y11+1:128080, y12+1:34108, y13+1:1160552, y14+1:132955, y15+1:334727, y16+1:196531, y17+1:296843, y18+1:133974]	26			130	0	0
31414	117.829	118	643259	31410	3	968.523	2902.55	26.46	21.46	0	TGTGAPVYLAAVLEYLAAEVLELAGNAAR	TGTGAPVYLAAVLEYLAAEVLELAGNAAR	TGTGAPVYLAAVLEYLAAEVLELAGNAAR	1				0	0	2902.54	0.00413	1.42	12269							N	N	full	[96 to 124]	R	D			T	[b1+1, b2+1, b3+1, b5+1, b7+1, b8+1, b10+1, b11+1, b12+1, b14+1, b15+1, b17+1];[y1+1, y2+1, y3+1, y4+1, y5+1, y6+1, y7+1, y8+1, y9+1, y10+1, y11+1, y12+1, y13+1, y14+1]	[b1+1:102.05556, b2+1:159.07735, b3+1:260.12443, b5+1:388.18249, b7+1:584.30291, b8+1:747.36610, b10+1:931.48705, b11+1:1002.52427, b12+1:1101.59535, b14+1:1343.72512, b15+1:1506.79642, b17+1:1690.90193];[y1+1:175.11893, y2+1:246.15706, y3+1:317.19532, y4+1:431.23667, y5+1:488.25763, y6+1:559.29457, y7+1:672.37684, y8+1:801.42368, y9+1:914.50424, y10+1:1013.57208, y11+1:1142.61629, y12+1:1213.659…	[b1+1:0.00060, b2+1:0.00093, b3+1:0.00033, b5+1:-0.00018, b7+1:-0.00094, b8+1:-0.00108, b10+1:-0.00131, b11+1:-0.00120, b12+1:0.00146, b14+1:0.00458, b15+1:0.01255, b17+1:-0.00312];[y1+1:-0.00003, y2+1:0.00100, y3+1:0.00214, y4+1:0.00056, y5+1:0.00006, y6+1:-0.00011, y7+1:-0.00191, y8+1:0.00233, y9+1:-0.00117, y10+1:-0.00174, y11+1:-0.00013, y12+1:0.00584, y13+1:0.00277, y14+1:-0.01093]	[b1+1:5.95, b2+1:5.90, b3+1:1.28, b5+1:-0.47, b7+1:-1.61, b8+1:-1.45, b10+1:-1.41, b11+1:-1.20, b12+1:1.33, b14+1:3.41, b15+1:8.33, b17+1:-1.84];[y1+1:-0.15, y2+1:4.06, y3+1:6.77, y4+1:1.30, y5+1:0.12, y6+1:-0.20, y7+1:-2.84, y8+1:2.92, y9+1:-1.28, y10+1:-1.72, y11+1:-0.11, y12+1:4.82, y13+1:2.16, y14+1:-7.82]	[b1+1:3031, b2+1:1924, b3+1:2412, b5+1:11654, b7+1:2312, b8+1:2275, b10+1:3807, b11+1:5855, b12+1:9969, b14+1:9994, b15+1:3768, b17+1:2063];[y1+1:12920, y2+1:6133, y3+1:6320, y4+1:8569, y5+1:41733, y6+1:28123, y7+1:19113, y8+1:25772, y9+1:27364, y10+1:12640, y11+1:14862, y12+1:16025, y13+1:14152, y14+1:3348]	26			131	0	0
35583	109.879	200	3.3706e+06	35564	2	1036.96	2071.92	26.44	4.105	1|1|0|0|0|0|1	YGQGAENELALEANGDYTR	YGQGAENELALEAN[Common Artifact:Deamidation on N]GDYTR	YGQGAENELALEANGDYTR	1	Deamidation on N	H-1N-1O	H-1N-1O	1	0	2070.91	1.00237	484.03	67414							N	N	full	[9 to 27]	R	E			T	[b2+1, b3+1, b4+1, b5+1, b6+1, b7+1, b8+1, b9+1, b10+1, b11+1];[y1+1, y2+1, y3+1, y4+1, y5+1, y6+1, y7+1, y8+1, y9+1, y10+1, y11+1, y12+1, y13+1, y14+1, y15+1, y16+1]	[b2+1:221.09230, b3+1:349.15065, b4+1:406.17226, b5+1:477.21087, b6+1:606.25004, b7+1:720.29563, b8+1:849.34185, b9+1:962.41870, b10+1:1033.45737, b11+1:1146.53007];[y1+1:175.11910, y2+1:276.16742, y3+1:439.23035, y4+1:554.25922, y5+1:611.27854, y6+1:726.30491, y7+1:797.34274, y8+1:926.38596, y9+1:1039.46897, y10+1:1110.50624, y11+1:1223.59005, y12+1:1352.63724, y13+1:1466.67856, y14+1:1595.71855…	[b2+1:0.00023, b3+1:0.00000, b4+1:0.00015, b5+1:0.00165, b6+1:-0.00178, b7+1:0.00089, b8+1:0.00451, b9+1:-0.00271, b10+1:-0.00114, b11+1:-0.01251];[y1+1:0.00015, y2+1:0.00079, y3+1:0.00039, y4+1:0.00232, y5+1:0.00018, y6+1:-0.00039, y7+1:0.00031, y8+1:0.00094, y9+1:-0.00011, y10+1:0.00005, y11+1:-0.00021, y12+1:0.00439, y13+1:0.00279, y14+1:0.00018, y15+1:-0.00796, y16+1:0.00271]	[b2+1:1.07, b3+1:0.01, b4+1:0.36, b5+1:3.46, b6+1:-2.94, b7+1:1.24, b8+1:5.32, b9+1:-2.81, b10+1:-1.11, b11+1:-10.92];[y1+1:0.86, y2+1:2.88, y3+1:0.89, y4+1:4.20, y5+1:0.29, y6+1:-0.54, y7+1:0.39, y8+1:1.02, y9+1:-0.10, y10+1:0.04, y11+1:-0.17, y12+1:3.25, y13+1:1.90, y14+1:0.11, y15+1:-4.78, y16+1:1.57]	[b2+1:19293, b3+1:36170, b4+1:14456, b5+1:11102, b6+1:18400, b7+1:6291, b8+1:18449, b9+1:8566, b10+1:8633, b11+1:4739];[y1+1:34686, y2+1:15420, y3+1:94852, y4+1:14009, y5+1:202015, y6+1:121671, y7+1:135605, y8+1:118265, y9+1:135343, y10+1:156744, y11+1:96952, y12+1:38732, y13+1:65066, y14+1:48579, y15+1:18377, y16+1:41040]	26			132	0	0
43313	111.807	151	2.05635e+06	43308	2	1150.62	2299.23	26.44	21.391	0	ALCGLTAGAIGATIGNPADLALIR	ALC[Less Common:Trioxidation on C]GLTAGAIGATIGNPADLALIR	ALC[Less Common:Trioxidation on C]GLTAGAIGATIGNPADLALIR	1	Trioxidation on C	O3	O3	1	0	2299.22	0.01209	5.26	14539421							N	N	full	[35 to 58]	K	M			T	[b2+1, b4+1, b5+1, b6+1, b7+1, b8+1, b9+1, b10+1];[y1+1, y2+1, y3+1, y4+1, y5+1, y6+1, y8+1, y9+1, y10+1, y11+1, y12+1, y13+1, y14+1, y15+1, y16+1, y17+1, y18+1, y19+1]	[b2+1:185.12716, b4+1:393.14450, b5+1:506.22852, b6+1:607.27705, b7+1:678.30991, b8+1:735.33739, b9+1:806.37037, b10+1:919.44804];[y1+1:175.11889, y2+1:288.20438, y3+1:401.28635, y4+1:472.32608, y5+1:585.40851, y6+1:700.43546, y8+1:868.52554, y9+1:982.56464, y10+1:1039.58761, y11+1:1152.67053, y12+1:1253.71927, y13+1:1324.75848, y14+1:1381.78034, y15+1:1494.86681, y16+1:1565.89832, y17+1:1622.928…	[b2+1:-0.00129, b4+1:0.00066, b5+1:0.00061, b6+1:0.00146, b7+1:-0.00280, b8+1:0.00322, b9+1:-0.00091, b10+1:-0.00730];[y1+1:-0.00006, y2+1:0.00136, y3+1:-0.00073, y4+1:0.00188, y5+1:0.00025, y6+1:0.00026, y8+1:0.00046, y9+1:-0.00336, y10+1:-0.00186, y11+1:-0.00300, y12+1:-0.00194, y13+1:0.00015, y14+1:0.00055, y15+1:0.00295, y16+1:-0.00265, y17+1:0.00630, y18+1:-0.00173, y19+1:-0.01264]	[b2+1:-7.01, b4+1:1.67, b5+1:1.21, b6+1:2.41, b7+1:-4.13, b8+1:4.39, b9+1:-1.13, b10+1:-7.95];[y1+1:-0.35, y2+1:4.73, y3+1:-1.82, y4+1:4.00, y5+1:0.43, y6+1:0.37, y8+1:0.54, y9+1:-3.43, y10+1:-1.79, y11+1:-2.61, y12+1:-1.55, y13+1:0.11, y14+1:0.40, y15+1:1.98, y16+1:-1.69, y17+1:3.89, y18+1:-1.02, y19+1:-7.04]	[b2+1:2907, b4+1:21375, b5+1:9714, b6+1:14373, b7+1:3967, b8+1:9873, b9+1:11654, b10+1:3725];[y1+1:46839, y2+1:18953, y3+1:25996, y4+1:20533, y5+1:68056, y6+1:11234, y8+1:66835, y9+1:21080, y10+1:108957, y11+1:35031, y12+1:58777, y13+1:25541, y14+1:155948, y15+1:52191, y16+1:16088, y17+1:58953, y18+1:26690, y19+1:9184]	26			133	0	0
37332	119.259	180	7011665	37319	2	1128.62	2255.22	26.419	21.306	0	MLIGVENSLAQLELIDTIQR	MLIGVENSLAQLELIDTIQR	MLIGVENSLAQLELIDTIQR	1				0	0	2255.22	-0.00155	-0.69	A7IZZ1	(-)-limonene synthase, chloroplastic	primary:TPS1	Cannabis sativa OX=3483				N	N	full	[118 to 137]	R	L			T	[b2+1, b3+1, b4+1, b5+1, b6+1, b7+1, b8+1, b11+1, b12+1];[y1+1, y2+1, y3+1, y4+1, y5+1, y6+1, y7+1, y8+1, y9+1, y10+1, y11+1, y12+1, y13+1, y14+1, y15+1, y16+1, y17+1]	[b2+1:245.13191, b3+1:358.21668, b4+1:415.23771, b5+1:514.30587, b6+1:643.34423, b7+1:757.38099, b8+1:844.42257, b11+1:1156.60530, b12+1:1269.67991];[y1+1:175.11911, y2+1:303.17931, y3+1:416.26020, y4+1:517.30948, y5+1:632.33641, y6+1:745.42170, y7+1:858.50552, y8+1:987.54650, y9+1:1100.63447, y10+1:1228.68954, y11+1:1299.72862, y12+1:1412.81018, y13+1:1499.84401, y14+1:1613.88456, y15+1:1742.935…	[b2+1:0.00008, b3+1:0.00079, b4+1:0.00036, b5+1:0.00011, b6+1:-0.00413, b7+1:-0.01030, b8+1:-0.00075, b11+1:0.00223, b12+1:-0.00723];[y1+1:0.00016, y2+1:0.00178, y3+1:-0.00139, y4+1:0.00020, y5+1:0.00020, y6+1:0.00142, y7+1:0.00118, y8+1:-0.00044, y9+1:0.00347, y10+1:-0.00003, y11+1:0.00193, y12+1:-0.00057, y13+1:0.00123, y14+1:-0.00116, y15+1:0.00706, y16+1:0.01105, y17+1:0.02023]	[b2+1:0.34, b3+1:2.20, b4+1:0.87, b5+1:0.21, b6+1:-6.43, b7+1:-13.61, b8+1:-0.88, b11+1:1.93, b12+1:-5.70];[y1+1:0.91, y2+1:5.90, y3+1:-3.35, y4+1:0.40, y5+1:0.31, y6+1:1.91, y7+1:1.37, y8+1:-0.45, y9+1:3.15, y10+1:-0.03, y11+1:1.48, y12+1:-0.41, y13+1:0.82, y14+1:-0.72, y15+1:4.05, y16+1:6.00, y17+1:10.66]	[b2+1:200681, b3+1:35751, b4+1:80821, b5+1:29824, b6+1:25252, b7+1:29137, b8+1:30664, b11+1:12402, b12+1:16262];[y1+1:84423, y2+1:73000, y3+1:48950, y4+1:226771, y5+1:213165, y6+1:119925, y7+1:144347, y8+1:174584, y9+1:192951, y10+1:167834, y11+1:364962, y12+1:129911, y13+1:128963, y14+1:136632, y15+1:166564, y16+1:32909, y17+1:70891]	26			134	0	0
38401	115.152	173	5.911e+06	38378	2	1069.01	2136.01	26.417	21.405	0	NLPIIYGGDAPAEGFEGSSSR	NLPIIYGGDAPAEGFEGSSSR	NLPIIYGGDAPAEGFEGSSSR	1				0	0	2136.01	0.00096	0.45	000172F|14580636							N	N	full	[11 to 31]	K	S			T	[b2+1, b3+1, b4+1, b5+1, b6+1, b7+1, b10+1];[y1+1, y2+1, y3+1, y4+1, y5+1, y6+1, y7+1, y8+1, y9+1, y10+1, y11+1, y12+1, y13+1, y14+1, y15+1, y16+1, y17+1, y18+1, y19+1]	[b2+1:228.13427, b3+1:325.18794, b4+1:438.27106, b5+1:551.35628, b6+1:714.41804, b7+1:771.44542, b10+1:1014.52799];[y1+1:175.11914, y2+1:262.15231, y3+1:349.18213, y4+1:436.21243, y5+1:493.23676, y6+1:622.27753, y7+1:769.35064, y8+1:826.36789, y9+1:955.42181, y10+1:1026.45213, y11+1:1123.50140, y12+1:1194.53880, y13+1:1309.57074, y14+1:1366.58653, y15+1:1423.60927, y16+1:1586.67201, y17+1:1699.75…	[b2+1:0.00000, b3+1:0.00091, b4+1:-0.00004, b5+1:0.00112, b6+1:-0.00045, b7+1:0.00547, b10+1:0.00252];[y1+1:0.00019, y2+1:0.00133, y3+1:-0.00088, y4+1:-0.00260, y5+1:0.00026, y6+1:-0.00156, y7+1:0.00313, y8+1:-0.00108, y9+1:0.01025, y10+1:0.00345, y11+1:-0.00005, y12+1:0.00024, y13+1:0.00524, y14+1:-0.00044, y15+1:0.00084, y16+1:0.00025, y17+1:-0.00219, y18+1:0.00367, y19+1:0.00065]	[b2+1:0.00, b3+1:2.80, b4+1:-0.09, b5+1:2.04, b6+1:-0.63, b7+1:7.10, b10+1:2.49];[y1+1:1.08, y2+1:5.10, y3+1:-2.53, y4+1:-5.99, y5+1:0.53, y6+1:-2.51, y7+1:4.07, y8+1:-1.31, y9+1:10.73, y10+1:3.37, y11+1:-0.04, y12+1:0.20, y13+1:4.00, y14+1:-0.32, y15+1:0.59, y16+1:0.16, y17+1:-1.29, y18+1:2.02, y19+1:0.34]	[b2+1:97192, b3+1:162898, b4+1:120440, b5+1:57390, b6+1:24333, b7+1:5945, b10+1:10202];[y1+1:23760, y2+1:14581, y3+1:20190, y4+1:11665, y5+1:79592, y6+1:26324, y7+1:14277, y8+1:103563, y9+1:47525, y10+1:13629, y11+1:313960, y12+1:245672, y13+1:52878, y14+1:100113, y15+1:319980, y16+1:370409, y17+1:140608, y18+1:26409, y19+1:58457]	26			135	0	0
42830	111.05	199	16333062	42814	2	977.563	1953.11	26.408	20.333	0	TVAISDLATSLAQAGVPVIK	TVAISDLATSLAQAGVPVIK	TVAISDLATSLAQAGVPVIK	1				0	0	1953.11	-0.00274	-1.4	000004F|14558123							N	N	full	[61 to 80]	K	L			T	[b2+1, b3+1, b4+1, b5+1, b6+1, b7+1, b8+1, b9+1];[y1+1, y2+1, y3+1, y4+1, y5+1, y6+1, y7+1, y8+1, y9+1, y10+1, y11+1, y12+1, y13+1, y14+1, y15+1, y16+1, y17+1, y18+1]	[b2+1:201.12319, b3+1:272.16020, b4+1:385.24438, b5+1:472.27845, b6+1:587.30178, b7+1:700.38806, b8+1:771.42815, b9+1:872.46890];[y1+1:147.11277, y2+1:260.19670, y3+1:359.26468, y4+1:456.31788, y5+1:555.38729, y6+1:612.40956, y7+1:683.45166, y8+1:811.50944, y9+1:882.53909, y10+1:995.62336, y11+1:1082.65435, y12+1:1183.70512, y13+1:1254.74099, y14+1:1367.81324, y15+1:1482.85472, y16+1:1569.88364, …	[b2+1:-0.00017, b3+1:-0.00028, b4+1:-0.00017, b5+1:0.00188, b6+1:-0.00174, b7+1:0.00048, b8+1:0.00345, b9+1:-0.00347];[y1+1:-0.00004, y2+1:-0.00017, y3+1:-0.00060, y4+1:-0.00016, y5+1:0.00083, y6+1:0.00164, y7+1:0.00663, y8+1:0.00583, y9+1:-0.00164, y10+1:-0.00143, y11+1:-0.00247, y12+1:0.00062, y13+1:-0.00062, y14+1:-0.01244, y15+1:0.00210, y16+1:-0.00101, y17+1:-0.01442, y18+1:0.01145]	[b2+1:-0.87, b3+1:-1.04, b4+1:-0.44, b5+1:3.98, b6+1:-2.97, b7+1:0.69, b8+1:4.48, b9+1:-3.98];[y1+1:-0.25, y2+1:-0.64, y3+1:-1.69, y4+1:-0.36, y5+1:1.50, y6+1:2.68, y7+1:9.71, y8+1:7.19, y9+1:-1.86, y10+1:-1.44, y11+1:-2.28, y12+1:0.52, y13+1:-0.50, y14+1:-9.10, y15+1:1.42, y16+1:-0.64, y17+1:-8.57, y18+1:6.53]	[b2+1:557635, b3+1:827933, b4+1:108600, b5+1:57149, b6+1:108089, b7+1:63120, b8+1:44711, b9+1:39397];[y1+1:138368, y2+1:333416, y3+1:43484, y4+1:1721332, y5+1:74818, y6+1:217141, y7+1:203867, y8+1:102918, y9+1:310395, y10+1:155181, y11+1:257333, y12+1:398983, y13+1:356370, y14+1:118077, y15+1:111475, y16+1:258903, y17+1:30541, y18+1:24292]	26			136	0	0
39589	117.186	200	3432403	39574	2	1080.01	2158.01	26.399	21.399	0	GILGYTEDDVVSTDFIGDSR	GILGYTEDDVVSTDFIGDSR	GILGYTEDDVVSTDFIGDSR	1				0	0	2158.01	0.00069	0.32	Q41595	Glyceraldehyde-3-phosphate dehydrogenase, cytosolic						N	N	full	[277 to 296]	K	S			T	[b2+1, b3+1, b4+1, b5+1, b6+1, b9+1, b10+1, b11+1, b12+1];[y1+1, y2+1, y3+1, y4+1, y5+1, y6+1, y7+1, y8+1, y9+1, y10+1, y11+1, y12+1, y13+1, y14+1, y15+1, y16+1, y17+1]	[b2+1:171.11295, b3+1:284.19709, b4+1:341.21833, b5+1:504.28102, b6+1:605.32737, b9+1:964.43288, b10+1:1063.50049, b11+1:1162.56157, b12+1:1249.59164];[y1+1:175.11908, y2+1:262.15085, y3+1:377.17855, y4+1:434.19911, y5+1:547.28498, y6+1:694.35267, y7+1:809.37641, y8+1:910.42480, y9+1:997.45871, y10+1:1096.52553, y11+1:1195.59564, y12+1:1310.62023, y13+1:1425.64946, y14+1:1554.69481, y15+1:1655.74…	[b2+1:0.00014, b3+1:0.00022, b4+1:-0.00001, b5+1:-0.00064, b6+1:-0.00197, b9+1:0.00706, b10+1:0.00626, b11+1:-0.00108, b12+1:-0.00304];[y1+1:0.00013, y2+1:-0.00013, y3+1:0.00062, y4+1:-0.00027, y5+1:0.00153, y6+1:0.00081, y7+1:-0.00240, y8+1:-0.00169, y9+1:0.00019, y10+1:-0.00140, y11+1:0.00030, y12+1:-0.00206, y13+1:0.00023, y14+1:0.00298, y15+1:0.00186, y16+1:-0.01928, y17+1:0.01629]	[b2+1:0.84, b3+1:0.79, b4+1:-0.02, b5+1:-1.27, b6+1:-3.27, b9+1:7.33, b10+1:5.89, b11+1:-0.93, b12+1:-2.43];[y1+1:0.76, y2+1:-0.51, y3+1:1.66, y4+1:-0.63, y5+1:2.80, y6+1:1.17, y7+1:-2.97, y8+1:-1.86, y9+1:0.20, y10+1:-1.28, y11+1:0.25, y12+1:-1.57, y13+1:0.16, y14+1:1.92, y15+1:1.12, y16+1:-10.61, y17+1:8.69]	[b2+1:45050, b3+1:24700, b4+1:31601, b5+1:13369, b6+1:7550, b9+1:8052, b10+1:10283, b11+1:4752, b12+1:3912];[y1+1:26562, y2+1:245880, y3+1:8429, y4+1:67421, y5+1:30508, y6+1:85842, y7+1:29800, y8+1:41626, y9+1:185196, y10+1:131758, y11+1:51948, y12+1:49995, y13+1:64749, y14+1:48291, y15+1:96573, y16+1:17929, y17+1:38433]	26			137	0	0
38425	115.188	147	1.55373e+06	38404	2	1152.08	2302.15	26.391	21.369	0	VATESNLAAQSATVGVWIDAGSR	VATESNLAAQSATVGVWIDAGSR	VATESNLAAQSATVGVWIDAGSR	1				0	0	2302.16	-0.00621	-2.7	000126F							N	N	full	[127 to 149]	R	F			T	[b2+1, b3+1, b6+1, b7+1, b8+1, b9+1, b10+1];[y1+1, y2+1, y3+1, y4+1, y5+1, y6+1, y7+1, y8+1, y9+1, y10+1, y11+1, y12+1, y13+1, y14+1, y15+1, y16+1, y17+1, y18+1, y19+1]	[b2+1:171.11294, b3+1:272.16227, b6+1:602.28331, b7+1:715.36339, b8+1:786.40206, b9+1:857.43683, b10+1:985.48745];[y1+1:175.11930, y2+1:262.15246, y3+1:319.17371, y4+1:390.20985, y5+1:505.23741, y6+1:618.31792, y7+1:804.40055, y8+1:903.46823, y9+1:960.48987, y10+1:1059.55689, y11+1:1160.60589, y12+1:1231.64549, y13+1:1318.67679, y14+1:1446.73606, y15+1:1517.77614, y16+1:1588.81110, y17+1:1701.910…	[b2+1:0.00013, b3+1:0.00178, b6+1:0.00527, b7+1:0.00129, b8+1:0.00286, b9+1:0.00051, b10+1:-0.00746];[y1+1:0.00035, y2+1:0.00148, y3+1:0.00126, y4+1:0.00029, y5+1:0.00091, y6+1:-0.00264, y7+1:0.00067, y8+1:-0.00006, y9+1:0.00012, y10+1:-0.00128, y11+1:0.00005, y12+1:0.00252, y13+1:0.00180, y14+1:0.00250, y15+1:0.00546, y16+1:0.00330, y17+1:0.01855, y18+1:0.00962, y19+1:-0.02675]	[b2+1:0.78, b3+1:6.58, b6+1:8.77, b7+1:1.81, b8+1:3.64, b9+1:0.60, b10+1:-7.57];[y1+1:2.01, y2+1:5.68, y3+1:3.97, y4+1:0.75, y5+1:1.81, y6+1:-4.28, y7+1:0.84, y8+1:-0.07, y9+1:0.12, y10+1:-1.21, y11+1:0.04, y12+1:2.05, y13+1:1.36, y14+1:1.73, y15+1:3.60, y16+1:2.08, y17+1:10.90, y18+1:5.30, y19+1:-14.07]	[b2+1:7719, b3+1:3914, b6+1:7816, b7+1:14137, b8+1:9046, b9+1:5258, b10+1:4591];[y1+1:15209, y2+1:3513, y3+1:11919, y4+1:62428, y5+1:24406, y6+1:14636, y7+1:46141, y8+1:9037, y9+1:66285, y10+1:18269, y11+1:30157, y12+1:25813, y13+1:59128, y14+1:30579, y15+1:57048, y16+1:56981, y17+1:11934, y18+1:5390, y19+1:6905]	26			138	0	0
39595	117.199	200	7.87031e+06	39574	2	969.528	1937.04	26.382	20.343	0	VLVTGTGPLGCVPAELAQR	VLVTGTGPLGC[Common Fixed:Carbamidomethyl on C]VPAELAQR	VLVTGTGPLGCVPAELAQR	1	Carbamidomethyl on C	C2H3NO	C2H3NO	0	0	1937.04	0.001	0.51	4825							N	N	full	[10 to 28]	R	G			T	[b2+1, b3+1, b4+1, b5+1, b6+1, b7+1, b9+1, b11+1, b12+1];[y1+1, y2+1, y3+1, y4+1, y5+1, y6+1, y7+1, y8+1, y9+1, y10+1, y11+1, y12+1, y13+1, y14+1, y15+1, y16+1, y17+1]	[b2+1:213.15975, b3+1:312.22765, b4+1:413.27982, b5+1:470.30139, b6+1:571.34401, b7+1:628.36217, b9+1:838.50325, b11+1:1055.55041, b12+1:1154.61405];[y1+1:175.11890, y2+1:303.17784, y3+1:374.21474, y4+1:487.29887, y5+1:616.34623, y6+1:687.37971, y7+1:784.43102, y8+1:883.49949, y9+1:1043.53026, y10+1:1100.55128, y11+1:1213.63874, y12+1:1310.69054, y13+1:1367.71205, y14+1:1468.75934, y15+1:1525.779…	[b2+1:0.00000, b3+1:-0.00052, b4+1:0.00397, b5+1:0.00408, b6+1:-0.00098, b7+1:-0.00429, b9+1:-0.00003, b11+1:-0.00498, b12+1:-0.00975];[y1+1:-0.00005, y2+1:0.00031, y3+1:0.00010, y4+1:0.00016, y5+1:0.00493, y6+1:0.00129, y7+1:-0.00016, y8+1:-0.00010, y9+1:0.00002, y10+1:-0.00042, y11+1:0.00297, y12+1:0.00201, y13+1:0.00206, y14+1:0.00166, y15+1:0.00049, y16+1:0.00010, y17+1:0.01010]	[b2+1:-0.02, b3+1:-1.66, b4+1:9.64, b5+1:8.70, b6+1:-1.71, b7+1:-6.83, b9+1:-0.03, b11+1:-4.73, b12+1:-8.45];[y1+1:-0.30, y2+1:1.04, y3+1:0.26, y4+1:0.33, y5+1:8.01, y6+1:1.89, y7+1:-0.20, y8+1:-0.12, y9+1:0.02, y10+1:-0.38, y11+1:2.45, y12+1:1.53, y13+1:1.50, y14+1:1.13, y15+1:0.32, y16+1:0.06, y17+1:5.86]	[b2+1:297539, b3+1:50956, b4+1:30710, b5+1:16729, b6+1:12055, b7+1:19817, b9+1:11415, b11+1:8388, b12+1:9722];[y1+1:75587, y2+1:49935, y3+1:85230, y4+1:107326, y5+1:26153, y6+1:23609, y7+1:599463, y8+1:121433, y9+1:126621, y10+1:340504, y11+1:36980, y12+1:315960, y13+1:280676, y14+1:79171, y15+1:147547, y16+1:110175, y17+1:20759]	26			139	0	0
40343	118.262	200	8.10032e+06	40328	2	1154.58	2307.15	26.374	20.248	0	EVAAFAQFGSDLDAATQALLNR	EVAAFAQFGSDLDAATQALLNR	EVAAFAQFGSDLDAATQALLNR	1				0	0	2307.15	0.00139	0.6	P92549	ATP synthase subunit alpha, mitochondrial	primary:ATPA	Arabidopsis thaliana OX=3702				N	N	full	[402 to 423]	R	G			T	[b2+1, b3+1, b4+1, b5+1, b6+1, b7+1, b8+1, b11+1];[y1+1, y2+1, y3+1, y4+1, y5+1, y6+1, y7+1, y8+1, y9+1, y10+1, y11+1, y12+1, y13+1, y14+1, y15+1, y16+1, y17+1, y18+1]	[b2+1:229.11856, b3+1:300.15590, b4+1:371.19196, b5+1:518.26313, b6+1:589.30056, b7+1:717.35693, b8+1:864.42618, b11+1:1123.50871];[y1+1:175.11894, y2+1:289.16157, y3+1:402.24769, y4+1:515.33106, y5+1:586.36868, y6+1:714.42688, y7+1:815.47463, y8+1:886.51213, y9+1:957.54651, y10+1:1072.57535, y11+1:1185.65765, y12+1:1300.68771, y13+1:1387.71385, y14+1:1444.74072, y15+1:1591.80766, y16+1:1719.8709…	[b2+1:0.00027, b3+1:0.00050, b4+1:-0.00055, b5+1:0.00221, b6+1:0.00253, b7+1:0.00032, b8+1:0.00115, b11+1:0.00324];[y1+1:-0.00001, y2+1:-0.00031, y3+1:0.00175, y4+1:0.00106, y5+1:0.00156, y6+1:0.00118, y7+1:0.00126, y8+1:0.00164, y9+1:-0.00110, y10+1:0.00080, y11+1:-0.00096, y12+1:0.00215, y13+1:-0.00373, y14+1:0.00168, y15+1:0.00019, y16+1:0.00488, y17+1:0.00697, y18+1:0.00305]	[b2+1:1.20, b3+1:1.68, b4+1:-1.49, b5+1:4.27, b6+1:4.29, b7+1:0.44, b8+1:1.34, b11+1:2.89];[y1+1:-0.06, y2+1:-1.07, y3+1:4.36, y4+1:2.05, y5+1:2.66, y6+1:1.65, y7+1:1.54, y8+1:1.85, y9+1:-1.15, y10+1:0.74, y11+1:-0.81, y12+1:1.66, y13+1:-2.69, y14+1:1.16, y15+1:0.12, y16+1:2.84, y17+1:3.89, y18+1:1.57]	[b2+1:59279, b3+1:121998, b4+1:117493, b5+1:67655, b6+1:49660, b7+1:32125, b8+1:20348, b11+1:8801];[y1+1:72252, y2+1:102431, y3+1:116713, y4+1:85382, y5+1:96326, y6+1:53428, y7+1:126166, y8+1:93830, y9+1:214610, y10+1:134586, y11+1:137254, y12+1:94470, y13+1:128975, y14+1:438367, y15+1:339994, y16+1:104328, y17+1:158769, y18+1:52469]	26			140	0	0
40697	107.66	200	2.90738e+06	40678	2	1346.64	2691.27	26.366	21.334	1|1|0|0|0|0|0|0|0|0|0|0|1|1|0|0|0|0|0|0|0|0|0|0|1|1|0|0|0|0|0|0|0|0|0|0	AEEIVNSTPNAYMLQQFDNPANPK	AEEIVNSTPNAYMLQQFDNPANPK	AEEIVNSTPNAYMLQQFDNPANPK	1				0	0	2690.26	1.0081	374.72	000353F|109819|14587561							N	N	full	[65 to 88]	K	V			T	[b2+1, b3+1, b4+1, b5+1, b6+1, b7+1, b8+1, b11+1];[y2+1, y3+1, y5+1, y6+1, y7+1, y8+1, y9+1, y10+1, y11+1, y12+1, y13+1, y14+1, y15+1, y16+1, y17+1, y18+1, y19+1, y20+1]	[b2+1:201.08681, b3+1:330.12934, b4+1:443.21335, b5+1:542.28225, b6+1:656.32179, b7+1:743.35768, b8+1:844.40253, b11+1:1126.52422];[y2+1:244.16548, y3+1:358.20719, y5+1:526.29940, y6+1:640.34212, y7+1:755.36823, y8+1:902.43829, y9+1:1030.48907, y10+1:1158.55046, y11+1:1271.63395, y12+1:1402.67337, y13+1:1565.74440, y14+1:1636.76539, y15+1:1750.81153, y16+1:1847.88928, y17+1:1948.94249, y18+1:2035…	[b2+1:-0.00017, b3+1:-0.00023, b4+1:-0.00029, b5+1:0.00020, b6+1:-0.00319, b7+1:0.00067, b8+1:-0.00216, b11+1:-0.01328];[y2+1:-0.00009, y3+1:-0.00131, y5+1:0.00103, y6+1:0.00082, y7+1:-0.00001, y8+1:0.00164, y9+1:-0.00617, y10+1:-0.00335, y11+1:-0.00393, y12+1:-0.00500, y13+1:0.00271, y14+1:-0.01341, y15+1:-0.01021, y16+1:0.01478, y17+1:0.02032, y18+1:0.00708, y19+1:0.01371, y20+1:0.01340]	[b2+1:-0.87, b3+1:-0.71, b4+1:-0.66, b5+1:0.36, b6+1:-4.87, b7+1:0.90, b8+1:-2.56, b11+1:-11.80];[y2+1:-0.36, y3+1:-3.65, y5+1:1.96, y6+1:1.28, y7+1:-0.01, y8+1:1.81, y9+1:-5.99, y10+1:-2.90, y11+1:-3.09, y12+1:-3.56, y13+1:1.73, y14+1:-8.20, y15+1:-5.83, y16+1:8.00, y17+1:10.43, y18+1:3.48, y19+1:6.38, y20+1:5.96]	[b2+1:85914, b3+1:153187, b4+1:78326, b5+1:28361, b6+1:10496, b7+1:7927, b8+1:6318, b11+1:4368];[y2+1:85995, y3+1:23637, y5+1:78292, y6+1:50386, y7+1:19658, y8+1:36359, y9+1:28073, y10+1:27713, y11+1:29299, y12+1:43273, y13+1:31353, y14+1:12871, y15+1:6694, y16+1:143471, y17+1:22776, y18+1:19014, y19+1:24600, y20+1:6409]	26			141	0	0
34118	116.419	142	41709040	34107	2	862.477	1722.94	26.362	17.336	0	FAVAAAPVAAAAGGAAPAAAK	FAVAAAPVAAAAGGAAPAAAK	FAVAAAPVAAAAGGAAPAAAK	1				0	0	1722.94	-0.00204	-1.19	000084F|000320F|14555526|C31990301							N	N	full	[8 to 28]	K	V			T	[b2+1, b3+1, b4+1, b5+1, b6+1, b7+1, b8+1, b9+1, b10+1];[y1+1, y2+1, y3+1, y5+1, y6+1, y7+1, y8+1, y9+1, y10+1, y11+1, y12+1, y13+1, y14+1, y15+1, y16+1, y17+1, y18+1]	[b2+1:219.11265, b3+1:318.18101, b4+1:389.22013, b5+1:460.25529, b6+1:531.29230, b7+1:628.34462, b8+1:727.41233, b9+1:798.45188, b10+1:869.48496];[y1+1:147.11279, y2+1:218.15005, y3+1:289.18770, y5+1:457.27652, y6+1:528.31366, y7+1:599.35217, y8+1:656.37266, y9+1:713.39352, y10+1:784.42989, y11+1:855.46767, y12+1:926.50417, y13+1:997.54091, y14+1:1096.61136, y15+1:1193.66246, y16+1:1264.70036, y1…	[b2+1:-0.00015, b3+1:-0.00021, b4+1:0.00180, b5+1:-0.00016, b6+1:-0.00026, b7+1:-0.00070, b8+1:-0.00141, b9+1:0.00103, b10+1:-0.00301];[y1+1:-0.00001, y2+1:0.00013, y3+1:0.00067, y5+1:-0.00039, y6+1:-0.00036, y7+1:0.00103, y8+1:0.00006, y9+1:-0.00054, y10+1:-0.00128, y11+1:-0.00062, y12+1:-0.00124, y13+1:-0.00161, y14+1:0.00043, y15+1:-0.00123, y16+1:-0.00045, y17+1:0.00058, y18+1:-0.00144]	[b2+1:-0.71, b3+1:-0.65, b4+1:4.64, b5+1:-0.35, b6+1:-0.49, b7+1:-1.11, b8+1:-1.94, b9+1:1.29, b10+1:-3.46];[y1+1:-0.10, y2+1:0.60, y3+1:2.33, y5+1:-0.85, y6+1:-0.69, y7+1:1.73, y8+1:0.09, y9+1:-0.76, y10+1:-1.64, y11+1:-0.73, y12+1:-1.34, y13+1:-1.62, y14+1:0.39, y15+1:-1.03, y16+1:-0.35, y17+1:0.44, y18+1:-1.02]	[b2+1:893045, b3+1:554160, b4+1:435582, b5+1:864164, b6+1:475218, b7+1:112059, b8+1:92397, b9+1:91993, b10+1:47872];[y1+1:90848, y2+1:130704, y3+1:121093, y5+1:1388915, y6+1:485345, y7+1:150590, y8+1:330419, y9+1:827822, y10+1:673410, y11+1:638938, y12+1:605357, y13+1:670768, y14+1:152235, y15+1:4076157, y16+1:674507, y17+1:347452, y18+1:153530]	26			142	0	0
42784	110.996	175	2.75848e+06	42762	2	1323.68	2645.34	26.356	19.313	0	ITDGALVVVDCIEGVCVQTETVLR	ITDGALVVVDC[Common Fixed:Carbamidomethyl on C]IEGVC[Common Fixed:Carbamidomethyl on C]VQTETVLR	ITDGALVVVDCIEGVCVQTETVLR	1	Carbamidomethyl on C Carbamidomethyl on C	C4H6N2O2	C4H6N2O2	0	0	2645.34	0.00278	1.05	000008F|29725|7603061							N	N	full	[95 to 118]|[104 to 127]	R	Q			T	[b2+1, b3+1, b4+1, b5+1, b6+1, b7+1, b8+1, b9+1];[y2+1, y3+1, y4+1, y5+1, y6+1, y7+1, y8+1, y9+1, y10+1, y11+1, y12+1, y13+1, y14+1, y15+1, y16+1, y17+1, y18+1, y19+1]	[b2+1:215.13968, b3+1:330.16403, b4+1:387.18663, b5+1:458.22372, b6+1:571.30848, b7+1:670.37566, b8+1:769.44687, b9+1:868.52399];[y2+1:288.20215, y3+1:387.27266, y4+1:488.31924, y5+1:617.35998, y6+1:718.41068, y7+1:846.47139, y8+1:945.54369, y9+1:1105.56887, y10+1:1204.63867, y11+1:1261.65624, y12+1:1390.69833, y13+1:1503.79340, y14+1:1663.81338, y15+1:1778.84583, y16+1:1877.92162, y17+1:1976.981…	[b2+1:0.00066, b3+1:-0.00194, b4+1:-0.00080, b5+1:-0.00082, b6+1:-0.00013, b7+1:-0.00136, b8+1:0.00143, b9+1:0.01015];[y2+1:-0.00086, y3+1:0.00123, y4+1:0.00013, y5+1:-0.00172, y6+1:0.00130, y7+1:0.00343, y8+1:0.00732, y9+1:0.00185, y10+1:0.00324, y11+1:-0.00066, y12+1:-0.00116, y13+1:0.00984, y14+1:-0.00082, y15+1:0.00469, y16+1:0.01206, y17+1:0.00319, y18+1:-0.00359, y19+1:0.00241]	[b2+1:3.09, b3+1:-5.88, b4+1:-2.06, b5+1:-1.78, b6+1:-0.22, b7+1:-2.03, b8+1:1.87, b9+1:11.70];[y2+1:-3.01, y3+1:3.18, y4+1:0.26, y5+1:-2.79, y6+1:1.82, y7+1:4.06, y8+1:7.75, y9+1:1.67, y10+1:2.69, y11+1:-0.52, y12+1:-0.84, y13+1:6.55, y14+1:-0.49, y15+1:2.64, y16+1:6.42, y17+1:1.62, y18+1:-1.73, y19+1:1.10]	[b2+1:10945, b3+1:3210, b4+1:5982, b5+1:56451, b6+1:37152, b7+1:44545, b8+1:25893, b9+1:5805];[y2+1:21238, y3+1:11820, y4+1:31507, y5+1:10562, y6+1:23155, y7+1:27503, y8+1:17780, y9+1:77730, y10+1:15009, y11+1:88678, y12+1:74989, y13+1:23041, y14+1:46644, y15+1:87072, y16+1:103900, y17+1:96920, y18+1:26704, y19+1:9132]	26			143	0	0
37237	119.133	200	15162614	37215	2	1036.54	2071.06	26.353	20.296	0	AGELSAAELDTLMTIVANPR	AGELSAAELDTLMTIVANPR	AGELSAAELDTLMTIVANPR	1				0	0	2071.06	-0.00201	-0.97	000002F|14562698|21770							N	N	full	[15 to 34]	R	Q			T	[b3+1, b4+1, b5+1, b6+1, b7+1, b8+1, b9+1, b10+1, b11+1, b12+1];[y1+1, y2+1, y3+1, y4+1, y5+1, y6+1, y7+1, y8+1, y9+1, y10+1, y11+1, y12+1, y13+1, y14+1, y15+1, y16+1]	[b3+1:258.10848, b4+1:371.19297, b5+1:458.22479, b6+1:529.26206, b7+1:600.29980, b8+1:729.34010, b9+1:842.42612, b10+1:957.44787, b11+1:1058.49458, b12+1:1171.58176];[y1+1:175.11914, y2+1:272.17174, y3+1:386.21391, y4+1:457.25183, y5+1:556.32152, y6+1:669.40577, y7+1:770.45406, y8+1:901.49254, y9+1:1014.57850, y10+1:1115.62374, y11+1:1230.65087, y12+1:1343.73597, y13+1:1472.77970, y14+1:1543.8180…	[b3+1:0.00003, b4+1:0.00046, b5+1:0.00025, b6+1:0.00041, b7+1:0.00103, b8+1:-0.00126, b9+1:0.00070, b10+1:-0.00449, b11+1:-0.00546, b12+1:-0.00235];[y1+1:0.00019, y2+1:0.00003, y3+1:-0.00073, y4+1:0.00007, y5+1:0.00134, y6+1:0.00153, y7+1:0.00215, y8+1:0.00014, y9+1:0.00204, y10+1:-0.00040, y11+1:-0.00022, y12+1:0.00082, y13+1:0.00195, y14+1:0.00318, y15+1:0.00075, y16+1:0.00133]	[b3+1:0.12, b4+1:1.24, b5+1:0.54, b6+1:0.77, b7+1:1.72, b8+1:-1.73, b9+1:0.83, b10+1:-4.70, b11+1:-5.17, b12+1:-2.00];[y1+1:1.10, y2+1:0.10, y3+1:-1.91, y4+1:0.15, y5+1:2.42, y6+1:2.29, y7+1:2.79, y8+1:0.16, y9+1:2.01, y10+1:-0.36, y11+1:-0.18, y12+1:0.61, y13+1:1.33, y14+1:2.06, y15+1:0.47, y16+1:0.78]	[b3+1:312331, b4+1:79212, b5+1:47106, b6+1:85863, b7+1:71374, b8+1:92838, b9+1:48548, b10+1:26374, b11+1:27514, b12+1:15707];[y1+1:72528, y2+1:268663, y3+1:156337, y4+1:239384, y5+1:284283, y6+1:119439, y7+1:285087, y8+1:380565, y9+1:189025, y10+1:339439, y11+1:547757, y12+1:428683, y13+1:430670, y14+1:377418, y15+1:223223, y16+1:198897]	26			144	0	0
37981	114.408	157	3.46308e+06	37962	2	1142.05	2282.08	26.348	21.321	1|1|0|0|0|0|0|0|1|1|0|0|0|0|0|0|1|1|0|0|0|0|0|0|1|1|0|0|0|0|0|0	MPSAVGYQPTLSTEMGSLQER	MPSAVGYQPTLSTEMGSLQER	MPSAVGYQPTLSTEMGSLQER	1				0	0	2281.07	1.01026	442.89	000514F|000559F|000564F|000572F							N	N	full	[341 to 361]	R	I			T	[b2+1, b3+1, b4+1, b5+1, b6+1, b7+1, b8+1];[y1+1, y2+1, y3+1, y4+1, y5+1, y6+1, y7+1, y8+1, y9+1, y10+1, y11+1, y12+1, y13+1, y14+1, y15+1, y16+1, y17+1, y18+1, y19+1]	[b2+1:229.10008, b3+1:316.13303, b4+1:387.16928, b5+1:486.23751, b6+1:543.26011, b7+1:706.32327, b8+1:834.38160];[y1+1:175.11896, y2+1:304.16098, y3+1:432.22041, y4+1:545.30394, y5+1:632.34040, y6+1:689.35598, y7+1:820.40039, y8+1:949.43986, y9+1:1050.49080, y10+1:1137.52158, y11+1:1250.60914, y12+1:1351.64836, y13+1:1448.70515, y14+1:1576.76512, y15+1:1739.82816, y16+1:1796.85699, y17+1:1895.935…	[b2+1:-0.00045, b3+1:0.00048, b4+1:-0.00039, b5+1:-0.00057, b6+1:0.00057, b7+1:0.00040, b8+1:0.00015];[y1+1:0.00001, y2+1:-0.00056, y3+1:0.00028, y4+1:-0.00025, y5+1:0.00419, y6+1:-0.00170, y7+1:0.00223, y8+1:-0.00090, y9+1:0.00236, y10+1:0.00112, y11+1:0.00461, y12+1:-0.00385, y13+1:0.00018, y14+1:0.00158, y15+1:0.00128, y16+1:0.00865, y17+1:0.01888, y18+1:-0.00552, y19+1:-0.01677]	[b2+1:-1.97, b3+1:1.51, b4+1:-1.02, b5+1:-1.17, b6+1:1.05, b7+1:0.56, b8+1:0.18];[y1+1:0.07, y2+1:-1.86, y3+1:0.66, y4+1:-0.46, y5+1:6.63, y6+1:-2.47, y7+1:2.72, y8+1:-0.94, y9+1:2.25, y10+1:0.98, y11+1:3.69, y12+1:-2.85, y13+1:0.12, y14+1:1.00, y15+1:0.74, y16+1:4.81, y17+1:9.96, y18+1:-2.81, y19+1:-8.17]	[b2+1:23074, b3+1:26367, b4+1:71720, b5+1:50407, b6+1:20422, b7+1:23371, b8+1:41025];[y1+1:26556, y2+1:12222, y3+1:15705, y4+1:8995, y5+1:9051, y6+1:26252, y7+1:36820, y8+1:16099, y9+1:26665, y10+1:57183, y11+1:22032, y12+1:20860, y13+1:385362, y14+1:69263, y15+1:36231, y16+1:137277, y17+1:25214, y18+1:5758, y19+1:11658]	26			145	0	0
37232	113.027	200	7486590	37208	2	1272.59	2543.17	26.346	1.009	0|0|1|0	ATSSEETSTSVDANELFTDLKEK	AT[Less Common:Acetylation on T]SSEETSTSVDANELFTDLKEK	AT[Less Common:Acetylation on T]SSEETSTSVDANELFTDLKEK	1	Acetylation on T	C2H2O	C2H2O	1	1	2543.18	-0.00418	-1.64	110377							N	N	full	[26 to 48]	K	V			T	[b2+1, b3+1, b4+1, b5+1, b6+1, b7+1, b8+1, b15+1];[y2+1, y3+1, y4+1, y5+1, y6+1, y7+1, y8+1, y9+1, y10+1, y11+1, y12+1, y13+1, y14+1, y15+1, y16+1, y17+1, y18+1, y19+1]	[b2+1:215.10232, b3+1:302.13444, b4+1:389.16627, b5+1:518.20813, b6+1:647.25114, b7+1:748.29921, b8+1:835.33433, b15+1:1551.63786];[y2+1:276.15451, y3+1:404.25008, y4+1:517.33410, y5+1:632.36075, y6+1:733.40809, y7+1:880.47607, y8+1:993.56260, y9+1:1122.60854, y10+1:1236.64361, y11+1:1307.68490, y12+1:1422.70972, y13+1:1521.78165, y14+1:1608.81061, y15+1:1709.86082, y16+1:1796.89588, y17+1:1897.9…	[b2+1:-0.00031, b3+1:-0.00022, b4+1:-0.00042, b5+1:-0.00116, b6+1:-0.00074, b7+1:-0.00035, b8+1:0.00275, b15+1:0.00858];[y2+1:-0.00088, y3+1:-0.00028, y4+1:-0.00032, y5+1:-0.00061, y6+1:-0.00096, y7+1:-0.00139, y8+1:0.00107, y9+1:0.00442, y10+1:-0.00343, y11+1:0.00074, y12+1:-0.00138, y13+1:0.00214, y14+1:-0.00093, y15+1:0.00160, y16+1:0.00463, y17+1:0.00301, y18+1:0.00062, y19+1:-0.02703]	[b2+1:-1.45, b3+1:-0.73, b4+1:-1.08, b5+1:-2.24, b6+1:-1.14, b7+1:-0.46, b8+1:3.30, b15+1:5.53];[y2+1:-3.21, y3+1:-0.70, y4+1:-0.62, y5+1:-0.97, y6+1:-1.31, y7+1:-1.58, y8+1:1.08, y9+1:3.94, y10+1:-2.78, y11+1:0.57, y12+1:-0.97, y13+1:1.41, y14+1:-0.58, y15+1:0.93, y16+1:2.58, y17+1:1.59, y18+1:0.31, y19+1:-12.54]	[b2+1:65127, b3+1:94862, b4+1:57548, b5+1:86436, b6+1:131255, b7+1:136415, b8+1:12961, b15+1:17221];[y2+1:54083, y3+1:83220, y4+1:163765, y5+1:80403, y6+1:137264, y7+1:160776, y8+1:80287, y9+1:41154, y10+1:83382, y11+1:159792, y12+1:236193, y13+1:103697, y14+1:183490, y15+1:116713, y16+1:149701, y17+1:110034, y18+1:32779, y19+1:11808]	26			146	0	0
38444	115.222	200	4576578	38430	2	1094.53	2187.04	26.343	21.343	0	SATQVVGSSYLGTLESGFNDR	SATQVVGSSYLGTLESGFNDR	SATQVVGSSYLGTLESGFNDR	1				0	0	2187.04	-0.00123	-0.56	000036F|14562237|8625							N	N	full	[36 to 56]	K	K			T	[b2+1, b3+1, b4+1, b5+1, b6+1, b7+1, b8+1, b9+1, b11+1];[y1+1, y2+1, y3+1, y5+1, y6+1, y7+1, y8+1, y9+1, y10+1, y11+1, y12+1, y13+1, y14+1, y15+1, y16+1, y17+1, y18+1]	[b2+1:159.07660, b3+1:260.12364, b4+1:388.18231, b5+1:487.25135, b6+1:586.31914, b7+1:643.33533, b8+1:730.37003, b9+1:817.39802, b11+1:1093.55743];[y1+1:175.11884, y2+1:290.14556, y3+1:404.18964, y5+1:608.27831, y6+1:695.31161, y7+1:824.35121, y8+1:937.43872, y9+1:1038.48649, y10+1:1095.50934, y11+1:1208.59080, y12+1:1371.65361, y13+1:1458.69026, y14+1:1545.72497, y15+1:1602.74196, y16+1:1701.809…	[b2+1:0.00018, b3+1:-0.00046, b4+1:-0.00036, b5+1:0.00026, b6+1:-0.00037, b7+1:-0.00563, b8+1:-0.00296, b9+1:-0.00700, b11+1:0.00502];[y1+1:-0.00011, y2+1:-0.00034, y3+1:0.00082, y5+1:-0.00039, y6+1:0.00088, y7+1:-0.00211, y8+1:0.00133, y9+1:0.00142, y10+1:0.00281, y11+1:0.00021, y12+1:-0.00031, y13+1:0.00432, y14+1:0.00699, y15+1:0.00252, y16+1:0.00116, y17+1:0.01554, y18+1:0.01256]	[b2+1:1.15, b3+1:-1.78, b4+1:-0.94, b5+1:0.54, b6+1:-0.62, b7+1:-8.77, b8+1:-4.06, b9+1:-8.57, b11+1:4.59];[y1+1:-0.63, y2+1:-1.16, y3+1:2.03, y5+1:-0.64, y6+1:1.27, y7+1:-2.56, y8+1:1.42, y9+1:1.37, y10+1:2.57, y11+1:0.17, y12+1:-0.23, y13+1:2.96, y14+1:4.52, y15+1:1.57, y16+1:0.68, y17+1:8.64, y18+1:6.51]	[b2+1:39933, b3+1:25731, b4+1:62007, b5+1:98945, b6+1:25802, b7+1:9431, b8+1:8406, b9+1:5814, b11+1:4724];[y1+1:78982, y2+1:9354, y3+1:21769, y5+1:35534, y6+1:77307, y7+1:47972, y8+1:39412, y9+1:34745, y10+1:242887, y11+1:83568, y12+1:63234, y13+1:70529, y14+1:57364, y15+1:231655, y16+1:159356, y17+1:32040, y18+1:5028]	26			147	0	0
41617	109.259	200	2.86015e+06	41614	2	1048.56	2095.11	26.337	14.266	0	LVTDVGAVVNNDPEVNSLLK	LVTDVGAVVNNDPEVNSLLK	LVTDVGAVVNNDPEVNSLLK	1				0	0	2095.12	-0.00533	-2.55	000081F|000387F|14548829|91482							N	N	full	[35 to 54]	K	V			T	[b2+1, b3+1, b4+1, b5+1, b6+1, b7+1, b8+1, b9+1, b14+1];[y1+1, y2+1, y4+1, y5+1, y6+1, y7+1, y8+1, y9+1, y10+1, y11+1, y12+1, y13+1, y14+1, y15+1, y16+1, y17+1, y18+1]	[b2+1:213.15965, b3+1:314.20789, b4+1:429.23406, b5+1:528.30796, b6+1:585.32161, b7+1:656.36162, b8+1:755.43330, b9+1:854.50779, b14+1:1423.70575];[y1+1:147.11303, y2+1:260.19726, y4+1:460.31333, y5+1:574.35543, y6+1:673.42430, y7+1:802.47375, y8+1:899.51900, y9+1:1014.54331, y10+1:1128.59111, y11+1:1242.62964, y12+1:1341.70273, y13+1:1440.76848, y14+1:1511.81362, y15+1:1568.82422, y16+1:1667.886…	[b2+1:-0.00011, b3+1:0.00045, b4+1:-0.00032, b5+1:0.00517, b6+1:-0.00264, b7+1:0.00025, b8+1:0.00352, b9+1:0.00959, b14+1:-0.00060];[y1+1:0.00022, y2+1:0.00039, y4+1:0.00037, y5+1:-0.00046, y6+1:0.00000, y7+1:0.00685, y8+1:-0.00066, y9+1:-0.00330, y10+1:0.00158, y11+1:-0.00281, y12+1:0.00185, y13+1:-0.00080, y14+1:0.00722, y15+1:-0.00364, y16+1:-0.00960, y17+1:-0.01510, y18+1:0.00237]	[b2+1:-0.51, b3+1:1.45, b4+1:-0.75, b5+1:9.81, b6+1:-4.52, b7+1:0.39, b8+1:4.66, b9+1:11.24, b14+1:-0.43];[y1+1:1.52, y2+1:1.50, y4+1:0.80, y5+1:-0.80, y6+1:0.00, y7+1:8.55, y8+1:-0.74, y9+1:-3.25, y10+1:1.41, y11+1:-2.27, y12+1:1.38, y13+1:-0.56, y14+1:4.78, y15+1:-2.32, y16+1:-5.76, y17+1:-8.47, y18+1:1.26]	[b2+1:66865, b3+1:14897, b4+1:65862, b5+1:14317, b6+1:13295, b7+1:46847, b8+1:24835, b9+1:6090, b14+1:9922];[y1+1:19066, y2+1:18616, y4+1:20676, y5+1:44427, y6+1:21160, y7+1:4355, y8+1:177187, y9+1:25727, y10+1:30450, y11+1:80340, y12+1:104432, y13+1:46124, y14+1:17996, y15+1:76058, y16+1:4610, y17+1:6108, y18+1:4719]	26			148	0	0
35749	118.098	200	14168449	35732	2	1071.03	2140.05	26.331	21.298	0	VYGLNEIQAGEMVEFASGVK	VYGLNEIQAGEMVEFASGVK	VYGLNEIQAGEMVEFASGVK	1				0	0	2140.05	-0.00483	-2.25	5747							N	N	full	[44 to 63]	R	G			T	[b2+1, b3+1, b4+1, b5+1, b6+1, b7+1, b8+1, b9+1, b11+1];[y1+1, y2+1, y3+1, y4+1, y5+1, y6+1, y7+1, y8+1, y9+1, y10+1, y11+1, y12+1, y13+1, y14+1, y15+1, y16+1, y18+1]	[b2+1:263.13925, b3+1:320.16052, b4+1:433.24644, b5+1:547.29113, b6+1:676.32941, b7+1:789.41920, b8+1:917.47243, b9+1:988.51565, b11+1:1174.57738];[y1+1:147.11259, y2+1:246.18160, y3+1:303.20428, y4+1:390.23484, y5+1:461.27253, y6+1:608.34039, y7+1:737.38276, y8+1:836.45424, y9+1:967.49099, y10+1:1096.53697, y11+1:1153.55699, y12+1:1224.59337, y13+1:1352.65125, y14+1:1465.73500, y15+1:1594.78140,…	[b2+1:0.00023, b3+1:0.00004, b4+1:0.00189, b5+1:0.00365, b6+1:-0.00066, b7+1:0.00507, b8+1:-0.00027, b9+1:0.00583, b11+1:0.00350];[y1+1:-0.00021, y2+1:0.00038, y3+1:0.00160, y4+1:0.00013, y5+1:0.00071, y6+1:0.00015, y7+1:-0.00007, y8+1:0.00299, y9+1:-0.00074, y10+1:0.00264, y11+1:0.00120, y12+1:0.00047, y13+1:-0.00023, y14+1:-0.00055, y15+1:0.00326, y16+1:-0.00120, y18+1:0.02317]	[b2+1:0.86, b3+1:0.12, b4+1:4.38, b5+1:6.69, b6+1:-0.98, b7+1:6.43, b8+1:-0.30, b9+1:5.91, b11+1:2.98];[y1+1:-1.45, y2+1:1.57, y3+1:5.29, y4+1:0.33, y5+1:1.54, y6+1:0.25, y7+1:-0.10, y8+1:3.58, y9+1:-0.76, y10+1:2.41, y11+1:1.04, y12+1:0.39, y13+1:-0.17, y14+1:-0.37, y15+1:2.05, y16+1:-0.71, y18+1:12.34]	[b2+1:166612, b3+1:469873, b4+1:36791, b5+1:46476, b6+1:129293, b7+1:54639, b8+1:24489, b9+1:23586, b11+1:14537];[y1+1:68934, y2+1:22250, y3+1:82743, y4+1:190739, y5+1:155954, y6+1:247979, y7+1:208424, y8+1:127451, y9+1:158109, y10+1:81161, y11+1:576840, y12+1:586129, y13+1:521907, y14+1:327490, y15+1:133658, y16+1:190020, y18+1:41019]	26			149	0	0
36616	118.281	200	5463500	36591	2	1151.09	2300.17	26.326	21.253	0	GLLSENDVNNALINTVTVQMR	GLLSENDVNNALINTVTVQMR	GLLSENDVNNALINTVTVQMR	1				0	0	2300.18	-0.0085	-3.69	41219							N	N	full	[23 to 43]	K	L			T	[b2+1, b3+1, b4+1, b6+1, b7+1, b8+1, b11+1, b12+1];[y1+1, y2+1, y3+1, y4+1, y5+1, y6+1, y7+1, y8+1, y9+1, y10+1, y11+1, y12+1, y13+1, y14+1, y15+1, y16+1, y17+1, y18+1]	[b2+1:171.11255, b3+1:284.19683, b4+1:371.22840, b6+1:614.31175, b7+1:729.34406, b8+1:828.41921, b11+1:1127.53389, b12+1:1240.63132];[y1+1:175.11884, y2+1:306.15920, y3+1:434.21815, y4+1:533.28617, y5+1:634.33367, y6+1:733.40241, y7+1:834.44991, y8+1:948.49211, y9+1:1061.57538, y10+1:1174.66110, y11+1:1245.69895, y12+1:1359.74218, y13+1:1473.78517, y14+1:1572.85648, y15+1:1687.88177, y16+1:1801.9…	[b2+1:-0.00026, b3+1:-0.00004, b4+1:-0.00050, b6+1:-0.00266, b7+1:0.00270, b8+1:0.00944, b11+1:0.00115, b12+1:0.01451];[y1+1:-0.00012, y2+1:-0.00023, y3+1:0.00014, y4+1:-0.00026, y5+1:-0.00044, y6+1:-0.00011, y7+1:-0.00028, y8+1:-0.00102, y9+1:-0.00181, y10+1:-0.00016, y11+1:0.00058, y12+1:0.00089, y13+1:0.00095, y14+1:0.00384, y15+1:0.00219, y16+1:0.01665, y17+1:-0.00260, y18+1:0.01299]	[b2+1:-1.50, b3+1:-0.14, b4+1:-1.35, b6+1:-4.34, b7+1:3.71, b8+1:11.41, b11+1:1.02, b12+1:11.71];[y1+1:-0.67, y2+1:-0.77, y3+1:0.32, y4+1:-0.49, y5+1:-0.69, y6+1:-0.15, y7+1:-0.34, y8+1:-1.07, y9+1:-1.71, y10+1:-0.14, y11+1:0.47, y12+1:0.65, y13+1:0.64, y14+1:2.44, y15+1:1.30, y16+1:9.25, y17+1:-1.35, y18+1:6.44]	[b2+1:27059, b3+1:23852, b4+1:14710, b6+1:5999, b7+1:17398, b8+1:9910, b11+1:15711, b12+1:6657];[y1+1:60579, y2+1:42136, y3+1:145038, y4+1:50313, y5+1:171322, y6+1:50132, y7+1:66221, y8+1:219638, y9+1:187018, y10+1:151812, y11+1:91784, y12+1:83928, y13+1:190830, y14+1:54260, y15+1:36671, y16+1:37649, y17+1:10802, y18+1:11485]	26			150	0	0
41967	109.92	200	8714443	41956	2	1178.08	2354.15	26.326	21.326	0	VYSSYLQLNLSDVEPCVSGPK	VYSSYLQLNLSDVEPC[Common Fixed:Carbamidomethyl on C]VSGPK	VYSSYLQLNLSDVEPCVSGPK	1	Carbamidomethyl on C	C2H3NO	C2H3NO	0	0	2354.15	0.00447	1.9	1124							N	N	full	[8 to 28]	R	R			T	[b2+1, b3+1, b4+1, b5+1, b6+1, b7+1, b8+1, b9+1, b10+1, b12+1];[y2+1, y3+1, y4+1, y5+1, y6+1, y7+1, y8+1, y9+1, y10+1, y11+1, y12+1, y13+1, y14+1, y15+1, y16+1, y17+1]	[b2+1:263.13901, b3+1:350.17135, b4+1:437.20285, b5+1:600.26068, b6+1:713.34912, b7+1:841.40582, b8+1:954.49285, b9+1:1068.53222, b10+1:1181.61889, b12+1:1383.66503];[y2+1:244.16579, y3+1:301.18701, y4+1:388.21957, y5+1:487.29153, y6+1:647.31476, y7+1:744.37017, y8+1:873.41412, y9+1:972.48028, y10+1:1087.51025, y11+1:1174.54077, y12+1:1287.62609, y13+1:1401.66833, y14+1:1514.75329, y15+1:1642.804…	[b2+1:-0.00001, b3+1:0.00031, b4+1:-0.00023, b5+1:-0.00573, b6+1:-0.00135, b7+1:-0.00323, b8+1:-0.00026, b9+1:-0.00382, b10+1:-0.00121, b12+1:-0.01404];[y2+1:0.00022, y3+1:-0.00002, y4+1:0.00051, y5+1:0.00406, y6+1:-0.00337, y7+1:-0.00071, y8+1:0.00064, y9+1:-0.00161, y10+1:0.00141, y11+1:-0.00010, y12+1:0.00116, y13+1:0.00047, y14+1:0.00137, y15+1:-0.00643, y16+1:0.01498, y17+1:-0.00148]	[b2+1:-0.05, b3+1:0.88, b4+1:-0.52, b5+1:-9.55, b6+1:-1.90, b7+1:-3.84, b8+1:-0.27, b9+1:-3.57, b10+1:-1.02, b12+1:-10.15];[y2+1:0.90, y3+1:-0.07, y4+1:1.32, y5+1:8.35, y6+1:-5.21, y7+1:-0.96, y8+1:0.73, y9+1:-1.66, y10+1:1.30, y11+1:-0.08, y12+1:0.90, y13+1:0.34, y14+1:0.90, y15+1:-3.92, y16+1:8.53, y17+1:-0.77]	[b2+1:62025, b3+1:31195, b4+1:30726, b5+1:34864, b6+1:45669, b7+1:37718, b8+1:44900, b9+1:16433, b10+1:30203, b12+1:15465];[y2+1:31225, y3+1:88784, y4+1:162703, y5+1:42063, y6+1:22487, y7+1:608712, y8+1:155668, y9+1:116078, y10+1:115994, y11+1:323802, y12+1:145899, y13+1:281722, y14+1:228769, y15+1:92285, y16+1:66372, y17+1:9931]	26			151	0	0
42959	111.209	200	35144928	42944	2	1343.71	2685.4	26.322	21.322	0	LLVDNVEELLPVVYTPTVGEACQK	LLVDNVEELLPVVYTPTVGEAC[Common Fixed:Carbamidomethyl on C]QK	LLVDNVEELLPVVYTPTVGEACQK	1	Carbamidomethyl on C	C2H3NO	C2H3NO	0	0	2685.39	0.00313	1.16	000251F|131798|1571442							N	N	full	[28 to 51]	K	Y			T	[b2+1, b3+1, b4+1, b5+1, b6+1, b7+1, b8+1, b9+1, b10+1];[y2+1, y3+1, y4+1, y5+1, y6+1, y7+1, y8+1, y9+1, y10+1, y11+1, y12+1, y13+1, y14+1, y15+1, y16+1, y17+1, y18+1]	[b2+1:227.17513, b3+1:326.24439, b4+1:441.27094, b5+1:555.31649, b6+1:654.38348, b7+1:783.42649, b8+1:912.46724, b9+1:1025.54961, b10+1:1138.63284];[y2+1:275.17054, y3+1:435.20155, y4+1:506.23910, y5+1:635.27900, y6+1:692.30224, y7+1:791.36979, y8+1:892.42006, y9+1:989.47101, y10+1:1090.51957, y11+1:1253.58375, y12+1:1352.65160, y13+1:1451.72104, y14+1:1548.77437, y15+1:1661.85833, y16+1:1774.950…	[b2+1:-0.00028, b3+1:0.00057, b4+1:0.00018, b5+1:0.00280, b6+1:0.00138, b7+1:0.00179, b8+1:-0.00005, b9+1:-0.00174, b10+1:-0.00257];[y2+1:-0.00084, y3+1:-0.00048, y4+1:-0.00004, y5+1:-0.00274, y6+1:-0.00096, y7+1:-0.00183, y8+1:0.00077, y9+1:-0.00105, y10+1:-0.00016, y11+1:0.00069, y12+1:0.00013, y13+1:0.00115, y14+1:0.00171, y15+1:0.00161, y16+1:0.01006, y17+1:-0.00680, y18+1:0.01564]	[b2+1:-1.22, b3+1:1.74, b4+1:0.42, b5+1:5.05, b6+1:2.11, b7+1:2.29, b8+1:-0.06, b9+1:-1.70, b10+1:-2.26];[y2+1:-3.06, y3+1:-1.11, y4+1:-0.08, y5+1:-4.32, y6+1:-1.39, y7+1:-2.31, y8+1:0.86, y9+1:-1.06, y10+1:-0.15, y11+1:0.55, y12+1:0.09, y13+1:0.79, y14+1:1.11, y15+1:0.97, y16+1:5.67, y17+1:-3.57, y18+1:7.70]	[b2+1:191513, b3+1:54965, b4+1:76991, b5+1:202823, b6+1:283071, b7+1:83021, b8+1:560299, b9+1:550128, b10+1:154208];[y2+1:50994, y3+1:180211, y4+1:304994, y5+1:87458, y6+1:768893, y7+1:208056, y8+1:66219, y9+1:1599758, y10+1:658539, y11+1:637402, y12+1:391745, y13+1:81453, y14+1:3306287, y15+1:505107, y16+1:125748, y17+1:84581, y18+1:111111]	26			152	0	0
42020	110.008	200	12231902	42008	2	1029.57	2057.13	26.321	18.307	0	LQELNNAVAVQTLTTTLTK	LQELNNAVAVQTLTTTLTK	LQELNNAVAVQTLTTTLTK	1				0	0	2057.14	-0.00271	-1.32	000037F							N	N	full	[54 to 72]	K	E			T	[b2+1, b3+1, b4+1, b5+1, b6+1, b7+1, b8+1, b9+1, b10+1];[y1+1, y2+1, y3+1, y4+1, y5+1, y6+1, y7+1, y8+1, y9+1, y10+1, y11+1, y12+1, y13+1, y14+1, y15+1, y16+1, y17+1]	[b2+1:242.14999, b3+1:371.19266, b4+1:484.27895, b5+1:598.31937, b6+1:712.36037, b7+1:783.39960, b8+1:882.46947, b9+1:953.51579, b10+1:1052.56552];[y1+1:147.11294, y2+1:248.16061, y3+1:361.24427, y4+1:462.29223, y5+1:563.34513, y6+1:664.38808, y7+1:777.47559, y8+1:878.52062, y9+1:1006.57865, y10+1:1105.64705, y11+1:1176.68452, y12+1:1275.75347, y13+1:1346.79033, y14+1:1460.83328, y15+1:1574.87769…	[b2+1:0.00007, b3+1:0.00015, b4+1:0.00237, b5+1:-0.00013, b6+1:-0.00206, b7+1:0.00006, b8+1:0.00152, b9+1:0.01072, b10+1:-0.00797];[y1+1:0.00013, y2+1:0.00012, y3+1:-0.00028, y4+1:0.00000, y5+1:0.00523, y6+1:0.00050, y7+1:0.00395, y8+1:0.00130, y9+1:0.00074, y10+1:0.00074, y11+1:0.00109, y12+1:0.00163, y13+1:0.00137, y14+1:0.00139, y15+1:0.00288, y16+1:-0.00735, y17+1:0.00864]	[b2+1:0.29, b3+1:0.41, b4+1:4.91, b5+1:-0.22, b6+1:-2.90, b7+1:0.07, b8+1:1.72, b9+1:11.25, b10+1:-7.58];[y1+1:0.92, y2+1:0.51, y3+1:-0.77, y4+1:0.01, y5+1:9.30, y6+1:0.76, y7+1:5.08, y8+1:1.48, y9+1:0.74, y10+1:0.67, y11+1:0.92, y12+1:1.28, y13+1:1.02, y14+1:0.95, y15+1:1.83, y16+1:-4.35, y17+1:4.76]	[b2+1:406570, b3+1:400217, b4+1:61992, b5+1:39805, b6+1:37676, b7+1:71623, b8+1:27149, b9+1:23488, b10+1:13206];[y1+1:29955, y2+1:74200, y3+1:58030, y4+1:100500, y5+1:98372, y6+1:162704, y7+1:71455, y8+1:135924, y9+1:240276, y10+1:243948, y11+1:629637, y12+1:369206, y13+1:172630, y14+1:131982, y15+1:199060, y16+1:70044, y17+1:50885]	26			153	0	0
35427	113.035	200	11736854	35421	3	1276.84	3827.51	26.32	21.32	0|0|1|1|1|0|0|0|1|0|1|1|1|1|1|1|1|1|1|1|1|1|1|1|1|0|0|0|1|1|1|0|0|0|1|0|1|1|1|1|1|1|1|1|1|1|1|1|1|1|1|0	GAYDSPDTCTPSESANYFEQQCPQAYSYAYDDK	GAYDSPDTC[Common Fixed:Carbamidomethyl on C]TPSESANYFEQQC[Common Fixed:Carbamidomethyl on C]PQAYSYAYDDK	GAYDSPDTCTPSESANYFEQQCPQAYSYAYDDK	1	Carbamidomethyl on C Carbamidomethyl on C	C4H6N2O2	C4H6N2O2	0	0	3827.52	-0.00301	-0.79	000064F|16763							N	N	full	[177 to 209]	R	T			T	[b3+1, b4+1, b5+1, b7+1, b8+1, b9+1, b10+1, b13+1, b15+1, b16+1, b17+1];[y2+1, y3+1, y4+1, y5+1, y6+1, y7+1, y8+1, y9+1, y10+1, y11+1, y12+1, y13+1, y14+1, y15+1, y16+1]	[b3+1:292.13013, b4+1:407.15516, b5+1:494.18923, b7+1:706.26783, b8+1:807.31495, b9+1:967.34439, b10+1:1068.39425, b13+1:1381.52894, b15+1:1539.58688, b16+1:1653.62039, b17+1:1816.68945];[y2+1:262.13994, y3+1:377.16701, y4+1:540.23100, y5+1:611.26742, y6+1:774.33068, y7+1:861.36185, y8+1:1024.42316, y9+1:1095.46250, y10+1:1223.53044, y11+1:1320.57529, y12+1:1480.60602, y13+1:1608.66517, y14+1:173…	[b3+1:0.00095, b4+1:-0.00097, b5+1:0.00108, b7+1:-0.00003, b8+1:-0.00059, b9+1:-0.00180, b10+1:0.00038, b13+1:0.00769, b15+1:-0.00351, b16+1:-0.01293, b17+1:-0.00720];[y2+1:0.00019, y3+1:0.00032, y4+1:0.00098, y5+1:0.00028, y6+1:0.00022, y7+1:-0.00064, y8+1:-0.00266, y9+1:-0.00043, y10+1:0.00893, y11+1:0.00102, y12+1:0.00110, y13+1:0.00167, y14+1:-0.00838, y15+1:-0.01257, y16+1:0.01785]	[b3+1:3.26, b4+1:-2.39, b5+1:2.18, b7+1:-0.04, b8+1:-0.73, b9+1:-1.86, b10+1:0.36, b13+1:5.57, b15+1:-2.28, b16+1:-7.82, b17+1:-3.97];[y2+1:0.74, y3+1:0.85, y4+1:1.82, y5+1:0.47, y6+1:0.28, y7+1:-0.74, y8+1:-2.60, y9+1:-0.39, y10+1:7.31, y11+1:0.77, y12+1:0.74, y13+1:1.04, y14+1:-4.83, y15+1:-6.74, y16+1:8.87]	[b3+1:27171, b4+1:45465, b5+1:90277, b7+1:27978, b8+1:69517, b9+1:56869, b10+1:102991, b13+1:35556, b15+1:21998, b16+1:27260, b17+1:28148];[y2+1:239567, y3+1:214039, y4+1:261139, y5+1:295216, y6+1:159204, y7+1:391627, y8+1:293248, y9+1:231035, y10+1:39059, y11+1:673473, y12+1:268652, y13+1:55001, y14+1:28512, y15+1:44674, y16+1:33609]	26			154	0	0
42977	111.241	186	4.69403e+06	42970	2	1253.15	2504.29	26.32	20.252	0	QLAPILDEIATSYESDSEIVIAK	QLAPILDEIATSYESDSEIVIAK	QLAPILDEIATSYESDSEIVIAK	1				0	0	2504.29	0.00037	0.15	000002F|129692|14468364|C32072263							N	N	full	[34 to 56]	K	L			T	[b2+1, b3+1, b4+1, b5+1, b6+1, b8+1, b9+1];[y2+1, y3+1, y4+1, y5+1, y6+1, y7+1, y8+1, y9+1, y10+1, y11+1, y12+1, y13+1, y14+1, y15+1, y16+1, y17+1, y18+1, y20+1, y21+1]	[b2+1:242.15012, b3+1:313.18654, b4+1:410.23962, b5+1:523.32536, b6+1:636.40707, b8+1:880.48192, b9+1:993.55106];[y2+1:218.14979, y3+1:331.23423, y4+1:430.30157, y5+1:543.38633, y6+1:672.43239, y7+1:759.46430, y8+1:874.48229, y9+1:961.52042, y10+1:1090.56013, y11+1:1253.62554, y12+1:1340.65861, y13+1:1441.70559, y14+1:1512.74366, y15+1:1625.82629, y16+1:1754.86265, y17+1:1869.92122, y18+1:1982.98…	[b2+1:0.00021, b3+1:-0.00050, b4+1:-0.00017, b5+1:0.00150, b6+1:-0.00086, b8+1:0.00446, b9+1:-0.01047];[y2+1:-0.00013, y3+1:0.00025, y4+1:-0.00083, y5+1:-0.00013, y6+1:0.00334, y7+1:0.00322, y8+1:-0.00574, y9+1:0.00037, y10+1:-0.00251, y11+1:-0.00043, y12+1:0.00060, y13+1:-0.00009, y14+1:0.00087, y15+1:-0.00057, y16+1:-0.00681, y17+1:0.02483, y18+1:0.00849, y20+1:0.02764, y21+1:0.00199]	[b2+1:0.86, b3+1:-1.59, b4+1:-0.42, b5+1:2.87, b6+1:-1.35, b8+1:5.07, b9+1:-10.55];[y2+1:-0.58, y3+1:0.76, y4+1:-1.92, y5+1:-0.24, y6+1:4.97, y7+1:4.24, y8+1:-6.57, y9+1:0.38, y10+1:-2.30, y11+1:-0.35, y12+1:0.45, y13+1:-0.06, y14+1:0.57, y15+1:-0.35, y16+1:-3.88, y17+1:13.28, y18+1:4.29, y20+1:12.61, y21+1:0.88]	[b2+1:113264, b3+1:152171, b4+1:20314, b5+1:27018, b6+1:17461, b8+1:24184, b9+1:18336];[y2+1:72581, y3+1:73743, y4+1:76098, y5+1:34985, y6+1:10086, y7+1:44863, y8+1:14086, y9+1:46308, y10+1:43981, y11+1:80217, y12+1:84593, y13+1:122477, y14+1:179867, y15+1:55950, y16+1:36415, y17+1:53757, y18+1:43629, y20+1:46820, y21+1:9375]	26			155	0	0
33639	118.596	200	4224395	33632	4	1276.86	5103.43	26.309	1.004	1	CYHIEPVAGEENQYIAYVAYPLDLFEEGSVTNMFTSIVGNVFGFK	C[Common Fixed:Carbamidomethyl on C]YHIEPVAGEENQ[Common Artifact:Deamidation on Q]YIAYVAYPLD[Less Common:Reduction on D]LFEEGSVTNMFTSIVGNVFGFK	CYHIEPVAGEENQYIAYVAYPLD[Less Common:Reduction on D]LFEEGSVTNMFTSIVGNVFGFK	1	Carbamidomethyl on C Deamidation on Q Reduction on D	C2H2O	C2H2O	2	0	5102.4	1.02219	200.34	O62964|P28417	Ribulose bisphosphate carboxylase large chain|Ribulose bisphosphate carboxylase large chain (Fragment)	primary:rbcL	Vigna unguiculata OX=3917|Vigna unguiculata OX=3917|Vigna unguiculata OX=3917|Vigna unguiculata OX=3917|Vigna unguiculata OX=3917|Pelargonium grandiflorum OX=4029|Pelargonium grandiflorum OX=4029|Pelargonium grandiflorum OX=4029|Pelargonium grandiflorum OX=4029|Pelargonium grandiflorum OX=4029				N	N	full	[84 to 128]|[75 to 119]	R	A			T	[b3+1, b5+1, b7+1, b8+1, b9+1, b10+1, b11+1, b12+1];[y3+1, y4+1, y5+1, y6+1, y7+1, y8+1, y9+1, y10+1, y11+1, y12+1, y13+1, y14+1, y15+1, y16+1, y17+1, y19+1, y20+1, y21+1]	[b3+1:461.15582, b5+1:703.28518, b7+1:899.40778, b8+1:970.45080, b9+1:1027.45819, b10+1:1156.52056, b11+1:1285.56181, b12+1:1399.59612];[y3+1:351.20219, y4+1:498.27031, y5+1:597.34052, y6+1:711.38075, y7+1:768.40273, y8+1:867.47239, y9+1:980.55938, y10+1:1067.58828, y11+1:1168.63810, y12+1:1315.70693, y13+1:1446.75135, y14+1:1560.78224, y15+1:1661.83475, y16+1:1760.90509, y17+1:1847.91415, y19+1:…	[b3+1:-0.00435, b5+1:-0.00164, b7+1:-0.00022, b8+1:0.00569, b9+1:-0.00838, b10+1:0.01139, b11+1:0.01005, b12+1:0.00143];[y3+1:-0.00049, y4+1:-0.00078, y5+1:0.00101, y6+1:-0.00168, y7+1:-0.00117, y8+1:0.00008, y9+1:0.00300, y10+1:-0.00013, y11+1:0.00202, y12+1:0.00243, y13+1:0.00636, y14+1:-0.00567, y15+1:-0.00084, y16+1:0.00108, y17+1:-0.02188, y19+1:0.00360, y20+1:-0.01215, y21+1:-0.02968]	[b3+1:-9.45, b5+1:-2.34, b7+1:-0.24, b8+1:5.87, b9+1:-8.17, b10+1:9.86, b11+1:7.82, b12+1:1.02];[y3+1:-1.40, y4+1:-1.58, y5+1:1.70, y6+1:-2.37, y7+1:-1.53, y8+1:0.09, y9+1:3.06, y10+1:-0.12, y11+1:1.73, y12+1:1.85, y13+1:4.40, y14+1:-3.64, y15+1:-0.51, y16+1:0.61, y17+1:-11.85, y19+1:1.77, y20+1:-5.62, y21+1:-12.86]	[b3+1:17468, b5+1:57431, b7+1:36168, b8+1:47259, b9+1:6063, b10+1:25723, b11+1:27990, b12+1:17622];[y3+1:92533, y4+1:99829, y5+1:35394, y6+1:40646, y7+1:202420, y8+1:143866, y9+1:37399, y10+1:73605, y11+1:71750, y12+1:73533, y13+1:27499, y14+1:28020, y15+1:69661, y16+1:18346, y17+1:14849, y19+1:15985, y20+1:12445, y21+1:11950]	26			156	0	0
40214	118.087	200	5822166	40198	2	1000.52	1999.03	26.306	18.254	0	AGDPVTADDLGVGGALTVLMK	AGDPVTADDLGVGGALTVLMK	AGDPVTADDLGVGGALTVLMK	1				0	0	1999.03	-0.00026	-0.13	000176F							N	N	full	[193 to 213]	K	D			T	[b3+1, b4+1, b5+1, b6+1, b7+1, b8+1, b9+1, b10+1, b11+1];[y1+1, y2+1, y3+1, y4+1, y5+1, y6+1, y7+1, y8+1, y9+1, y10+1, y11+1, y12+1, y13+1, y14+1, y15+1, y16+1, y17+1]	[b3+1:244.09256, b4+1:341.14483, b5+1:440.21194, b6+1:541.26177, b7+1:612.29402, b8+1:727.32391, b9+1:842.35221, b10+1:955.43635, b11+1:1012.45645];[y1+1:147.11287, y2+1:278.15329, y3+1:391.23640, y4+1:490.30641, y5+1:591.35597, y6+1:704.43669, y7+1:775.47084, y8+1:832.49985, y9+1:889.51702, y10+1:988.58516, y11+1:1045.60740, y12+1:1158.69191, y13+1:1273.71831, y14+1:1388.74216, y15+1:1459.77941,…	[b3+1:-0.00023, b4+1:-0.00073, b5+1:-0.00204, b6+1:0.00012, b7+1:-0.00474, b8+1:-0.00180, b9+1:-0.00045, b10+1:-0.00037, b11+1:-0.00173];[y1+1:0.00007, y2+1:0.00000, y3+1:-0.00096, y4+1:0.00064, y5+1:0.00252, y6+1:-0.00082, y7+1:-0.00379, y8+1:0.00376, y9+1:-0.00053, y10+1:-0.00080, y11+1:-0.00003, y12+1:0.00042, y13+1:-0.00012, y14+1:-0.00322, y15+1:-0.00308, y16+1:0.00237, y17+1:-0.02133]	[b3+1:-0.96, b4+1:-2.16, b5+1:-4.64, b6+1:0.22, b7+1:-7.76, b8+1:-2.48, b9+1:-0.53, b10+1:-0.39, b11+1:-1.71];[y1+1:0.46, y2+1:0.00, y3+1:-2.45, y4+1:1.30, y5+1:4.27, y6+1:-1.16, y7+1:-4.89, y8+1:4.52, y9+1:-0.60, y10+1:-0.81, y11+1:-0.03, y12+1:0.36, y13+1:-0.09, y14+1:-2.32, y15+1:-2.11, y16+1:1.52, y17+1:-12.86]	[b3+1:54023, b4+1:85951, b5+1:98747, b6+1:70198, b7+1:60444, b8+1:16357, b9+1:15471, b10+1:19638, b11+1:13056];[y1+1:49022, y2+1:58158, y3+1:92082, y4+1:44092, y5+1:61093, y6+1:29449, y7+1:19045, y8+1:46318, y9+1:194575, y10+1:43953, y11+1:208910, y12+1:69376, y13+1:58272, y14+1:106277, y15+1:99788, y16+1:156535, y17+1:11688]	26			157	0	0
37092	112.779	170	15813614	37078	2	1267.11	2532.2	26.304	21.304	0|0|0|0|1|1|0	GSDCGIVNVNIPTNGAEIGGAFGGEK	GSDC[Common Fixed:Carbamidomethyl on C]GIVNVNIPTNGAEIGGAFGGEK	GSDCGIVNVNIPTNGAEIGGAFGGEK	1	Carbamidomethyl on C	C2H3NO	C2H3NO	0	0	2532.19	0.00712	2.81	000024F							N	N	full	[56 to 81]	R	A			T	[b4+1, b5+1, b6+1, b7+1, b8+1, b9+1, b10+1, b11+1];[y3+1, y4+1, y5+1, y6+1, y7+1, y8+1, y9+1, y10+1, y11+1, y12+1, y13+1, y14+1, y15+1, y16+1, y17+1, y18+1, y19+1, y20+1]	[b4+1:420.11857, b5+1:477.13967, b6+1:590.22374, b7+1:689.29388, b8+1:803.33400, b9+1:902.40452, b10+1:1016.45739, b11+1:1129.53169];[y3+1:333.17941, y4+1:390.19852, y5+1:537.26584, y6+1:608.30272, y7+1:665.32482, y8+1:722.34674, y9+1:835.42996, y10+1:964.47734, y11+1:1035.50934, y12+1:1092.53242, y13+1:1206.57565, y14+1:1307.62388, y15+1:1404.67603, y16+1:1517.76345, y17+1:1631.80351, y18+1:1730…	[b4+1:0.00021, b5+1:-0.00015, b6+1:-0.00015, b7+1:0.00158, b8+1:-0.00123, b9+1:0.00087, b10+1:0.01082, b11+1:0.00106];[y3+1:0.00255, y4+1:0.00020, y5+1:-0.00090, y6+1:-0.00113, y7+1:-0.00049, y8+1:-0.00004, y9+1:-0.00089, y10+1:0.00390, y11+1:-0.00122, y12+1:0.00040, y13+1:0.00071, y14+1:0.00126, y15+1:0.00064, y16+1:0.00400, y17+1:0.00113, y18+1:0.00463, y19+1:0.01568, y20+1:0.01491]	[b4+1:0.51, b5+1:-0.32, b6+1:-0.26, b7+1:2.30, b8+1:-1.53, b9+1:0.97, b10+1:10.66, b11+1:0.94];[y3+1:7.67, y4+1:0.51, y5+1:-1.67, y6+1:-1.87, y7+1:-0.74, y8+1:-0.05, y9+1:-1.07, y10+1:4.05, y11+1:-1.17, y12+1:0.37, y13+1:0.59, y14+1:0.97, y15+1:0.46, y16+1:2.64, y17+1:0.69, y18+1:2.68, y19+1:8.50, y20+1:7.67]	[b4+1:35244, b5+1:66387, b6+1:176495, b7+1:122112, b8+1:60929, b9+1:110557, b10+1:52359, b11+1:152049];[y3+1:34472, y4+1:128373, y5+1:127422, y6+1:51778, y7+1:122849, y8+1:438110, y9+1:219034, y10+1:103351, y11+1:40388, y12+1:160364, y13+1:78419, y14+1:54565, y15+1:1650609, y16+1:169852, y17+1:287815, y18+1:103364, y19+1:165345, y20+1:100379]	26			158	0	0
40363	118.291	200	19989038	40354	3	1011.86	3032.55	26.301	21.301	0	YAAISQDNGLVPIVEPEILLDGEHGIDR	YAAISQDNGLVPIVEPEILLDGEHGIDR	YAAISQDNGLVPIVEPEILLDGEHGIDR	1				0	0	3032.55	0.00014	0.05	Q40677	Fructose-bisphosphate aldolase, chloroplastic	primary:ALDP	Oryza sativa subsp. japonica OX=39947				N	N	full	[201 to 228]	R	T			T	[b2+1, b3+1, b4+1, b5+1, b6+1, b7+1, b8+1, b9+1, b10+1, b11+1];[y2+1, y4+1, y5+1, y6+1, y7+1, y8+1, y9+1, y10+1, y11+1, y12+1, y13+1, y14+1, y15+1, y16+1, y17+1, y18+1]	[b2+1:235.10774, b3+1:306.14481, b4+1:419.22778, b5+1:506.25797, b6+1:634.31868, b7+1:749.34195, b8+1:863.39812, b9+1:920.40948, b10+1:1033.49891, b11+1:1132.56350];[y2+1:290.14561, y4+1:460.25079, y5+1:597.31624, y6+1:726.35288, y7+1:783.37412, y8+1:898.40008, y9+1:1011.48212, y10+1:1124.56997, y11+1:1237.64933, y12+1:1366.70476, y13+1:1463.74982, y14+1:1592.79024, y15+1:1691.86154, y16+1:1804.9…	[b2+1:0.00002, b3+1:-0.00002, b4+1:-0.00112, b5+1:-0.00296, b6+1:-0.00082, b7+1:-0.00449, b8+1:0.00875, b9+1:-0.00136, b10+1:0.00401, b11+1:0.00018];[y2+1:-0.00029, y4+1:-0.00063, y5+1:0.00590, y6+1:-0.00005, y7+1:-0.00027, y8+1:-0.00126, y9+1:-0.00327, y10+1:0.00051, y11+1:-0.00420, y12+1:0.00864, y13+1:0.00094, y14+1:-0.00123, y15+1:0.00165, y16+1:-0.01550, y17+1:0.01244, y18+1:0.02362]	[b2+1:0.10, b3+1:-0.06, b4+1:-2.68, b5+1:-5.85, b6+1:-1.29, b7+1:-6.00, b8+1:10.14, b9+1:-1.48, b10+1:3.88, b11+1:0.16];[y2+1:-1.00, y4+1:-1.38, y5+1:9.90, y6+1:-0.07, y7+1:-0.34, y8+1:-1.40, y9+1:-3.24, y10+1:0.45, y11+1:-3.40, y12+1:6.33, y13+1:0.64, y14+1:-0.78, y15+1:0.98, y16+1:-8.59, y17+1:6.54, y18+1:11.81]	[b2+1:605484, b3+1:862331, b4+1:81819, b5+1:37897, b6+1:24299, b7+1:35511, b8+1:22291, b9+1:55176, b10+1:74117, b11+1:151568];[y2+1:49783, y4+1:133610, y5+1:166874, y6+1:23066, y7+1:528652, y8+1:277692, y9+1:345272, y10+1:282675, y11+1:124089, y12+1:57154, y13+1:967335, y14+1:243280, y15+1:170915, y16+1:37472, y17+1:620589, y18+1:38351]	26			159	0	0
43262	111.717	200	2.84611e+06	43256	3	1147.57	3439.69	26.3	21.3	0	VGGGPLGEGLDPIYPGGAFDPLGLADDPDAFAELK	VGGGPLGEGLDPIYPGGAFDPLGLADDPDAFAELK	VGGGPLGEGLDPIYPGGAFDPLGLADDPDAFAELK	1				0	0	3439.68	0.00615	1.79	14582108							N	N	full	[156 to 190]	R	V			T	[b6+1, b8+1, b9+1, b10+1, b11+1, b12+1, b13+1, b14+1, b18+1, b20+1];[y2+1, y3+1, y4+1, y5+1, y6+1, y7+1, y8+1, y9+1, y10+1, y11+1, y12+1, y13+1, y14+1, y15+2, y16+1, y21+2]	[b6+1:481.27696, b8+1:667.34343, b9+1:724.36522, b10+1:837.44248, b11+1:952.47408, b12+1:1049.51966, b13+1:1162.61157, b14+1:1325.67723, b18+1:1607.80476, b20+1:1869.88273];[y2+1:260.19693, y3+1:389.23909, y4+1:460.27662, y5+1:607.34637, y6+1:678.38164, y7+1:793.41715, y8+1:890.46182, y9+1:1005.49123, y10+1:1120.51489, y11+1:1191.55297, y12+1:1304.63487, y13+1:1361.65635, y14+1:1474.73043, y15+2:…	[b6+1:0.00005, b8+1:0.00247, b9+1:0.00279, b10+1:-0.00402, b11+1:0.00064, b12+1:-0.00654, b13+1:0.00131, b14+1:0.00363, b18+1:-0.00164, b20+1:-0.01902];[y2+1:0.00006, y3+1:-0.00037, y4+1:0.00005, y5+1:0.00138, y6+1:-0.00046, y7+1:0.00811, y8+1:0.00001, y9+1:0.00247, y10+1:-0.00080, y11+1:0.00016, y12+1:-0.00200, y13+1:-0.00199, y14+1:-0.01197, y15+2:0.00244, y16+1:0.00510, y21+2:-0.00544]	[b6+1:0.10, b8+1:3.70, b9+1:3.85, b10+1:-4.80, b11+1:0.68, b12+1:-6.24, b13+1:1.12, b14+1:2.74, b18+1:-1.02, b20+1:-10.18];[y2+1:0.25, y3+1:-0.95, y4+1:0.10, y5+1:2.28, y6+1:-0.68, y7+1:10.23, y8+1:0.01, y9+1:2.46, y10+1:-0.72, y11+1:0.14, y12+1:-1.54, y13+1:-1.46, y14+1:-8.12, y15+2:1.56, y16+1:3.03, y21+2:-2.57]	[b6+1:12060, b8+1:19423, b9+1:5908, b10+1:18181, b11+1:59037, b12+1:3731, b13+1:42305, b14+1:87935, b18+1:4891, b20+1:8503];[y2+1:31375, y3+1:13274, y4+1:38593, y5+1:26578, y6+1:30963, y7+1:5767, y8+1:149234, y9+1:33332, y10+1:52873, y11+1:75605, y12+1:26811, y13+1:59714, y14+1:9748, y15+2:12673, y16+1:12034, y21+2:12213]	26			160	0	0
41962	109.916	200	21280932	41956	2	1086.58	2171.15	26.291	20.256	0	EAPAFVEQATEQQILVTGIK	EAPAFVEQATEQQILVTGIK	EAPAFVEQATEQQILVTGIK	1				0	0	2171.15	0.004	1.84	P19023	ATP synthase subunit beta, mitochondrial	primary:ATPB	Zea mays OX=4577				N	N	full	[191 to 210]	R	V			T	[b2+1, b3+1, b4+1, b5+1, b6+1, b7+1, b8+1, b9+1, b14+1];[y2+1, y3+1, y4+1, y5+1, y6+1, y7+1, y8+1, y9+1, y10+1, y11+1, y12+1, y13+1, y14+1, y15+1, y16+1, y17+1, y18+2]	[b2+1:201.08682, b3+1:298.13953, b4+1:369.17798, b5+1:516.24042, b6+1:615.31250, b7+1:744.36334, b8+1:872.41156, b9+1:943.44910, b14+1:1542.75586];[y2+1:260.19614, y3+1:317.21802, y4+1:418.26593, y5+1:517.33551, y6+1:630.41876, y7+1:743.50330, y8+1:871.56384, y9+1:999.62079, y10+1:1128.66650, y11+1:1229.71204, y12+1:1300.74756, y13+1:1428.80725, y14+1:1557.84912, y15+1:1656.91724, y16+1:1803.9816…	[b2+1:-0.00016, b3+1:-0.00022, b4+1:0.00112, b5+1:-0.00486, b6+1:-0.00119, b7+1:0.00706, b8+1:-0.00330, b9+1:-0.00288, b14+1:0.01240];[y2+1:-0.00073, y3+1:-0.00031, y4+1:-0.00008, y5+1:0.00109, y6+1:0.00027, y7+1:0.00074, y8+1:0.00271, y9+1:0.00108, y10+1:0.00420, y11+1:0.00206, y12+1:0.00047, y13+1:0.00158, y14+1:0.00086, y15+1:0.00056, y16+1:-0.00340, y17+1:0.00294, y18+2:-0.01047]	[b2+1:-0.80, b3+1:-0.74, b4+1:3.04, b5+1:-9.43, b6+1:-1.93, b7+1:9.50, b8+1:-3.79, b9+1:-3.05, b14+1:8.04];[y2+1:-2.82, y3+1:-0.99, y4+1:-0.19, y5+1:2.10, y6+1:0.44, y7+1:1.00, y8+1:3.12, y9+1:1.08, y10+1:3.73, y11+1:1.68, y12+1:0.36, y13+1:1.11, y14+1:0.55, y15+1:0.34, y16+1:-1.89, y17+1:1.57, y18+2:-5.31]	[b2+1:110850, b3+1:104512, b4+1:157786, b5+1:223243, b6+1:219762, b7+1:89811, b8+1:58841, b9+1:66096, b14+1:25132];[y2+1:49766, y3+1:254034, y4+1:680427, y5+1:373807, y6+1:419559, y7+1:154955, y8+1:161306, y9+1:231716, y10+1:239986, y11+1:594543, y12+1:553479, y13+1:317424, y14+1:662062, y15+1:288700, y16+1:97263, y17+1:28592, y18+2:37665]	26			161	0	0
39458	116.958	200	5591255	39444	2	952.98	1903.95	26.285	20.273	0	DSTTLIADAASKDELQAR	DSTTLIADAASKDELQAR	DSTTLIADAASKDELQAR	1				0	1	1903.95	-0.00232	-1.22	000336F|P21238	|Chaperonin 60 subunit alpha 1, chloroplastic	|primary:CPN60A1	|Arabidopsis thaliana OX=3702				N	N	full	[60 to 77]|[372 to 389]	K	V|I			T	[b2+1, b3+1, b4+1, b5+1, b6+1, b7+1, b8+1, b9+1, b10+1, b13+1, b14+1];[y1+1, y2+1, y3+1, y4+1, y5+1, y6+1, y7+1, y8+1, y9+1, y10+1, y11+1, y12+1, y13+1, y14+1, y15+1]	[b2+1:203.06684, b3+1:304.11300, b4+1:405.16139, b5+1:518.24545, b6+1:631.33031, b7+1:702.35877, b8+1:817.40108, b9+1:888.44358, b10+1:959.46684, b13+1:1289.61461, b14+1:1418.66517];[y1+1:175.11935, y2+1:246.15591, y3+1:374.21448, y4+1:487.29922, y5+1:616.34093, y6+1:731.36823, y7+1:859.46091, y8+1:946.49547, y9+1:1017.53302, y10+1:1088.57111, y11+1:1203.59616, y12+1:1274.63377, y13+1:1387.71997,…	[b2+1:0.00059, b3+1:-0.00093, b4+1:-0.00022, b5+1:-0.00022, b6+1:0.00058, b7+1:-0.00808, b8+1:0.00729, b9+1:0.01267, b10+1:-0.00117, b13+1:-0.00734, b14+1:0.00062];[y1+1:0.00040, y2+1:-0.00015, y3+1:-0.00016, y4+1:0.00051, y5+1:-0.00037, y6+1:-0.00001, y7+1:-0.00230, y8+1:0.00023, y9+1:0.00067, y10+1:0.00165, y11+1:-0.00025, y12+1:0.00025, y13+1:0.00239, y14+1:-0.00243, y15+1:-0.01396]	[b2+1:2.92, b3+1:-3.06, b4+1:-0.54, b5+1:-0.42, b6+1:0.92, b7+1:-11.52, b8+1:8.93, b9+1:14.28, b10+1:-1.22, b13+1:-5.70, b14+1:0.44];[y1+1:2.31, y2+1:-0.63, y3+1:-0.43, y4+1:1.05, y5+1:-0.60, y6+1:-0.02, y7+1:-2.68, y8+1:0.25, y9+1:0.66, y10+1:1.52, y11+1:-0.20, y12+1:0.20, y13+1:1.72, y14+1:-1.62, y15+1:-8.72]	[b2+1:21241, b3+1:10277, b4+1:52131, b5+1:89258, b6+1:28272, b7+1:12252, b8+1:10723, b9+1:13302, b10+1:5685, b13+1:9537, b14+1:9652];[y1+1:41096, y2+1:18660, y3+1:14591, y4+1:38949, y5+1:76549, y6+1:47797, y7+1:33635, y8+1:103613, y9+1:102804, y10+1:138757, y11+1:150844, y12+1:339683, y13+1:172529, y14+1:41688, y15+1:11298]	26			162	0	0
41421	108.931	200	15424116	41406	2	980.53	1959.05	26.285	4.03	0	SAASSIKGVNFNLASGLPGK	SAASSIK[Common Biological:Acetylation on K]GVNFNLASGLPGK	SAASSIK[Common Biological:Acetylation on K]GVNFNLASGLPGK	1	Acetylation on K	C2H2O	C2H2O	1	1	1959.04	0.00356	1.82	000147F|000175F|92017							N	N	full	[89 to 108]	K	C			T	[b2+1, b3+1, b4+1, b5+1, b6+1, b7+1, b8+1, b9+1, b10+1, b11+1, b13+1];[y1+1, y2+1, y3+1, y4+1, y6+1, y7+1, y8+1, y9+1, y10+1, y11+1, y12+1, y13+1, y14+1, y15+1, y16+1]	[b2+1:159.07642, b3+1:230.11358, b4+1:317.14554, b5+1:404.17769, b6+1:517.25856, b7+1:687.37132, b8+1:744.38765, b9+1:843.45192, b10+1:957.48646, b11+1:1104.57275, b13+1:1331.68712];[y1+1:147.11273, y2+1:204.13419, y3+1:301.18690, y4+1:414.27372, y6+1:558.32507, y7+1:629.36275, y8+1:742.44276, y9+1:856.48902, y10+1:1003.55614, y11+1:1117.60033, y12+1:1216.66924, y13+1:1273.69082, y14+1:1443.79509…	[b2+1:0.00000, b3+1:0.00005, b4+1:-0.00002, b5+1:0.00010, b6+1:-0.00309, b7+1:0.00414, b8+1:-0.00100, b9+1:-0.00514, b10+1:-0.01352, b11+1:0.00435, b13+1:-0.00827];[y1+1:-0.00008, y2+1:-0.00007, y3+1:-0.00013, y4+1:0.00263, y6+1:0.00048, y7+1:0.00104, y8+1:-0.00300, y9+1:0.00033, y10+1:-0.00097, y11+1:0.00029, y12+1:0.00079, y13+1:0.00090, y14+1:-0.00035, y15+1:0.00085, y16+1:-0.00168]	[b2+1:0.00, b3+1:0.21, b4+1:-0.05, b5+1:0.25, b6+1:-5.99, b7+1:6.03, b8+1:-1.34, b9+1:-6.10, b10+1:-14.14, b11+1:3.94, b13+1:-6.21];[y1+1:-0.53, y2+1:-0.36, y3+1:-0.42, y4+1:6.36, y6+1:0.86, y7+1:1.66, y8+1:-4.05, y9+1:0.39, y10+1:-0.96, y11+1:0.26, y12+1:0.65, y13+1:0.71, y14+1:-0.24, y15+1:0.55, y16+1:-1.03]	[b2+1:170618, b3+1:153641, b4+1:69205, b5+1:64331, b6+1:46533, b7+1:42789, b8+1:28375, b9+1:42254, b10+1:33722, b11+1:23371, b13+1:17323];[y1+1:128089, y2+1:195337, y3+1:1343725, y4+1:65182, y6+1:214342, y7+1:171196, y8+1:95931, y9+1:115084, y10+1:104995, y11+1:282778, y12+1:85722, y13+1:512541, y14+1:299067, y15+1:46908, y16+1:37503]	26			163	0	0
38208	114.827	200	4.08373e+06	38196	2	1203.05	2404.08	26.281	21.281	0	QDISSFESGDIYDQADAAGFIR	QDISSFESGDIYDQADAAGFIR	QDISSFESGDIYDQADAAGFIR	1				0	0	2404.08	-0.00148	-0.62	000083F|000188F							N	N	full	[158 to 179]	R	L			T	[b2+1, b3+1, b4+1, b5+1, b6+1, b7+1, b10+1];[y1+1, y2+1, y3+1, y4+1, y5+1, y6+1, y7+1, y8+1, y9+1, y10+1, y11+1, y12+1, y13+1, y14+1, y15+1, y16+1, y17+1, y18+1, y19+1]	[b2+1:244.09269, b3+1:357.17629, b4+1:444.20915, b5+1:531.24286, b6+1:678.31235, b7+1:807.35804, b10+1:1066.43958];[y1+1:175.11891, y2+1:288.20255, y3+1:435.27101, y4+1:492.29201, y5+1:563.33192, y6+1:634.36770, y7+1:749.39495, y8+1:820.43000, y9+1:948.48978, y10+1:1063.51453, y11+1:1226.57951, y12+1:1339.66095, y13+1:1454.69077, y14+1:1511.71471, y15+1:1598.74683, y16+1:1727.79386, y17+1:1874.88…	[b2+1:-0.00010, b3+1:-0.00057, b4+1:0.00026, b5+1:0.00194, b6+1:0.00302, b7+1:0.00611, b10+1:0.00722];[y1+1:-0.00005, y2+1:-0.00047, y3+1:-0.00042, y4+1:-0.00088, y5+1:0.00191, y6+1:0.00058, y7+1:0.00088, y8+1:-0.00118, y9+1:0.00003, y10+1:-0.00217, y11+1:-0.00052, y12+1:-0.00314, y13+1:-0.00027, y14+1:0.00221, y15+1:0.00230, y16+1:0.00674, y17+1:0.02503, y18+1:0.02354, y19+1:0.00496]	[b2+1:-0.43, b3+1:-1.60, b4+1:0.58, b5+1:3.66, b6+1:4.46, b7+1:7.58, b10+1:6.77];[y1+1:-0.26, y2+1:-1.62, y3+1:-0.98, y4+1:-1.79, y5+1:3.40, y6+1:0.91, y7+1:1.18, y8+1:-1.44, y9+1:0.03, y10+1:-2.04, y11+1:-0.42, y12+1:-2.34, y13+1:-0.18, y14+1:1.46, y15+1:1.44, y16+1:3.90, y17+1:13.36, y18+1:12.00, y19+1:2.42]	[b2+1:86452, b3+1:56253, b4+1:12329, b5+1:6327, b6+1:6845, b7+1:6763, b10+1:6736];[y1+1:42192, y2+1:22065, y3+1:14747, y4+1:50805, y5+1:30019, y6+1:106690, y7+1:37356, y8+1:38875, y9+1:77642, y10+1:72887, y11+1:113612, y12+1:52016, y13+1:22953, y14+1:58048, y15+1:89843, y16+1:50446, y17+1:27915, y18+1:25027, y19+1:34642]	26			164	0	0
36161	118.683	200	55932684	36148	3	1104.21	3309.61	26.268	21.268	0	AEGPASVLAIGTANPENILIQDEFPDYYFR	AEGPASVLAIGTANPENILIQDEFPDYYFR	AEGPASVLAIGTANPENILIQDEFPDYYFR	1				0	0	3309.62	-0.0078	-2.36	F1LKH6|F1LKH7	Polyketide synthase 1|Polyketide synthase 2	primary:PKSG1|primary:PKSG2	Cannabis sativa OX=3483				N	N	full	[6 to 35]	R	V			T	[b3+1, b4+1, b5+1, b6+1, b7+1, b8+1, b9+1, b10+1, b11+1, b12+1, b17+1, b18+2];[y2+1, y3+1, y4+1, y5+1, y6+1, y7+1, y8+1, y9+1, y10+1, y11+1, y12+1, y13+1, y14+1, y16+1]	[b3+1:258.10817, b4+1:355.16042, b5+1:426.19592, b6+1:513.22842, b7+1:612.29770, b8+1:725.38212, b9+1:796.41881, b10+1:909.50237, b11+1:966.52386, b12+1:1067.57001, b17+1:1592.80075, b18+2:853.44060];[y2+1:322.18709, y3+1:485.24960, y4+1:648.31302, y5+1:763.33506, y6+1:860.39244, y7+1:1007.46112, y8+1:1136.50116, y9+1:1251.53132, y10+1:1379.58968, y11+1:1492.67428, y12+1:1605.75827, y13+1:1718.84…	[b3+1:-0.00028, b4+1:-0.00079, b5+1:-0.00241, b6+1:-0.00193, b7+1:-0.00106, b8+1:-0.00071, b9+1:-0.00114, b10+1:-0.00164, b11+1:-0.00161, b12+1:-0.00315, b17+1:0.00927, b18+2:-0.00162];[y2+1:-0.00028, y3+1:-0.00109, y4+1:-0.00100, y5+1:-0.00590, y6+1:-0.00129, y7+1:-0.00103, y8+1:-0.00358, y9+1:-0.00036, y10+1:-0.00058, y11+1:-0.00004, y12+1:-0.00012, y13+1:0.00274, y14+1:0.01927, y16+1:0.00400]	[b3+1:-1.08, b4+1:-2.23, b5+1:-5.66, b6+1:-3.77, b7+1:-1.74, b8+1:-0.98, b9+1:-1.43, b10+1:-1.80, b11+1:-1.67, b12+1:-2.95, b17+1:5.82, b18+2:-0.95];[y2+1:-0.86, y3+1:-2.26, y4+1:-1.54, y5+1:-7.74, y6+1:-1.50, y7+1:-1.02, y8+1:-3.15, y9+1:-0.29, y10+1:-0.42, y11+1:-0.03, y12+1:-0.07, y13+1:1.59, y14+1:10.52, y16+1:1.94]	[b3+1:71729, b4+1:70639, b5+1:156346, b6+1:122481, b7+1:272530, b8+1:430167, b9+1:626227, b10+1:835165, b11+1:137622, b12+1:92475, b17+1:75248, b18+2:191786];[y2+1:379565, y3+1:554584, y4+1:1120645, y5+1:175366, y6+1:2359795, y7+1:1162130, y8+1:786712, y9+1:1188020, y10+1:1580729, y11+1:1222117, y12+1:964775, y13+1:133036, y14+1:145274, y16+1:124561]	26			165	0	0
40825	107.881	200	4.10764e+06	40808	2	1323.14	2644.26	26.268	9.073	1|1|0|1|0|0|0|0|0|0|0|0	LTLTEFETESSIENVSAGNYPQSK	LTLTEFETESSIENVSAGNYPQSK	LTLTEFETESSIENVSAGNYPQSK	1				0	0	2643.26	1.00889	381.69	000159F							N	N	full	[44 to 67]	K	D			T	[b2+1, b4+1, b5+1, b6+1, b7+1, b9+1, b13+1, b15+1];[y2+1, y3+1, y4+1, y5+1, y6+1, y7+1, y8+1, y9+1, y10+1, y11+1, y12+1, y13+1, y14+1, y15+1, y16+1, y17+1, y19+1, y20+1]	[b2+1:215.13914, b4+1:429.27019, b5+1:558.31592, b6+1:705.37923, b7+1:834.42600, b9+1:1064.52588, b13+1:1480.70036, b15+1:1693.80390];[y2+1:234.14482, y3+1:362.20405, y4+1:459.25649, y5+1:622.32020, y6+1:736.36532, y7+1:793.38400, y8+1:864.42112, y9+1:951.45280, y10+1:1050.52111, y11+1:1164.56568, y12+1:1293.61184, y13+1:1406.68680, y14+1:1493.72319, y15+1:1580.75530, y16+1:1709.78571, y17+1:1810…	[b2+1:0.00012, b4+1:-0.00057, b5+1:0.00256, b6+1:-0.00254, b7+1:0.00163, b9+1:0.01124, b13+1:-0.00499, b15+1:-0.01279];[y2+1:-0.00002, y3+1:0.00064, y4+1:0.00032, y5+1:0.00070, y6+1:0.00289, y7+1:0.00011, y8+1:0.00011, y9+1:-0.00023, y10+1:-0.00034, y11+1:0.00130, y12+1:0.00487, y13+1:-0.00423, y14+1:0.00013, y15+1:0.00021, y16+1:-0.01197, y17+1:0.02044, y19+1:0.00138, y20+1:-0.00702]	[b2+1:0.56, b4+1:-1.34, b5+1:4.60, b6+1:-3.61, b7+1:1.96, b9+1:10.57, b13+1:-3.37, b15+1:-7.55];[y2+1:-0.07, y3+1:1.77, y4+1:0.69, y5+1:1.12, y6+1:3.93, y7+1:0.13, y8+1:0.13, y9+1:-0.24, y10+1:-0.32, y11+1:1.12, y12+1:3.77, y13+1:-3.01, y14+1:0.08, y15+1:0.13, y16+1:-7.01, y17+1:11.29, y19+1:0.66, y20+1:-3.17]	[b2+1:36165, b4+1:11785, b5+1:16049, b6+1:9856, b7+1:11805, b9+1:9156, b13+1:6255, b15+1:9224];[y2+1:29931, y3+1:8895, y4+1:262736, y5+1:55075, y6+1:15686, y7+1:88741, y8+1:48184, y9+1:134630, y10+1:33008, y11+1:42798, y12+1:65959, y13+1:31732, y14+1:33149, y15+1:57160, y16+1:26012, y17+1:32693, y19+1:16054, y20+1:6342]	26			166	0	0
39455	119.602	200	5716714	39451	2	1012.05	2022.08	26.265	18.179	0	EITLGFVDLLRDDFIEK	EITLGFVDLLRDDFIEK	EITLGFVDLLRDDFIEK	1				0	1	2022.07	0.00878	4.34	000015F|000514F|000559F|000563F|000564F|000572F							N	N	full	[348 to 364]	R	D			T	[b2+1, b3+1, b4+1, b5+1, b6+1, b8+1, b12+1, b13+1, b14+1, b15+1, b16+1];[y1+1, y2+1, y3+1, y4+1, y5+1, y6+1, y7+1, y8+1, y9+1, y10+1, y11+1, y12+1, y13+1, y14+2, y15+1]	[b2+1:243.13378, b3+1:344.18189, b4+1:457.26533, b5+1:514.28706, b6+1:661.35573, b8+1:875.44234, b12+1:1372.74747, b13+1:1487.77482, b14+1:1634.84086, b15+1:1747.92900, b16+1:1876.98662];[y1+1:147.11270, y2+1:276.15595, y3+1:389.23881, y4+1:536.30751, y5+1:651.33284, y6+1:766.36263, y7+1:922.45797, y8+1:1035.56106, y9+1:1148.63516, y10+1:1263.66116, y11+1:1362.73477, y12+1:1509.79020, y13+1:1566.…	[b2+1:-0.00015, b3+1:0.00028, b4+1:-0.00035, b5+1:-0.00008, b6+1:0.00018, b8+1:-0.00857, b12+1:0.00038, b13+1:0.00078, b14+1:-0.00159, b15+1:0.00248, b16+1:0.01751];[y1+1:-0.00010, y2+1:0.00055, y3+1:-0.00065, y4+1:-0.00037, y5+1:-0.00198, y6+1:0.00087, y7+1:-0.00490, y8+1:0.01412, y9+1:0.00416, y10+1:0.00322, y11+1:0.00842, y12+1:-0.00457, y13+1:0.00045, y14+2:-0.00043, y15+1:0.00934]	[b2+1:-0.64, b3+1:0.82, b4+1:-0.76, b5+1:-0.15, b6+1:0.27, b8+1:-9.80, b12+1:0.27, b13+1:0.52, b14+1:-0.97, b15+1:1.42, b16+1:9.33];[y1+1:-0.68, y2+1:2.01, y3+1:-1.68, y4+1:-0.69, y5+1:-3.04, y6+1:1.13, y7+1:-5.32, y8+1:13.65, y9+1:3.62, y10+1:2.55, y11+1:6.18, y12+1:-3.03, y13+1:0.29, y14+2:-0.26, y15+1:5.25]	[b2+1:112118, b3+1:117162, b4+1:10854, b5+1:22355, b6+1:14562, b8+1:14617, b12+1:20816, b13+1:77955, b14+1:60869, b15+1:53491, b16+1:38210];[y1+1:108844, y2+1:119059, y3+1:39836, y4+1:67745, y5+1:24931, y6+1:11879, y7+1:30311, y8+1:25265, y9+1:74834, y10+1:96652, y11+1:77509, y12+1:62943, y13+1:186340, y14+2:10040, y15+1:36161]	26			167	0	0
41248	108.641	200	3.31613e+06	41224	3	989.151	2964.43	26.26	21.168	1|1|0	AISVSPEVFQVDESGDGGVIVDCGTAVTR	AISVSPEVFQVDESGDGGVIVDC[Common Fixed:Carbamidomethyl on C]GTAVTR	AISVSPEVFQVDESGDGGVIVDCGTAVTR	1	Carbamidomethyl on C	C2H3NO	C2H3NO	0	0	2963.42	1.01397	342.16	110158							N	N	full	[382 to 410]	K	L			T	[b3+1, b4+1, b5+1, b7+1, b8+1, b9+1, b10+1, b11+1, b16+1, b18+1];[y2+1, y4+1, y5+1, y6+1, y7+1, y8+1, y9+1, y10+1, y11+1, y12+1, y13+1, y14+1, y15+1, y16+1, y17+1, y18+1]	[b3+1:272.16033, b4+1:371.22866, b5+1:458.26099, b7+1:684.35042, b8+1:783.42421, b9+1:930.49828, b10+1:1058.54953, b11+1:1157.62076, b16+1:1660.77842, b18+1:1774.81595];[y2+1:276.16704, y4+1:446.27238, y5+1:547.32029, y6+1:604.34149, y7+1:764.37143, y8+1:879.39791, y9+1:978.46609, y10+1:1091.55037, y11+1:1190.61965, y12+1:1247.64464, y13+1:1304.65522, y14+1:1419.67993, y15+1:1476.72262, y16+1:156…	[b3+1:-0.00015, b4+1:-0.00024, b5+1:0.00006, b7+1:-0.00586, b8+1:-0.00048, b9+1:0.00517, b10+1:-0.00215, b11+1:0.00066, b16+1:0.00835, b18+1:0.00295];[y2+1:0.00041, y4+1:0.00022, y5+1:0.00045, y6+1:0.00019, y7+1:-0.00052, y8+1:-0.00098, y9+1:-0.00122, y10+1:-0.00100, y11+1:-0.00014, y12+1:0.00339, y13+1:-0.00749, y14+1:-0.00972, y15+1:0.01150, y16+1:-0.00129, y17+1:0.00414, y18+1:-0.01543]	[b3+1:-0.57, b4+1:-0.64, b5+1:0.13, b7+1:-8.58, b8+1:-0.62, b9+1:5.56, b10+1:-2.04, b11+1:0.57, b16+1:5.03, b18+1:1.66];[y2+1:1.49, y4+1:0.49, y5+1:0.83, y6+1:0.32, y7+1:-0.68, y8+1:-1.12, y9+1:-1.25, y10+1:-0.92, y11+1:-0.12, y12+1:2.72, y13+1:-5.75, y14+1:-6.85, y15+1:7.80, y16+1:-0.82, y17+1:2.45, y18+1:-8.54]	[b3+1:20373, b4+1:6352, b5+1:23974, b7+1:8111, b8+1:12640, b9+1:6317, b10+1:7966, b11+1:8752, b16+1:6667, b18+1:6277];[y2+1:42552, y4+1:27060, y5+1:10610, y6+1:33627, y7+1:76879, y8+1:131252, y9+1:148455, y10+1:172828, y11+1:19731, y12+1:16781, y13+1:23211, y14+1:8958, y15+1:14596, y16+1:13214, y17+1:5952, y18+1:7487]	26			168	0	0
41294	108.72	200	10590348	41276	2	1269.62	2537.23	26.255	1.001	1|1|0|0|1|1|1|1|1|0|0|0|0|0|0|1|1|0|0|1|1|1|1|1|0|0|0|0|0|0	ISMPEEDLLNAPGETYAVTLTEK	ISM[Common Variable:Oxidation on M]PEEDLLNAPGETYAVTLTEK	ISMPEEDLLNAPGETYAVTLTEK	1	Oxidation on M	O	O	1	0	2536.23	1.00686	396.99	000015F|1098							N	N	full	[149 to 171]	K	G			T	[b2+1, b3+1, b5+1, b6+1, b7+1, b8+1, b9+1, b10+1, b11+1];[y2+1, y3+1, y4+1, y5+1, y7+1, y8+1, y9+1, y10+1, y11+1, y12+1, y13+1, y14+1, y15+1, y16+1, y17+1, y18+1, y20+1]	[b2+1:201.12373, b3+1:348.15829, b5+1:574.24866, b6+1:703.29802, b7+1:818.31992, b8+1:931.40640, b9+1:1044.49068, b10+1:1158.54237, b11+1:1229.57370];[y2+1:276.15507, y3+1:377.20307, y4+1:490.28854, y5+1:591.33587, y7+1:761.44185, y8+1:924.50827, y9+1:1025.55148, y10+1:1154.59169, y11+1:1211.59788, y12+1:1308.66898, y13+1:1379.70483, y14+1:1493.75102, y15+1:1606.83310, y16+1:1719.91653, y17+1:183…	[b2+1:0.00036, b3+1:-0.00048, b5+1:-0.00546, b6+1:0.00130, b7+1:-0.00374, b8+1:-0.00132, b9+1:-0.00111, b10+1:0.00765, b11+1:0.00186];[y2+1:-0.00033, y3+1:0.00000, y4+1:0.00140, y5+1:0.00106, y7+1:0.00150, y8+1:0.00460, y9+1:0.00013, y10+1:-0.00226, y11+1:-0.01753, y12+1:0.00081, y13+1:-0.00046, y14+1:0.00281, y15+1:0.00082, y16+1:0.00019, y17+1:0.00979, y18+1:0.02327, y20+1:0.01603]	[b2+1:1.80, b3+1:-1.38, b5+1:-9.53, b6+1:1.86, b7+1:-4.57, b8+1:-1.42, b9+1:-1.06, b10+1:6.61, b11+1:1.52];[y2+1:-1.19, y3+1:-0.01, y4+1:2.87, y5+1:1.79, y7+1:1.97, y8+1:4.98, y9+1:0.13, y10+1:-1.96, y11+1:-14.48, y12+1:0.62, y13+1:-0.33, y14+1:1.88, y15+1:0.51, y16+1:0.11, y17+1:5.34, y18+1:11.85, y20+1:7.32]	[b2+1:14465, b3+1:35019, b5+1:21047, b6+1:30608, b7+1:69676, b8+1:83882, b9+1:34436, b10+1:20062, b11+1:76799];[y2+1:33631, y3+1:115327, y4+1:58804, y5+1:235585, y7+1:81574, y8+1:45913, y9+1:64533, y10+1:16659, y11+1:59573, y12+1:787589, y13+1:242124, y14+1:292230, y15+1:135302, y16+1:51029, y17+1:37662, y18+1:25759, y20+1:35034]	26			169	0	0
41959	109.913	200	3.71739e+06	41956	3	1291.63	3871.88	26.254	1.003	0|0|0|1|1|1|1|1|1|1|1|1|1|1|1|1|1|1|1|0|0|0|0	VTPQPGVPPEEAGGAVAAESSTGTWTTVWTDGLTSLDR	VTPQPGVPPEEAGGAV[Less Common:Oxidation on V]AAESSTGTWTTVW[Less Common:Oxidation on W]TDGLTSLDR	VTPQPGVPPEEAGGAV[Less Common:Oxidation on V]AAESSTGTWTTVW[Less Common:Oxidation on W]TDGLTSLDR	1	Oxidation on V Oxidation on W	O2	O2	2	0	3871.84	0.04091	10.56	P28417	Ribulose bisphosphate carboxylase large chain (Fragment)	primary:rbcL	Pelargonium grandiflorum OX=4029				N	N	full	[33 to 70]	R	Y			T	[b4+1, b6+1, b7+1, b8+1, b11+1, b12+1, b16+1];[y2+1, y3+1, y4+1, y5+1, y6+1, y7+1, y8+1, y9+1, y10+1, y11+1, y12+1, y13+1, y14+1, y15+1, y16+1, y18+1, y19+1, y20+1, y22+1]	[b4+1:426.23067, b6+1:580.30900, b7+1:679.37736, b8+1:776.43216, b11+1:1131.55623, b12+1:1202.59493, b16+1:1502.74225];[y2+1:290.14571, y3+1:403.23082, y4+1:490.26225, y5+1:591.30937, y6+1:704.39664, y7+1:761.41495, y8+1:876.44589, y9+1:977.48928, y10+1:1179.56624, y11+1:1278.63008, y12+1:1379.68000, y13+1:1480.73127, y14+1:1666.80548, y15+1:1767.84430, y16+1:1824.88165, y18+1:2012.93938, y19+1:2…	[b4+1:-0.00404, b6+1:0.00006, b7+1:0.00000, b8+1:0.00205, b11+1:-0.01183, b12+1:-0.01025, b16+1:-0.00629];[y2+1:-0.00018, y3+1:0.00086, y4+1:0.00026, y5+1:-0.00030, y6+1:0.00291, y7+1:-0.00024, y8+1:0.00375, y9+1:-0.00053, y10+1:0.00220, y11+1:-0.00238, y12+1:-0.00013, y13+1:0.00346, y14+1:-0.00165, y15+1:-0.01051, y16+1:0.00538, y18+1:-0.01660, y19+1:-0.00029, y20+1:0.00423, y22+1:0.02033]	[b4+1:-9.51, b6+1:0.11, b7+1:0.01, b8+1:2.64, b11+1:-10.47, b12+1:-8.53, b16+1:-4.19];[y2+1:-0.64, y3+1:2.14, y4+1:0.54, y5+1:-0.51, y6+1:4.14, y7+1:-0.32, y8+1:4.29, y9+1:-0.54, y10+1:1.87, y11+1:-1.86, y12+1:-0.10, y13+1:2.34, y14+1:-0.99, y15+1:-5.95, y16+1:2.95, y18+1:-8.25, y19+1:-0.14, y20+1:1.90, y22+1:8.58]	[b4+1:24531, b6+1:19908, b7+1:195533, b8+1:6800, b11+1:7642, b12+1:12395, b16+1:5379];[y2+1:20467, y3+1:12774, y4+1:33184, y5+1:36109, y6+1:5745, y7+1:93258, y8+1:24535, y9+1:47882, y10+1:137159, y11+1:29755, y12+1:41413, y13+1:61441, y14+1:39748, y15+1:16399, y16+1:33119, y18+1:14257, y19+1:10997, y20+1:6021, y22+1:7221]	26			170	0	0
39463	116.969	200	5669177	39444	2	1267.64	2533.27	26.245	18.181	0	LITDAVSIPVIGDADTGYGNAMNVK	LITDAVSIPVIGDADTGYGNAMNVK	LITDAVSIPVIGDADTGYGNAMNVK	1				0	0	2533.27	-0.00281	-1.11	14571378|C32047939							N	N	full	[109 to 133]	R	R			T	[b2+1, b3+1, b4+1, b5+1, b6+1, b7+1, b8+1];[y2+1, y3+1, y4+1, y5+1, y6+1, y7+1, y8+1, y9+1, y10+1, y11+1, y12+1, y13+1, y14+1, y15+1, y16+1, y17+1, y18+1, y19+1, y20+1]	[b2+1:227.17573, b3+1:328.22300, b4+1:443.24997, b5+1:514.28715, b6+1:613.35645, b7+1:700.38655, b8+1:813.47465];[y2+1:246.18131, y3+1:360.22608, y4+1:491.26646, y5+1:562.30376, y6+1:676.34346, y7+1:733.36691, y8+1:896.43078, y9+1:953.44733, y10+1:1054.49765, y11+1:1169.53002, y12+1:1240.56116, y13+1:1355.60073, y14+1:1412.61210, y15+1:1525.70062, y16+1:1624.76924, y17+1:1721.81809, y18+1:1834.90…	[b2+1:0.00033, b3+1:-0.00009, b4+1:-0.00006, b5+1:0.00001, b6+1:0.00089, b7+1:-0.00103, b8+1:0.00300];[y2+1:0.00009, y3+1:0.00194, y4+1:0.00182, y5+1:0.00202, y6+1:-0.00121, y7+1:0.00077, y8+1:0.00132, y9+1:-0.00359, y10+1:-0.00096, y11+1:0.00447, y12+1:-0.00150, y13+1:0.01113, y14+1:0.00103, y15+1:0.00549, y16+1:0.00570, y17+1:0.00178, y18+1:0.00172, y19+1:0.02428, y20+1:-0.01860]	[b2+1:1.46, b3+1:-0.26, b4+1:-0.14, b5+1:0.02, b6+1:1.46, b7+1:-1.47, b8+1:3.70];[y2+1:0.37, y3+1:5.40, y4+1:3.72, y5+1:3.59, y6+1:-1.80, y7+1:1.05, y8+1:1.47, y9+1:-3.77, y10+1:-0.91, y11+1:3.82, y12+1:-1.21, y13+1:8.21, y14+1:0.73, y15+1:3.60, y16+1:3.51, y17+1:1.03, y18+1:0.94, y19+1:12.64, y20+1:-9.21]	[b2+1:37641, b3+1:13818, b4+1:28528, b5+1:70792, b6+1:46554, b7+1:48753, b8+1:14925];[y2+1:5857, y3+1:14708, y4+1:16538, y5+1:20218, y6+1:15372, y7+1:57203, y8+1:17671, y9+1:42305, y10+1:87641, y11+1:24600, y12+1:66992, y13+1:16425, y14+1:105837, y15+1:50673, y16+1:11078, y17+1:492013, y18+1:23958, y19+1:48702, y20+1:11519]	26			171	0	0
41002	108.194	200	2.15194e+06	40988	3	879.08	2634.22	26.241	21.182	0	CTLAGHGGYVNTVAVSPDGSLCASGGK	C[Common Fixed:Carbamidomethyl on C]TLAGHGGYVNTVAVSPDGSLC[Common Fixed:Carbamidomethyl on C]ASGGK	CTLAGHGGYVNTVAVSPDGSLCASGGK	1	Carbamidomethyl on C Carbamidomethyl on C	C4H6N2O2	C4H6N2O2	0	0	2634.22	0.00189	0.72	000104F|000201F|14538821|30696							N	N	full	[195 to 221]	R	D			T	[b2+1, b3+1, b4+1, b6+1, b7+1, b8+1, b9+1, b10+1, b11+1, b12+2, b13+1, b14+1, b15+1];[y2+1, y3+1, y4+1, y5+1, y6+1, y7+1, y8+1, y9+1, y10+1, y11+1, y12+2, y13+1, y14+1]	[b2+1:262.08553, b3+1:375.16833, b4+1:446.20294, b6+1:640.28593, b7+1:697.30272, b8+1:754.32879, b9+1:917.39057, b10+1:1016.46528, b11+1:1130.50325, b12+2:616.27977, b13+1:1330.62351, b14+1:1401.65537, b15+1:1500.72337];[y2+1:204.13419, y3+1:261.15486, y4+1:348.18710, y5+1:419.22409, y6+1:579.25682, y7+1:692.33709, y8+1:779.37084, y9+1:836.39435, y10+1:951.42127, y11+1:1048.47310, y12+2:568.25511…	[b2+1:-0.00007, b3+1:-0.00134, b4+1:-0.00384, b6+1:-0.00122, b7+1:-0.00590, b8+1:-0.00130, b9+1:-0.00284, b10+1:0.00346, b11+1:-0.00150, b12+2:-0.00017, b13+1:0.00266, b14+1:-0.00259, b15+1:-0.00300];[y2+1:-0.00008, y3+1:-0.00087, y4+1:-0.00066, y5+1:-0.00078, y6+1:0.00129, y7+1:-0.00250, y8+1:-0.00077, y9+1:0.00127, y10+1:0.00125, y11+1:0.00031, y12+2:-0.00188, y13+1:-0.00625, y14+1:0.00352]	[b2+1:-0.29, b3+1:-3.57, b4+1:-8.62, b6+1:-1.91, b7+1:-8.47, b8+1:-1.72, b9+1:-3.10, b10+1:3.40, b11+1:-1.33, b12+2:-0.14, b13+1:2.00, b14+1:-1.85, b15+1:-2.00];[y2+1:-0.41, y3+1:-3.33, y4+1:-1.91, y5+1:-1.87, y6+1:2.24, y7+1:-3.62, y8+1:-0.99, y9+1:1.52, y10+1:1.31, y11+1:0.30, y12+2:-1.65, y13+1:-5.06, y14+1:2.70]	[b2+1:13251, b3+1:8156, b4+1:7018, b6+1:10915, b7+1:3305, b8+1:6959, b9+1:21530, b10+1:37425, b11+1:12864, b12+2:23203, b13+1:7562, b14+1:20861, b15+1:5733];[y2+1:12946, y3+1:12239, y4+1:16015, y5+1:14503, y6+1:27398, y7+1:15061, y8+1:7561, y9+1:42749, y10+1:20500, y11+1:109338, y12+2:4217, y13+1:26779, y14+1:31165]	26			172	0	0
25650	91.8542	200	1.69777e+06	25644	3	581.276	1740.81	26.241	3.013	0	LYVPNSSVAGQSQSPK	LYVPNSSVAGQSQS[Common Biological:Phosphorylation on S]PK	LYVPNSSVAGQSQS[Common Biological:Phosphorylation on S]PK	1	Phosphorylation on S	HO3P	HO3P	1	0	1740.81	-0.00102	-0.59	74688							N	N	full	[123 to 138]	R	K			T	[b2+1, b3+1, b5+1, b6+1, b7+1, b8+1];[y1+1, y2+1, (y3-97.98)+1, y3+1, (y4-97.98)+1, y4+1, (y5-97.98)+1, y5+1, (y6-97.98)+1, (y7-97.98)+1, y7+1, (y8-97.98)+1, y8+1, y9+1, (y10-97.98)+1, y10+1, (y11-97.98)+1, y11+1, (y12-97.98)+1, y12+1]	[b2+1:277.15460, b3+1:376.22333, b5+1:587.31875, b6+1:674.35180, b7+1:761.38136, b8+1:860.45483];[y1+1:147.11295, y2+1:244.16592, (y3-97.98)+1:313.18714, y3+1:411.16358, (y4-97.98)+1:441.24543, y4+1:539.22685, (y5-97.98)+1:528.27799, y5+1:626.25342, (y6-97.98)+1:656.33970, (y7-97.98)+1:713.35763, y7+1:811.33381, (y8-97.98)+1:784.39341, y8+1:882.37123, y9+1:981.43242, (y10-97.98)+1:970.49723, y10+…	[b2+1:-0.00007, b3+1:0.00025, b5+1:-0.00002, b6+1:0.00100, b7+1:-0.00147, b8+1:0.00358];[y1+1:0.00015, y2+1:0.00035, (y3-97.98)+1:0.00010, y3+1:-0.00035, (y4-97.98)+1:-0.00018, y4+1:0.00434, (y5-97.98)+1:0.00035, y5+1:-0.00111, (y6-97.98)+1:0.00348, (y7-97.98)+1:-0.00004, y7+1:-0.00077, (y8-97.98)+1:-0.00138, y8+1:-0.00046, y9+1:-0.00768, (y10-97.98)+1:0.00200, y10+1:0.00097, (y11-97.98)+1:0.0018…	[b2+1:-0.25, b3+1:0.66, b5+1:-0.03, b6+1:1.48, b7+1:-1.93, b8+1:4.17];[y1+1:1.02, y2+1:1.45, (y3-97.98)+1:0.34, y3+1:-0.84, (y4-97.98)+1:-0.41, y4+1:8.07, (y5-97.98)+1:0.66, y5+1:-1.78, (y6-97.98)+1:5.31, (y7-97.98)+1:-0.06, y7+1:-0.95, (y8-97.98)+1:-1.76, y8+1:-0.52, y9+1:-7.83, (y10-97.98)+1:2.06, y10+1:0.90, (y11-97.98)+1:1.75, y11+1:6.58, (y12-97.98)+1:8.18, y12+1:-7.36]	[b2+1:74903, b3+1:11186, b5+1:2288, b6+1:3961, b7+1:10464, b8+1:3924];[y1+1:6507, y2+1:30827, (y3-97.98)+1:10087, y3+1:8691, (y4-97.98)+1:4798, y4+1:2222, (y5-97.98)+1:21012, y5+1:34452, (y6-97.98)+1:8050, (y7-97.98)+1:31275, y7+1:44375, (y8-97.98)+1:33396, y8+1:40630, y9+1:8885, (y10-97.98)+1:2075, y10+1:3106, (y11-97.98)+1:3378, y11+1:4454, (y12-97.98)+1:2200, y12+1:2349]	26			173	0	0
43185	111.576	200	10407260	43178	3	1162.2	3483.57	26.239	21.239	0	NTDGESMLYQVYLCVDSSASNFIECPIFPK	NTDGESMLYQVYLC[Common Fixed:Carbamidomethyl on C]VDSSASNFIEC[Common Fixed:Carbamidomethyl on C]PIFPK	NTDGESMLYQVYLCVDSSASNFIECPIFPK	1	Carbamidomethyl on C Carbamidomethyl on C	C4H6N2O2	C4H6N2O2	0	0	3483.57	0.00221	0.63	24857							N	N	full	[56 to 85]	K	G			T	[b3+1, b4+1, b5+1, b6+1, b7+1, b8+1, b9+1, b10+1, b11+1, b12+1, b13+1];[y2+1, y3+1, y5+1, y6+1, y7+1, y8+1, y9+1, y10+1, y11+1, y12+1, y13+1, y14+1, y15+1, y16+1, y17+1]	[b3+1:331.12716, b4+1:388.14481, b5+1:517.18757, b6+1:604.21884, b7+1:735.25806, b8+1:848.34220, b9+1:1011.40767, b10+1:1139.46867, b11+1:1238.53669, b12+1:1401.59948, b13+1:1514.67995];[y2+1:244.16561, y3+1:391.23673, y5+1:601.37149, y6+1:761.40132, y7+1:890.44511, y8+1:1003.52998, y9+1:1150.59856, y10+1:1264.64131, y11+1:1351.67356, y12+1:1422.69995, y13+1:1509.74514, y14+1:1596.77934, y15+1:17…	[b3+1:0.00233, b4+1:-0.00148, b5+1:-0.00131, b6+1:-0.00207, b7+1:-0.00333, b8+1:-0.00326, b9+1:-0.00112, b10+1:0.00131, b11+1:0.00091, b12+1:0.00037, b13+1:-0.00322];[y2+1:0.00004, y3+1:0.00275, y5+1:0.00068, y6+1:-0.00014, y7+1:0.00106, y8+1:0.00187, y9+1:0.00203, y10+1:0.00186, y11+1:0.00208, y12+1:-0.00865, y13+1:0.00451, y14+1:0.00668, y15+1:-0.00094, y16+1:0.00293, y17+1:0.01932]	[b3+1:7.07, b4+1:-3.81, b5+1:-2.54, b6+1:-3.43, b7+1:-4.54, b8+1:-3.85, b9+1:-1.11, b10+1:1.15, b11+1:0.74, b12+1:0.26, b13+1:-2.13];[y2+1:0.15, y3+1:7.05, y5+1:1.14, y6+1:-0.19, y7+1:1.19, y8+1:1.86, y9+1:1.77, y10+1:1.47, y11+1:1.54, y12+1:-6.08, y13+1:2.99, y14+1:4.19, y15+1:-0.55, y16+1:1.62, y17+1:9.81]	[b3+1:12870, b4+1:13163, b5+1:42985, b6+1:20960, b7+1:37714, b8+1:58036, b9+1:35615, b10+1:49375, b11+1:104521, b12+1:35245, b13+1:19198];[y2+1:465637, y3+1:271347, y5+1:263319, y6+1:158712, y7+1:155761, y8+1:151548, y9+1:81185, y10+1:76760, y11+1:145510, y12+1:72908, y13+1:53781, y14+1:44918, y15+1:72526, y16+1:27362, y17+1:20037]	26			174	0	0
41371	108.844	200	3.65918e+06	41354	2	1249.58	2497.15	26.234	21.223	0	AGLLTAADYNNLCQCETLDDIK	AGLLTAADYNNLC[Common Fixed:Carbamidomethyl on C]QC[Common Fixed:Carbamidomethyl on C]ETLDDIK	AGLLTAADYNNLCQCETLDDIK	1	Carbamidomethyl on C Carbamidomethyl on C	C4H6N2O2	C4H6N2O2	0	0	2497.15	0.00835	3.34	000002F							N	N	full	[111 to 132]	R	M			T	[b3+1, b4+1, b5+1, b6+1, b7+1, b8+1, b9+1, b10+1, b12+1];[y2+1, y3+1, y4+1, y5+1, y6+1, y7+1, y8+1, y9+1, y10+1, y11+1, y12+1, y13+1, y14+1, y15+1, y16+1, y17+1, y18+1]	[b3+1:242.14985, b4+1:355.23491, b5+1:456.28255, b6+1:527.32236, b7+1:598.36412, b8+1:713.38913, b9+1:876.43859, b10+1:990.49638, b12+1:1217.60787];[y2+1:260.19661, y3+1:375.22306, y4+1:490.25051, y5+1:603.33488, y6+1:704.38377, y7+1:833.42488, y8+1:993.45450, y9+1:1121.51418, y10+1:1281.54496, y11+1:1394.63192, y12+1:1508.67140, y13+1:1622.70990, y14+1:1785.78109, y15+1:1900.81568, y16+1:1971.84…	[b3+1:-0.00006, b4+1:0.00093, b5+1:0.00089, b6+1:0.00358, b7+1:0.00823, b8+1:0.00630, b9+1:-0.00757, b10+1:0.00729, b12+1:-0.00821];[y2+1:-0.00026, y3+1:-0.00075, y4+1:-0.00024, y5+1:0.00006, y6+1:0.00127, y7+1:-0.00021, y8+1:-0.00123, y9+1:-0.00014, y10+1:-0.00001, y11+1:0.00289, y12+1:-0.00056, y13+1:-0.00498, y14+1:0.00287, y15+1:0.01053, y16+1:-0.00149, y17+1:0.00445, y18+1:-0.01193]	[b3+1:-0.26, b4+1:2.62, b5+1:1.94, b6+1:6.81, b7+1:13.78, b8+1:8.85, b9+1:-8.65, b10+1:7.37, b12+1:-6.75];[y2+1:-0.99, y3+1:-2.01, y4+1:-0.50, y5+1:0.10, y6+1:1.81, y7+1:-0.25, y8+1:-1.24, y9+1:-0.12, y10+1:0.00, y11+1:2.08, y12+1:-0.37, y13+1:-3.07, y14+1:1.61, y15+1:5.54, y16+1:-0.75, y17+1:2.18, y18+1:-5.57]	[b3+1:108965, b4+1:16875, b5+1:22678, b6+1:22589, b7+1:13577, b8+1:15456, b9+1:4966, b10+1:5962, b12+1:11797];[y2+1:59477, y3+1:28339, y4+1:50169, y5+1:32289, y6+1:43076, y7+1:19876, y8+1:41033, y9+1:25469, y10+1:83320, y11+1:30523, y12+1:31017, y13+1:47948, y14+1:34770, y15+1:37487, y16+1:35510, y17+1:19019, y18+1:14947]	26			175	0	0
36888	118.661	200	26998248	36877	4	1037.26	4145.02	26.19	0.006	0	VTPQPGVPAEEAAAAVAAESSTGTWTTVWTDGLTSLDRYK	VTPQPGVP[Less Common:Proline pyrrole to pyrrolidine six member ring on P]AEEAAAAVAAESSTGTWTTVWTDGLTSLDRYK	VTPQPGVP[Less Common:Proline pyrrole to pyrrolidine six member ring on P]AEEAAAAVAAESSTGTWTTVWTDGLTSLDRYK	1	Proline pyrrole to pyrrolidine six member ring on P	C	C	1	1	4145.02	-0.00053	-0.13	P93936	Ribulose bisphosphate carboxylase large chain (Fragment)	primary:rbcL	Watsonia angusta OX=58981				N	N	full	[35 to 74]	R	G			T	[b4+1, b6+1, b7+1, b12+1, b13+1, b14+1, b15+2, b16+1];[y3+1, y6+1, y7+1, y9+1, y10+1, y11+1, y12+1, y13+1, y14+1, y15+2, y16+1, y17+2, y18+2, y19+2, y20+2, y23+2, y24+2, y26+2]	[b4+1:426.23291, b6+1:580.31085, b7+1:679.37701, b12+1:1188.57885, b13+1:1259.62841, b14+1:1330.66466, b15+2:701.35363, b16+1:1500.77269];[y3+1:466.27829, y6+1:781.41979, y7+1:882.46783, y9+1:1052.57226, y10+1:1167.59997, y11+1:1268.64843, y12+1:1454.72887, y13+1:1553.79637, y14+1:1654.84325, y15+2:878.45031, y16+1:1941.98607, y17+2:1022.01159, y18+2:1050.52196, y19+2:1101.04894, y20+2:1144.57116…	[b4+1:-0.00180, b6+1:0.00191, b7+1:-0.00034, b12+1:-0.01068, b13+1:0.00176, b14+1:0.00090, b15+2:-0.00088, b16+1:0.00341];[y3+1:0.00104, y6+1:-0.00049, y7+1:-0.00013, y9+1:-0.00123, y10+1:-0.00046, y11+1:0.00032, y12+1:0.00145, y13+1:0.00054, y14+1:-0.00027, y15+2:0.00215, y16+1:0.01556, y17+2:-0.00228, y18+2:-0.00300, y19+2:0.00328, y20+2:0.01568, y23+2:0.00649, y24+2:0.00868, y26+2:-0.02500]	[b4+1:-4.24, b6+1:3.30, b7+1:-0.51, b12+1:-9.00, b13+1:1.40, b14+1:0.68, b15+2:-0.63, b16+1:2.27];[y3+1:2.24, y6+1:-0.62, y7+1:-0.15, y9+1:-1.17, y10+1:-0.40, y11+1:0.25, y12+1:1.00, y13+1:0.35, y14+1:-0.16, y15+2:1.23, y16+1:8.02, y17+2:-1.12, y18+2:-1.43, y19+2:1.49, y20+2:6.86, y23+2:2.52, y24+2:3.28, y26+2:-8.88]	[b4+1:146600, b6+1:90515, b7+1:1333193, b12+1:201791, b13+1:30880, b14+1:39830, b15+2:49809, b16+1:33737];[y3+1:170629, y6+1:82191, y7+1:97293, y9+1:466914, y10+1:120171, y11+1:242256, y12+1:507781, y13+1:127660, y14+1:146800, y15+2:43125, y16+1:65700, y17+2:64026, y18+2:217890, y19+2:128382, y20+2:138211, y23+2:278143, y24+2:277557, y26+2:41117]	26			176	0	0
35991	110.653	122	4.99758e+06	35987	2	1035.97	2069.93	25.546	20.546	0|1|0|0|0|0|1	YGQGAENELALEANGDYTR	YGQGAENELALEANGDYTR	YGQGAENELALEANGDYTR	1				0	0	2069.93	0.00334	1.61	67414							N	N	full	[9 to 27]	R	E			T	[b2+1, b3+1, b4+1, b5+1, b6+1, b7+1, b8+1, b9+1, b10+1];[y1+1, y2+1, y3+1, y4+1, y5+1, y6+1, y7+1, y8+1, y9+1, y10+1, y11+1, y12+1, y13+1, y14+1, y15+1, y16+1]	[b2+1:221.09228, b3+1:349.15128, b4+1:406.16931, b5+1:477.20912, b6+1:606.25203, b7+1:720.29494, b8+1:849.33493, b9+1:962.42349, b10+1:1033.45331];[y1+1:175.11908, y2+1:276.16619, y3+1:439.23031, y4+1:554.25780, y5+1:611.27816, y6+1:725.32137, y7+1:796.35870, y8+1:925.39960, y9+1:1038.48481, y10+1:1109.52256, y11+1:1222.60636, y12+1:1351.65746, y13+1:1465.69206, y14+1:1594.73913, y15+1:1665.77713…	[b2+1:0.00021, b3+1:0.00063, b4+1:-0.00280, b5+1:-0.00011, b6+1:0.00022, b7+1:0.00020, b8+1:-0.00241, b9+1:0.00208, b10+1:-0.00521];[y1+1:0.00013, y2+1:-0.00044, y3+1:0.00035, y4+1:0.00090, y5+1:-0.00021, y6+1:0.00008, y7+1:0.00029, y8+1:-0.00140, y9+1:-0.00026, y10+1:0.00039, y11+1:0.00012, y12+1:0.00862, y13+1:0.00030, y14+1:0.00478, y15+1:0.00566, y16+1:0.00730]	[b2+1:0.96, b3+1:1.82, b4+1:-6.90, b5+1:-0.23, b6+1:0.36, b7+1:0.27, b8+1:-2.84, b9+1:2.17, b10+1:-5.04];[y1+1:0.74, y2+1:-1.59, y3+1:0.79, y4+1:1.63, y5+1:-0.34, y6+1:0.11, y7+1:0.37, y8+1:-1.51, y9+1:-0.25, y10+1:0.35, y11+1:0.10, y12+1:6.38, y13+1:0.21, y14+1:3.00, y15+1:3.40, y16+1:4.24]	[b2+1:48133, b3+1:70949, b4+1:26660, b5+1:22177, b6+1:23221, b7+1:18503, b8+1:26946, b9+1:16816, b10+1:18317];[y1+1:64819, y2+1:29316, y3+1:159816, y4+1:16472, y5+1:72191, y6+1:95119, y7+1:261083, y8+1:256307, y9+1:284285, y10+1:420123, y11+1:231276, y12+1:106245, y13+1:185032, y14+1:121101, y15+1:52890, y16+1:101208]	25			177	0	0
35565	113.251	107	1.56025e+06	35551	2	1099.96	2197.9	25.497	20.497	0	PYSNCQSQLGGECYSGYTK	PYSNC[Common Fixed:Carbamidomethyl on C]QSQLGGEC[Common Fixed:Carbamidomethyl on C]YSGYTK	PYSNCQSQLGGECYSGYTK	1	Carbamidomethyl on C Carbamidomethyl on C	C4H6N2O2	C4H6N2O2	0	0	2197.9	-0.00576	-2.62	000178F							N	N	full	[66 to 84]	K	L			T	[b2+1, b3+1, b4+1, b5+1, b6+1, b7+1, b8+1, b9+1, b12+1];[y2+1, y3+1, y4+1, y5+1, y6+1, y7+1, y8+1, y9+1, y10+1, y11+1, y12+1, y13+1, y14+1, y15+1, y16+1, y17+1]	[b2+1:261.12337, b3+1:348.15398, b4+1:462.19666, b5+1:622.23453, b6+1:750.28811, b7+1:837.31399, b8+1:965.37434, b9+1:1078.46015, b12+1:1321.54083];[y2+1:248.16008, y3+1:411.22374, y4+1:468.24470, y5+1:555.27622, y6+1:718.33774, y7+1:878.37117, y8+1:1007.40138, y9+1:1064.42915, y10+1:1121.45698, y11+1:1234.53913, y12+1:1362.59930, y13+1:1449.62188, y14+1:1577.66936, y15+1:1737.70292, y16+1:1851.7…	[b2+1:0.00000, b3+1:-0.00142, b4+1:-0.00166, b5+1:0.00556, b6+1:0.00056, b7+1:-0.00559, b8+1:-0.00381, b9+1:-0.00207, b12+1:-0.00691];[y2+1:-0.00040, y3+1:-0.00008, y4+1:-0.00058, y5+1:-0.00108, y6+1:-0.00290, y7+1:-0.00011, y8+1:-0.01249, y9+1:-0.00619, y10+1:0.00018, y11+1:-0.00174, y12+1:-0.00014, y13+1:-0.00959, y14+1:-0.02069, y15+1:-0.01777, y16+1:-0.02555, y17+1:-0.01230]	[b2+1:0.01, b3+1:-4.10, b4+1:-3.60, b5+1:8.94, b6+1:0.75, b7+1:-6.69, b8+1:-3.95, b9+1:-1.92, b12+1:-5.23];[y2+1:-1.61, y3+1:-0.18, y4+1:-1.23, y5+1:-1.96, y6+1:-4.04, y7+1:-0.12, y8+1:-12.41, y9+1:-5.82, y10+1:0.16, y11+1:-1.41, y12+1:-0.10, y13+1:-6.62, y14+1:-13.12, y15+1:-10.23, y16+1:-13.81, y17+1:-6.35]	[b2+1:46235, b3+1:23818, b4+1:31006, b5+1:18706, b6+1:18620, b7+1:7599, b8+1:18378, b9+1:16259, b12+1:5866];[y2+1:48431, y3+1:16582, y4+1:36315, y5+1:55965, y6+1:26455, y7+1:34950, y8+1:7230, y9+1:34676, y10+1:129459, y11+1:71725, y12+1:22263, y13+1:54594, y14+1:13448, y15+1:18566, y16+1:6134, y17+1:12772]	25			178	0	0
37904	114.267	104	1.36041e+06	37884	2	1124	2245.99	25.481	20.481	0	NLYIMEDAESGDYGNGEITR	NLYIMEDAESGDYGNGEITR	NLYIMEDAESGDYGNGEITR	1				0	0	2245.98	0.00555	2.47	000159F|9628916							N	N	full	[26 to 45]	K	L			T	[b2+1, b3+1, b4+1, b5+1, b6+1, b7+1, b17+1];[y1+1, y2+1, y3+1, y4+1, y5+1, y6+1, y7+1, y8+1, y9+1, y10+1, y11+1, y12+1, y13+1, y14+1, y15+1, y16+1, y17+1, y18+1]	[b2+1:228.13414, b3+1:391.19752, b4+1:504.28245, b5+1:635.32736, b6+1:764.35578, b7+1:879.38237, b17+1:1858.75952];[y1+1:175.11927, y2+1:276.16736, y3+1:389.25061, y4+1:518.29021, y5+1:575.30970, y6+1:689.35893, y7+1:746.37634, y8+1:909.44323, y9+1:1024.46567, y10+1:1081.48570, y11+1:1168.52516, y12+1:1297.57183, y13+1:1368.61092, y14+1:1483.62939, y15+1:1612.68021, y16+1:1743.72505, y17+1:1856.8…	[b2+1:-0.00013, b3+1:-0.00008, b4+1:0.00079, b5+1:0.00521, b6+1:-0.00896, b7+1:-0.00932, b17+1:0.01592];[y1+1:0.00032, y2+1:0.00073, y3+1:-0.00008, y4+1:-0.00308, y5+1:-0.00505, y6+1:0.00125, y7+1:-0.00280, y8+1:0.00076, y9+1:-0.00375, y10+1:-0.00517, y11+1:0.00225, y12+1:0.00633, y13+1:0.00831, y14+1:-0.00017, y15+1:0.00806, y16+1:0.01242, y17+1:0.01348, y18+1:-0.01769]	[b2+1:-0.57, b3+1:-0.21, b4+1:1.57, b5+1:8.21, b6+1:-11.74, b7+1:-10.61, b17+1:8.57];[y1+1:1.85, y2+1:2.64, y3+1:-0.21, y4+1:-5.95, y5+1:-8.80, y6+1:1.81, y7+1:-3.76, y8+1:0.83, y9+1:-3.66, y10+1:-4.79, y11+1:1.93, y12+1:4.89, y13+1:6.07, y14+1:-0.11, y15+1:5.00, y16+1:7.13, y17+1:7.26, y18+1:-8.76]	[b2+1:64008, b3+1:130586, b4+1:22985, b5+1:5275, b6+1:2955, b7+1:4180, b17+1:3971];[y1+1:20159, y2+1:12088, y3+1:16066, y4+1:3713, y5+1:11056, y6+1:3793, y7+1:21246, y8+1:49181, y9+1:10145, y10+1:30792, y11+1:51502, y12+1:27640, y13+1:34282, y14+1:32386, y15+1:26748, y16+1:44764, y17+1:18231, y18+1:6055]	25			179	0	0
34987	115.65	145	1.9238e+06	34979	2	1268.53	2535.04	25.453	10.064	0|0|1|0|0|0|0|0|0|0|0|0|0|0|0|0|0|0|0|0|0|0|0|0|0|0|0|0|0|0|0|0|1|0|0|0|0|0|0|0|0|0|0|0|0|0|0|0|0|0|0|0|0|0|0|0|0|0|0|0	LCCEGTTCEGVWNSVCTPYSR	LC[Common Fixed:Carbamidomethyl on C]C[Common Fixed:Carbamidomethyl on C]EGTTC[Common Fixed:Carbamidomethyl on C]EGVWNSVC[Common Fixed:Carbamidomethyl on C]TPYSR	LCCEGTTCEGVWNSVCTPYSR	1	Carbamidomethyl on C Carbamidomethyl on C Carbamidomethyl on C Carbamidomethyl on C	C8H12N4O4	C8H12N4O4	0	0	2535.03	0.01482	5.85	000178F|62597							N	N	full	[70 to 90]	K	C			T	[b2+1, b3+1, b4+1, b5+1, b6+1, b11+1];[y1+1, y2+1, y3+1, y4+1, y5+1, y6+1, y7+1, y8+1, y9+1, y10+1, y11+1, y12+1, y13+1, y14+1, y15+1, y16+1, y17+1, y18+1, y19+1]	[b2+1:274.12186, b3+1:434.15183, b4+1:563.19629, b5+1:620.21793, b6+1:721.26221, b11+1:1267.49018];[y1+1:175.11928, y2+1:262.15113, y3+1:425.21537, y4+1:522.26722, y5+1:623.31535, y6+1:783.34612, y7+1:882.41279, y8+1:969.44572, y9+1:1083.49000, y10+1:1269.56879, y11+1:1368.63944, y12+1:1425.66054, y13+1:1554.69724, y14+1:1714.73747, y15+1:1815.79689, y16+1:1916.83384, y17+1:1973.85311, y18+1:2102…	[b2+1:-0.00013, b3+1:-0.00080, b4+1:0.00106, b5+1:0.00124, b6+1:-0.00216, b11+1:0.01501];[y1+1:0.00033, y2+1:0.00015, y3+1:0.00107, y4+1:0.00015, y5+1:0.00059, y6+1:0.00072, y7+1:-0.00102, y8+1:-0.00012, y9+1:0.00123, y10+1:0.00071, y11+1:0.00294, y12+1:0.00258, y13+1:-0.00331, y14+1:0.00627, y15+1:0.01801, y16+1:0.00728, y17+1:0.00509, y18+1:-0.01143, y19+1:-0.01820]	[b2+1:-0.48, b3+1:-1.86, b4+1:1.88, b5+1:2.00, b6+1:-3.00, b11+1:11.85];[y1+1:1.89, y2+1:0.56, y3+1:2.51, y4+1:0.29, y5+1:0.96, y6+1:0.91, y7+1:-1.16, y8+1:-0.12, y9+1:1.14, y10+1:0.56, y11+1:2.15, y12+1:1.81, y13+1:-2.13, y14+1:3.66, y15+1:9.92, y16+1:3.80, y17+1:2.58, y18+1:-5.44, y19+1:-8.05]	[b2+1:28724, b3+1:17415, b4+1:7991, b5+1:6718, b6+1:3893, b11+1:7251];[y1+1:27151, y2+1:18817, y3+1:6126, y4+1:143988, y5+1:43287, y6+1:82757, y7+1:25946, y8+1:43930, y9+1:58141, y10+1:120647, y11+1:15827, y12+1:65467, y13+1:27427, y14+1:37979, y15+1:31820, y16+1:12954, y17+1:25816, y18+1:8086, y19+1:4216]	25			180	0	0
40701	107.669	89	811955	40678	3	1363.59	4087.74	25.426	1.004	1|1|0|1|1|1|1|1|1|1|1|1|1|1|1|1|1|1|1|0|0|0|0|0|0|0|0|1|0|0|1|0|0|1|0|0|1|0|0|1|1|0|0|1|0|0|1|0|0|0|0|1|0|0|0|0|1|0|0|0|0|0|0|0|0|0|0|0|0|0|0|0|0|0|1|0|0|1	SCDTANNCMESPTNTVINLGSSDYFSQDTLSIQSSDK	SC[Common Fixed:Carbamidomethyl on C]DTANNC[Common Fixed:Carbamidomethyl on C]MESPTNTVIN[Common Artifact:Deamidation on N]LGSSDYFSQDTLSIQSSDK	SCDTANNCMESPTNTVINLGSSDYFSQDTLSIQSSDK	1	Carbamidomethyl on C Carbamidomethyl on C Deamidation on N	C4H5NO3	C4H5NO3	1	0	4086.73	1.01905	249.36	14493478							N	N	full	[101 to 137]	K	S			T	[b3+1, b4+1, b5+1, b7+1, b8+1, b10+1, b11+1, b17+1];[y3+1, y4+1, y5+1, y6+1, y7+1, y8+1, y9+1, y10+1, y11+1, y12+1, y13+1, y14+1, y15+1, y16+1, y17+1, y18+1, y20+1]	[b3+1:363.09759, b4+1:464.14458, b5+1:535.17451, b7+1:763.27465, b8+1:923.29557, b10+1:1183.36940, b11+1:1270.40468, b17+1:1895.76131];[y3+1:349.17261, y4+1:436.20510, y5+1:564.26167, y6+1:677.35095, y7+1:764.37890, y8+1:877.45976, y9+1:978.50822, y10+1:1093.54690, y11+1:1221.58937, y12+1:1308.63148, y13+1:1455.69519, y14+1:1618.74998, y15+1:1733.76999, y16+1:1820.82272, y17+1:1907.83333, y18+1:1…	[b3+1:0.00070, b4+1:0.00001, b5+1:-0.00717, b7+1:0.00711, b8+1:-0.00262, b10+1:-0.01187, b11+1:-0.00862, b17+1:0.00449];[y3+1:0.00083, y4+1:0.00130, y5+1:-0.00071, y6+1:0.00451, y7+1:0.00043, y8+1:-0.00278, y9+1:-0.00200, y10+1:0.00974, y11+1:-0.00637, y12+1:0.00371, y13+1:-0.00099, y14+1:-0.00953, y15+1:-0.01646, y16+1:0.00424, y17+1:-0.01718, y18+1:-0.00459, y20+1:0.01903]	[b3+1:1.93, b4+1:0.02, b5+1:-13.43, b7+1:9.33, b8+1:-2.84, b10+1:-10.04, b11+1:-6.79, b17+1:2.37];[y3+1:2.39, y4+1:2.98, y5+1:-1.26, y6+1:6.67, y7+1:0.56, y8+1:-3.17, y9+1:-2.05, y10+1:8.92, y11+1:-5.21, y12+1:2.84, y13+1:-0.68, y14+1:-5.89, y15+1:-9.50, y16+1:2.33, y17+1:-9.01, y18+1:-2.34, y20+1:8.68]	[b3+1:5720, b4+1:3799, b5+1:4606, b7+1:4664, b8+1:3643, b10+1:3584, b11+1:5395, b17+1:3558];[y3+1:13395, y4+1:31602, y5+1:38818, y6+1:21375, y7+1:54282, y8+1:12020, y9+1:15584, y10+1:20692, y11+1:7914, y12+1:33026, y13+1:19894, y14+1:8200, y15+1:4167, y16+1:5866, y17+1:6040, y18+1:12280, y20+1:6031]	25			181	0	0
43505	112.153	131	2.26356e+06	43490	2	1388.65	2775.28	25.422	20.422	0	DFTDPDWLNSAFLFYDENAQLVR	DFTDPDWLNSAFLFYDENAQLVR	DFTDPDWLNSAFLFYDENAQLVR	1				0	0	2775.28	0.00247	0.89	67311							N	N	full	[392 to 414]	R	V			T	[b2+1, b3+1, b4+1, b6+1, b7+1, b8+1, b9+1, b11+1];[y2+1, y3+1, y4+1, y5+1, y6+1, y7+1, y8+1, y9+1, y10+1, y11+1, y12+1, y13+1, y14+1, y15+1, y16+1, y17+1, y19+1]	[b2+1:263.10238, b3+1:364.14894, b4+1:479.17518, b6+1:691.26126, b7+1:877.33655, b8+1:990.41867, b9+1:1104.46838, b11+1:1262.52615];[y2+1:274.18677, y3+1:387.27007, y4+1:515.32958, y5+1:586.36493, y6+1:700.40811, y7+1:829.45458, y8+1:944.47976, y9+1:1107.54150, y10+1:1254.61062, y11+1:1367.69609, y12+1:1514.76656, y13+1:1585.80442, y14+1:1672.83276, y15+1:1786.87673, y16+1:1899.97233, y17+1:2086.…	[b2+1:-0.00025, b3+1:-0.00137, b4+1:-0.00207, b6+1:0.00429, b7+1:0.00028, b8+1:-0.00167, b9+1:0.00511, b11+1:-0.00626];[y2+1:-0.00060, y3+1:-0.00136, y4+1:-0.00043, y5+1:-0.00219, y6+1:-0.00194, y7+1:0.00194, y8+1:0.00017, y9+1:-0.00142, y10+1:-0.00071, y11+1:0.00070, y12+1:0.00275, y13+1:0.00350, y14+1:-0.00019, y15+1:0.00085, y16+1:0.01239, y17+1:-0.00023, y19+1:-0.01715]	[b2+1:-0.96, b3+1:-3.77, b4+1:-4.34, b6+1:6.22, b7+1:0.32, b8+1:-1.69, b9+1:4.63, b11+1:-4.96];[y2+1:-2.20, y3+1:-3.52, y4+1:-0.83, y5+1:-3.74, y6+1:-2.77, y7+1:2.34, y8+1:0.18, y9+1:-1.28, y10+1:-0.56, y11+1:0.51, y12+1:1.82, y13+1:2.21, y14+1:-0.11, y15+1:0.48, y16+1:6.53, y17+1:-0.11, y19+1:-7.47]	[b2+1:27447, b3+1:11535, b4+1:15815, b6+1:4275, b7+1:26462, b8+1:21215, b9+1:4609, b11+1:3872];[y2+1:18684, y3+1:20374, y4+1:17813, y5+1:13181, y6+1:27380, y7+1:56824, y8+1:46001, y9+1:83995, y10+1:111047, y11+1:82178, y12+1:85363, y13+1:45524, y14+1:52477, y15+1:92943, y16+1:61414, y17+1:13486, y19+1:11015]	25			182	0	0
41853	109.714	125	4042116	41852	2	1033.48	2064.95	25.421	20.366	0	SALGDCVEQISDSVEELSK	SALGDC[Common Fixed:Carbamidomethyl on C]VEQISDSVEELSK	SALGDCVEQISDSVEELSK	1	Carbamidomethyl on C	C2H3NO	C2H3NO	0	0	2064.95	-0.00625	-3.03	14487798|17416							N	N	full	[115 to 133]	R	T			T	[b2+1, b3+1, b4+1, b5+1, b6+1, b7+1, b8+1, b9+1, b10+1];[y1+1, y2+1, y3+1, y4+1, y5+1, y6+1, y7+1, y8+1, y9+1, y10+1, y11+1, y12+1, y13+1, y14+1, y15+1, y16+1]	[b2+1:159.07625, b3+1:272.16140, b4+1:329.18414, b5+1:444.20977, b6+1:604.23973, b7+1:703.30876, b8+1:832.35210, b9+1:960.40873, b10+1:1073.49034];[y1+1:147.11279, y2+1:234.14524, y3+1:347.22845, y4+1:476.27279, y5+1:605.31633, y6+1:704.37578, y7+1:791.41545, y8+1:906.43663, y9+1:993.47251, y10+1:1106.55882, y11+1:1234.61313, y12+1:1363.66062, y13+1:1462.72177, y14+1:1622.74887, y15+1:1737.79013,…	[b2+1:-0.00017, b3+1:0.00092, b4+1:0.00219, b5+1:0.00088, b6+1:0.00020, b7+1:0.00081, b8+1:0.00155, b9+1:-0.00039, b10+1:-0.00285];[y1+1:-0.00001, y2+1:0.00041, y3+1:-0.00045, y4+1:0.00130, y5+1:0.00225, y6+1:-0.00672, y7+1:0.00093, y8+1:-0.00484, y9+1:-0.00098, y10+1:0.00126, y11+1:-0.00300, y12+1:0.00189, y13+1:-0.00537, y14+1:-0.00892, y15+1:0.00539, y16+1:-0.00960]	[b2+1:-1.10, b3+1:3.39, b4+1:6.67, b5+1:1.98, b6+1:0.33, b7+1:1.15, b8+1:1.86, b9+1:-0.41, b10+1:-2.66];[y1+1:-0.10, y2+1:1.76, y3+1:-1.30, y4+1:2.73, y5+1:3.72, y6+1:-9.55, y7+1:1.17, y8+1:-5.35, y9+1:-0.99, y10+1:1.14, y11+1:-2.43, y12+1:1.38, y13+1:-3.68, y14+1:-5.50, y15+1:3.10, y16+1:-5.35]	[b2+1:67245, b3+1:34860, b4+1:19110, b5+1:36265, b6+1:23662, b7+1:29731, b8+1:26634, b9+1:21679, b10+1:15275];[y1+1:35712, y2+1:102587, y3+1:75056, y4+1:82144, y5+1:94207, y6+1:14137, y7+1:86208, y8+1:62141, y9+1:304212, y10+1:148475, y11+1:85952, y12+1:181520, y13+1:66931, y14+1:34505, y15+1:15052, y16+1:37832]	25			183	0	0
40727	107.716	198	2.57503e+06	40704	2	1073.04	2144.07	25.399	1.005	0	ANAEQAISMLNGSQLGGQSIR	ANAEQAISMLNGSQLGGQSIR	ANAEQAISMLNGSQLGGQSIR	1				0	0	2144.06	0.00919	4.29	000324F|1592							N	N	full	[28 to 48]	R	L			T	[b2+1, b3+1, b4+1, b5+1, b6+1, b7+1, b9+1, b10+1];[y1+1, y2+1, y3+1, y4+1, y5+1, y6+1, y7+1, y8+1, y9+1, y10+1, y11+1, y12+1, y13+1, y14+1, y15+1, y16+1, y17+1]	[b2+1:186.08871, b3+1:257.12377, b4+1:386.16576, b5+1:514.22332, b6+1:585.26267, b7+1:698.34626, b9+1:916.42793, b10+1:1029.50462];[y1+1:175.11913, y2+1:288.20281, y3+1:375.23443, y4+1:503.29598, y5+1:560.31773, y6+1:617.33596, y7+1:730.42095, y8+1:858.47591, y9+1:945.51495, y10+1:1002.53142, y11+1:1116.57503, y12+1:1229.66155, y13+1:1360.69875, y14+1:1447.73217, y15+1:1560.81466, y16+1:1631.8541…	[b2+1:0.00139, b3+1:-0.00066, b4+1:-0.00126, b5+1:-0.00228, b6+1:-0.00005, b7+1:-0.00052, b9+1:0.00863, b10+1:0.00126];[y1+1:0.00017, y2+1:-0.00021, y3+1:-0.00061, y4+1:0.00236, y5+1:0.00264, y6+1:-0.00059, y7+1:0.00034, y8+1:-0.00328, y9+1:0.00373, y10+1:-0.00126, y11+1:-0.00058, y12+1:0.00187, y13+1:-0.00141, y14+1:-0.00002, y15+1:-0.00159, y16+1:0.00083, y17+1:-0.00627]	[b2+1:7.54, b3+1:-2.57, b4+1:-3.27, b5+1:-4.45, b6+1:-0.08, b7+1:-0.75, b9+1:9.43, b10+1:1.23];[y1+1:1.00, y2+1:-0.73, y3+1:-1.64, y4+1:4.70, y5+1:4.72, y6+1:-0.95, y7+1:0.47, y8+1:-3.82, y9+1:3.95, y10+1:-1.26, y11+1:-0.52, y12+1:1.53, y13+1:-1.04, y14+1:-0.01, y15+1:-1.02, y16+1:0.51, y17+1:-3.56]	[b2+1:32033, b3+1:34734, b4+1:18027, b5+1:23608, b6+1:45615, b7+1:15537, b9+1:7294, b10+1:3685];[y1+1:31195, y2+1:12218, y3+1:24432, y4+1:6035, y5+1:19961, y6+1:55620, y7+1:31427, y8+1:17324, y9+1:15598, y10+1:72409, y11+1:95236, y12+1:79739, y13+1:61209, y14+1:197403, y15+1:66542, y16+1:45636, y17+1:14439]	25			184	0	0
43788	112.679	180	1708674	43776	2	1082.57	2163.13	25.397	18.378	0	DAGQGSFLAALGEAGFLIGLEK	DAGQGSFLAALGEAGFLIGLEK	DAGQGSFLAALGEAGFLIGLEK	1				0	0	2163.12	0.00628	2.9	000019F							N	N	full	[31 to 52]	K	N			T	[b2+1, b3+1, b4+1, b5+1, b7+1, b8+1, b9+1, b10+1, b12+1];[y2+1, y4+1, y5+1, y6+1, y7+1, y8+1, y9+1, y10+1, y11+1, y12+1, y13+1, y14+1, y15+1, y16+1, y17+1, y18+1]	[b2+1:187.07145, b3+1:244.09265, b4+1:372.15075, b5+1:429.17332, b7+1:663.27313, b8+1:776.35600, b9+1:847.40078, b10+1:918.43434, b12+1:1088.52653];[y2+1:276.15885, y4+1:446.26118, y5+1:559.34487, y6+1:672.42975, y7+1:819.49954, y8+1:876.52047, y9+1:947.55262, y10+1:1076.59807, y11+1:1133.62040, y12+1:1246.70192, y13+1:1317.73840, y14+1:1388.77684, y15+1:1501.86813, y16+1:1648.94940, y17+1:1735.9…	[b2+1:0.00012, b3+1:-0.00014, b4+1:-0.00063, b5+1:0.00048, b7+1:-0.00015, b8+1:-0.00135, b9+1:0.00633, b10+1:0.00277, b12+1:-0.01057];[y2+1:0.00346, y4+1:0.00025, y5+1:-0.00012, y6+1:0.00069, y7+1:0.00208, y8+1:0.00154, y9+1:-0.00342, y10+1:-0.00057, y11+1:0.00030, y12+1:-0.00225, y13+1:-0.00287, y14+1:-0.00155, y15+1:0.00567, y16+1:0.01853, y17+1:0.01517, y18+1:-0.00496]	[b2+1:0.64, b3+1:-0.60, b4+1:-1.68, b5+1:1.13, b7+1:-0.22, b8+1:-1.74, b9+1:7.47, b10+1:3.02, b12+1:-9.72];[y2+1:12.56, y4+1:0.57, y5+1:-0.22, y6+1:1.03, y7+1:2.54, y8+1:1.76, y9+1:-3.62, y10+1:-0.53, y11+1:0.26, y12+1:-1.80, y13+1:-2.18, y14+1:-1.12, y15+1:3.78, y16+1:11.25, y17+1:8.75, y18+1:-2.77]	[b2+1:26548, b3+1:10556, b4+1:11318, b5+1:8697, b7+1:7002, b8+1:8285, b9+1:11723, b10+1:10637, b12+1:3416];[y2+1:14152, y4+1:80313, y5+1:47066, y6+1:29275, y7+1:7088, y8+1:33220, y9+1:33912, y10+1:14577, y11+1:96219, y12+1:53482, y13+1:58629, y14+1:59651, y15+1:27490, y16+1:11944, y17+1:4134, y18+1:9011]	25			185	0	0
42864	111.09	195	2.41138e+06	42840	2	1255.67	2509.32	25.39	20.39	0	SSDLDNALSNSPSILPILSPQTLK	SSDLDNALSNSPSILPILSPQTLK	SSDLDNALSNSPSILPILSPQTLK	1				0	0	2509.33	-0.00338	-1.35	27267							N	N	full	[81 to 104]	K	S			T	[b3+1, b4+1, b5+1, b6+1, b7+1, b8+1, b9+1, b11+1];[y2+1, y3+1, y4+1, y5+1, y6+1, y7+1, y8+1, y9+1, y10+1, y11+1, y12+1, y13+1, y14+1, y15+1, y16+1, y17+1, y18+1]	[b3+1:290.09695, b4+1:403.18244, b5+1:518.21089, b6+1:632.24467, b7+1:703.28964, b8+1:816.37250, b9+1:903.40190, b11+1:1104.48719];[y2+1:260.19504, y3+1:361.24425, y4+1:489.30403, y5+1:586.35632, y6+1:673.38816, y7+1:786.47194, y8+1:899.54741, y9+1:996.60855, y10+1:1109.69031, y11+1:1222.76621, y12+1:1309.80269, y13+1:1406.86334, y14+1:1493.89982, y15+1:1607.93935, y16+1:1694.97290, y17+1:1808.06…	[b3+1:-0.00132, b4+1:0.00010, b5+1:0.00160, b6+1:-0.00754, b7+1:0.00032, b8+1:-0.00089, b9+1:-0.00351, b11+1:0.00681];[y2+1:-0.00183, y3+1:-0.00030, y4+1:0.00091, y5+1:0.00043, y6+1:0.00024, y7+1:-0.00004, y8+1:-0.00863, y9+1:-0.00026, y10+1:-0.00256, y11+1:-0.01072, y12+1:-0.00627, y13+1:0.00161, y14+1:0.00606, y15+1:0.00266, y16+1:0.00419, y17+1:0.00762, y18+1:-0.02328]	[b3+1:-4.58, b4+1:0.24, b5+1:3.10, b6+1:-11.94, b7+1:0.45, b8+1:-1.09, b9+1:-3.89, b11+1:6.17];[y2+1:-7.04, y3+1:-0.84, y4+1:1.86, y5+1:0.73, y6+1:0.36, y7+1:-0.06, y8+1:-9.61, y9+1:-0.26, y10+1:-2.31, y11+1:-8.78, y12+1:-4.79, y13+1:1.15, y14+1:4.06, y15+1:1.66, y16+1:2.47, y17+1:4.22, y18+1:-12.40]	[b3+1:15890, b4+1:7200, b5+1:13566, b6+1:5534, b7+1:39323, b8+1:17992, b9+1:6177, b11+1:16686];[y2+1:6276, y3+1:12051, y4+1:3768, y5+1:128515, y6+1:75386, y7+1:39047, y8+1:6608, y9+1:176721, y10+1:68061, y11+1:9964, y12+1:10960, y13+1:115455, y14+1:42265, y15+1:27679, y16+1:61631, y17+1:26573, y18+1:7431]	25			186	0	0
41114	108.397	158	2.05229e+06	41094	2	1369.17	2736.32	25.379	1.017	1|1|0|0|0|1|1|0|0|0|1|1|0|0|0|1|1|0|0|0|1|1|0|0|0	LVNDSLGNEEVYADTPSLSTEDVLR	LVNDSLGNEEVYADTPSLSTEDVLR	LVNDSLGNEEVYADTPSLSTEDVLR	1				0	0	2735.31	1.0029	366.65	000017F|14570406|14585457|23878|86136							N	N	full	[26 to 50]	K	A			T	[b2+1, b3+1, b4+1, b5+1, b6+1, b9+1, b10+1];[y2+1, y3+1, y4+1, y5+1, y6+1, y7+1, y8+1, y9+1, y10+1, y11+1, y12+1, y13+1, y14+1, y15+1, y16+1, y17+1, y18+1, y19+1]	[b2+1:213.15926, b3+1:327.20340, b4+1:442.23127, b5+1:529.26150, b6+1:642.33905, b9+1:942.45246, b10+1:1071.49748];[y2+1:288.20344, y3+1:387.27047, y4+1:502.30212, y5+1:631.34186, y6+1:732.38988, y7+1:819.42062, y8+1:932.51496, y9+1:1019.53210, y10+1:1116.58756, y11+1:1217.63429, y12+1:1332.66699, y13+1:1403.70201, y14+1:1566.76802, y15+1:1665.83489, y16+1:1794.89175, y17+1:1923.91395, y18+1:2037…	[b2+1:-0.00049, b3+1:0.00072, b4+1:0.00165, b5+1:-0.00016, b6+1:-0.00666, b9+1:-0.00024, b10+1:0.00219];[y2+1:0.00042, y3+1:-0.00096, y4+1:0.00375, y5+1:0.00090, y6+1:0.00123, y7+1:-0.00005, y8+1:0.01023, y9+1:-0.00467, y10+1:-0.00197, y11+1:-0.00291, y12+1:0.00284, y13+1:0.00074, y14+1:0.00342, y15+1:0.00189, y16+1:0.01615, y17+1:-0.00425, y18+1:0.00896, y19+1:0.00360]	[b2+1:-2.32, b3+1:2.20, b4+1:3.73, b5+1:-0.29, b6+1:-10.39, b9+1:-0.26, b10+1:2.04];[y2+1:1.47, y3+1:-2.50, y4+1:7.48, y5+1:1.42, y6+1:1.69, y7+1:-0.06, y8+1:10.98, y9+1:-4.58, y10+1:-1.77, y11+1:-2.40, y12+1:2.13, y13+1:0.53, y14+1:2.19, y15+1:1.13, y16+1:9.01, y17+1:-2.21, y18+1:4.40, y19+1:1.72]	[b2+1:13643, b3+1:6606, b4+1:5692, b5+1:10022, b6+1:8494, b9+1:14662, b10+1:6815];[y2+1:13462, y3+1:39948, y4+1:15453, y5+1:6922, y6+1:12301, y7+1:41161, y8+1:23218, y9+1:9363, y10+1:121023, y11+1:80452, y12+1:47797, y13+1:73678, y14+1:105027, y15+1:36941, y16+1:27527, y17+1:15725, y18+1:8541, y19+1:34015]	25			187	0	0
38782	115.823	200	3.98752e+06	38768	2	1158.5	2314.98	25.361	20.361	0	GEICDINGVCVDAAEDEFFR	GEIC[Common Fixed:Carbamidomethyl on C]DINGVC[Common Fixed:Carbamidomethyl on C]VDAAEDEFFR	GEICDINGVCVDAAEDEFFR	1	Carbamidomethyl on C Carbamidomethyl on C	C4H6N2O2	C4H6N2O2	0	0	2314.98	-0.00406	-1.75	000054F|000162F|000187F|000296F|14588134|32773|46287							N	N	full	[255 to 274]	K	L			T	[b2+1, b3+1, b4+1, b5+1, b6+1, b7+1, b8+1, b9+1];[y1+1, y2+1, y3+1, y4+1, y5+1, y6+1, y7+1, y8+1, y9+1, y10+1, y11+1, y12+1, y13+1, y14+1, y15+1, y16+1, y17+1]	[b2+1:187.07144, b3+1:300.15549, b4+1:460.18792, b5+1:575.21264, b6+1:688.29642, b7+1:802.33997, b8+1:859.35824, b9+1:958.43871];[y1+1:175.11903, y2+1:322.18616, y3+1:469.25530, y4+1:598.29895, y5+1:713.32358, y6+1:842.36201, y7+1:913.40452, y8+1:984.44262, y9+1:1099.46994, y10+1:1198.53675, y11+1:1358.56927, y12+1:1457.63668, y13+1:1514.65952, y14+1:1628.70106, y15+1:1741.78789, y16+1:1856.82027…	[b2+1:0.00010, b3+1:0.00009, b4+1:0.00187, b5+1:-0.00035, b6+1:-0.00064, b7+1:-0.00001, b8+1:-0.00321, b9+1:0.00885];[y1+1:0.00007, y2+1:-0.00120, y3+1:-0.00048, y4+1:0.00058, y5+1:-0.00173, y6+1:-0.00590, y7+1:-0.00051, y8+1:0.00049, y9+1:0.00086, y10+1:-0.00075, y11+1:0.00112, y12+1:0.00012, y13+1:0.00150, y14+1:0.00011, y15+1:0.00288, y16+1:0.00832, y17+1:-0.01935]	[b2+1:0.56, b3+1:0.30, b4+1:4.07, b5+1:-0.61, b6+1:-0.93, b7+1:-0.02, b8+1:-3.74, b9+1:9.25];[y1+1:0.43, y2+1:-3.74, y3+1:-1.02, y4+1:0.97, y5+1:-2.43, y6+1:-7.01, y7+1:-0.56, y8+1:0.50, y9+1:0.79, y10+1:-0.63, y11+1:0.83, y12+1:0.08, y13+1:0.99, y14+1:0.07, y15+1:1.65, y16+1:4.48, y17+1:-9.60]	[b2+1:39198, b3+1:55771, b4+1:14443, b5+1:63170, b6+1:26879, b7+1:5442, b8+1:11306, b9+1:5566];[y1+1:37566, y2+1:20207, y3+1:38478, y4+1:82607, y5+1:45765, y6+1:43229, y7+1:49738, y8+1:118477, y9+1:108858, y10+1:63234, y11+1:231882, y12+1:40799, y13+1:133701, y14+1:143099, y15+1:26936, y16+1:24617, y17+1:7500]	25			188	0	0
42550	110.699	200	3.62856e+06	42528	2	990.549	1979.08	25.359	20.251	0	SPAQILQWQVLSNTVPAK	SPAQILQWQVLSNTVPAK	SPAQILQWQVLSNTVPAK	1				0	0	1979.08	-0.00137	-0.69	P02668							N	N	full	[69 to 86]	R	S			T	[b2+1, b3+1, b4+1, b5+1, b6+1, b7+1, b8+1, b9+1, b10+1, b11+1, b13+1];[y1+1, y2+1, y3+1, y4+1, y5+1, y6+1, y7+1, y8+1, y9+1, y10+1, y11+1, y12+1, y13+1, y14+1]	[b2+1:185.09223, b3+1:256.12858, b4+1:384.18781, b5+1:497.27234, b6+1:610.35769, b7+1:738.41511, b8+1:924.49933, b9+1:1052.54937, b10+1:1151.61992, b11+1:1264.69425, b13+1:1465.78982];[y1+1:147.11303, y2+1:218.14992, y3+1:315.20304, y4+1:414.27146, y5+1:515.31552, y6+1:629.36470, y7+1:716.39351, y8+1:829.47730, y9+1:928.54651, y10+1:1056.60601, y11+1:1242.68632, y12+1:1370.74368, y13+1:1483.82839…	[b2+1:0.00016, b3+1:-0.00060, b4+1:0.00005, b5+1:0.00051, b6+1:0.00180, b7+1:0.00065, b8+1:0.00555, b9+1:-0.00299, b10+1:-0.00085, b11+1:-0.01058, b13+1:0.01003];[y1+1:0.00022, y2+1:0.00000, y3+1:0.00036, y4+1:0.00036, y5+1:-0.00326, y6+1:0.00300, y7+1:-0.00022, y8+1:-0.00049, y9+1:0.00030, y10+1:0.00122, y11+1:0.00222, y12+1:0.00101, y13+1:0.00165, y14+1:0.01365]	[b2+1:0.86, b3+1:-2.35, b4+1:0.13, b5+1:1.03, b6+1:2.95, b7+1:0.88, b8+1:6.01, b9+1:-2.84, b10+1:-0.74, b11+1:-8.37, b13+1:6.85];[y1+1:1.53, y2+1:0.00, y3+1:1.15, y4+1:0.87, y5+1:-6.33, y6+1:4.78, y7+1:-0.31, y8+1:-0.60, y9+1:0.32, y10+1:1.16, y11+1:1.79, y12+1:0.74, y13+1:1.11, y14+1:8.55]	[b2+1:40462, b3+1:47593, b4+1:133632, b5+1:91572, b6+1:39219, b7+1:33981, b8+1:22298, b9+1:23921, b10+1:21624, b11+1:9686, b13+1:7029];[y1+1:73149, y2+1:34612, y3+1:275868, y4+1:22144, y5+1:6280, y6+1:16052, y7+1:44274, y8+1:33671, y9+1:33648, y10+1:45787, y11+1:77915, y12+1:55608, y13+1:81391, y14+1:30575]	25			189	0	0
42481	110.611	200	37605100	42476	3	1058.5	3172.47	25.351	19.325	0	IVDYCPSGCAATIDLSQEAFSVIANTDAGK	IVDYC[Common Fixed:Carbamidomethyl on C]PSGC[Common Fixed:Carbamidomethyl on C]AATIDLSQEAFSVIANTDAGK	IVDYCPSGCAATIDLSQEAFSVIANTDAGK	1	Carbamidomethyl on C Carbamidomethyl on C	C4H6N2O2	C4H6N2O2	0	0	3172.47	-0.00033	-0.11	000019F|54259							N	N	full	[108 to 137]|[68 to 97]	K	I			T	[b3+1, b4+1, b5+1, b7+1, b8+1, b9+1, b12+1, b13+1, b14+1, b15+1];[y3+1, y4+1, y5+1, y6+1, y7+1, y8+1, y9+1, y10+1, y11+1, y12+1, y13+1, y14+1, y15+1, y16+1, y17+1]	[b3+1:328.18682, b4+1:491.24774, b5+1:651.28112, b7+1:835.36736, b8+1:892.39482, b9+1:1052.41588, b12+1:1295.54429, b13+1:1408.62901, b14+1:1523.64756, b15+1:1636.71702];[y3+1:275.17129, y4+1:390.19882, y5+1:491.24774, y6+1:605.28869, y7+1:676.32616, y8+1:789.41057, y9+1:888.48027, y10+1:975.51049, y11+1:1122.57896, y12+1:1193.61754, y13+1:1322.66087, y14+1:1450.71348, y15+1:1537.75413, y16+1:165…	[b3+1:0.00013, b4+1:-0.00229, b5+1:0.00044, b7+1:0.00189, b8+1:0.00789, b9+1:-0.00170, b12+1:0.00481, b13+1:0.00546, b14+1:-0.00293, b15+1:-0.01754];[y3+1:-0.00009, y4+1:0.00049, y5+1:0.00173, y6+1:-0.00024, y7+1:0.00012, y8+1:0.00046, y9+1:0.00175, y10+1:-0.00007, y11+1:0.00000, y12+1:0.00146, y13+1:0.00220, y14+1:-0.00377, y15+1:0.00485, y16+1:-0.00890, y17+1:0.01005]	[b3+1:0.39, b4+1:-4.67, b5+1:0.68, b7+1:2.27, b8+1:8.86, b9+1:-1.62, b12+1:3.71, b13+1:3.88, b14+1:-1.92, b15+1:-10.72];[y3+1:-0.33, y4+1:1.26, y5+1:3.53, y6+1:-0.40, y7+1:0.18, y8+1:0.59, y9+1:1.97, y10+1:-0.07, y11+1:0.00, y12+1:1.22, y13+1:1.66, y14+1:-2.60, y15+1:3.16, y16+1:-5.39, y17+1:5.70]	[b3+1:639281, b4+1:760871, b5+1:622403, b7+1:73111, b8+1:63015, b9+1:119454, b12+1:172452, b13+1:133243, b14+1:253686, b15+1:84784];[y3+1:628458, y4+1:392088, y5+1:760871, y6+1:916774, y7+1:1598209, y8+1:1484543, y9+1:598649, y10+1:1127321, y11+1:973051, y12+1:846791, y13+1:407796, y14+1:119336, y15+1:239741, y16+1:49094, y17+1:132387]	25			190	0	0
39484	119.66	200	4.4666e+06	39477	2	1068.08	2134.14	25.35	19.322	0	QTDLPFLLAIEDVFSITGR	QTDLPFLLAIEDVFSITGR	QTDLPFLLAIEDVFSITGR	1				0	0	2134.13	0.01067	5	000006F|C32099567							N	N	full	[303 to 321]	R	G			T	[b2+1, b3+1, b4+1, b5+1, b6+1, b7+1, b8+1, b9+1];[y1+1, y2+1, y3+1, y4+1, y5+1, y6+1, y7+1, y8+1, y9+1, y10+1, y11+1, y12+1, y13+1, y14+1, y15+1, y16+1, y17+1]	[b2+1:230.11350, b3+1:345.14025, b4+1:458.22467, b5+1:555.28078, b6+1:702.34203, b7+1:815.43038, b8+1:928.50666, b9+1:999.53942];[y1+1:175.11938, y2+1:232.13945, y3+1:333.18780, y4+1:446.27131, y5+1:533.30434, y6+1:680.37322, y7+1:779.43942, y8+1:894.46925, y9+1:1023.51024, y10+1:1136.59365, y11+1:1207.63172, y12+1:1320.71544, y13+1:1433.79855, y14+1:1580.87177, y15+1:1677.92265, y16+1:1790.99965…	[b2+1:-0.00004, b3+1:-0.00022, b4+1:0.00013, b5+1:0.00347, b6+1:-0.00369, b7+1:0.00060, b8+1:-0.00719, b9+1:-0.01154];[y1+1:0.00043, y2+1:-0.00096, y3+1:-0.00029, y4+1:-0.00085, y5+1:0.00015, y6+1:0.00062, y7+1:-0.00159, y8+1:0.00129, y9+1:-0.00031, y10+1:-0.00096, y11+1:0.00000, y12+1:-0.00035, y13+1:-0.00130, y14+1:0.00349, y15+1:0.00162, y16+1:-0.00544, y17+1:0.00592]	[b2+1:-0.16, b3+1:-0.65, b4+1:0.29, b5+1:6.27, b6+1:-5.26, b7+1:0.74, b8+1:-7.75, b9+1:-11.56];[y1+1:2.47, y2+1:-4.17, y3+1:-0.88, y4+1:-1.91, y5+1:0.29, y6+1:0.91, y7+1:-2.04, y8+1:1.45, y9+1:-0.30, y10+1:-0.85, y11+1:0.00, y12+1:-0.26, y13+1:-0.91, y14+1:2.21, y15+1:0.96, y16+1:-3.04, y17+1:3.11]	[b2+1:57921, b3+1:120060, b4+1:38754, b5+1:6510, b6+1:17594, b7+1:18199, b8+1:4917, b9+1:10214];[y1+1:21028, y2+1:18795, y3+1:35125, y4+1:9944, y5+1:31845, y6+1:31069, y7+1:71219, y8+1:51469, y9+1:90146, y10+1:107352, y11+1:217425, y12+1:160275, y13+1:68010, y14+1:31117, y15+1:316041, y16+1:13325, y17+1:16663]	25			191	0	0
36301	111.259	163	1.80197e+06	36290	2	1047.97	2093.93	25.346	20.346	0	DAQDTVCQAIEAADGGAQFK	DAQDTVC[Common Fixed:Carbamidomethyl on C]QAIEAADGGAQFK	DAQDTVCQAIEAADGGAQFK	1	Carbamidomethyl on C	C2H3NO	C2H3NO	0	0	2093.93	0.00089	0.42	000059F							N	N	full	[180 to 199]	R	E			T	[b2+1, b3+1, b4+1, b5+1, b6+1, b7+1, b8+1, b9+1];[y1+1, y2+1, y3+1, y4+1, y5+1, y6+1, y7+1, y8+1, y9+1, y10+1, y11+1, y12+1, y13+1, y14+1, y15+1, y16+1, y17+1]	[b2+1:187.07130, b3+1:315.13031, b4+1:430.15789, b5+1:531.20469, b6+1:630.27149, b7+1:790.30344, b8+1:918.35046, b9+1:989.38679];[y1+1:147.11247, y2+1:294.18148, y3+1:422.23904, y4+1:493.27842, y5+1:550.30003, y6+1:607.32104, y7+1:722.34578, y8+1:793.38193, y9+1:864.42046, y10+1:993.46315, y11+1:1106.54685, y12+1:1177.58385, y13+1:1305.63978, y14+1:1465.67582, y15+1:1564.74493, y16+1:1665.76595, …	[b2+1:-0.00004, b3+1:0.00040, b4+1:0.00104, b5+1:0.00016, b6+1:-0.00146, b7+1:-0.00016, b8+1:-0.01171, b9+1:-0.01250];[y1+1:-0.00033, y2+1:0.00027, y3+1:-0.00076, y4+1:0.00151, y5+1:0.00166, y6+1:0.00120, y7+1:-0.00100, y8+1:-0.00196, y9+1:-0.00055, y10+1:-0.00045, y11+1:-0.00082, y12+1:-0.00093, y13+1:-0.00357, y14+1:0.00182, y15+1:0.00252, y16+1:-0.02415, y17+1:0.00411]	[b2+1:-0.21, b3+1:1.27, b4+1:2.42, b5+1:0.30, b6+1:-2.32, b7+1:-0.20, b8+1:-12.77, b9+1:-12.64];[y1+1:-2.28, y2+1:0.91, y3+1:-1.81, y4+1:3.06, y5+1:3.02, y6+1:1.99, y7+1:-1.38, y8+1:-2.48, y9+1:-0.64, y10+1:-0.46, y11+1:-0.74, y12+1:-0.79, y13+1:-2.74, y14+1:1.24, y15+1:1.61, y16+1:-14.50, y17+1:2.31]	[b2+1:20595, b3+1:24012, b4+1:13954, b5+1:26186, b6+1:11221, b7+1:4206, b8+1:3446, b9+1:13782];[y1+1:8982, y2+1:13771, y3+1:12182, y4+1:11079, y5+1:9843, y6+1:62275, y7+1:33798, y8+1:32580, y9+1:44164, y10+1:57097, y11+1:47890, y12+1:51035, y13+1:18074, y14+1:68029, y15+1:18548, y16+1:7631, y17+1:8276]	25			192	0	0
39149	116.46	200	3.44506e+06	39132	2	1100.04	2198.06	25.344	19.238	0	DLYGNIVLSGGSTMFPGIADR	DLYGNIVLSGGSTM[Common Variable:Oxidation on M]FPGIADR	DLYGNIVLSGGSTMFPGIADR	1	Oxidation on M	O	O	1	0	2198.07	-0.00554	-2.52	000017F|000268F|51355|P93586	|Actin-46 (Fragment)						N	N	full	[152 to 172]|[153 to 173]|[274 to 294]	K	M			T	[b2+1, b3+1, b4+1, b5+1, b6+1, b7+1, b8+1, b14+1];[y1+1, y2+1, y3+1, y5+1, y6+1, y7+1, y8+1, y9+1, y10+1, y11+1, y12+1, y13+1, y14+1, y15+1, y16+1, y17+1, y18+1]	[b2+1:229.11866, b3+1:392.17964, b4+1:449.20365, b5+1:563.24593, b6+1:676.32952, b7+1:775.40414, b8+1:888.48677, b14+1:1424.68410];[y1+1:175.11900, y2+1:290.14369, y3+1:361.18308, y5+1:531.28888, y6+1:628.34184, y7+1:775.40414, y8+1:922.44936, y9+1:1023.49640, y10+1:1110.52200, y11+1:1167.54143, y12+1:1224.56879, y13+1:1311.60081, y14+1:1424.68410, y15+1:1523.75323, y16+1:1636.84006, y17+1:1750.8…	[b2+1:0.00037, b3+1:-0.00197, b4+1:0.00058, b5+1:-0.00008, b6+1:-0.00054, b7+1:0.00566, b8+1:0.00422, b14+1:0.01149];[y1+1:0.00005, y2+1:-0.00221, y3+1:0.00007, y5+1:0.00035, y6+1:0.00054, y7+1:-0.00557, y8+1:0.00425, y9+1:0.00360, y10+1:-0.00282, y11+1:-0.00485, y12+1:0.00105, y13+1:0.00103, y14+1:0.00026, y15+1:0.00097, y16+1:0.00374, y17+1:-0.01412, y18+1:0.01656]	[b2+1:1.64, b3+1:-5.03, b4+1:1.28, b5+1:-0.13, b6+1:-0.80, b7+1:7.31, b8+1:4.76, b14+1:8.07];[y1+1:0.30, y2+1:-7.63, y3+1:0.20, y5+1:0.66, y6+1:0.86, y7+1:-7.19, y8+1:4.61, y9+1:3.52, y10+1:-2.54, y11+1:-4.16, y12+1:0.85, y13+1:0.79, y14+1:0.18, y15+1:0.64, y16+1:2.29, y17+1:-8.07, y18+1:9.16]	[b2+1:26653, b3+1:15497, b4+1:12542, b5+1:40125, b6+1:90080, b7+1:57756, b8+1:9224, b14+1:120619];[y1+1:73703, y2+1:14837, y3+1:51079, y5+1:8652, y6+1:106516, y7+1:57756, y8+1:11269, y9+1:15382, y10+1:15847, y11+1:23148, y12+1:78195, y13+1:123762, y14+1:120619, y15+1:91655, y16+1:10446, y17+1:4660, y18+1:4896]	25			193	0	0
38727	103.358	194	3.88002e+06	38726	2	1260.1	2518.18	25.343	20.319	0|0|0|0|1|1|0	GSDCGIVNVNIPTNGAEIGGAFGGEK	GSDC[Common Artifact:Carbamyl on C]GIVNVNIPTNGAEIGGAFGGEK	GSDCGIVNVNIPTNGAEIGGAFGGEK	1	Carbamyl on C	CHNO	CHNO	1	0	2518.18	0.00616	2.45	000024F							N	N	full	[56 to 81]	R	A			T	[b6+1, b7+1, b8+1, b9+1, b10+1, b11+1];[y2+1, y3+1, y4+1, y5+1, y6+1, y7+1, y8+1, y9+1, y10+1, y11+1, y12+1, y13+1, y14+1, y15+1, y16+1, y17+1, y18+1, y19+1, y20+1]	[b6+1:576.20825, b7+1:675.27524, b8+1:789.32124, b9+1:888.38750, b10+1:1002.43924, b11+1:1115.51343];[y2+1:276.15543, y3+1:333.17614, y4+1:390.19846, y5+1:537.26789, y6+1:608.30315, y7+1:665.32578, y8+1:722.34622, y9+1:835.43292, y10+1:964.47654, y11+1:1035.50905, y12+1:1092.53162, y13+1:1206.58275, y14+1:1307.62948, y15+1:1404.67499, y16+1:1517.76578, y17+1:1631.80775, y18+1:1730.87450, y19+1:18…	[b6+1:0.00001, b7+1:-0.00141, b8+1:0.00166, b9+1:-0.00049, b10+1:0.00832, b11+1:-0.00155];[y2+1:0.00003, y3+1:-0.00072, y4+1:0.00014, y5+1:0.00115, y6+1:-0.00070, y7+1:0.00047, y8+1:-0.00056, y9+1:0.00208, y10+1:0.00310, y11+1:-0.00150, y12+1:-0.00039, y13+1:0.00780, y14+1:0.00686, y15+1:-0.00040, y16+1:0.00634, y17+1:0.00538, y18+1:0.00371, y19+1:0.00825, y20+1:0.02355]	[b6+1:0.02, b7+1:-2.09, b8+1:2.11, b9+1:-0.55, b10+1:8.30, b11+1:-1.39];[y2+1:0.11, y3+1:-2.18, y4+1:0.36, y5+1:2.15, y6+1:-1.15, y7+1:0.70, y8+1:-0.78, y9+1:2.49, y10+1:3.22, y11+1:-1.45, y12+1:-0.36, y13+1:6.47, y14+1:5.25, y15+1:-0.28, y16+1:4.18, y17+1:3.30, y18+1:2.15, y19+1:4.47, y20+1:12.12]	[b6+1:56626, b7+1:42210, b8+1:19771, b9+1:33408, b10+1:11968, b11+1:42581];[y2+1:4881, y3+1:12724, y4+1:45623, y5+1:37120, y6+1:16943, y7+1:34319, y8+1:126768, y9+1:54793, y10+1:30553, y11+1:14849, y12+1:43346, y13+1:21413, y14+1:14745, y15+1:448424, y16+1:45800, y17+1:84426, y18+1:23756, y19+1:43835, y20+1:19195]	25			194	0	0
39580	117.171	200	6.2084e+06	39574	2	1146.07	2290.12	25.342	20.295	0	ELVADDAWLNGEFISTVQQR	ELVADDAWLNGEFISTVQQR	ELVADDAWLNGEFISTVQQR	1				0	0	2290.12	-0.0038	-1.66	Q9FSF0	Malate dehydrogenase	primary:MD1	Nicotiana tabacum OX=4097				N	N	full	[212 to 231]	R	G			T	[b2+1, b3+1, b4+1, b5+1, b6+1, b7+1, b8+1, b9+1];[y1+1, y2+1, y3+1, y4+1, y5+1, y6+1, y7+1, y8+1, y9+1, y10+1, y11+1, y12+1, y13+1, y14+1, y15+1, y16+1, y17+1]	[b2+1:243.13390, b3+1:342.20249, b4+1:413.23414, b5+1:528.26612, b6+1:643.29328, b7+1:714.33500, b8+1:900.40741, b9+1:1013.49005];[y1+1:175.11886, y2+1:303.17815, y3+1:431.23659, y4+1:530.30329, y5+1:631.35528, y6+1:718.38309, y7+1:831.47079, y8+1:978.53520, y9+1:1107.56852, y10+1:1164.61078, y11+1:1278.64294, y12+1:1391.72845, y13+1:1577.80739, y14+1:1648.86675, y15+1:1763.88121, y16+1:1878.9091…	[b2+1:-0.00003, b3+1:0.00015, b4+1:-0.00532, b5+1:-0.00028, b6+1:-0.00007, b7+1:0.00454, b8+1:-0.00236, b9+1:-0.00379];[y1+1:-0.00009, y2+1:0.00062, y3+1:0.00049, y4+1:-0.00123, y5+1:0.00308, y6+1:-0.00113, y7+1:0.00250, y8+1:-0.00151, y9+1:-0.01078, y10+1:0.01002, y11+1:-0.00075, y12+1:0.00069, y13+1:0.00033, y14+1:0.02257, y15+1:0.01009, y16+1:0.01103, y17+1:-0.02287]	[b2+1:-0.12, b3+1:0.43, b4+1:-12.90, b5+1:-0.54, b6+1:-0.11, b7+1:6.36, b8+1:-2.63, b9+1:-3.75];[y1+1:-0.54, y2+1:2.06, y3+1:1.13, y4+1:-2.32, y5+1:4.89, y6+1:-1.58, y7+1:3.01, y8+1:-1.55, y9+1:-9.74, y10+1:8.61, y11+1:-0.58, y12+1:0.50, y13+1:0.21, y14+1:13.70, y15+1:5.72, y16+1:5.87, y17+1:-11.74]	[b2+1:130737, b3+1:50825, b4+1:19678, b5+1:23509, b6+1:23093, b7+1:36813, b8+1:21027, b9+1:15040];[y1+1:70720, y2+1:40508, y3+1:118652, y4+1:55397, y5+1:52414, y6+1:216011, y7+1:84425, y8+1:132038, y9+1:30991, y10+1:161982, y11+1:288171, y12+1:231949, y13+1:152142, y14+1:49036, y15+1:49264, y16+1:32889, y17+1:34387]	25			195	0	0
[truncated: 26,281 more rows]
[truncated: 5 more columns]

## Sheet: DecoyMatches
36358	118.956	140	2.78771e+06	36356	2	1065.07	2128.13	12.132	1.013	1	SISKTIDSVLPYNLDGLGGSK	SISKT[Less Common:Dehydrobutyrine on T]IDSVLPYNLDGLGGS[Less Common:Dehydroalanine on S]K	SISKT[Less Common:Dehydrobutyrine on T]IDSVLPYNLDGLGGS[Less Common:Dehydroalanine on S]K	1	Dehydroalanine on S Dehydrobutyrine on T	H-4O-2	H-4O-2	2	1	2127.12	1.01066	475.13	DECOY_Q9C5R8	2-Cys peroxiredoxin BAS1-like, chloroplastic	primary:At5g06290	Arabidopsis thaliana OX=3702				N	Y	full	[88 to 108]	K	R			D	[b2+1];[y1+1, y2+1, y5+1, y6+1, y7+1, y8+1, y9+1, y10+1, y12+1, y13+1, y15+1]	[b2+1:201.12405];[y1+1:147.11301, y2+1:216.13376, y5+1:443.26056, y6+1:500.27723, y7+1:615.30965, y8+1:728.39579, y9+1:842.43255, y10+1:1005.49898, y12+1:1215.63774, y13+1:1314.70037, y15+1:1516.76351]	[b2+1:0.00068];[y1+1:0.00021, y2+1:-0.00051, y5+1:-0.00070, y6+1:-0.00550, y7+1:-0.00001, y8+1:0.00206, y9+1:-0.00411, y10+1:-0.00101, y12+1:0.00092, y13+1:-0.00486, y15+1:-0.00069]	[b2+1:3.41];[y1+1:1.42, y2+1:-2.37, y5+1:-1.59, y6+1:-11.01, y7+1:-0.02, y8+1:2.83, y9+1:-4.89, y10+1:-1.01, y12+1:0.76, y13+1:-3.70, y15+1:-0.46]	[b2+1:8506];[y1+1:44555, y2+1:13682, y5+1:20022, y6+1:9863, y7+1:52176, y8+1:19666, y9+1:20274, y10+1:70468, y12+1:29806, y13+1:43097, y15+1:35585]	12			4829	1	0.000142
[truncated: 11,123 more rows]
[truncated: 5 more columns]

## Sheet: Modifications
Water Loss on E
Water Loss on E
Water Loss on E
Water Loss on E
Water loss on D Water loss on D
Water loss on D
Water loss on D
Water loss on D
Water loss on D
Water loss on D
Water loss on D
Water loss on D
Water loss on D
Tryptophan oxidation to hydroxykynurenin on W
[truncated: 6,097 more rows]
