# Supplementary material for: The Cannabis Proteome Draft Map Project
Source: Int J Mol Sci. 2020 Jan 31;21(3):965. doi: 10.3390/ijms21030965 (PMC7037972; doi:10.3390/ijms21030965)
Supplement: Supplementary file 1 [file ijms-21-00965-s001.zip › ijms-654092-SI-to conversion/ijms-654092-Supplemetary Tables/Supplemental_Table_S6_Relative_Quantification_Green_Plant_Material.xlsx]

## Sheet: Supplemental_6_Relative_Quantif
4Samples_Fractionated_spectralCounts, Samples report created on 01/18/2020
								Total Spectrum Count	Total Spectrum Count	Total Spectrum Count	Total Spectrum Count
4Samples_Fractionated_spectralCounts
			Identified Proteins (10395/10554)	Accession Number	Alternate ID	Molecular Weight	Protein Grouping Ambiguity	C. sativa Indica flower	C. sativa Sativa flower	Male hybrid leaves	Male hybrid stems
			Ribulose bisphosphate carboxylase large chain OS=Cannabis sativa GN=rbcL PE=3 SV=1	A0A0C5B2I6 (+1)	rbcL	53 kDa	FALSE	168	90	528	29
			ATP synthase subunit beta, chloroplastic OS=Cannabis sativa GN=atpB PE=3 SV=1	A0A0C5ARS5	atpB	54 kDa		123	83	338	54
			oxygen-evolving enhancer protein 1, chloroplastic [Cannabis sativa]	XP_030496367.1		35 kDa		59	28	202	49
			ribulose bisphosphate carboxylase small chain, chloroplastic-like [Cannabis sativa]	XP_030499118.1 (+1)		20 kDa	TRUE	102	65	224	12
			non-specific lipid-transfer protein 2-like [Cannabis sativa]	XP_030508199.1		10 kDa		81	74	3	3
			probable mediator of RNA polymerase II transcription subunit 37e [Cannabis sativa]	XP_030500800.1		71 kDa	TRUE	97	53	147	52
			transketolase, chloroplastic [Cannabis sativa]	XP_030488830.1		80 kDa		88	36	133	12
			actin-7 [Cannabis sativa]	XP_030499509.1		42 kDa	TRUE	56	47	100	65
			ATP synthase subunit alpha, chloroplastic OS=Cannabis sativa GN=atpA PE=3 SV=1	A0A0C5ARX6	atpA	55 kDa	TRUE	51	37	122	20
			SWISS-PROT:P04264 Tax_Id=9606 Gene_Symbol=KRT1 Keratin, type II cytoskeletal 1	P04264		66 kDa	TRUE	14	46	82	144
			actin [Cannabis sativa]	XP_030488748.1		42 kDa	TRUE	53	44	77	47
			heat shock 70 kDa protein [Cannabis sativa]	XP_030491946.1		71 kDa	TRUE	65	40	88	45
			actin-97 isoform X1 [Cannabis sativa]	XP_030483111.1 (+1)		42 kDa	TRUE	53	46	53	38
			catalase isozyme 2-like [Cannabis sativa]	XP_030498127.1		57 kDa	TRUE	85	80	33	42
			heat shock 70 kDa protein-like [Cannabis sativa]	XP_030478962.1		72 kDa	TRUE	61	39	86	42
			actin-7-like [Cannabis sativa]	XP_030500202.1		42 kDa	TRUE	42	42	80	46
			chlorophyll a-b binding protein CP29.2, chloroplastic [Cannabis sativa]	XP_030480105.1		31 kDa	TRUE	19	14	100	34
			ATP synthase subunit alpha OS=Cannabis sativa GN=atp1 PE=3 SV=1	A0A0M5M1Z3	atp1	55 kDa	TRUE	23	11	74	38
			glycine-rich RNA-binding protein-like [Cannabis sativa]	XP_030499617.1		17 kDa		80	56	77	33
			V-type proton ATPase catalytic subunit A [Cannabis sativa]	XP_030496049.1		69 kDa		59	42	50	27
			photosystem I reaction center subunit II, chloroplastic-like [Cannabis sativa]	XP_030507570.1		24 kDa		44	40	56	21
			ATP synthase subunit beta, mitochondrial [Cannabis sativa]	XP_030498910.1		59 kDa		57	49	82	47
			ubiquitin-40S ribosomal protein S27a [Cannabis sativa]	XP_030501354.1		18 kDa	TRUE	20	13	50	48
			SWISS-PROT:P00761|TRYP_PIG Trypsin - Sus scrofa (Pig).	P00761		24 kDa	TRUE	84	70	53	38
			ubiquitin-NEDD8-like protein RUB2 [Cannabis sativa]	XP_030493197.1		17 kDa	TRUE	15	9	50	50
			major allergen Pru av 1-like [Cannabis sativa]	XP_030508288.1		18 kDa	TRUE	76	44	6	21
			ubiquitin-60S ribosomal protein L40 [Cannabis sativa]	XP_030508832.1		15 kDa	TRUE	15	9	50	48
			adenosylhomocysteinase 1 [Cannabis sativa]	XP_030507458.1		53 kDa		28	25	39	23
			dihydrolipoyl dehydrogenase, mitochondrial-like [Cannabis sativa]	XP_030508755.1		54 kDa	TRUE	53	56	70	19
			fructose-bisphosphate aldolase 6, cytosolic [Cannabis sativa]	XP_030492889.1		38 kDa	TRUE	54	26	58	48
			glyceraldehyde-3-phosphate dehydrogenase [Cannabis sativa]	XP_030492518.1		37 kDa	TRUE	45	14	52	45
			malate dehydrogenase 1, mitochondrial [Cannabis sativa]	XP_030480080.1		37 kDa	TRUE	61	48	42	62
			elongation factor 2 [Cannabis sativa]	XP_030492987.1		94 kDa		43	22	83	28
			elongation factor Tu, chloroplastic [Cannabis sativa]	XP_030492794.1		53 kDa	TRUE	41	26	124	9
			glyceraldehyde-3-phosphate dehydrogenase GAPA1, chloroplastic [Cannabis sativa]	XP_030485115.1		43 kDa		23	7	144	17
			protein SIEVE ELEMENT OCCLUSION B-like [Cannabis sativa]	XP_030508649.1		78 kDa	TRUE	68	75	59	1
			fructose-bisphosphate aldolase, cytoplasmic isozyme [Cannabis sativa]	XP_030492890.1		38 kDa	TRUE	39	36	59	38
			dihydrolipoyl dehydrogenase, mitochondrial [Cannabis sativa]	XP_030507597.1		54 kDa	TRUE	51	56	52	20
			Betv1-like protein OS=Cannabis sativa PE=2 SV=1	I6XT51		18 kDa	TRUE	62	32	7	21
			14-3-3-like protein A [Cannabis sativa]	XP_030481657.1		30 kDa	TRUE	23	20	57	61
			ribulose bisphosphate carboxylase/oxygenase activase, chloroplastic isoform X1 [Cannabis sativa]	XP_030492155.1		52 kDa	TRUE	45	20	129	3
			isocitrate dehydrogenase [NADP] [Cannabis sativa]	XP_030507063.1		46 kDa	TRUE	56	54	30	29
			ATP synthase subunit alpha (Fragment) OS=Cannabis sativa GN=atp1 PE=4 SV=1	E5DK51	atp1	37 kDa	TRUE	23	0	59	31
			protein disulfide-isomerase-like [Cannabis sativa]	XP_030491649.1		57 kDa	TRUE	55	18	43	22
			luminal-binding protein 5 isoform X2 [Cannabis sativa]	XP_030501852.1		73 kDa	TRUE	38	19	83	34
			14-3-3-like protein [Cannabis sativa]	XP_030507116.1		29 kDa	TRUE	36	23	51	44
			polyketide synthase 4 [Cannabis sativa]	XP_030484186.1		43 kDa	TRUE	94	82	2	0
			fructose-bisphosphate aldolase 1, chloroplastic [Cannabis sativa]	XP_030510219.1		43 kDa	TRUE	43	16	120	3
			ribulose bisphosphate carboxylase/oxygenase activase, chloroplastic isoform X2 [Cannabis sativa]	XP_030492156.1		49 kDa	TRUE	42	16	124	3
			non-specific lipid-transfer protein 1-like [Cannabis sativa]	XP_030481161.1		12 kDa	TRUE	86	37	0	19
			Photosystem I P700 chlorophyll a apoprotein A1 OS=Cannabis sativa subsp. sativa GN=psaA PE=3 SV=1	A0A0U2DTB0	psaA	83 kDa		22	24	43	8
			linoleate 13S-lipoxygenase 2-1, chloroplastic-like [Cannabis sativa]	XP_030505535.1		148 kDa	TRUE	83	81	0	0
			ruBisCO large subunit-binding protein subunit beta, chloroplastic [Cannabis sativa]	XP_030478872.1		64 kDa		44	24	68	11
			ferredoxin-dependent glutamate synthase, chloroplastic [Cannabis sativa]	XP_030482585.1		177 kDa	TRUE	19	11	124	2
			photosystem I reaction center subunit IV, chloroplastic-like [Cannabis sativa]	XP_030499279.1		16 kDa		16	8	115	42
			oxygen-evolving enhancer protein 2, chloroplastic [Cannabis sativa]	XP_030482568.1		29 kDa		13	3	122	24
			SWISS-PROT:P60712 (Bos taurus) Actin, cytoplasmic 1	P60712		42 kDa	TRUE	23	31	53	55
			linoleate 13S-lipoxygenase 2-1, chloroplastic-like [Cannabis sativa]	XP_030504577.1		106 kDa	TRUE	77	69	3	0
			Photosystem II CP43 reaction center protein OS=Cannabis sativa GN=psbC PE=3 SV=1	A0A0C5AUH1	psbC	52 kDa		8	8	102	25
			elongation factor 1-alpha [Cannabis sativa]	XP_030503775.1		49 kDa	TRUE	36	29	50	24
			chlorophyll a-b binding protein of LHCII type 1-like [Cannabis sativa]	XP_030479681.1		28 kDa	TRUE	31	18	69	38
			probable histone H2B.1 [Cannabis sativa]	XP_030504034.1		16 kDa	TRUE	26	17	22	6
			non-specific lipid-transfer protein 1-like [Cannabis sativa]	XP_030481226.1		12 kDa	TRUE	83	34	0	16
			formate dehydrogenase, mitochondrial [Cannabis sativa]	XP_030481542.1		42 kDa		43	39	5	6
			peptidyl-prolyl cis-trans isomerase [Cannabis sativa]	XP_030487494.1		18 kDa	TRUE	34	13	58	19
			tubulin beta-8 chain [Cannabis sativa]	XP_030480542.1		50 kDa	TRUE	26	9	78	25
			elongation factor 1-alpha [Cannabis sativa]	XP_030507472.1		49 kDa	TRUE	34	26	44	24
			histone H2B.7-like [Cannabis sativa]	XP_030485141.1		31 kDa	TRUE	26	12	17	5
			histone H2B-like [Cannabis sativa]	XP_030503049.1		16 kDa	TRUE	26	12	17	0
			ruBisCO large subunit-binding protein subunit alpha [Cannabis sativa]	XP_030506197.1		62 kDa		40	36	51	10
			pyrophosphate-energized vacuolar membrane proton pump-like [Cannabis sativa]	XP_030491831.1		81 kDa	TRUE	36	23	38	25
			glyceraldehyde-3-phosphate dehydrogenase, cytosolic [Cannabis sativa]	XP_030496981.1		37 kDa	TRUE	29	10	25	22
			nucleolin 2 isoform X2 [Cannabis sativa]	XP_030491973.1 (+1)		69 kDa	TRUE	23	33	49	6
			pyrophosphate-energized vacuolar membrane proton pump [Cannabis sativa]	XP_030510341.1		80 kDa	TRUE	37	26	33	25
			nucleolin 1 isoform X17 [Cannabis sativa]	XP_030491989.1		61 kDa	TRUE	22	33	49	6
			tubulin beta-1 chain [Cannabis sativa]	XP_030481404.1		51 kDa	TRUE	25	13	72	29
			nucleolin 1 isoform X12 [Cannabis sativa]	XP_030491984.1 (+1)		63 kDa	TRUE	22	31	49	6
			oxygen-evolving enhancer protein 3-2, chloroplastic-like [Cannabis sativa]	XP_030491053.1		25 kDa		17	5	117	19
			nucleolin 2 isoform X7 [Cannabis sativa]	XP_030491979.1 (+1)		66 kDa	TRUE	22	31	49	6
			nucleolin 1 isoform X18 [Cannabis sativa]	XP_030491990.1		58 kDa	TRUE	22	31	49	6
			ferredoxin--NADP reductase, leaf-type isozyme, chloroplastic [Cannabis sativa]	XP_030486077.1		41 kDa	TRUE	12	9	66	19
			stromal 70 kDa heat shock-related protein, chloroplastic [Cannabis sativa]	XP_030510561.1		76 kDa		27	15	71	7
			non-specific lipid-transfer protein 1-like [Cannabis sativa]	XP_030481214.1		12 kDa		56	55	18	9
			peroxidase 12-like [Cannabis sativa]	XP_030492321.1		40 kDa	TRUE	16	11	25	77
			enolase [Cannabis sativa]	XP_030493203.1		48 kDa	TRUE	21	11	41	22
			non-specific lipid-transfer protein 1-like [Cannabis sativa]	XP_030480825.1		12 kDa		61	66	1	0
			elongation factor Tu, chloroplastic-like [Cannabis sativa]	XP_030482675.1		52 kDa	TRUE	32	28	64	9
			LOW QUALITY PROTEIN: heat shock 70 kDa protein, mitochondrial-like [Cannabis sativa]	XP_030506249.1		73 kDa	TRUE	16	16	45	8
			phospholipase D alpha 1 [Cannabis sativa]	XP_030488395.1		92 kDa		36	13	34	32
			carbonic anhydrase 2 isoform X1 [Cannabis sativa]	XP_030484852.1 (+1)		37 kDa		12	2	106	0
			heat shock 70 kDa protein, mitochondrial [Cannabis sativa]	XP_030486771.1		73 kDa	TRUE	14	16	42	8
			60S ribosomal protein L3-1 [Cannabis sativa]	XP_030492808.1		44 kDa	TRUE	23	20	41	13
			Photosystem II D2 protein OS=Cannabis sativa subsp. sativa GN=psbD PE=3 SV=1	A0A0U2DVP6	psbD	40 kDa		10	11	60	31
			60S ribosomal protein L4 [Cannabis sativa]	XP_030495568.1		45 kDa		45	30	32	4
			plasma membrane ATPase 4 [Cannabis sativa]	XP_030483484.1		105 kDa	TRUE	36	22	35	13
			pyrophosphate-energized vacuolar membrane proton pump 1-like [Cannabis sativa]	XP_030506304.1		80 kDa	TRUE	0	0	0	0
			ribulose bisphosphate carboxylase/oxygenase activase 2, chloroplastic-like [Cannabis sativa]	XP_030504809.1		52 kDa	TRUE	41	16	71	0
			(Bos taurus) 63 kDa protein	ENSEMBL:ENSBTAP00000038253		63 kDa	TRUE	0	23	29	41
			Cytochrome f OS=Cannabis sativa subsp. sativa GN=petA PE=3 SV=1	A0A0U2DW83	petA	35 kDa		19	8	46	11
			dihydrolipoyllysine-residue succinyltransferase component of 2-oxoglutarate dehydrogenase complex 1, mitochondrial-like [Cannabis sativa]	XP_030497354.1		51 kDa		42	38	19	6
			histone H3.2-like [Cannabis sativa]	XP_030494327.1 (+2)		15 kDa	TRUE	1	0	3	0
			SWISS-PROT:P13645 Tax_Id=9606 Gene_Symbol=KRT10 Keratin, type I cytoskeletal 10	P13645		60 kDa	TRUE	1	1	10	79
			patellin-3-like [Cannabis sativa]	XP_030483080.1		65 kDa	TRUE	10	7	29	26
			ferredoxin--NADP reductase, leaf-type isozyme, chloroplastic-like [Cannabis sativa]	XP_030486101.1		39 kDa	TRUE	0	0	0	0
			histone H3.3-like [Cannabis sativa]	XP_030485201.1		16 kDa	TRUE	0	0	0	0
			sedoheptulose-1,7-bisphosphatase, chloroplastic [Cannabis sativa]	XP_030493186.1		42 kDa		9	3	83	12
			probable inactive purple acid phosphatase 27 [Cannabis sativa]	XP_030493615.1 (+1)		71 kDa	TRUE	33	24	27	10
			plastocyanin [Cannabis sativa]	XP_030507415.1		18 kDa		6	0	96	22
			(S)-2-hydroxy-acid oxidase GLO1 isoform X1 [Cannabis sativa]	XP_030480200.1		41 kDa	TRUE	27	19	46	10
			LOW QUALITY PROTEIN: ATP-dependent Clp protease ATP-binding subunit ClpA homolog CD4B, chloroplastic-like [Cannabis sativa]	XP_030488931.1		102 kDa	TRUE	29	15	44	6
			probable E3 ubiquitin-protein ligase EDA40 [Cannabis sativa]	XP_030508601.1		57 kDa		49	45	0	0
			chlorophyll a-b binding protein CP29.3, chloroplastic [Cannabis sativa]	XP_030489934.1		31 kDa	TRUE	7	4	56	13
			pectinesterase 2-like [Cannabis sativa]	XP_030488791.1 (+1)		58 kDa		45	47	0	5
			tubulin beta chain-like [Cannabis sativa]	XP_030502177.1		50 kDa	TRUE	19	6	57	23
			ATPase 11, plasma membrane-type [Cannabis sativa]	XP_030493936.1		105 kDa	TRUE	29	16	43	11
			calreticulin [Cannabis sativa]	XP_030503150.1		48 kDa		33	23	16	7
			chlorophyll a-b binding protein of LHCII type 1-like [Cannabis sativa]	XP_030482347.1		28 kDa	TRUE	14	11	53	26
			60S ribosomal protein L26-1 [Cannabis sativa]	XP_030497358.1		17 kDa		17	21	32	7
			probable NAD(P)H dehydrogenase (quinone) FQR1-like 1 [Cannabis sativa]	XP_030491240.1		22 kDa		26	19	10	17
			14-3-3-like protein B [Cannabis sativa]	XP_030495469.1		28 kDa	TRUE	22	26	13	12
			glycine dehydrogenase (decarboxylating), mitochondrial [Cannabis sativa]	XP_030490783.1		114 kDa		14	4	45	3
			chlorophyll a-b binding protein 151, chloroplastic [Cannabis sativa]	XP_030496863.1		29 kDa	TRUE	14	11	51	26
			cell division control protein 48 homolog D [Cannabis sativa]	XP_030493617.1		89 kDa	TRUE	24	24	29	5
			uncharacterized protein LOC115704298 [Cannabis sativa]	XP_030487371.1		99 kDa		36	13	44	8
			probable nucleoredoxin 1 [Cannabis sativa]	XP_030496794.1		65 kDa	TRUE	48	39	14	5
			probable ATP synthase 24 kDa subunit, mitochondrial [Cannabis sativa]	XP_030497076.1		28 kDa		34	16	22	12
			(S)-2-hydroxy-acid oxidase GLO1 isoform X2 [Cannabis sativa]	XP_030480201.1		40 kDa	TRUE	0	0	38	0
			Non-specific lipid-transfer protein (Fragment) OS=Cannabis sativa GN=ltp PE=2 SV=1	W0U0V5	ltp	9 kDa	TRUE	0	0	0	0
			40S ribosomal protein S3-3 [Cannabis sativa]	XP_030488788.1		27 kDa	TRUE	21	10	36	18
			endochitinase 2 [Cannabis sativa]	XP_030485657.1		35 kDa		42	35	1	12
			plasma membrane ATPase 4-like [Cannabis sativa]	XP_030477717.1		105 kDa	TRUE	31	18	29	10
			60S ribosomal protein L6-like [Cannabis sativa]	XP_030482712.1		26 kDa	TRUE	20	12	34	5
			SWISS-PROT:P35527 Tax_Id=9606 Gene_Symbol=KRT9 Keratin, type I cytoskeletal 9	P35527		62 kDa	TRUE	0	0	9	63
			malate dehydrogenase [Cannabis sativa]	XP_030508797.1		36 kDa	TRUE	29	15	24	14
			40S ribosomal protein S14-3 [Cannabis sativa]	XP_030484142.1		16 kDa		15	10	49	21
			monodehydroascorbate reductase [Cannabis sativa]	XP_030493268.1		47 kDa	TRUE	19	4	34	21
			class V chitinase CHIT5-like [Cannabis sativa]	XP_030509905.1		38 kDa	TRUE	34	7	49	1
			60S ribosomal protein L22-2 [Cannabis sativa]	XP_030504688.1 (+1)		14 kDa		23	11	31	9
			leucine aminopeptidase 1 [Cannabis sativa]	XP_030510248.1		60 kDa		17	6	48	29
			paramyosin [Cannabis sativa]	XP_030482243.1		156 kDa	TRUE	33	22	16	10
			CO(2)-response secreted protease-like isoform X1 [Cannabis sativa]	XP_030489279.1 (+1)		81 kDa	TRUE	10	3	36	27
			2-oxoglutarate dehydrogenase, mitochondrial-like [Cannabis sativa]	XP_030492135.1		116 kDa		30	20	10	7
			non-specific lipid-transfer protein 1-like [Cannabis sativa]	XP_030481159.1		12 kDa	TRUE	3	60	0	9
			peptidyl-prolyl cis-trans isomerase CYP19-4 [Cannabis sativa]	XP_030504492.1		22 kDa	TRUE	26	16	10	4
			heat shock cognate protein 80 [Cannabis sativa]	XP_030509817.1		80 kDa	TRUE	19	17	32	16
			5-methyltetrahydropteroyltriglutamate--homocysteine methyltransferase 1-like [Cannabis sativa]	XP_030507612.1		85 kDa	TRUE	20	3	32	37
			cationic peroxidase 2-like [Cannabis sativa]	XP_030510658.1		35 kDa	TRUE	3	38	9	20
			SWISS-PROT:P35908 Tax_Id=9606 Gene_Symbol=KRT2 Keratin, type II cytoskeletal 2 epidermal	P35908		66 kDa	TRUE	2	7	8	56
			probable linoleate 9S-lipoxygenase 5 [Cannabis sativa]	XP_030493230.1		98 kDa	TRUE	33	26	1	0
			tubulin alpha-3 chain [Cannabis sativa]	XP_030496340.1		50 kDa	TRUE	6	0	51	20
			probable carboxylesterase 2 [Cannabis sativa]	XP_030486238.1		41 kDa		39	32	26	1
			aminomethyltransferase, mitochondrial [Cannabis sativa]	XP_030491635.1		44 kDa		10	12	42	5
			Cytochrome b559 subunit alpha OS=Cannabis sativa subsp. sativa GN=psbE PE=3 SV=1	A0A0U2DTH9	psbE	9 kDa		9	2	59	30
			desiccation-related protein PCC13-62-like [Cannabis sativa]	XP_030506926.1		33 kDa	TRUE	8	6	36	23
			60S ribosomal protein L35a-1 [Cannabis sativa]	XP_030480995.1		13 kDa	TRUE	10	2	53	10
			chaperonin CPN60-2, mitochondrial [Cannabis sativa]	XP_030507259.1		62 kDa	TRUE	23	18	27	13
			probable inactive purple acid phosphatase 27 [Cannabis sativa]	XP_030493409.1		72 kDa	TRUE	34	6	16	10
			60S ribosomal protein L35a-1-like [Cannabis sativa]	XP_030491738.1		13 kDa	TRUE	10	2	53	10
			60S acidic ribosomal protein P3 [Cannabis sativa]	XP_030477674.1		12 kDa	TRUE	25	16	23	12
			peroxidase 4-like [Cannabis sativa]	XP_030504560.1		35 kDa		6	1	0	82
			probable inactive purple acid phosphatase 27 [Cannabis sativa]	XP_030484777.1		72 kDa	TRUE	34	6	16	9
			trifunctional UDP-glucose 4,6-dehydratase/UDP-4-keto-6-deoxy-D-glucose 3,5-epimerase/UDP-4-keto-L-rhamnose-reductase RHM1 [Cannabis sativa]	XP_030490411.1		76 kDa	TRUE	26	3	21	1
			catalase-2 [Cannabis sativa]	XP_030498132.1		57 kDa	TRUE	16	11	22	9
			isocitrate dehydrogenase [NADP] [Cannabis sativa]	XP_030483137.1		54 kDa	TRUE	32	31	13	8
			PGR5-like protein 1A, chloroplastic [Cannabis sativa]	XP_030500651.1		36 kDa		22	25	18	3
			14-3-3 protein 1 isoform X1 [Cannabis sativa]	XP_030496860.1 (+1)		28 kDa	TRUE	25	15	11	13
			2-methylene-furan-3-one reductase-like [Cannabis sativa]	XP_030483081.1		34 kDa	TRUE	10	3	25	18
			tubulin beta-2 chain [Cannabis sativa]	XP_030502136.1		50 kDa	TRUE	11	2	58	15
			villin-3-like [Cannabis sativa]	XP_030493987.1		107 kDa	TRUE	27	10	27	11
			protein SIEVE ELEMENT OCCLUSION B-like [Cannabis sativa]	XP_030496787.1		97 kDa	TRUE	9	10	8	36
			ATP synthase epsilon chain, chloroplastic OS=Cannabis sativa GN=atpE PE=3 SV=1	A0A0C5AUH9	atpE	15 kDa		16	6	43	9
			LOW QUALITY PROTEIN: villin-3-like [Cannabis sativa]	XP_030495750.1		107 kDa	TRUE	27	10	27	11
			soluble inorganic pyrophosphatase 6, chloroplastic [Cannabis sativa]	XP_030485133.1		33 kDa		19	3	46	6
			enoyl-[acyl-carrier-protein] reductase [NADH], chloroplastic-like [Cannabis sativa]	XP_030503768.1		40 kDa	TRUE	17	6	27	9
			Photosystem II protein D1 OS=Cannabis sativa subsp. sativa GN=psbA PE=3 SV=1	A0A0U2DTE4	psbA	39 kDa		11	7	48	19
			peroxidase 57-like [Cannabis sativa]	XP_030508621.1		37 kDa	TRUE	8	3	16	59
			phosphoenolpyruvate carboxylase, housekeeping isozyme-like [Cannabis sativa]	XP_030484584.1		110 kDa	TRUE	13	12	24	3
			alpha-L-arabinofuranosidase 1 [Cannabis sativa]	XP_030510291.1		74 kDa		15	9	11	29
			photosystem I reaction center subunit XI, chloroplastic [Cannabis sativa]	XP_030503784.1		23 kDa		10	3	46	21
			linoleate 13S-lipoxygenase 2-1, chloroplastic-like isoform X1 [Cannabis sativa]	XP_030504574.1		107 kDa	TRUE	29	40	6	0
			elongation factor 1-gamma-like [Cannabis sativa]	XP_030505753.1		47 kDa		27	14	32	14
			ATPase 8, plasma membrane-type isoform X1 [Cannabis sativa]	XP_030510031.1 (+1)		107 kDa	TRUE	0	0	21	0
			LOW QUALITY PROTEIN: 20 kDa chaperonin, chloroplastic [Cannabis sativa]	XP_030488797.1		26 kDa		16	11	39	8
			pectinesterase [Cannabis sativa]	XP_030490922.1		64 kDa	TRUE	14	28	7	16
			calmodulin-7 [Cannabis sativa]	XP_030503797.1		17 kDa		8	0	14	63
			60S acidic ribosomal protein P1-like [Cannabis sativa]	XP_030488054.1		11 kDa	TRUE	14	17	32	24
			ribulose bisphosphate carboxylase small chain, chloroplastic-like isoform X1 [Cannabis sativa]	XP_030508025.1		20 kDa	TRUE	15	15	27	7
			cytosolic isocitrate dehydrogenase [NADP]-like [Cannabis sativa]	XP_030488784.1		47 kDa	TRUE	27	27	13	7
			non-specific lipid-transfer protein 1-like [Cannabis sativa]	XP_030480650.1		12 kDa		28	35	6	12
			probable mitochondrial-processing peptidase subunit beta, mitochondrial isoform X1 [Cannabis sativa]	XP_030481503.1		60 kDa		17	13	21	12
			aconitate hydratase 1 [Cannabis sativa]	XP_030496961.1		98 kDa	TRUE	22	17	19	12
			cysteine synthase [Cannabis sativa]	XP_030503774.1		34 kDa	TRUE	25	15	20	6
			NADP-dependent malic enzyme [Cannabis sativa]	XP_030488149.1		65 kDa		26	17	7	12
			UDP-glucose 6-dehydrogenase 1 [Cannabis sativa]	XP_030484203.1		53 kDa		36	12	24	6
			chloroplast stem-loop binding protein of 41 kDa b, chloroplastic [Cannabis sativa]	XP_030505672.1		43 kDa		7	1	64	5
			biotin carboxylase 2, chloroplastic [Cannabis sativa]	XP_030497048.1		58 kDa		23	15	17	9
			nucleotide pyrophosphatase/phosphodiesterase-like [Cannabis sativa]	XP_030493146.1		72 kDa	TRUE	16	8	24	14
			calnexin homolog [Cannabis sativa]	XP_030496507.1		60 kDa		19	5	18	13
			protein SIEVE ELEMENT OCCLUSION B-like [Cannabis sativa]	XP_030508648.1		78 kDa	TRUE	34	9	17	12
			chlorophyll a-b binding protein CP26, chloroplastic [Cannabis sativa]	XP_030490035.1		31 kDa		14	11	29	14
			GTP-binding nuclear protein Ran-3 [Cannabis sativa]	XP_030496472.1		25 kDa		21	12	21	10
			phosphoenolpyruvate carboxylase [Cannabis sativa]	XP_030480704.1		110 kDa	TRUE	13	10	16	8
			tubulin alpha-1 chain [Cannabis sativa]	XP_030482459.1		50 kDa	TRUE	6	0	41	13
			60S ribosomal protein L10-like [Cannabis sativa]	XP_030503144.1		25 kDa	TRUE	9	4	13	2
			2-Cys peroxiredoxin BAS1, chloroplastic [Cannabis sativa]	XP_030482744.1		29 kDa		14	0	43	15
			40S ribosomal protein S3-1-like [Cannabis sativa]	XP_030489788.1		27 kDa	TRUE	17	10	26	16
			ATPase 9, plasma membrane-type [Cannabis sativa]	XP_030491856.1		105 kDa	TRUE	26	16	16	4
			glutathione S-transferase U17-like [Cannabis sativa]	XP_030499531.1		26 kDa		26	24	2	6
			D-3-phosphoglycerate dehydrogenase 1, chloroplastic-like [Cannabis sativa]	XP_030486307.1		63 kDa	TRUE	10	7	21	9
			cysteine proteinase inhibitor 12-like [Cannabis sativa]	XP_030488248.1 (+1)		25 kDa		31	13	17	11
			ATP-dependent zinc metalloprotease FTSH 2, chloroplastic [Cannabis sativa]	XP_030484599.1		75 kDa	TRUE	6	2	57	7
			pyrophosphate-energized membrane proton pump 2 [Cannabis sativa]	XP_030496803.1		85 kDa	TRUE	21	19	14	11
			uncharacterized protein LOC115709668 [Cannabis sativa]	XP_030493688.1		40 kDa		25	28	3	14
			ribonuclease TUDOR 1 [Cannabis sativa]	XP_030488962.1		108 kDa		17	18	27	10
			V-type proton ATPase subunit B 1 [Cannabis sativa]	XP_030486209.1		54 kDa		10	1	21	30
			60S ribosomal protein L23a [Cannabis sativa]	XP_030488101.1 (+1)		17 kDa	TRUE	28	17	25	6
			NADH dehydrogenase subunit 9 OS=Cannabis sativa GN=nad9 PE=3 SV=1	A0A0M4R4N3	nad9	23 kDa		24	19	25	10
			60S ribosomal protein L28-2-like [Cannabis sativa]	XP_030491493.1		17 kDa		15	7	26	0
			ATP-citrate synthase beta chain protein 2 [Cannabis sativa]	XP_030509401.1		66 kDa		26	24	14	10
			SWISS-PROT:P02538 Tax_Id=9606 Gene_Symbol=KRT6A Keratin, type II cytoskeletal 6A	P02538		60 kDa	TRUE	0	0	1	58
			ADP,ATP carrier protein 1, mitochondrial-like [Cannabis sativa]	XP_030495842.1		42 kDa	TRUE	11	1	25	22
			60S ribosomal protein L23a-2-like [Cannabis sativa]	XP_030495139.1		22 kDa	TRUE	28	17	25	0
			fructose-bisphosphate aldolase 3, chloroplastic [Cannabis sativa]	XP_030496648.1		43 kDa	TRUE	21	23	12	12
			glycine-rich protein 2-like [Cannabis sativa]	XP_030501591.1		19 kDa	TRUE	34	23	15	6
			SWISS-PROT:P48668 Tax_Id=9606 Gene_Symbol=KRT6C Keratin, type II cytoskeletal 6C	P48668		60 kDa	TRUE	0	0	0	57
			60S ribosomal protein L9 [Cannabis sativa]	XP_030501031.1		22 kDa	TRUE	12	7	31	12
			aconitate hydratase, cytoplasmic [Cannabis sativa]	XP_030483075.1		107 kDa	TRUE	12	13	25	9
			mitochondrial outer membrane protein porin 2-like [Cannabis sativa]	XP_030498579.1		29 kDa		15	19	13	11
			ADP,ATP carrier protein 1, mitochondrial-like [Cannabis sativa]	XP_030495411.1		42 kDa	TRUE	8	1	25	22
			SWISS-PROT:P04259 Tax_Id=9606 Gene_Symbol=KRT6B Keratin, type II cytoskeletal 6B	P04259		60 kDa	TRUE	0	0	1	55
			cysteine proteinase RD21A-like [Cannabis sativa]	XP_030486297.1		52 kDa		26	16	4	22
			LOW QUALITY PROTEIN: serine hydroxymethyltransferase 4 [Cannabis sativa]	XP_030507464.1		52 kDa	TRUE	7	4	23	30
			probable aldehyde dehydrogenase [Cannabis sativa]	XP_030497829.1		61 kDa	TRUE	36	13	5	5
			tubulin beta chain-like [Cannabis sativa]	XP_030479664.1		51 kDa	TRUE	0	0	0	0
			60S ribosomal protein L14-2-like [Cannabis sativa]	XP_030489954.1		15 kDa		20	13	10	5
			desiccation-related protein PCC13-62-like isoform X1 [Cannabis sativa]	XP_030508321.1		33 kDa	TRUE	0	0	19	16
			cold shock domain-containing protein 4-like [Cannabis sativa]	XP_030484311.1		17 kDa	TRUE	32	22	13	6
			cell division cycle protein 48 homolog [Cannabis sativa]	XP_030504698.1		89 kDa	TRUE	13	15	17	4
			acid phosphatase 1-like [Cannabis sativa]	XP_030491423.1		29 kDa		0	6	3	8
			uncharacterized protein LOC115704770 [Cannabis sativa]	XP_030487836.1		117 kDa		10	11	26	0
			eukaryotic initiation factor 4A-10-like [Cannabis sativa]	XP_030488645.1		47 kDa	TRUE	10	3	37	14
			pyruvate dehydrogenase E1 component subunit beta-1, mitochondrial [Cannabis sativa]	XP_030485535.1		40 kDa	TRUE	14	5	24	15
			thaumatin-like protein 1b [Cannabis sativa]	XP_030494385.1		26 kDa		25	29	0	17
			HDS (Fragment) OS=Cannabis sativa PE=2 SV=1	A0A1V0QSG3 (+1)		83 kDa		29	16	12	1
			ferredoxin--nitrite reductase, chloroplastic-like [Cannabis sativa]	XP_030486258.1		65 kDa	TRUE	9	4	32	1
			succinate--CoA ligase [ADP-forming] subunit beta, mitochondrial [Cannabis sativa]	XP_030497153.1		45 kDa		13	14	21	5
			peroxiredoxin-2F, mitochondrial [Cannabis sativa]	XP_030508653.1		22 kDa		31	16	10	6
			mitochondrial-processing peptidase subunit alpha-like [Cannabis sativa]	XP_030488073.1		55 kDa	TRUE	14	8	18	7
			adenosine kinase 2 [Cannabis sativa]	XP_030488611.1		37 kDa		17	11	21	13
			ATP-dependent zinc metalloprotease FTSH, chloroplastic [Cannabis sativa]	XP_030498323.1		76 kDa		4	1	42	10
			osmotin-like protein, partial [Cannabis sativa]	XP_030505106.1		32 kDa		22	19	0	24
			SWISS-PROT:P08779 Tax_Id=9606 Gene_Symbol=KRT16 Keratin, type I cytoskeletal 16	P08779		51 kDa	TRUE	0	0	1	40
			membrane protein of ER body-like protein [Cannabis sativa]	XP_030497226.1		73 kDa	TRUE	9	7	34	25
			membrane protein of ER body-like protein isoform X1 [Cannabis sativa]	XP_030499392.1		73 kDa	TRUE	9	7	34	27
			cucumisin-like [Cannabis sativa]	XP_030490013.1		77 kDa		16	7	39	4
			endoplasmin homolog [Cannabis sativa]	XP_030508476.1		94 kDa		17	2	25	4
			glyceraldehyde-3-phosphate dehydrogenase GAPCP1, chloroplastic-like [Cannabis sativa]	XP_030488692.1		46 kDa	TRUE	1	1	7	9
			S-adenosylmethionine synthase 3 [Cannabis sativa]	XP_030495540.1		43 kDa	TRUE	12	12	17	4
			germin-like protein subfamily 3 member 1 [Cannabis sativa]	XP_030492323.1		22 kDa		12	12	33	4
			glucose-1-phosphate adenylyltransferase small subunit 2, chloroplastic [Cannabis sativa]	XP_030482903.1		57 kDa		13	8	25	3
			60S acidic ribosomal protein P0 [Cannabis sativa]	XP_030488227.1		34 kDa		25	6	15	2
			aspartyl protease AED3-like [Cannabis sativa]	XP_030488653.1		47 kDa		13	11	8	9
			putative beta-D-xylosidase [Cannabis sativa]	XP_030509516.1		85 kDa	TRUE	25	26	1	6
			photosystem II 22 kDa protein, chloroplastic [Cannabis sativa]	XP_030485627.1		29 kDa		2	1	31	14
			60S ribosomal protein L19-3-like [Cannabis sativa]	XP_030498458.1		24 kDa	TRUE	7	9	28	7
			SWISS-PROT:Q922U2 Tax_Id=10090 Gene_Symbol=Krt5 Keratin, type II cytoskeletal 5	Q922U2		62 kDa	TRUE	0	0	0	49
			SWISS-PROT:Q5XQN5 (Bos taurus) Keratin, type II cytoskeletal 5	Q5XQN5		63 kDa	TRUE	0	0	0	0
			peptidyl-prolyl cis-trans isomerase [Cannabis sativa]	XP_030499959.1		27 kDa	TRUE	14	9	14	1
			ferritin-3, chloroplastic-like [Cannabis sativa]	XP_030490486.1 (+1)		31 kDa		6	0	27	11
			methionine gamma-lyase [Cannabis sativa]	XP_030502137.1		49 kDa		28	26	2	3
			proteasome subunit alpha type-3 [Cannabis sativa]	XP_030508139.1		27 kDa		11	5	14	13
			60S ribosomal protein L19-3 [Cannabis sativa]	XP_030507919.1		24 kDa	TRUE	7	9	29	7
			fructose-bisphosphate aldolase 5, cytosolic [Cannabis sativa]	XP_030477620.1		38 kDa	TRUE	9	3	39	13
			SWISS-PROT:P50446 Tax_Id=10090 Gene_Symbol=Krt6a Keratin, type II cytoskeletal 6A	P50446		59 kDa	TRUE	0	0	0	47
			elongation factor 1-beta 2 [Cannabis sativa]	XP_030504382.1		24 kDa	TRUE	3	11	11	1
			LOW QUALITY PROTEIN: ATP synthase delta chain, chloroplastic-like [Cannabis sativa]	XP_030488031.1 (+1)		26 kDa		7	3	36	7
			ADP,ATP carrier protein 3, mitochondrial [Cannabis sativa]	XP_030482301.1		40 kDa	TRUE	11	0	20	16
			protein TIC 62, chloroplastic isoform X1 [Cannabis sativa]	XP_030494196.1 (+1)		63 kDa		18	8	31	2
			eukaryotic initiation factor 4A-9 [Cannabis sativa]	XP_030490377.1		47 kDa	TRUE	12	5	25	12
			aspartate aminotransferase, cytoplasmic-like [Cannabis sativa]	XP_030480920.1		50 kDa		14	3	8	8
			UTP--glucose-1-phosphate uridylyltransferase [Cannabis sativa]	XP_030503400.1		52 kDa		9	4	19	18
			40S ribosomal protein S8 [Cannabis sativa]	XP_030507527.1		26 kDa	TRUE	17	5	29	10
			26S proteasome non-ATPase regulatory subunit 1 homolog A [Cannabis sativa]	XP_030507408.1		109 kDa		7	6	26	7
			Photosystem I iron-sulfur center OS=Cannabis sativa subsp. sativa GN=psaC PE=3 SV=1	A0A0U2DTJ1	psaC	9 kDa		14	12	4	18
			phosphoribulokinase, chloroplastic-like [Cannabis sativa]	XP_030500810.1 (+1)		46 kDa		2	0	39	1
			probable linoleate 9S-lipoxygenase 5 [Cannabis sativa]	XP_030504184.1		99 kDa	TRUE	16	28	2	0
			enoyl-[acyl-carrier-protein] reductase [NADH], chloroplastic-like isoform X1 [Cannabis sativa]	XP_030484209.1 (+1)		43 kDa	TRUE	11	6	14	6
			SWISS-PROT:P02533 Tax_Id=9606 Gene_Symbol=KRT14 Keratin, type I cytoskeletal 14	P02533		52 kDa	TRUE	0	0	4	30
			Photosystem I P700 chlorophyll a apoprotein A2 OS=Cannabis sativa GN=psaB PE=3 SV=1	A0A0C5APY0 (+1)	psaB	82 kDa		7	3	29	23
			60S ribosomal protein L17-2-like [Cannabis sativa]	XP_030495685.1		20 kDa	TRUE	17	13	10	3
			glycine cleavage system H protein 2, mitochondrial [Cannabis sativa]	XP_030481009.1		17 kDa		20	16	3	0
			chaperonin CPN60-2, mitochondrial-like [Cannabis sativa]	XP_030498755.1		61 kDa	TRUE	24	17	11	5
			uncharacterized protein At5g48480 [Cannabis sativa]	XP_030499168.1		17 kDa		16	9	23	3
			2-methylene-furan-3-one reductase [Cannabis sativa]	XP_030499543.1		41 kDa	TRUE	6	4	19	1
			probable protein disulfide-isomerase A6 [Cannabis sativa]	XP_030504090.1		40 kDa	TRUE	5	0	6	7
			uncharacterized protein LOC115722837 [Cannabis sativa]	XP_030508038.1		40 kDa	TRUE	0	0	6	42
			40S ribosomal protein SA-like isoform X1 [Cannabis sativa]	XP_030493509.1 (+1)		34 kDa		13	7	15	7
			40S ribosomal protein S17-like [Cannabis sativa]	XP_030507696.1		16 kDa		14	3	23	8
			aquaporin PIP2-2-like [Cannabis sativa]	XP_030503529.1		31 kDa		2	5	16	35
			4-hydroxy-3-methylbut-2-enyl diphosphate reductase, chloroplastic [Cannabis sativa]	XP_030486529.1		52 kDa		28	14	7	0
			glucose-6-phosphate 1-dehydrogenase, chloroplastic-like isoform X1 [Cannabis sativa]	XP_030509955.1 (+3)		70 kDa	TRUE	17	6	10	2
			major latex allergen Hev b 5-like [Cannabis sativa]	XP_030483843.1		20 kDa		1	8	0	3
			nucleoside diphosphate kinase 1 [Cannabis sativa]	XP_030494298.1		16 kDa		5	0	28	15
			chlorophyll a-b binding protein 6, chloroplastic [Cannabis sativa]	XP_030491052.1		26 kDa		3	0	22	3
			glutathione reductase, chloroplastic [Cannabis sativa]	XP_030480103.1		60 kDa		13	12	21	6
			LOW QUALITY PROTEIN: ferredoxin--nitrite reductase, chloroplastic-like [Cannabis sativa]	XP_030486263.1		65 kDa	TRUE	9	4	32	2
			cytochrome c1-2, heme protein, mitochondrial [Cannabis sativa]	XP_030480140.1		34 kDa		7	9	20	14
			triosephosphate isomerase, chloroplastic [Cannabis sativa]	XP_030487452.1		34 kDa		19	4	20	6
			phosphoglucomutase, cytoplasmic [Cannabis sativa]	XP_030496986.1		63 kDa		6	1	25	13
			endochitinase EP3-like [Cannabis sativa]	XP_030478979.1		30 kDa	TRUE	9	0	3	37
			desiccation-related protein PCC13-62-like [Cannabis sativa]	XP_030507801.1		35 kDa	TRUE	10	6	7	4
			40S ribosomal protein S3a [Cannabis sativa]	XP_030497224.1		30 kDa	TRUE	13	0	17	2
			SWISS-PROT:P13647 Tax_Id=9606 Gene_Symbol=KRT5 Keratin, type II cytoskeletal 5	P13647		62 kDa	TRUE	0	0	1	39
			aspartyl protease family protein At5g10770-like [Cannabis sativa]	XP_030491466.1		52 kDa		27	4	4	10
			uncharacterized protein LOC115721821 [Cannabis sativa]	XP_030506761.1		41 kDa		15	11	18	8
			peroxiredoxin-2B-like [Cannabis sativa]	XP_030485469.1		17 kDa		13	3	15	0
			puromycin-sensitive aminopeptidase isoform X1 [Cannabis sativa]	XP_030480896.1 (+1)		111 kDa		7	10	19	5
			chitinase 5-like [Cannabis sativa]	XP_030481363.1		29 kDa	TRUE	14	4	9	24
			uncharacterized protein At5g39570 [Cannabis sativa]	XP_030485083.1		44 kDa		12	11	13	5
			GDSL esterase/lipase APG-like [Cannabis sativa]	XP_030491448.1		38 kDa		19	12	18	1
			gamma carbonic anhydrase 1, mitochondrial [Cannabis sativa]	XP_030499024.1		29 kDa		6	0	22	19
			40S ribosomal protein S3a-like [Cannabis sativa]	XP_030504293.1		30 kDa	TRUE	13	0	16	1
			Ribulose-1,5-bisphosphate carboxylase/oxygenase large subunit (Fragment) OS=Cannabis sativa GN=rbcL PE=4 SV=1	U5LMS2	rbcL	20 kDa	FALSE	13	0	0	0
			peroxidase 35-like [Cannabis sativa]	XP_030498920.1		35 kDa	TRUE	4	5	13	22
			T-complex protein 1 subunit gamma [Cannabis sativa]	XP_030507208.1		60 kDa		0	0	9	3
			ATP synthase subunit b', chloroplastic [Cannabis sativa]	XP_030485692.1		24 kDa		7	4	28	2
			fasciclin-like arabinogalactan protein 1 [Cannabis sativa]	XP_030510375.1		45 kDa		1	0	17	39
			tubulin alpha-3 chain [Cannabis sativa]	XP_030510604.1		50 kDa	TRUE	5	0	21	3
			uncharacterized protein LOC115702342 [Cannabis sativa]	XP_030485665.1		81 kDa		12	10	14	21
			dihydrolipoyllysine-residue acetyltransferase component 4 of pyruvate dehydrogenase complex, chloroplastic [Cannabis sativa]	XP_030482299.1		50 kDa	TRUE	14	13	17	2
			isocitrate dehydrogenase [NAD] catalytic subunit 5, mitochondrial [Cannabis sativa]	XP_030493249.1		41 kDa	TRUE	15	12	3	1
			photosystem I reaction center subunit V, chloroplastic [Cannabis sativa]	XP_030477716.1		18 kDa		10	2	16	14
			60S ribosomal protein L3-2 [Cannabis sativa]	XP_030504117.1		45 kDa	TRUE	1	0	9	3
			30S ribosomal protein S17, chloroplastic [Cannabis sativa]	XP_030491783.1		18 kDa		7	0	22	1
			60S ribosomal protein L10 [Cannabis sativa]	XP_030488761.1		25 kDa	TRUE	3	0	8	2
			LOW QUALITY PROTEIN: presequence protease 2, chloroplastic/mitochondrial-like [Cannabis sativa]	XP_030486239.1		121 kDa		15	7	16	4
			aspartic proteinase-like protein 2 [Cannabis sativa]	XP_030494188.1		55 kDa		18	6	0	3
			uncharacterized protein LOC115695903 [Cannabis sativa]	XP_030478863.1		19 kDa		15	16	1	13
			probable beta-D-xylosidase 7 [Cannabis sativa]	XP_030481282.1		87 kDa		5	4	9	17
			polygalacturonase inhibitor-like [Cannabis sativa]	XP_030481961.1		37 kDa	TRUE	3	1	22	7
			protein PLASTID TRANSCRIPTIONALLY ACTIVE 16, chloroplastic [Cannabis sativa]	XP_030504068.1		55 kDa		2	2	35	0
			neurofilament medium polypeptide isoform X1 [Cannabis sativa]	XP_030506037.1		83 kDa	TRUE	5	2	11	12
			superoxide dismutase [Cu-Zn] [Cannabis sativa]	XP_030504009.1		15 kDa	TRUE	16	10	6	8
			putative phosphatidylglycerol/phosphatidylinositol transfer protein DDB_G0282179 [Cannabis sativa]	XP_030484139.1		20 kDa		6	2	11	21
			probable acyl-activating enzyme 17, peroxisomal isoform X1 [Cannabis sativa]	XP_030493803.1		80 kDa	TRUE	17	25	3	1
			proteasome subunit alpha type-4 [Cannabis sativa]	XP_030510839.1		27 kDa		10	5	14	10
			cysteine proteinase RD21A-like [Cannabis sativa]	XP_030495421.1		51 kDa		28	11	6	5
			asparagine synthetase [glutamine-hydrolyzing] 1 [Cannabis sativa]	XP_030504599.1		66 kDa	TRUE	17	6	11	10
			histone deacetylase HDT1-like [Cannabis sativa]	XP_030504240.1		33 kDa		7	7	20	3
			ATP-dependent Clp protease proteolytic subunit 4, chloroplastic [Cannabis sativa]	XP_030480662.1		32 kDa		5	2	16	1
			apoptotic chromatin condensation inducer in the nucleus [Cannabis sativa]	XP_030499278.1		83 kDa		21	8	11	1
			monodehydroascorbate reductase, chloroplastic/mitochondrial [Cannabis sativa]	XP_030501341.1		54 kDa		15	8	16	8
			eukaryotic translation initiation factor 5A-2 [Cannabis sativa]	XP_030481816.1		17 kDa	TRUE	14	16	5	5
			SWISS-PROT:Q04695 Tax_Id=9606 Gene_Symbol=KRT17 Keratin, type I cytoskeletal 17	Q04695		48 kDa	TRUE	0	0	3	19
			polyphenol oxidase, chloroplastic-like [Cannabis sativa]	XP_030480017.1		68 kDa		10	4	6	30
			glutamate decarboxylase 1 [Cannabis sativa]	XP_030507263.1		57 kDa	TRUE	20	2	11	5
			eukaryotic translation initiation factor 5A-4 [Cannabis sativa]	XP_030478581.1		18 kDa	TRUE	14	16	5	5
			neurofilament medium polypeptide isoform X2 [Cannabis sativa]	XP_030506038.1		80 kDa	TRUE	5	2	12	13
			protochlorophyllide reductase, chloroplastic [Cannabis sativa]	XP_030489666.1		42 kDa		21	5	20	0
			60S ribosomal protein L7-2 [Cannabis sativa]	XP_030493616.1		28 kDa		5	6	18	7
			photosystem II repair protein PSB27-H1, chloroplastic [Cannabis sativa]	XP_030484968.1		19 kDa		5	6	21	1
			uncharacterized protein LOC115706278 [Cannabis sativa]	XP_030489728.1		20 kDa		6	1	20	7
			peroxiredoxin-2E-2, chloroplastic [Cannabis sativa]	XP_030493857.1		24 kDa		14	4	23	1
			beta-xylosidase/alpha-L-arabinofuranosidase 2-like [Cannabis sativa]	XP_030509943.1		83 kDa		7	11	7	15
			transcription factor Pur-alpha 1 [Cannabis sativa]	XP_030480811.1		43 kDa		7	7	6	1
			fructose-1,6-bisphosphatase, chloroplastic [Cannabis sativa]	XP_030481141.1		45 kDa		8	0	44	1
			catalase isozyme 2-like [Cannabis sativa]	XP_030493815.1		57 kDa	TRUE	12	0	18	0
			40S ribosomal protein S19-3-like [Cannabis sativa]	XP_030492042.1		16 kDa		8	20	14	5
			villin-4-like [Cannabis sativa]	XP_030478899.1		107 kDa		9	11	11	7
			uncharacterized protein LOC115716025 [Cannabis sativa]	XP_030500573.1		147 kDa		10	10	13	0
			aldehyde dehydrogenase family 7 member A1 [Cannabis sativa]	XP_030489998.1		54 kDa		18	6	8	8
			alanine aminotransferase 2-like [Cannabis sativa]	XP_030490921.1		58 kDa		7	4	2	3
			ATP synthase subunit gamma, mitochondrial [Cannabis sativa]	XP_030493027.1		36 kDa		11	9	12	11
			probable galactinol--sucrose galactosyltransferase 6 isoform X1 [Cannabis sativa]	XP_030510037.1 (+1)		94 kDa		18	18	3	1
			60S ribosomal protein L18a-2-like isoform X1 [Cannabis sativa]	XP_030480081.1 (+2)		21 kDa	TRUE	8	7	16	8
			HMG-Y-related protein B-like [Cannabis sativa]	XP_030499072.1		20 kDa	TRUE	8	7	26	2
			thaumatin-like protein 1 [Cannabis sativa]	XP_030502231.1		26 kDa	TRUE	9	5	0	26
			fasciclin-like arabinogalactan protein 10 [Cannabis sativa]	XP_030489850.1		46 kDa		4	4	9	6
			glucan endo-1,3-beta-glucosidase, basic vacuolar isoform-like [Cannabis sativa]	XP_030508841.1		40 kDa		12	5	13	12
			V-type proton ATPase subunit G1-like [Cannabis sativa]	XP_030494554.1		12 kDa		10	11	10	4
			probable low-specificity L-threonine aldolase 1 [Cannabis sativa]	XP_030503984.1		39 kDa		7	12	3	9
			UPF0603 protein At1g54780, chloroplastic [Cannabis sativa]	XP_030503622.1		32 kDa		8	2	25	12
			triosephosphate isomerase, cytosolic-like [Cannabis sativa]	XP_030489407.1		27 kDa		12	6	13	11
			coatomer subunit gamma [Cannabis sativa]	XP_030499172.1		99 kDa		10	4	12	0
			gamma conglutin 1-like [Cannabis sativa]	XP_030508261.1		46 kDa		3	0	7	34
			enolase-like [Cannabis sativa]	XP_030497731.1		48 kDa	TRUE	0	0	0	0
			spidroin-2 [Cannabis sativa]	XP_030490926.1		69 kDa		11	10	16	6
			aspartate carbamoyltransferase, chloroplastic [Cannabis sativa]	XP_030498926.1		46 kDa		6	5	9	7
			aldehyde dehydrogenase family 2 member B4, mitochondrial-like [Cannabis sativa]	XP_030493646.1		59 kDa	TRUE	6	1	7	14
			40S ribosomal protein S16-like [Cannabis sativa]	XP_030508429.1		17 kDa	TRUE	6	5	5	5
			alpha-galactosidase 1-like [Cannabis sativa]	XP_030508592.1		45 kDa		0	1	16	24
			profilin [Cannabis sativa]	XP_030488357.1		14 kDa	TRUE	9	4	18	9
			SWISS-PROT:P04258 (Bos taurus) Similar to Collagen alpha 1(III) chain	P04258-DECOY		?		9	9	13	12
			uncharacterized protein At2g27730, mitochondrial [Cannabis sativa]	XP_030489108.1		9 kDa		3	1	6	5
			glutathione reductase, chloroplastic [Cannabis sativa]	XP_030508274.1		54 kDa		9	4	6	8
			LOW QUALITY PROTEIN: alcohol dehydrogenase class-3-like [Cannabis sativa]	XP_030497194.1		41 kDa		9	8	13	0
			PI-PLC X domain-containing protein At5g67130-like [Cannabis sativa]	XP_030498909.1		45 kDa	TRUE	3	13	1	15
			T-complex protein 1 subunit theta [Cannabis sativa]	XP_030490513.1		58 kDa		9	6	17	3
			universal stress protein PHOS32 [Cannabis sativa]	XP_030481147.1		18 kDa		15	3	8	15
			V-type proton ATPase subunit E-like [Cannabis sativa]	XP_030500769.1		26 kDa		7	3	14	10
			clathrin heavy chain 1 isoform X1 [Cannabis sativa]	XP_030488123.1		193 kDa		9	2	17	5
			LOW QUALITY PROTEIN: dynamin-2A-like [Cannabis sativa]	XP_030502186.1		101 kDa		6	4	12	10
			hsp70-Hsp90 organizing protein 3 [Cannabis sativa]	XP_030500903.1		65 kDa		14	9	10	1
			aspartyl protease family protein 2 [Cannabis sativa]	XP_030488808.1		51 kDa		16	14	6	6
			sucrose synthase-like [Cannabis sativa]	XP_030488624.1		93 kDa	TRUE	12	3	2	15
			succinate--CoA ligase [ADP-forming] subunit alpha, mitochondrial [Cannabis sativa]	XP_030483167.1		35 kDa		13	12	4	1
			60S ribosomal protein L8-1-like [Cannabis sativa]	XP_030482575.1 (+1)		28 kDa	TRUE	11	5	11	13
			protein argonaute 1 [Cannabis sativa]	XP_030498573.1		118 kDa		12	13	14	0
			60S ribosomal protein L17-2 [Cannabis sativa]	XP_030498511.1		21 kDa	TRUE	16	17	6	2
			plasma membrane ATPase 3-like isoform X1 [Cannabis sativa]	XP_030481438.1		105 kDa	TRUE	14	9	18	7
			linoleate 9S-lipoxygenase 6-like [Cannabis sativa]	XP_030506393.1		99 kDa	TRUE	0	19	1	0
			photosystem I reaction center subunit N, chloroplastic [Cannabis sativa]	XP_030496723.1		18 kDa		11	6	19	6
			IDI (Fragment) OS=Cannabis sativa PE=2 SV=1	A0A1V0QSG5		35 kDa		10	10	10	10
			3-ketoacyl-CoA thiolase 2, peroxisomal [Cannabis sativa]	XP_030507618.1		48 kDa		15	8	10	4
			NADPH-dependent thioredoxin reductase 3-like [Cannabis sativa]	XP_030495534.1		59 kDa		8	13	19	1
			protein disulfide isomerase-like 1-4 [Cannabis sativa]	XP_030503625.1		65 kDa		13	5	11	7
			elongation factor G-2, chloroplastic [Cannabis sativa]	XP_030500895.1		87 kDa		5	0	27	0
			glycerophosphodiester phosphodiesterase GDPDL3-like [Cannabis sativa]	XP_030478954.1		83 kDa	TRUE	10	13	0	16
			coatomer subunit alpha-1 [Cannabis sativa]	XP_030509641.1		137 kDa		9	3	17	6
			dnaJ protein homolog [Cannabis sativa]	XP_030488586.1		47 kDa	TRUE	10	5	10	4
			polyadenylate-binding protein 8 [Cannabis sativa]	XP_030486290.1		72 kDa		9	9	13	4
			pyruvate kinase, cytosolic isozyme [Cannabis sativa]	XP_030506682.1		55 kDa	TRUE	9	7	11	5
			stomatin-like protein 2, mitochondrial [Cannabis sativa]	XP_030501286.1		46 kDa		14	13	8	2
			60S ribosomal protein L18a-2 [Cannabis sativa]	XP_030501207.1		21 kDa	TRUE	8	2	16	9
			ketol-acid reductoisomerase, chloroplastic [Cannabis sativa]	XP_030484605.1		63 kDa		12	9	16	4
			patellin-3-like [Cannabis sativa]	XP_030503540.1		64 kDa	TRUE	2	2	7	15
			50S ribosomal protein L14, chloroplastic OS=Cannabis sativa GN=rpl14 PE=3 SV=1	A0A0C5AS10	rpl14	14 kDa		8	1	30	2
			10 kDa chaperonin, mitochondrial-like [Cannabis sativa]	XP_030506510.1		11 kDa	TRUE	10	1	17	7
			HMGS (Fragment) OS=Cannabis sativa PE=2 SV=1	A0A1V0QSH3		50 kDa	TRUE	20	5	6	0
			acetyl-CoA acetyltransferase, cytosolic 1 [Cannabis sativa]	XP_030482241.1		41 kDa	TRUE	18	16	10	1
			RGG repeats nuclear RNA binding protein A-like [Cannabis sativa]	XP_030494165.1		39 kDa	TRUE	10	4	22	2
			lysine--tRNA ligase, cytoplasmic-like isoform X1 [Cannabis sativa]	XP_030510202.1		73 kDa		12	10	13	2
			aspartic proteinase A1-like [Cannabis sativa]	XP_030477762.1		56 kDa	TRUE	3	4	5	12
			ATP sulfurylase 2 [Cannabis sativa]	XP_030485285.1		55 kDa	TRUE	2	3	29	0
			snakin-2-like [Cannabis sativa]	XP_030481385.1		11 kDa		12	29	0	0
			aquaporin PIP1-3 [Cannabis sativa]	XP_030490006.1		31 kDa	TRUE	3	0	10	16
			uncharacterized protein LOC115698486 [Cannabis sativa]	XP_030481420.1		110 kDa		2	2	20	22
			SWISS-PROT:O95678 Tax_Id=9606 Gene_Symbol=KRT75 Keratin, type II cytoskeletal 75	O95678		60 kDa	TRUE	0	0	1	27
			sister chromatid cohesion protein PDS5 homolog A [Cannabis sativa]	XP_030491035.1-DECOY		?		7	8	14	17
			beta-galactosidase 8 [Cannabis sativa]	XP_030503586.1		92 kDa	TRUE	1	0	3	26
			alpha-xylosidase 1-like [Cannabis sativa]	XP_030499805.1		104 kDa		10	1	7	14
			S-adenosylmethionine synthase 1 [Cannabis sativa]	XP_030495591.1		43 kDa	TRUE	3	0	15	3
			enolase-like [Cannabis sativa]	XP_030490964.1 (+1)		48 kDa	TRUE	2	2	1	5
			histone H2A.1-like isoform X1 [Cannabis sativa]	XP_030493123.1 (+1)		16 kDa	TRUE	4	1	6	3
			superoxide dismutase [Cu-Zn] 2 [Cannabis sativa]	XP_030508527.1		16 kDa	TRUE	13	9	6	7
			MLP-like protein 423 [Cannabis sativa]	XP_030497123.1		18 kDa		12	3	16	1
			dihydropyrimidine dehydrogenase (NADP(+)), chloroplastic [Cannabis sativa]	XP_030480372.1		46 kDa		9	10	13	0
			malate dehydrogenase, chloroplastic [Cannabis sativa]	XP_030508565.1		44 kDa	TRUE	5	6	13	3
			formate--tetrahydrofolate ligase [Cannabis sativa]	XP_030478133.1		68 kDa		7	9	8	2
			ribosome-inactivating protein cucurmosin-like [Cannabis sativa]	XP_030478848.1		29 kDa	TRUE	2	1	9	21
			LOW QUALITY PROTEIN: argininosuccinate lyase, chloroplastic-like [Cannabis sativa]	XP_030500894.1		59 kDa	TRUE	14	10	5	1
			SWISS-PROT:Q3TTY5 Tax_Id=10090 Gene_Symbol=Krt2 Keratin, type II cytoskeletal 2 epidermal	Q3TTY5		71 kDa	TRUE	2	4	2	17
			LOW QUALITY PROTEIN: argininosuccinate lyase, chloroplastic-like [Cannabis sativa]	XP_030501631.1		58 kDa	TRUE	14	0	0	0
			phosphoprotein ECPP44-like [Cannabis sativa]	XP_030498417.1		32 kDa		12	17	1	1
			heat shock 70 kDa protein 14-like [Cannabis sativa]	XP_030488394.1		94 kDa		9	3	16	4
			annexin D4-like [Cannabis sativa]	XP_030487729.1		37 kDa		22	9	4	1
			pectin acetylesterase 8-like [Cannabis sativa]	XP_030480564.1		62 kDa		4	5	0	5
			aminopeptidase M1-like [Cannabis sativa]	XP_030490191.1		99 kDa	TRUE	6	3	19	9
			thaumatin-like protein 1 [Cannabis sativa]	XP_030502297.1		25 kDa	TRUE	7	15	0	13
			chlorophyll a-b binding protein CP24 10A, chloroplastic [Cannabis sativa]	XP_030510619.1		28 kDa		2	2	19	15
			histone H2A.1-like [Cannabis sativa]	XP_030509562.1		15 kDa	TRUE	4	1	6	3
			probable mediator of RNA polymerase II transcription subunit 36b [Cannabis sativa]	XP_030483057.1		33 kDa	TRUE	7	9	9	1
			CBS domain-containing protein CBSX3, mitochondrial [Cannabis sativa]	XP_030504138.1		23 kDa		1	0	8	8
			proteasome subunit beta type-6 [Cannabis sativa]	XP_030483684.1		26 kDa		5	3	14	13
			N-terminal acetyltransferase A complex auxiliary subunit NAA15 [Cannabis sativa]	XP_030488392.1		103 kDa		7	8	16	8
			proliferating cell nuclear antigen [Cannabis sativa]	XP_030503828.1 (+1)		29 kDa		0	2	14	0
			polygalacturonase inhibitor-like [Cannabis sativa]	XP_030481655.1		37 kDa	TRUE	4	1	0	0
			histone H2A.1-like [Cannabis sativa]	XP_030493126.1		16 kDa	TRUE	0	0	0	3
			probable histone H2A.5 [Cannabis sativa]	XP_030492994.1		15 kDa	TRUE	0	0	6	0
			Cytochrome c oxidase subunit 1 OS=Cannabis sativa GN=cox1 PE=3 SV=1	A0A0M4S7M0	cox1	59 kDa		8	8	7	1
			sorbitol dehydrogenase-like [Cannabis sativa]	XP_030500980.1		39 kDa		20	6	9	0
			probable alpha-mannosidase At5g13980 [Cannabis sativa]	XP_030484068.1		116 kDa	TRUE	2	0	4	18
			50S ribosomal protein L29, chloroplastic [Cannabis sativa]	XP_030499487.1		19 kDa		5	0	16	3
			30S ribosomal protein S1, chloroplastic [Cannabis sativa]	XP_030508762.1		46 kDa		5	4	20	2
			acyl carrier protein 1, chloroplastic-like [Cannabis sativa]	XP_030504091.1		15 kDa		5	3	20	9
			14-3-3-like protein 16R [Cannabis sativa]	XP_030510585.1		29 kDa	TRUE	7	4	10	5
			1-deoxy-D-xylulose 5-phosphate reductoisomerase, chloroplastic-like [Cannabis sativa]	XP_030493319.1		52 kDa	TRUE	6	0	16	0
			cytochrome b6-f complex iron-sulfur subunit, chloroplastic [Cannabis sativa]	XP_030511144.1		24 kDa		2	0	24	7
			ATP-citrate synthase alpha chain protein 1 [Cannabis sativa]	XP_030496959.1		47 kDa	TRUE	15	16	2	3
			peroxidase 45-like [Cannabis sativa]	XP_030509962.1		37 kDa	TRUE	0	10	0	9
			60S ribosomal protein L12-3-like [Cannabis sativa]	XP_030494449.1 (+1)		18 kDa		6	1	21	5
			NADP-dependent glyceraldehyde-3-phosphate dehydrogenase [Cannabis sativa]	XP_030510057.1		55 kDa		13	6	14	0
			dolichyl-diphosphooligosaccharide--protein glycosyltransferase 48 kDa subunit [Cannabis sativa]	XP_030498983.1		49 kDa		8	17	8	4
			LOW QUALITY PROTEIN: citrate synthase, glyoxysomal [Cannabis sativa]	XP_030482666.1		57 kDa		14	6	6	5
			coatomer subunit beta'-2-like [Cannabis sativa]	XP_030488388.1		104 kDa	TRUE	8	4	12	5
			uncharacterized protein LOC115700547 isoform X1 [Cannabis sativa]	XP_030483968.1		529 kDa	TRUE	8	7	4	1
			LOW QUALITY PROTEIN: 50S ribosomal protein L9, chloroplastic [Cannabis sativa]	XP_030484291.1		22 kDa		4	0	20	0
			kunitz trypsin inhibitor 5-like [Cannabis sativa]	XP_030487267.1		23 kDa		16	7	4	10
			60S ribosomal protein L13-1-like [Cannabis sativa]	XP_030494199.1		24 kDa		0	0	23	9
			ATP-citrate synthase alpha chain protein 2 [Cannabis sativa]	XP_030503855.1		47 kDa	TRUE	14	16	1	4
			40S ribosomal protein S16 [Cannabis sativa]	XP_030486281.1		17 kDa	TRUE	6	5	0	1
			pectinesterase [Cannabis sativa]	XP_030491746.1		61 kDa	TRUE	4	10	1	3
			guanosine nucleotide diphosphate dissociation inhibitor 1 [Cannabis sativa]	XP_030492117.1		50 kDa		11	11	3	1
			proteasome subunit alpha type-5 [Cannabis sativa]	XP_030478854.1		26 kDa		6	3	12	6
			T-complex protein 1 subunit delta [Cannabis sativa]	XP_030495902.1		58 kDa		2	1	7	1
			60S ribosomal protein L24-like [Cannabis sativa]	XP_030493132.1		18 kDa		8	2	6	1
			proline--tRNA ligase, cytoplasmic isoform X2 [Cannabis sativa]	XP_030503657.1		63 kDa	TRUE	9	8	3	0
			plastid-lipid-associated protein 6, chloroplastic, partial [Cannabis sativa]	XP_030509419.1		33 kDa		3	4	13	4
			uncharacterized protein LOC115721346 [Cannabis sativa]	XP_030506485.1		19 kDa		17	7	6	1
			polyphenol oxidase, chloroplastic-like [Cannabis sativa]	XP_030491464.1		67 kDa		10	5	7	3
			hydroxymethylglutaryl-CoA synthase [Cannabis sativa]	XP_030500852.1		51 kDa	TRUE	18	3	6	0
			10 kDa chaperonin, mitochondrial-like [Cannabis sativa]	XP_030506545.1		11 kDa	TRUE	3	0	19	8
			SWISS-PROT:P12035 Tax_Id=9606 Gene_Symbol=KRT3 Keratin, type II cytoskeletal 3	P12035		65 kDa	TRUE	0	0	5	23
			proline--tRNA ligase, cytoplasmic isoform X1 [Cannabis sativa]	XP_030503655.1		64 kDa	TRUE	0	0	0	0
			selenium-binding protein 2 [Cannabis sativa]	XP_030507459.1		54 kDa	TRUE	3	6	4	5
			LOW QUALITY PROTEIN: glutamate-1-semialdehyde 2,1-aminomutase 2, chloroplastic-like [Cannabis sativa]	XP_030493923.1		51 kDa		6	2	16	5
			protein argonaute 4-like [Cannabis sativa]	XP_030505854.1		101 kDa		5	0	16	1
			glycerate dehydrogenase [Cannabis sativa]	XP_030487982.1		42 kDa		12	2	13	0
			T-complex protein 1 subunit alpha [Cannabis sativa]	XP_030510226.1		59 kDa		6	9	8	1
			thylakoid lumenal 17.4 kDa protein, chloroplastic [Cannabis sativa]	XP_030502217.1		26 kDa		4	0	22	2
			LOW QUALITY PROTEIN: probable methionine--tRNA ligase [Cannabis sativa]	XP_030507432.1		90 kDa		11	11	4	0
			photosystem II stability/assembly factor HCF136, chloroplastic [Cannabis sativa]	XP_030491995.1		44 kDa		8	0	25	2
			fructose-1,6-bisphosphatase, cytosolic [Cannabis sativa]	XP_030493308.1		37 kDa		5	0	17	9
			GDP-mannose 3,5-epimerase 1 [Cannabis sativa]	XP_030503770.1		42 kDa	TRUE	10	6	8	0
			4-coumarate--CoA ligase-like 1 [Cannabis sativa]	XP_030496705.1		60 kDa		1	0	30	0
			uncharacterized protein LOC115710301 [Cannabis sativa]	XP_030494529.1		20 kDa		0	0	22	0
			trifunctional UDP-glucose 4,6-dehydratase/UDP-4-keto-6-deoxy-D-glucose 3,5-epimerase/UDP-4-keto-L-rhamnose-reductase RHM1-like [Cannabis sativa]	XP_030482187.1		76 kDa	TRUE	13	2	14	1
			glutamate decarboxylase-like [Cannabis sativa]	XP_030497202.1		57 kDa	TRUE	16	2	12	5
			GDP-mannose 3,5-epimerase 1 [Cannabis sativa]	XP_030509399.1		42 kDa	TRUE	10	6	8	0
			SWISS-PROT:P02535-1 Tax_Id=10090 Gene_Symbol=Krt10 Isoform 1 of Keratin, type I cytoskeletal 10	P02535-1		58 kDa	TRUE	0	0	1	14
			defensin Ec-AMP-D2-like [Cannabis sativa]	XP_030508532.1		9 kDa		9	8	1	11
			cucumber peeling cupredoxin-like [Cannabis sativa]	XP_030477701.1		26 kDa		12	7	3	9
			carbamoyl-phosphate synthase large chain, chloroplastic [Cannabis sativa]	XP_030479874.1		131 kDa		4	5	12	1
			V-type proton ATPase subunit D [Cannabis sativa]	XP_030482706.1		29 kDa		10	7	7	3
			myosin heavy chain, embryonic smooth muscle isoform-like [Cannabis sativa]	XP_030484438.1		30 kDa	TRUE	8	12	2	5
			probable glucan 1,3-alpha-glucosidase [Cannabis sativa]	XP_030499738.1		105 kDa		11	9	3	5
			uncharacterized protein LOC115701016 isoform X1 [Cannabis sativa]	XP_030484559.1		32 kDa		11	4	16	1
			ras-related protein RABA2a [Cannabis sativa]	XP_030505754.1		24 kDa	TRUE	8	5	6	8
			superoxide dismutase [Cu-Zn], chloroplastic [Cannabis sativa]	XP_030484074.1		23 kDa		3	1	12	16
			alpha-amylase [Cannabis sativa]	XP_030506303.1		47 kDa		0	1	1	30
			ras-related protein RABA1b [Cannabis sativa]	XP_030480322.1		24 kDa	TRUE	8	5	6	6
			quinone oxidoreductase PIG3 [Cannabis sativa]	XP_030490499.1		35 kDa		6	1	8	2
			arginine biosynthesis bifunctional protein ArgJ, chloroplastic [Cannabis sativa]	XP_030490196.1		48 kDa		9	9	3	2
			Photosystem II CP47 reaction center protein OS=Cannabis sativa subsp. sativa GN=psbB PE=3 SV=1	A0A0U2DW20	psbB	56 kDa		3	0	17	7
			elongation factor 1-gamma-like [Cannabis sativa]	XP_030483150.1		47 kDa		17	10	4	1
			uridine 5'-monophosphate synthase [Cannabis sativa]	XP_030493545.1		52 kDa		7	15	8	2
			GTP-binding protein YPTM2 [Cannabis sativa]	XP_030501188.1		23 kDa	TRUE	2	2	10	7
			glutamine synthetase nodule isozyme [Cannabis sativa]	XP_030500358.1		39 kDa		8	3	1	11
			peptidyl-prolyl cis-trans isomerase CYP26-2, chloroplastic [Cannabis sativa]	XP_030493316.1		35 kDa		1	3	17	1
			probable bifunctional methylthioribulose-1-phosphate dehydratase/enolase-phosphatase E1 1 isoform X2 [Cannabis sativa]	XP_030489753.1 (+1)		56 kDa		1	3	3	3
			clathrin light chain 1 [Cannabis sativa]	XP_030507565.1		36 kDa		5	10	3	0
			V-type proton ATPase subunit a3 [Cannabis sativa]	XP_030510870.1		93 kDa		5	2	10	11
			photosystem I reaction center subunit III, chloroplastic [Cannabis sativa]	XP_030480071.1		25 kDa		3	0	11	1
			cysteine synthase [Cannabis sativa]	XP_030492067.1		41 kDa		3	0	25	5
			ribulose bisphosphate carboxylase/oxygenase activase 2, chloroplastic-like [Cannabis sativa]	XP_030481296.1		52 kDa	TRUE	2	0	29	0
			mediator of RNA polymerase II transcription subunit 37a-like [Cannabis sativa]	XP_030492979.1		73 kDa	TRUE	5	2	10	7
			BURP domain protein RD22-like [Cannabis sativa]	XP_030485614.1		40 kDa		9	9	4	3
			bifunctional aspartate aminotransferase and glutamate/aspartate-prephenate aminotransferase-like [Cannabis sativa]	XP_030496650.1		52 kDa	TRUE	10	5	10	2
			uncharacterized protein At2g27730, mitochondrial [Cannabis sativa]	XP_030506179.1		14 kDa		2	0	0	0
			superoxide dismutase [Mn], mitochondrial-like [Cannabis sativa]	XP_030487101.1 (+1)		26 kDa		5	3	15	7
			dihydrolipoyllysine-residue acetyltransferase component 5 of pyruvate dehydrogenase complex, chloroplastic-like [Cannabis sativa]	XP_030509103.1		49 kDa	TRUE	6	9	8	1
			trans-cinnamate 4-monooxygenase [Cannabis sativa]	XP_030504384.1		58 kDa		2	4	4	5
			pyruvate kinase 1, cytosolic [Cannabis sativa]	XP_030493263.1		57 kDa	TRUE	7	4	3	3
			histone H4 [Cannabis sativa]	XP_030510771.1		11 kDa		0	0	8	10
			activator of 90 kDa heat shock protein ATPase homolog 1 [Cannabis sativa]	XP_030482563.1		40 kDa		9	10	7	1
			peptide methionine sulfoxide reductase-like [Cannabis sativa]	XP_030494435.1		21 kDa		15	6	3	0
			peroxisomal acyl-coenzyme A oxidase 1-like [Cannabis sativa]	XP_030500534.1		75 kDa		11	15	4	2
			proteasome subunit alpha type-6 [Cannabis sativa]	XP_030494425.1		27 kDa		4	3	10	6
			protein MET1, chloroplastic [Cannabis sativa]	XP_030510788.1		38 kDa		1	1	19	1
			MCT (Fragment) OS=Cannabis sativa PE=2 SV=1	A0A1V0QSI6 (+1)		36 kDa		12	2	14	1
			glutamate--glyoxylate aminotransferase 2 [Cannabis sativa]	XP_030497031.1		53 kDa		0	0	17	0
			uncharacterized protein LOC115719048 [Cannabis sativa]	XP_030503795.1-DECOY		?		3	3	10	10
			indole-3-acetaldehyde oxidase-like [Cannabis sativa]	XP_030503545.1		150 kDa	TRUE	15	3	4	0
			probable polygalacturonase [Cannabis sativa]	XP_030500489.1		52 kDa		0	0	0	26
			kinesin-like protein KIN-14I [Cannabis sativa]	XP_030504131.1		115 kDa		3	2	18	12
			glutamate decarboxylase-like [Cannabis sativa]	XP_030496054.1		56 kDa	TRUE	16	2	7	5
			translationally-controlled tumor protein homolog [Cannabis sativa]	XP_030507287.1		19 kDa		5	4	13	6
			subtilisin-like protease SBT1.7 [Cannabis sativa]	XP_030496958.1		80 kDa	TRUE	8	3	10	7
			uncharacterized protein LOC115725510 [Cannabis sativa]	XP_030510920.1		26 kDa	TRUE	11	13	5	5
			heat shock factor-binding protein [Cannabis sativa]	XP_030507313.1		11 kDa		9	5	5	3
			ATP-dependent 6-phosphofructokinase 5, chloroplastic [Cannabis sativa]	XP_030498665.1		58 kDa	TRUE	11	7	6	2
			eukaryotic translation initiation factor 3 subunit G-like [Cannabis sativa]	XP_030504132.1		32 kDa		10	5	7	2
			L-ascorbate peroxidase 3-like [Cannabis sativa]	XP_030485951.1		32 kDa	TRUE	8	4	13	2
			prohibitin-1, mitochondrial [Cannabis sativa]	XP_030482580.1		32 kDa		8	9	5	1
			26S proteasome regulatory subunit 4 homolog A [Cannabis sativa]	XP_030497260.1		50 kDa		10	2	8	0
			40S ribosomal protein S19-3-like [Cannabis sativa]	XP_030484107.1		16 kDa		3	4	9	5
			cysteine proteinase inhibitor-like [Cannabis sativa]	XP_030490577.1		19 kDa		10	3	11	6
			aldehyde dehydrogenase family 2 member B7, mitochondrial-like [Cannabis sativa]	XP_030499479.1		58 kDa	TRUE	6	0	17	2
			syntaxin-52-like [Cannabis sativa]	XP_030501494.1		26 kDa	TRUE	10	12	6	1
			ras-related protein RABA1f [Cannabis sativa]	XP_030484465.1		24 kDa	TRUE	7	5	6	7
			60S ribosomal protein L9-like [Cannabis sativa]	XP_030508152.1		22 kDa	TRUE	2	3	12	5
			glutamate decarboxylase 5-like [Cannabis sativa]	XP_030497201.1		59 kDa	TRUE	16	0	7	5
			plasma membrane ATPase 1-like [Cannabis sativa]	XP_030501566.1		106 kDa	TRUE	0	0	0	0
			patellin-3 [Cannabis sativa]	XP_030485653.1		64 kDa	TRUE	7	7	8	3
			40S ribosomal protein S2-4-like [Cannabis sativa]	XP_030493401.1 (+2)		30 kDa		7	2	10	1
			pathogenesis-related protein PR-4-like [Cannabis sativa]	XP_030506049.1		16 kDa		8	4	3	14
			UDP-sulfoquinovose synthase, chloroplastic [Cannabis sativa]	XP_030490656.1		52 kDa		4	4	13	5
			long chain acyl-CoA synthetase 8 isoform X1 [Cannabis sativa]	XP_030481485.1		83 kDa	TRUE	9	9	6	4
			coatomer subunit beta'-1-like [Cannabis sativa]	XP_030488490.1		35 kDa		11	2	4	10
			glyoxylate/succinic semialdehyde reductase 2, chloroplastic-like [Cannabis sativa]	XP_030490632.1		40 kDa	TRUE	8	3	16	3
			glucose-6-phosphate isomerase 1, chloroplastic-like [Cannabis sativa]	XP_030493227.1		68 kDa	TRUE	5	1	7	2
			photosystem II 5 kDa protein, chloroplastic [Cannabis sativa]	XP_030505986.1		12 kDa	TRUE	16	5	1	5
			peroxisomal fatty acid beta-oxidation multifunctional protein AIM1 [Cannabis sativa]	XP_030485463.1		79 kDa	TRUE	11	5	0	0
			S-formylglutathione hydrolase-like [Cannabis sativa]	XP_030494330.1		33 kDa	TRUE	9	8	10	1
			probable xyloglucan endotransglucosylase/hydrolase protein 6 [Cannabis sativa]	XP_030496356.1		34 kDa		9	13	0	7
			ubiquitin-conjugating enzyme E2 variant 1C [Cannabis sativa]	XP_030485037.1		17 kDa	TRUE	10	1	7	3
			glucose-6-phosphate isomerase 1, chloroplastic-like [Cannabis sativa]	XP_030495459.1		67 kDa	TRUE	6	2	5	5
			syntaxin-51-like [Cannabis sativa]	XP_030492720.1		26 kDa	TRUE	9	13	6	3
			probable linoleate 9S-lipoxygenase 5 [Cannabis sativa]	XP_030504566.1		98 kDa	TRUE	10	18	0	3
			LL-diaminopimelate aminotransferase, chloroplastic [Cannabis sativa]	XP_030487221.1		51 kDa		5	6	8	1
			40S ribosomal protein S6-1-like [Cannabis sativa]	XP_030507028.1		28 kDa		3	2	15	3
			36.4 kDa proline-rich protein [Cannabis sativa]	XP_030510086.1		25 kDa		7	13	0	7
			26S proteasome non-ATPase regulatory subunit 2 homolog A [Cannabis sativa]	XP_030484936.1		98 kDa		9	0	5	1
			probable cysteine protease RD19B [Cannabis sativa]	XP_030485032.1		41 kDa		14	11	1	2
			eukaryotic translation initiation factor [Cannabis sativa]	XP_030510889.1		88 kDa		7	8	8	2
			CSC1-like protein ERD4 [Cannabis sativa]	XP_030481347.1		81 kDa		1	1	7	14
			uncharacterized protein LOC115719357 [Cannabis sativa]	XP_030504221.1		68 kDa	TRUE	1	2	3	13
			early nodulin-like protein 2 [Cannabis sativa]	XP_030489743.1		37 kDa		6	0	1	14
			serine carboxypeptidase-like [Cannabis sativa]	XP_030489288.1		56 kDa		3	1	7	17
			probable alkaline/neutral invertase D [Cannabis sativa]	XP_030485668.1		63 kDa	TRUE	9	6	9	3
			protein SIEVE ELEMENT OCCLUSION B-like [Cannabis sativa]	XP_030497337.1		82 kDa		0	0	2	17
			uncharacterized protein LOC115719163 [Cannabis sativa]	XP_030503953.1		69 kDa	TRUE	0	2	1	17
			remorin-like [Cannabis sativa]	XP_030500172.1 (+1)		23 kDa		7	5	7	9
			peptide methionine sulfoxide reductase B5-like [Cannabis sativa]	XP_030506150.1		25 kDa		4	2	13	0
			T-complex protein 1 subunit zeta 1 [Cannabis sativa]	XP_030482661.1		59 kDa		1	1	17	5
			protein THYLAKOID FORMATION1, chloroplastic [Cannabis sativa]	XP_030485063.1		34 kDa		5	5	8	2
			eukaryotic translation initiation factor 4G [Cannabis sativa]	XP_030494551.1		199 kDa		4	6	7	1
			enoyl-CoA hydratase 2, peroxisomal [Cannabis sativa]	XP_030485578.1		34 kDa		11	10	2	1
			non-classical arabinogalactan protein 31-like [Cannabis sativa]	XP_030480368.1		32 kDa		2	1	4	5
			dihydrolipoyl dehydrogenase 2, chloroplastic [Cannabis sativa]	XP_030507275.1		60 kDa		4	5	12	4
			gamma conglutin 1-like [Cannabis sativa]	XP_030508027.1		47 kDa		4	10	0	0
			protein STRICTOSIDINE SYNTHASE-LIKE 7-like [Cannabis sativa]	XP_030485904.1 (+1)		41 kDa		13	7	3	4
			rubisco accumulation factor 1.1, chloroplastic-like [Cannabis sativa]	XP_030504050.1		50 kDa		4	1	18	2
			pyruvate dehydrogenase E1 component subunit alpha-1, mitochondrial-like [Cannabis sativa]	XP_030496791.1		44 kDa		10	2	6	4
			ran-binding protein 1 homolog b [Cannabis sativa]	XP_030504173.1		26 kDa		2	3	13	9
			probable plastid-lipid-associated protein 13, chloroplastic [Cannabis sativa]	XP_030484739.1		34 kDa		5	1	16	1
			ATP-dependent 6-phosphofructokinase 6-like [Cannabis sativa]	XP_030479799.1		54 kDa	TRUE	8	4	6	0
			peroxidase 3 [Cannabis sativa]	XP_030482973.1		36 kDa		0	0	1	26
			probable aldo-keto reductase 2 [Cannabis sativa]	XP_030507760.1		38 kDa	TRUE	1	10	0	2
			peroxidase 4-like [Cannabis sativa]	XP_030485526.1		34 kDa	TRUE	0	0	0	17
			profilin-2 [Cannabis sativa]	XP_030488982.1		14 kDa	TRUE	3	1	16	9
			probable inactive purple acid phosphatase 27 [Cannabis sativa]	XP_030495565.1 (+1)		70 kDa	TRUE	5	3	5	4
			malate dehydrogenase, glyoxysomal [Cannabis sativa]	XP_030487299.1		38 kDa	TRUE	6	3	16	1
			probable nucleoredoxin 1 [Cannabis sativa]	XP_030496797.1		40 kDa	TRUE	14	0	0	0
			stem-specific protein TSJT1 [Cannabis sativa]	XP_030507596.1		27 kDa	TRUE	9	6	4	3
			uncharacterized protein LOC115717275 [Cannabis sativa]	XP_030502103.1		30 kDa		7	5	11	1
			cytochrome b5 [Cannabis sativa]	XP_030500793.1		15 kDa		6	10	8	6
			cyclase-associated protein 1 [Cannabis sativa]	XP_030497338.1		51 kDa		13	7	2	1
			uncharacterized protein At2g39795, mitochondrial-like [Cannabis sativa]	XP_030481107.1		29 kDa		5	9	7	0
			bifunctional L-3-cyanoalanine synthase/cysteine synthase 1, mitochondrial [Cannabis sativa]	XP_030491851.1		41 kDa		1	2	7	0
			chorismate synthase, chloroplastic-like [Cannabis sativa]	XP_030490330.1		48 kDa		11	2	11	1
			low-temperature-induced 65 kDa protein-like [Cannabis sativa]	XP_030500569.1		81 kDa	TRUE	11	1	3	2
			protein CROWDED NUCLEI 1 [Cannabis sativa]	XP_030482151.1		137 kDa		5	2	10	0
			uncharacterized protein LOC115703578 [Cannabis sativa]	XP_030486664.1		21 kDa		6	2	15	2
			ferredoxin-like [Cannabis sativa]	XP_030510336.1		16 kDa		14	13	0	0
			probable aspartyl protease At4g16563 [Cannabis sativa]	XP_030482156.1		50 kDa		5	1	7	10
			pathogenesis-related protein R major form-like [Cannabis sativa]	XP_030501451.1		27 kDa	TRUE	2	0	1	13
			probable UDP-arabinopyranose mutase 2 [Cannabis sativa]	XP_030483875.1		41 kDa	TRUE	3	2	8	6
			proteasome subunit beta type-1 [Cannabis sativa]	XP_030489819.1		25 kDa		7	5	5	6
			protein SIEVE ELEMENT OCCLUSION B-like [Cannabis sativa]	XP_030498308.1		95 kDa	TRUE	0	0	2	12
			aquaporin PIP1-1-like [Cannabis sativa]	XP_030501074.1		31 kDa	TRUE	2	0	8	9
			uncharacterized protein LOC115723393 [Cannabis sativa]	XP_030508726.1		80 kDa	TRUE	4	4	0	0
			thiol protease aleurain-like [Cannabis sativa]	XP_030490249.1		42 kDa		14	3	0	7
			ATP-dependent 6-phosphofructokinase 4, chloroplastic-like isoform X2 [Cannabis sativa]	XP_030488237.1		59 kDa	TRUE	10	4	9	0
			phenylalanine N-monooxygenase-like [Cannabis sativa]	XP_030481613.1-DECOY		?		3	4	12	12
			60S ribosomal protein L9-like [Cannabis sativa]	XP_030496806.1		22 kDa	TRUE	2	3	10	4
			SWISS-PROT:Q6IFX2 Tax_Id=10090 Gene_Symbol=Krt42 Keratin, type I cytoskeletal 42	Q6IFX2		50 kDa	TRUE	0	0	0	11
			isocitrate dehydrogenase [NAD] catalytic subunit 5, mitochondrial-like [Cannabis sativa]	XP_030493847.1		41 kDa	TRUE	0	0	0	0
			ATP synthase subunit delta', mitochondrial [Cannabis sativa]	XP_030491925.1		21 kDa		3	6	5	2
			pre-mRNA-processing factor 19 [Cannabis sativa]	XP_030506618.1		57 kDa		6	2	9	0
			proteasome subunit alpha type-7 [Cannabis sativa]	XP_030485948.1		27 kDa		9	7	7	3
			BAG family molecular chaperone regulator 7 [Cannabis sativa]	XP_030488166.1		46 kDa		6	7	10	1
			6-phosphogluconate dehydrogenase, decarboxylating 3, chloroplastic [Cannabis sativa]	XP_030500751.1		54 kDa	TRUE	10	0	5	3
			dolichyl-diphosphooligosaccharide--protein glycosyltransferase subunit 2 [Cannabis sativa]	XP_030497134.1		75 kDa		4	6	12	3
			cytochrome c oxidase subunit 6b-1-like [Cannabis sativa]	XP_030507170.1		22 kDa		9	1	3	4
			uncharacterized protein LOC115717164 [Cannabis sativa]	XP_030501976.1		32 kDa		6	3	16	2
			annexin-like protein RJ4 [Cannabis sativa]	XP_030486886.1 (+1)		36 kDa		16	8	0	1
			3-isopropylmalate dehydratase large subunit, chloroplastic [Cannabis sativa]	XP_030507634.1		55 kDa		10	7	3	0
			probable plastid-lipid-associated protein 3, chloroplastic [Cannabis sativa]	XP_030501195.1		40 kDa		4	5	8	1
			50S ribosomal protein L5, chloroplastic [Cannabis sativa]	XP_030489920.1		29 kDa		3	1	10	0
			uncharacterized protein At4g06744-like [Cannabis sativa]	XP_030486309.1		55 kDa		6	11	0	7
			glycine-rich protein-like [Cannabis sativa]	XP_030492396.1		13 kDa	TRUE	0	4	0	1
			50S ribosomal protein L3, chloroplastic [Cannabis sativa]	XP_030480118.1		30 kDa	TRUE	2	0	21	0
			L-ascorbate oxidase homolog [Cannabis sativa]	XP_030481974.1		61 kDa	TRUE	2	9	1	6
			40S ribosomal protein S4-3 [Cannabis sativa]	XP_030504232.1		30 kDa	TRUE	1	1	17	3
			hypersensitive-induced response protein 2 [Cannabis sativa]	XP_030484294.1		31 kDa	TRUE	12	2	2	2
			14-3-3-like protein GF14 iota [Cannabis sativa]	XP_030482609.1		30 kDa	TRUE	2	0	4	0
			1-deoxy-D-xylulose 5-phosphate reductoisomerase, chloroplastic-like [Cannabis sativa]	XP_030493317.1		52 kDa	TRUE	1	0	22	1
			probable pectinesterase/pectinesterase inhibitor 6 [Cannabis sativa]	XP_030497423.1		25 kDa	TRUE	7	0	1	4
			pentatricopeptide repeat-containing protein At4g18840-like [Cannabis sativa]	XP_030489361.1-DECOY		?		2	1	12	15
			TREMBL:Q3ZAW8;Q9EQD6;Q9EQD7 Tax_Id=10090 Gene_Symbol=Krt16 Keratin intermediate filament 16a	Q3ZAW8 (+1)		52 kDa	TRUE	0	0	0	10
			6-phosphogluconate dehydrogenase, decarboxylating 2 [Cannabis sativa]	XP_030484850.1		54 kDa	TRUE	0	0	4	8
			pyrophosphate--fructose 6-phosphate 1-phosphotransferase subunit beta [Cannabis sativa]	XP_030491218.1 (+1)		61 kDa		3	2	12	2
			nuclear pore complex protein NUP50A-like [Cannabis sativa]	XP_030488449.1		45 kDa		14	5	3	0
			protease Do-like 1, chloroplastic [Cannabis sativa]	XP_030483877.1		49 kDa		4	4	10	0
			polyadenylate-binding protein 8-like [Cannabis sativa]	XP_030499948.1		71 kDa		4	2	18	1
			LOW QUALITY PROTEIN: skin secretory protein xP2 [Cannabis sativa]	XP_030488868.1		53 kDa		1	5	6	12
			xylose isomerase [Cannabis sativa]	XP_030510845.1		53 kDa		1	0	10	10
			(Bos taurus) similar to alpha-tubulin I isoform 1	ENSEMBL:ENSBTAP00000016242		50 kDa	TRUE	0	0	10	10
			low-temperature-induced cysteine proteinase [Cannabis sativa]	XP_030484919.1		49 kDa		3	0	0	2
			mitochondrial-processing peptidase subunit alpha-like [Cannabis sativa]	XP_030491428.1		54 kDa	TRUE	2	2	4	3
			F-box/kelch-repeat protein At3g23880-like [Cannabis sativa]	XP_030483663.1-DECOY		?		3	7	8	10
			SWISS-PROT:P00735 (Bos taurus) Prothrombin precursor (Fragment)	P00735-DECOY		?		3	13	11	2
			low-temperature-induced 65 kDa protein-like [Cannabis sativa]	XP_030500809.1		81 kDa	TRUE	0	0	0	0
			glyoxysomal fatty acid beta-oxidation multifunctional protein MFP-a [Cannabis sativa]	XP_030507163.1		79 kDa		8	6	5	2
			40S ribosomal protein S13 [Cannabis sativa]	XP_030495562.1		17 kDa		4	2	2	0
			uncharacterized protein LOC115716649 [Cannabis sativa]	XP_030501356.1		43 kDa		7	2	3	1
			uncharacterized protein LOC115722225 [Cannabis sativa]	XP_030507237.1		89 kDa		6	4	8	3
			DNA damage-repair/toleration protein DRT100-like [Cannabis sativa]	XP_030503880.1		39 kDa		3	2	3	6
			filament-like plant protein 7 isoform X1 [Cannabis sativa]	XP_030485978.1 (+1)		116 kDa		2	2	0	1
			26S proteasome regulatory subunit 6A homolog [Cannabis sativa]	XP_030503698.1		47 kDa		5	7	5	4
			uncharacterized protein LOC115715844 isoform X1 [Cannabis sativa]	XP_030500370.1 (+1)		238 kDa		2	4	12	0
			peroxisomal membrane protein PEX14 [Cannabis sativa]	XP_030492822.1		58 kDa		12	5	3	1
			glycerophosphodiester phosphodiesterase GDPDL4-like [Cannabis sativa]	XP_030483134.1		82 kDa	TRUE	4	8	2	7
			putative D-cysteine desulfhydrase 1, mitochondrial [Cannabis sativa]	XP_030494417.1		45 kDa		10	11	1	1
			glycosyl hydrolase 5 family protein-like [Cannabis sativa]	XP_030496713.1		63 kDa		12	6	0	0
			glutamate--tRNA ligase, cytoplasmic-like [Cannabis sativa]	XP_030500250.1		83 kDa	TRUE	4	1	4	2
			thaumatin-like protein 1b [Cannabis sativa]	XP_030492842.1		26 kDa		1	0	0	23
			ribosome-recycling factor, chloroplastic [Cannabis sativa]	XP_030486822.1		31 kDa		1	0	21	1
			non-specific lipid-transfer protein 1-like [Cannabis sativa]	XP_030503479.1		13 kDa	TRUE	6	0	0	5
			primary amine oxidase-like [Cannabis sativa]	XP_030500363.1		82 kDa		17	3	0	0
			ATP synthase subunit b, chloroplastic OS=Cannabis sativa GN=atpF PE=3 SV=1	A0A0C5AUE9 (+1)	atpF	22 kDa		0	0	14	0
			28 kDa ribonucleoprotein, chloroplastic-like [Cannabis sativa]	XP_030482886.1		37 kDa		0	0	9	0
			aspartic proteinase [Cannabis sativa]	XP_030491619.1		55 kDa	TRUE	0	0	0	21
			40S ribosomal protein S8-like [Cannabis sativa]	XP_030510724.1		26 kDa	TRUE	7	0	14	0
			malate dehydrogenase, glyoxysomal-like [Cannabis sativa]	XP_030496352.1		37 kDa	TRUE	6	3	9	1
			probable histone H2A variant 3 [Cannabis sativa]	XP_030485570.1		14 kDa	TRUE	4	1	6	6
			histone H2AX-like [Cannabis sativa]	XP_030504097.1		15 kDa	TRUE	4	1	6	3
			histone H2AX-like [Cannabis sativa]	XP_030486078.1		15 kDa	TRUE	4	1	6	3
			60S ribosomal protein L6-3-like [Cannabis sativa]	XP_030482031.1		26 kDa	TRUE	1	1	5	4
			probable mannitol dehydrogenase [Cannabis sativa]	XP_030497101.1		38 kDa	TRUE	5	6	9	0
			WD-40 repeat-containing protein MSI4-like [Cannabis sativa]	XP_030489136.1		55 kDa		8	6	8	0
			pto-interacting protein 1-like [Cannabis sativa]	XP_030496022.1		39 kDa		9	4	4	3
			non-specific lipid-transfer protein 1-like [Cannabis sativa]	XP_030479618.1		12 kDa		8	9	1	1
			prohibitin-3, mitochondrial [Cannabis sativa]	XP_030482821.1		30 kDa		1	5	6	0
			ER membrane protein complex subunit 4 [Cannabis sativa]	XP_030484136.1		20 kDa		2	9	7	2
			mitochondrial phosphate carrier protein 3, mitochondrial-like [Cannabis sativa]	XP_030481956.1		40 kDa		4	1	6	1
			GDSL esterase/lipase At5g45670-like [Cannabis sativa]	XP_030480495.1		40 kDa		16	5	2	0
			LOW QUALITY PROTEIN: aquaporin PIP1-2-like [Cannabis sativa]	XP_030487862.1		31 kDa	TRUE	5	3	5	10
			probable glutathione S-transferase [Cannabis sativa]	XP_030480058.1 (+5)		25 kDa		13	6	2	1
			psbP domain-containing protein 4, chloroplastic [Cannabis sativa]	XP_030494847.1		31 kDa		4	3	12	0
			LOW QUALITY PROTEIN: glucose-1-phosphate adenylyltransferase large subunit 1, chloroplastic [Cannabis sativa]	XP_030507945.1		58 kDa	TRUE	2	0	21	1
			eukaryotic translation initiation factor 3 subunit A [Cannabis sativa]	XP_030490052.1		114 kDa	TRUE	1	0	6	0
			LOW QUALITY PROTEIN: beta-galactosidase 9-like [Cannabis sativa]	XP_030507420.1		100 kDa		6	8	3	0
			L-ascorbate peroxidase, cytosolic-like [Cannabis sativa]	XP_030504263.1		27 kDa		1	0	2	5
			protein TIC 40, chloroplastic isoform X1 [Cannabis sativa]	XP_030507780.1 (+1)		47 kDa		2	1	7	0
			protein SIEVE ELEMENT OCCLUSION B-like [Cannabis sativa]	XP_030497314.1		89 kDa	TRUE	1	3	2	14
			heavy metal-associated isoprenylated plant protein 6 [Cannabis sativa]	XP_030492637.1		38 kDa		10	12	0	1
			carbamoyl-phosphate synthase small chain, chloroplastic [Cannabis sativa]	XP_030498816.1		46 kDa		4	9	10	2
			binding partner of ACD11 1 [Cannabis sativa]	XP_030500855.1		30 kDa		3	3	6	0
			obg-like ATPase 1 [Cannabis sativa]	XP_030479462.1		46 kDa		8	6	2	0
			polygalacturonase inhibitor-like [Cannabis sativa]	XP_030482936.1		38 kDa	TRUE	9	2	2	9
			glutamine synthetase leaf isozyme, chloroplastic [Cannabis sativa]	XP_030507192.1		48 kDa		2	0	15	0
			LOW QUALITY PROTEIN: probable sucrose-phosphate synthase 4 [Cannabis sativa]	XP_030500198.1-DECOY		?	TRUE	4	6	5	8
			cationic peroxidase 1-like [Cannabis sativa]	XP_030505687.1		36 kDa	TRUE	4	0	1	0
			TREMBL:Q148H6 (Bos taurus) Hypothetical protein MGC139876	Q148H6		51 kDa	TRUE	0	0	2	4
			SWISS-PROT:Q01546 Tax_Id=9606 Gene_Symbol=KRT76 Keratin, type II cytoskeletal 2 oral	Q01546		66 kDa	TRUE	0	1	0	12
			selenium-binding protein 2-like [Cannabis sativa]	XP_030507460.1		54 kDa	TRUE	3	6	2	5
			histone H2AX [Cannabis sativa]	XP_030486057.1		15 kDa	TRUE	0	0	6	3
			histone H2A.6 [Cannabis sativa]	XP_030510850.1		14 kDa	TRUE	4	0	0	0
			agglutinin-1-like [Cannabis sativa]	XP_030478852.1		29 kDa	TRUE	0	0	0	0
			elongation factor Tu, mitochondrial [Cannabis sativa]	XP_030486574.1		49 kDa		2	0	11	3
			barwin-like [Cannabis sativa]	XP_030506215.1		23 kDa		6	8	2	1
			NADH dehydrogenase [ubiquinone] 1 alpha subcomplex subunit 9, mitochondrial-like [Cannabis sativa]	XP_030498360.1		44 kDa		3	2	5	1
			LOW QUALITY PROTEIN: 3-oxoacyl-[acyl-carrier-protein] reductase 4-like [Cannabis sativa]	XP_030495935.1		33 kDa	TRUE	8	3	8	4
			beta-galactosidase-like [Cannabis sativa]	XP_030489520.1		82 kDa	TRUE	6	5	0	7
			60S ribosomal protein L37-3 [Cannabis sativa]	XP_030491798.1		11 kDa		9	11	1	0
			50S ribosomal protein L1, chloroplastic [Cannabis sativa]	XP_030493859.1		40 kDa		0	0	4	0
			geranylgeranyl diphosphate reductase, chloroplastic [Cannabis sativa]	XP_030492934.1		51 kDa	TRUE	1	2	13	1
			eukaryotic peptide chain release factor GTP-binding subunit ERF3A [Cannabis sativa]	XP_030493345.1		58 kDa	TRUE	4	0	3	0
			glutamate dehydrogenase 2-like [Cannabis sativa]	XP_030501900.1		45 kDa	TRUE	4	0	3	3
			cytochrome c oxidase subunit 6b-2 [Cannabis sativa]	XP_030478743.1		9 kDa		2	1	0	1
			probable fructokinase-4 [Cannabis sativa]	XP_030508442.1		35 kDa		0	0	4	18
			indole-3-acetaldehyde oxidase-like [Cannabis sativa]	XP_030503546.1		148 kDa	TRUE	11	1	2	0
			calvin cycle protein CP12-1, chloroplastic-like [Cannabis sativa]	XP_030489172.1		14 kDa		5	9	0	6
			glutamate--tRNA ligase, cytoplasmic [Cannabis sativa]	XP_030503543.1		83 kDa	TRUE	4	1	4	1
			indole-3-acetaldehyde oxidase-like [Cannabis sativa]	XP_030503675.1		150 kDa	TRUE	8	2	2	2
			uncharacterized protein LOC115702305 [Cannabis sativa]	XP_030485612.1-DECOY		?		7	5	7	5
			probable UDP-arabinopyranose mutase 2 [Cannabis sativa]	XP_030484715.1		41 kDa	TRUE	5	1	5	5
			ferredoxin--NADP reductase, root isozyme, chloroplastic-like [Cannabis sativa]	XP_030478505.1		45 kDa		0	0	14	0
			L-ascorbate oxidase homolog [Cannabis sativa]	XP_030498503.1		61 kDa	TRUE	3	9	0	4
			ras-related protein Rab11C [Cannabis sativa]	XP_030504558.1		24 kDa	TRUE	7	5	2	3
			O-fucosyltransferase 2 [Cannabis sativa]	XP_030491583.1		74 kDa		0	0	13	12
			ATP-dependent 6-phosphofructokinase 6-like [Cannabis sativa]	XP_030487642.1		59 kDa	TRUE	9	4	0	0
			S-adenosylmethionine synthase 1-like [Cannabis sativa]	XP_030504084.1		43 kDa	TRUE	0	0	0	0
			T-complex protein 1 subunit eta [Cannabis sativa]	XP_030480319.1		61 kDa		1	1	0	3
			2-acylphloroglucinol 4-prenyltransferase-like isoform X1 [Cannabis sativa]	XP_030497521.1 (+2)		38 kDa		3	7	4	0
			carotenoid 9,10(9',10')-cleavage dioxygenase 1-like [Cannabis sativa]	XP_030493365.1		62 kDa	TRUE	4	0	8	5
			vesicle-fusing ATPase [Cannabis sativa]	XP_030480128.1		82 kDa		4	1	13	4
			3-oxoacyl-[acyl-carrier-protein] reductase 4-like [Cannabis sativa]	XP_030498455.1		34 kDa	TRUE	5	5	2	1
			glucan endo-1,3-beta-glucosidase [Cannabis sativa]	XP_030488858.1		48 kDa	TRUE	3	2	2	8
			uncharacterized protein LOC115709853 [Cannabis sativa]	XP_030493949.1		12 kDa		7	13	0	5
			uncharacterized protein LOC115712571 [Cannabis sativa]	XP_030496730.1		48 kDa		4	0	3	14
			beta-glucosidase 12-like [Cannabis sativa]	XP_030504584.1		60 kDa	TRUE	2	12	5	3
			uncharacterized protein LOC115700580 [Cannabis sativa]	XP_030484026.1		55 kDa		8	3	2	1
			tubulin-folding cofactor A-like [Cannabis sativa]	XP_030491242.1		13 kDa		7	3	0	1
			uncharacterized protein LOC115714929 isoform X3 [Cannabis sativa]	XP_030499551.1		82 kDa		2	0	9	3
			V-type proton ATPase subunit C [Cannabis sativa]	XP_030483008.1		43 kDa	TRUE	5	4	4	5
			glyoxylate/succinic semialdehyde reductase 2, chloroplastic-like [Cannabis sativa]	XP_030490633.1		32 kDa	TRUE	7	0	11	7
			probable pectinesterase/pectinesterase inhibitor 61 [Cannabis sativa]	XP_030501966.1		66 kDa	TRUE	1	1	0	2
			serpin-ZX [Cannabis sativa]	XP_030483275.1		42 kDa		8	0	2	6
			serine/threonine-protein phosphatase PP2A catalytic subunit-like [Cannabis sativa]	XP_030493695.1		35 kDa	TRUE	3	3	1	1
			dihydroflavonol 4-reductase [Cannabis sativa]	XP_030494345.1		40 kDa		17	7	0	0
			hypersensitive-induced reaction 1 protein [Cannabis sativa]	XP_030494158.1		32 kDa	TRUE	8	0	1	3
			heat shock protein 83 [Cannabis sativa]	XP_030490313.1		81 kDa	TRUE	1	0	12	5
			60S ribosomal protein L30-like [Cannabis sativa]	XP_030499649.1		12 kDa	TRUE	2	0	0	8
			40S ribosomal protein S9-2 [Cannabis sativa]	XP_030511245.1		23 kDa	TRUE	1	0	10	2
			outer envelope protein 64, mitochondrial [Cannabis sativa]	XP_030510486.1		67 kDa		4	2	3	16
			SWISS-PROT:P08730-1 Tax_Id=10090 Gene_Symbol=Krt13 Isoform 1 of Keratin, type I cytoskeletal 13	P08730-1		48 kDa	TRUE	0	0	0	3
			26S proteasome non-ATPase regulatory subunit 4 homolog [Cannabis sativa]	XP_030485941.1		42 kDa		3	6	5	4
			glycine--tRNA ligase, mitochondrial 1-like [Cannabis sativa]	XP_030510025.1		77 kDa		5	4	8	1
			monocopper oxidase-like protein SKU5 [Cannabis sativa]	XP_030500584.1		66 kDa		6	0	6	4
			ankyrin repeat domain-containing protein 2A [Cannabis sativa]	XP_030486104.1		38 kDa		6	5	8	2
			alpha-1,4 glucan phosphorylase L isozyme, chloroplastic/amyloplastic [Cannabis sativa]	XP_030483859.1		109 kDa		4	0	5	6
			HMG1/2-like protein [Cannabis sativa]	XP_030485889.1		16 kDa		3	0	6	4
			superoxide dismutase [Mn], mitochondrial-like [Cannabis sativa]	XP_030505574.1		26 kDa		5	3	4	5
			leucoanthocyanidin dioxygenase-like [Cannabis sativa]	XP_030501512.1		40 kDa		12	2	1	0
			mitochondrial import inner membrane translocase subunit Tim9 [Cannabis sativa]	XP_030504408.1		11 kDa		3	1	7	11
			protein DJ-1 homolog B [Cannabis sativa]	XP_030481033.1		47 kDa		7	2	11	0
			coatomer subunit epsilon-1-like [Cannabis sativa]	XP_030480398.1		33 kDa		6	4	5	2
			dihydrolipoyllysine-residue acetyltransferase component 2 of pyruvate dehydrogenase complex, mitochondrial isoform X1 [Cannabis sativa]	XP_030490672.1 (+10)		59 kDa		10	1	5	3
			L-arabinokinase-like [Cannabis sativa]	XP_030483694.1		109 kDa	TRUE	12	3	5	1
			mitochondrial carnitine/acylcarnitine carrier-like protein [Cannabis sativa]	XP_030501548.1		31 kDa		4	1	12	0
			peptide methionine sulfoxide reductase A1-like [Cannabis sativa]	XP_030489177.1		30 kDa		9	3	8	0
			cytochrome b-c1 complex subunit 9 [Cannabis sativa]	XP_030495732.1		8 kDa		5	1	5	7
			proteasome subunit alpha type-2-A [Cannabis sativa]	XP_030506778.1		26 kDa		3	0	6	8
			40S ribosomal protein S20-2 [Cannabis sativa]	XP_030490770.1		14 kDa		3	0	5	1
			peptidyl-prolyl cis-trans isomerase CYP38, chloroplastic [Cannabis sativa]	XP_030483958.1		50 kDa		0	0	15	4
			translocon-associated protein subunit alpha [Cannabis sativa]	XP_030487469.1		28 kDa		1	1	11	8
			glutamate dehydrogenase A [Cannabis sativa]	XP_030488640.1		45 kDa	TRUE	7	2	1	6
			L-gulonolactone oxidase 3 [Cannabis sativa]	XP_030482577.1		67 kDa		0	1	0	10
			5'-3' exoribonuclease 3 isoform X1 [Cannabis sativa]	XP_030479661.1 (+2)		122 kDa		3	1	3	12
			40S ribosomal protein S9-2-like [Cannabis sativa]	XP_030480565.1		23 kDa	TRUE	1	0	10	2
			mitochondrial outer membrane protein porin of 34 kDa-like [Cannabis sativa]	XP_030481474.1		29 kDa	TRUE	8	6	2	6
			non-specific lipid-transfer protein 1-like [Cannabis sativa]	XP_030505885.1		16 kDa	TRUE	6	0	0	5
			uncharacterized protein LOC115717639 [Cannabis sativa]	XP_030502482.1-DECOY		?	TRUE	1	1	10	11
			GTP-binding protein OBGC, chloroplastic [Cannabis sativa]	XP_030507990.1-DECOY		?		6	3	8	6
			SWISS-PROT:Q6IFZ6 Tax_Id=10090 Gene_Symbol=Krt77 Keratin, type II cytoskeletal 1b	Q6IFZ6		61 kDa	TRUE	0	0	1	14
			uncharacterized protein LOC115705931 [Cannabis sativa]	XP_030489274.1		97 kDa	TRUE	13	11	0	0
			indole-3-acetaldehyde oxidase-like [Cannabis sativa]	XP_030503544.1		150 kDa	TRUE	10	1	2	0
			SWISS-PROT:Q7Z3Y7 Tax_Id=9606 Gene_Symbol=KRT28 Keratin 25D	Q7Z3Y7		53 kDa	TRUE	0	0	1	0
			probable histone H2A.4 [Cannabis sativa]	XP_030505919.1		16 kDa	TRUE	0	0	0	3
			outer envelope pore protein 16-3, chloroplastic/mitochondrial [Cannabis sativa]	XP_030482939.1		17 kDa		4	5	7	1
			subtilisin-like protease SBT1.6 [Cannabis sativa]	XP_030487734.1		81 kDa	TRUE	3	2	9	4
			V-type proton ATPase subunit d2 [Cannabis sativa]	XP_030510345.1		41 kDa		7	3	5	1
			probable small nuclear ribonucleoprotein G [Cannabis sativa]	XP_030484682.1		9 kDa		4	2	9	3
			glucose-6-phosphate 1-dehydrogenase 6, cytoplasmic-like [Cannabis sativa]	XP_030483029.1		59 kDa		6	4	3	1
			thylakoid lumenal protein TL20.3, chloroplastic isoform X1 [Cannabis sativa]	XP_030502267.1		30 kDa	TRUE	2	1	10	2
			omega-amidase, chloroplastic [Cannabis sativa]	XP_030489941.1		39 kDa		4	2	6	6
			5-methyltetrahydropteroyltriglutamate--homocysteine methyltransferase 2 [Cannabis sativa]	XP_030503589.1		90 kDa	TRUE	3	0	6	7
			phospho-2-dehydro-3-deoxyheptonate aldolase 2, chloroplastic-like [Cannabis sativa]	XP_030509889.1		58 kDa	TRUE	4	3	3	1
			coatomer subunit delta [Cannabis sativa]	XP_030479773.1		58 kDa		4	2	7	2
			serine carboxypeptidase-like 35 [Cannabis sativa]	XP_030492020.1		55 kDa		11	4	0	0
			40S ribosomal protein S11 [Cannabis sativa]	XP_030477635.1 (+1)		18 kDa		2	1	4	7
			annexin D5 [Cannabis sativa]	XP_030508022.1		36 kDa		1	4	0	7
			ERBB-3 BINDING PROTEIN 1 [Cannabis sativa]	XP_030479805.1		43 kDa		0	0	15	4
			protein HUA2-LIKE 2-like [Cannabis sativa]	XP_030501681.1		184 kDa		6	4	6	0
			acyl-CoA-binding protein isoform X2 [Cannabis sativa]	XP_030501489.1		10 kDa		3	3	2	4
			LOW QUALITY PROTEIN: urease accessory protein G [Cannabis sativa]	XP_030495611.1		30 kDa		11	5	0	0
			Cannabidiolic acid synthase OS=Cannabis sativa PE=2 SV=1	A0A0E3TIL5 (+2)		62 kDa	TRUE	0	0	4	14
			ATP-dependent Clp protease proteolytic subunit-related protein 1, chloroplastic [Cannabis sativa]	XP_030499394.1		64 kDa		4	3	9	0
			phenylcoumaran benzylic ether reductase Betv6-like [Cannabis sativa]	XP_030484506.1		34 kDa		0	0	0	17
			allene oxide synthase 1, chloroplastic-like [Cannabis sativa]	XP_030508471.1		59 kDa		0	0	2	1
			thylakoid lumenal 29 kDa protein, chloroplastic [Cannabis sativa]	XP_030507181.1		38 kDa	TRUE	3	2	10	2
			L-ascorbate oxidase homolog [Cannabis sativa]	XP_030484239.1		61 kDa	TRUE	2	8	1	4
			probable lactoylglutathione lyase, chloroplastic [Cannabis sativa]	XP_030490485.1		40 kDa	TRUE	0	0	7	4
			solanesyl diphosphate synthase 2, chloroplastic-like [Cannabis sativa]	XP_030490305.1-DECOY		?		3	5	4	5
			actin-depolymerizing factor 2 [Cannabis sativa]	XP_030487106.1		16 kDa		0	0	3	17
			O-fucosyltransferase 35-like isoform X1 [Cannabis sativa]	XP_030488770.1 (+3)		74 kDa		1	0	12	9
			Tax_Id=9606 Gene_Symbol=KRT13 46 kDa protein	ENSEMBL:ENSP00000377550		46 kDa	TRUE	1	0	0	4
			TREMBL:Q8VED5 Tax_Id=10090 Gene_Symbol=Krt79 Keratin 79	Q8VED5		58 kDa	TRUE	0	0	0	15
			SWISS-PROT:P19001 Tax_Id=10090 Gene_Symbol=Krt19 Keratin, type I cytoskeletal 19	P19001		45 kDa	TRUE	0	0	0	0
			thylakoid lumenal protein TL20.3, chloroplastic isoform X2 [Cannabis sativa]	XP_030502269.1		21 kDa	TRUE	0	1	10	2
			dihydrolipoyllysine-residue acetyltransferase component 1 of pyruvate dehydrogenase complex, mitochondrial [Cannabis sativa]	XP_030489476.1		70 kDa		5	3	4	1
			60S ribosomal protein L27 [Cannabis sativa]	XP_030505798.1		16 kDa		2	1	3	2
			probable glutathione peroxidase 2 [Cannabis sativa]	XP_030509472.1		23 kDa		8	5	3	0
			60S ribosomal protein L27a-3 [Cannabis sativa]	XP_030498670.1		16 kDa	TRUE	3	1	3	2
			protein argonaute 5-like [Cannabis sativa]	XP_030483923.1		107 kDa		3	4	9	1
			probable protein phosphatase 2C 9 [Cannabis sativa]	XP_030510208.1		31 kDa	TRUE	5	8	1	1
			methionine aminopeptidase 2B-like [Cannabis sativa]	XP_030482642.1		49 kDa		5	6	5	0
			uncharacterized protein LOC115705702 [Cannabis sativa]	XP_030488971.1		15 kDa		3	12	0	0
			NADP-dependent malic enzyme [Cannabis sativa]	XP_030491388.1		71 kDa		8	7	2	0
			aspartate--tRNA ligase 2, cytoplasmic [Cannabis sativa]	XP_030507726.1		62 kDa		6	4	6	0
			acetylornithine aminotransferase, mitochondrial [Cannabis sativa]	XP_030494410.1		50 kDa		6	2	5	0
			60S ribosomal protein L15-2 [Cannabis sativa]	XP_030500635.1		24 kDa		2	5	6	2
			thiosulfate/3-mercaptopyruvate sulfurtransferase 1, mitochondrial [Cannabis sativa]	XP_030493187.1		42 kDa		3	3	6	3
			ras-related protein RABE1a [Cannabis sativa]	XP_030506590.1		24 kDa	TRUE	2	0	1	5
			ATP synthase subunit d, mitochondrial [Cannabis sativa]	XP_030480529.1		20 kDa		3	0	3	3
			universal stress protein PHOS32-like [Cannabis sativa]	XP_030509627.1		29 kDa		6	1	3	3
			glutathione S-transferase DHAR2-like [Cannabis sativa]	XP_030486208.1		24 kDa	TRUE	7	1	5	3
			peroxiredoxin Q, chloroplastic [Cannabis sativa]	XP_030492193.1		24 kDa		0	0	5	0
			protein SIEVE ELEMENT OCCLUSION B-like [Cannabis sativa]	XP_030508650.1		78 kDa	TRUE	8	8	0	0
			cationic peroxidase 1-like [Cannabis sativa]	XP_030481302.1		33 kDa	TRUE	2	3	0	7
			probable aldo-keto reductase 2 [Cannabis sativa]	XP_030507759.1		38 kDa	TRUE	3	1	1	3
			40S ribosomal protein S4-3 [Cannabis sativa]	XP_030488911.1		30 kDa	TRUE	1	1	9	3
			filament-like plant protein 1 isoform X1 [Cannabis sativa]	XP_030485630.1 (+1)		104 kDa		2	4	0	0
			probable RNA-dependent RNA polymerase 1 [Cannabis sativa]	XP_030506741.1-DECOY		?		3	2	9	7
			protein disulfide-isomerase 5-4-like [Cannabis sativa]	XP_030510425.1		54 kDa		9	12	1	0
			SWISS-PROT:Q2M2I5 Tax_Id=9606 Gene_Symbol=KRT24 Keratin, type I cytoskeletal 24	Q2M2I5		55 kDa	TRUE	0	0	1	4
			SWISS-PROT:P19012 Tax_Id=9606 Gene_Symbol=KRT15 Keratin, type I cytoskeletal 15	P19012		49 kDa	TRUE	0	0	0	0
			chloroplast stem-loop binding protein of 41 kDa a, chloroplastic [Cannabis sativa]	XP_030486758.1		44 kDa		6	1	8	0
			calcium-transporting ATPase 1, endoplasmic reticulum-type-like [Cannabis sativa]	XP_030504476.1		116 kDa	TRUE	5	4	5	2
			synaptotagmin-1-like [Cannabis sativa]	XP_030487823.1		62 kDa	TRUE	7	2	3	5
			vacuolar protein sorting-associated protein 26A [Cannabis sativa]	XP_030501358.1		35 kDa		3	5	1	1
			phosphoinositide phospholipase C 2-like [Cannabis sativa]	XP_030479645.1		67 kDa		3	2	6	6
			3-isopropylmalate dehydratase small subunit 3-like [Cannabis sativa]	XP_030501460.1		27 kDa		4	1	7	2
			vacuolar-sorting receptor 1-like [Cannabis sativa]	XP_030486431.1		70 kDa	TRUE	9	4	2	2
			aspartate aminotransferase P2, mitochondrial [Cannabis sativa]	XP_030483244.1		51 kDa		6	2	7	3
			suppressor protein SRP40-like [Cannabis sativa]	XP_030480501.1		33 kDa		5	7	2	0
			photosystem II 10 kDa polypeptide, chloroplastic [Cannabis sativa]	XP_030489764.1		15 kDa		0	0	9	4
			E3 ubiquitin-protein ligase UPL1 isoform X1 [Cannabis sativa]	XP_030478773.1 (+2)		413 kDa		5	3	5	1
			succinate dehydrogenase [ubiquinone] flavoprotein subunit 1, mitochondrial [Cannabis sativa]	XP_030498952.1		70 kDa		4	1	4	0
			myosin-17-like [Cannabis sativa]	XP_030490599.1		174 kDa	TRUE	4	1	11	1
			CBS domain-containing protein CBSX1, chloroplastic-like [Cannabis sativa]	XP_030496283.1		27 kDa		3	0	13	1
			ruvB-like protein 1 [Cannabis sativa]	XP_030498765.1		50 kDa		8	5	1	1
			elongation factor 1-delta-like [Cannabis sativa]	XP_030500696.1		25 kDa	TRUE	2	1	5	2
			aldose 1-epimerase-like [Cannabis sativa]	XP_030483808.1 (+1)		45 kDa	TRUE	0	2	1	14
			2-isopropylmalate synthase 2, chloroplastic-like [Cannabis sativa]	XP_030507294.1		69 kDa		6	1	7	2
			NADP-dependent D-sorbitol-6-phosphate dehydrogenase-like [Cannabis sativa]	XP_030511006.1		35 kDa		0	0	2	0
			cilia- and flagella-associated protein 251-like isoform X1 [Cannabis sativa]	XP_030492551.1 (+1)		64 kDa		3	4	4	2
			nodulin-related protein 1-like [Cannabis sativa]	XP_030483852.1		16 kDa	TRUE	2	1	10	0
			ATPase 10, plasma membrane-type [Cannabis sativa]	XP_030490949.1		105 kDa	TRUE	5	1	7	5
			ras-related protein Rab11D [Cannabis sativa]	XP_030484630.1		24 kDa	TRUE	6	3	4	4
			uncharacterized protein LOC115721071 [Cannabis sativa]	XP_030506176.1		10 kDa		2	0	12	3
			delta-aminolevulinic acid dehydratase, chloroplastic [Cannabis sativa]	XP_030491637.1		47 kDa		0	0	11	4
			probable polyribonucleotide nucleotidyltransferase 1, chloroplastic [Cannabis sativa]	XP_030507654.1		100 kDa		0	0	14	0
			transmembrane 9 superfamily member 1 [Cannabis sativa]	XP_030510335.1		67 kDa		2	1	14	1
			ADP-ribosylation factor-like protein 8b [Cannabis sativa]	XP_030485504.1		15 kDa		8	10	1	0
			GDSL esterase/lipase At1g29660-like [Cannabis sativa]	XP_030480494.1		41 kDa	TRUE	0	0	1	11
			temperature-induced lipocalin-1-like [Cannabis sativa]	XP_030510958.1		21 kDa	TRUE	0	0	4	10
			eukaryotic peptide chain release factor GTP-binding subunit-like [Cannabis sativa]	XP_030495350.1		26 kDa	TRUE	1	0	3	2
			uncharacterized protein LOC115710506 [Cannabis sativa]	XP_030494731.1-DECOY		?		3	4	7	6
			pectinesterase/pectinesterase inhibitor PPE8B-like [Cannabis sativa]	XP_030485443.1 (+1)		57 kDa	TRUE	0	0	4	1
			pectinesterase-like [Cannabis sativa]	XP_030506960.1		61 kDa	TRUE	0	0	0	2
			strigolactone esterase D14-like [Cannabis sativa]	XP_030487219.1-DECOY		?		4	3	4	9
			germin-like protein subfamily 1 member 18 [Cannabis sativa]	XP_030505321.1		24 kDa		4	6	8	3
			probable aldo-keto reductase 2 [Cannabis sativa]	XP_030507761.1		38 kDa	TRUE	2	1	0	2
			ABC transporter G family member 22 isoform X2 [Cannabis sativa]	XP_030484841.1-DECOY		?	TRUE	1	3	4	10
			serine hydroxymethyltransferase 7-like [Cannabis sativa]	XP_030482083.1		63 kDa	TRUE	0	0	0	1
			SWISS-PROT:P05784 Tax_Id=10090 Gene_Symbol=Krt18 Keratin, type I cytoskeletal 18	P05784		48 kDa	TRUE	0	0	0	0
			TREMBL:A2A4G1 Tax_Id=10090 Gene_Symbol=Krt15 Keratin complex 1, acidic, gene 15	A2A4G1		49 kDa	TRUE	0	0	0	0
			SWISS-PROT:P08727 Tax_Id=9606 Gene_Symbol=KRT19 Keratin, type I cytoskeletal 19	P08727		44 kDa	TRUE	0	0	0	0
			phenylalanine--tRNA ligase beta subunit, cytoplasmic [Cannabis sativa]	XP_030493525.1		59 kDa		6	2	5	3
			NADH dehydrogenase [ubiquinone] iron-sulfur protein 1, mitochondrial [Cannabis sativa]	XP_030489349.1		81 kDa		1	1	5	3
			60S ribosomal protein L23 [Cannabis sativa]	XP_030507771.1		15 kDa		2	1	7	6
			tripeptidyl-peptidase 2-like [Cannabis sativa]	XP_030500340.1		154 kDa	TRUE	4	5	1	1
			uncharacterized protein LOC115695570 [Cannabis sativa]	XP_030478488.1		82 kDa		8	4	2	4
			probable NAD(P)H dehydrogenase (quinone) FQR1-like 2 [Cannabis sativa]	XP_030499025.1		28 kDa		1	2	4	11
			beta-adaptin-like protein B [Cannabis sativa]	XP_030500892.1		101 kDa		8	4	0	1
			enolase 1, chloroplastic [Cannabis sativa]	XP_030493361.1		53 kDa	TRUE	1	3	4	0
			4-coumarate--CoA ligase 1-like [Cannabis sativa]	XP_030482584.1		60 kDa	TRUE	3	3	0	5
			pre-mRNA-processing-splicing factor 8A [Cannabis sativa]	XP_030488376.1		274 kDa		2	3	5	1
			CDGSH iron-sulfur domain-containing protein NEET [Cannabis sativa]	XP_030502962.1		13 kDa		2	0	14	1
			uncharacterized protein LOC115697505 [Cannabis sativa]	XP_030480395.1		22 kDa		4	1	4	5
			peroxisomal and mitochondrial division factor 1 [Cannabis sativa]	XP_030484734.1		36 kDa		5	4	2	2
			pleiotropic drug resistance protein 1-like [Cannabis sativa]	XP_030488381.1		163 kDa	TRUE	9	3	3	1
			uncharacterized protein LOC115722544 [Cannabis sativa]	XP_030507644.1		41 kDa		1	0	8	4
			WD repeat-containing protein LWD2-like [Cannabis sativa]	XP_030481710.1		38 kDa		0	1	2	1
			227 kDa spindle- and centromere-associated protein-like [Cannabis sativa]	XP_030504107.1		86 kDa		2	2	4	2
			transcription elongation factor SPT6 homolog [Cannabis sativa]	XP_030481774.1		182 kDa		2	1	7	0
			protein HIGH CHLOROPHYLL FLUORESCENCE PHENOTYPE 244, chloroplastic [Cannabis sativa]	XP_030485805.1		44 kDa		4	1	7	0
			nuclear cap-binding protein subunit 1 isoform X1 [Cannabis sativa]	XP_030505915.1 (+1)		100 kDa		6	3	5	0
			probable glutamyl endopeptidase, chloroplastic isoform X1 [Cannabis sativa]	XP_030477653.1 (+1)		108 kDa		6	1	5	1
			25.3 kDa vesicle transport protein [Cannabis sativa]	XP_030508811.1		25 kDa		3	4	3	0
			protein SHORT ROOT IN SALT MEDIUM 1 [Cannabis sativa]	XP_030482665.1		158 kDa	TRUE	1	4	5	0
			protein PLASTID MOVEMENT IMPAIRED 1-RELATED 1-like [Cannabis sativa]	XP_030501693.1		124 kDa	TRUE	1	2	1	0
			subtilisin-like protease SBT1.7 [Cannabis sativa]	XP_030497999.1		82 kDa	TRUE	1	0	3	12
			guanine nucleotide-binding protein subunit beta-like protein [Cannabis sativa]	XP_030493262.1		36 kDa		2	2	2	0
			plasma membrane-associated cation-binding protein 1 [Cannabis sativa]	XP_030481163.1		23 kDa		5	8	0	0
			50S ribosomal protein L6, chloroplastic [Cannabis sativa]	XP_030483670.1		25 kDa		0	0	6	0
			probable plastid-lipid-associated protein 4, chloroplastic isoform X2 [Cannabis sativa]	XP_030478661.1		25 kDa	TRUE	0	0	8	9
			uncharacterized protein LOC115697437 [Cannabis sativa]	XP_030480306.1		18 kDa		0	1	9	0
			ABC transporter G family member 22 isoform X1 [Cannabis sativa]	XP_030484840.1-DECOY		?	TRUE	2	3	4	10
			NAC domain-containing protein 35 [Cannabis sativa]	XP_030499215.1		49 kDa		4	2	4	8
			uncharacterized protein LOC115721954 [Cannabis sativa]	XP_030506925.1		21 kDa		1	1	3	15
			60S ribosomal protein L38 [Cannabis sativa]	XP_030481021.1		8 kDa		0	0	9	7
			endochitinase 2 [Cannabis sativa]	XP_030485657.1-DECOY		?		0	4	2	14
			probable LRR receptor-like serine/threonine-protein kinase At1g07650 [Cannabis sativa]	XP_030480112.1		112 kDa	TRUE	4	2	2	0
			uncharacterized protein LOC115709592 [Cannabis sativa]	XP_030493583.1		229 kDa	TRUE	5	0	0	2
			lysM domain receptor-like kinase 3 [Cannabis sativa]	XP_030498335.1		73 kDa	TRUE	0	2	0	1
			dnaJ protein homolog 2-like [Cannabis sativa]	XP_030500886.1		47 kDa	TRUE	5	1	6	0
			probable UDP-arabinopyranose mutase 1 [Cannabis sativa]	XP_030505180.1		32 kDa	TRUE	3	1	5	1
			glutamate decarboxylase 4-like [Cannabis sativa]	XP_030506646.1		56 kDa	TRUE	0	0	0	4
			L-arabinokinase-like [Cannabis sativa]	XP_030480804.1		111 kDa	TRUE	11	0	0	0
			SWISS-PROT:P05787 Tax_Id=9606 Gene_Symbol=KRT8 Keratin, type II cytoskeletal 8	P05787		54 kDa	TRUE	0	0	0	11
			UDP-glucose:glycoprotein glucosyltransferase [Cannabis sativa]	XP_030510885.1		185 kDa		6	2	8	1
			mannose-1-phosphate guanyltransferase alpha [Cannabis sativa]	XP_030494491.1		45 kDa		3	3	4	0
			calvin cycle protein CP12-3, chloroplastic [Cannabis sativa]	XP_030495854.1		14 kDa		7	5	5	1
			ubiquitin-conjugating enzyme E2 35 [Cannabis sativa]	XP_030480967.1		17 kDa	TRUE	4	2	5	5
			sorting and assembly machinery component 50 homolog B-like [Cannabis sativa]	XP_030489171.1		61 kDa		3	1	3	0
			uncharacterized protein LOC115713717 isoform X2 [Cannabis sativa]	XP_030498062.1		162 kDa		1	1	0	2
			protein ASPARTIC PROTEASE IN GUARD CELL 1-like [Cannabis sativa]	XP_030478821.1		53 kDa		6	8	1	1
			enhancer of mRNA-decapping protein 4-like [Cannabis sativa]	XP_030490975.1		147 kDa		4	2	6	0
			NAP1-related protein 2-like [Cannabis sativa]	XP_030493920.1		31 kDa		1	0	2	2
			NADPH-dependent aldo-keto reductase, chloroplastic-like [Cannabis sativa]	XP_030480573.1		35 kDa		4	3	2	6
			protein BOBBER 1 [Cannabis sativa]	XP_030501610.1		34 kDa		2	3	1	0
			sodium/calcium exchanger NCL [Cannabis sativa]	XP_030479631.1		63 kDa		6	1	1	4
			eukaryotic translation initiation factor 3 subunit I-like [Cannabis sativa]	XP_030507030.1		36 kDa		1	2	12	1
			protein BTR1 isoform X1 [Cannabis sativa]	XP_030489384.1 (+1)		36 kDa		1	0	5	1
			ATP-dependent Clp protease proteolytic subunit-related protein 2, chloroplastic [Cannabis sativa]	XP_030501673.1		31 kDa		6	2	5	1
			patatin-like protein 1 [Cannabis sativa]	XP_030499795.1		45 kDa	TRUE	3	5	0	0
			phosphoribosylformylglycinamidine cyclo-ligase, chloroplastic [Cannabis sativa]	XP_030492113.1		43 kDa		7	3	5	0
			uncharacterized protein LOC115698125 [Cannabis sativa]	XP_030481158.1		41 kDa		6	3	2	4
			thaumatin-like protein 1 [Cannabis sativa]	XP_030481417.1		35 kDa		4	8	0	5
			THO complex subunit 4A [Cannabis sativa]	XP_030505317.1		26 kDa		6	4	4	3
			translation machinery-associated protein 7 [Cannabis sativa]	XP_030491808.1		7 kDa		3	2	8	4
			uncharacterized protein LOC115722838 [Cannabis sativa]	XP_030508039.1		33 kDa	TRUE	3	0	7	7
			fasciclin-like arabinogalactan protein 7 [Cannabis sativa]	XP_030483846.1		27 kDa		3	1	7	4
			bifunctional aspartokinase/homoserine dehydrogenase 1, chloroplastic-like [Cannabis sativa]	XP_030497511.1		101 kDa		7	0	4	0
			arginase 1, mitochondrial [Cannabis sativa]	XP_030489906.1		37 kDa		9	2	1	3
			translocase of chloroplast 120, chloroplastic-like [Cannabis sativa]	XP_030497085.1		134 kDa		5	3	5	0
			uncharacterized protein LOC115700657 [Cannabis sativa]	XP_030484140.1		196 kDa		3	6	3	0
			uncharacterized protein LOC115710184 [Cannabis sativa]	XP_030494387.1		44 kDa		1	1	0	0
			ornithine carbamoyltransferase, chloroplastic [Cannabis sativa]	XP_030510622.1		42 kDa		0	0	8	2
			zinc finger BED domain-containing protein DAYSLEEPER [Cannabis sativa]	XP_030510036.1		106 kDa		2	1	7	2
			heat shock protein 90-6, mitochondrial [Cannabis sativa]	XP_030482716.1		90 kDa	TRUE	2	0	9	0
			protease Do-like 2, chloroplastic [Cannabis sativa]	XP_030506375.1		70 kDa		1	1	3	0
			probable N-acetyl-gamma-glutamyl-phosphate reductase, chloroplastic [Cannabis sativa]	XP_030486602.1		41 kDa		1	0	10	1
			ATPase family AAA domain-containing protein 3-B-like [Cannabis sativa]	XP_030501523.1		71 kDa	TRUE	2	3	3	0
			outer envelope pore protein 37, chloroplastic [Cannabis sativa]	XP_030492100.1		38 kDa		11	0	2	0
			60S ribosomal protein L31 [Cannabis sativa]	XP_030488290.1		14 kDa		0	0	8	3
			LIM domain-containing protein WLIM2b-like [Cannabis sativa]	XP_030488905.1		21 kDa		0	0	2	0
			uncharacterized protein LOC115715691 [Cannabis sativa]	XP_030500211.1		84 kDa	TRUE	1	0	10	0
			pyruvate kinase, cytosolic isozyme [Cannabis sativa]	XP_030510309.1		54 kDa	TRUE	6	2	3	2
			O-fucosyltransferase 7 isoform X1 [Cannabis sativa]	XP_030507205.1-DECOY (+4)		?		5	7	5	2
			uncharacterized protein LOC115718641 [Cannabis sativa]	XP_030503324.1-DECOY		?		2	4	6	7
			anthocyanidin-3-O-glucoside rhamnosyltransferase-like [Cannabis sativa]	XP_030498479.1-DECOY		?		0	1	10	7
			AAA-ATPase ASD, mitochondrial-like [Cannabis sativa]	XP_030492959.1-DECOY		?		2	0	2	0
			probable plastid-lipid-associated protein 4, chloroplastic isoform X1 [Cannabis sativa]	XP_030478583.1		28 kDa	TRUE	0	0	8	9
			G-type lectin S-receptor-like serine/threonine-protein kinase LECRK4 [Cannabis sativa]	XP_030506340.1		92 kDa	TRUE	4	2	2	1
			class V chitinase CHIT5-like [Cannabis sativa]	XP_030478490.1		39 kDa	TRUE	0	0	10	0
			SWISS-PROT:O76015 Keratin, type I cuticular HA8 (Hair keratin, type I HA8)	O76015		50 kDa	TRUE	1	0	0	1
			D-3-phosphoglycerate dehydrogenase 3, chloroplastic-like [Cannabis sativa]	XP_030495343.1		63 kDa	TRUE	4	2	4	0
			linoleate 13S-lipoxygenase 2-1, chloroplastic-like [Cannabis sativa]	XP_030504576.1		105 kDa	TRUE	10	5	0	0
			nigrin b-like isoform X1 [Cannabis sativa]	XP_030478850.1		29 kDa	TRUE	2	0	3	9
			linoleate 13S-lipoxygenase 2-1, chloroplastic-like [Cannabis sativa]	XP_030504581.1		104 kDa	TRUE	9	0	0	0
			peroxidase 57-like [Cannabis sativa]	XP_030509376.1		35 kDa	TRUE	0	0	0	11
			LOW QUALITY PROTEIN: tripeptidyl-peptidase 2-like [Cannabis sativa]	XP_030500867.1		155 kDa	TRUE	3	0	0	0
			LOW QUALITY PROTEIN: uncharacterized protein LOC115704571 [Cannabis sativa]	XP_030487634.1		148 kDa	TRUE	4	0	0	0
			probable linoleate 9S-lipoxygenase 5 [Cannabis sativa]	XP_030507301.1		98 kDa	TRUE	0	0	1	0
			reactive Intermediate Deaminase A, chloroplastic [Cannabis sativa]	XP_030498685.1		20 kDa		7	2	3	4
			alpha-mannosidase At3g26720 isoform X1 [Cannabis sativa]	XP_030484062.1		114 kDa	TRUE	3	2	1	4
			LOW QUALITY PROTEIN: uncharacterized protein LOC115695192 [Cannabis sativa]	XP_030478141.1		23 kDa		9	3	1	1
			LOW QUALITY PROTEIN: probable phosphoribosylformylglycinamidine synthase, chloroplastic/mitochondrial [Cannabis sativa]	XP_030496875.1		154 kDa		2	1	5	1
			ATP-dependent Clp protease proteolytic subunit-related protein 4, chloroplastic [Cannabis sativa]	XP_030501182.1		34 kDa		3	1	10	1
			clathrin light chain 2 [Cannabis sativa]	XP_030489841.1		33 kDa		4	5	1	0
			probable protein phosphatase 2C 59 [Cannabis sativa]	XP_030491415.1		31 kDa		0	1	4	0
			probable protein phosphatase 2C 76 [Cannabis sativa]	XP_030500797.1		40 kDa		3	3	4	3
			DNA-directed RNA polymerase II subunit RPB2 [Cannabis sativa]	XP_030481031.1		135 kDa	TRUE	5	4	3	1
			ultraviolet-B receptor UVR8 [Cannabis sativa]	XP_030496896.1		47 kDa		4	1	6	1
			glycine--tRNA ligase, chloroplastic/mitochondrial 2-like isoform X1 [Cannabis sativa]	XP_030494360.1		123 kDa		3	2	4	0
			alcohol dehydrogenase 1 [Cannabis sativa]	XP_030494861.1		41 kDa		8	8	0	0
			probable small nuclear ribonucleoprotein F [Cannabis sativa]	XP_030485031.1		10 kDa		2	1	7	6
			anthranilate synthase alpha subunit 1, chloroplastic-like [Cannabis sativa]	XP_030489608.1		64 kDa	TRUE	9	2	2	1
			sister chromatid cohesion protein PDS5 homolog A [Cannabis sativa]	XP_030491035.1		202 kDa		2	1	4	1
			kinesin-like protein KIF20B [Cannabis sativa]	XP_030485615.1		50 kDa		7	1	4	2
			dihydroxy-acid dehydratase, chloroplastic [Cannabis sativa]	XP_030507844.1		64 kDa		5	2	4	0
			adenylate kinase 4 [Cannabis sativa]	XP_030494422.1		27 kDa	TRUE	3	0	4	4
			beta-glucosidase 12-like [Cannabis sativa]	XP_030504583.1		61 kDa	TRUE	1	6	2	6
			pectinesterase-like [Cannabis sativa]	XP_030490488.1		59 kDa		6	1	3	5
			DEAD-box ATP-dependent RNA helicase 14 [Cannabis sativa]	XP_030482868.1		78 kDa	TRUE	3	2	7	3
			nucleoside diphosphate kinase 2, chloroplastic [Cannabis sativa]	XP_030494561.1		25 kDa		4	2	6	0
			myosin-11 [Cannabis sativa]	XP_030503260.1		174 kDa	TRUE	1	1	6	0
			40S ribosomal protein S5 [Cannabis sativa]	XP_030505779.1		22 kDa		2	2	8	1
			protein IN2-1 homolog B-like isoform X1 [Cannabis sativa]	XP_030479817.1 (+1)		35 kDa		2	0	7	6
			cysteine protease RD19A [Cannabis sativa]	XP_030509680.1		40 kDa		5	3	0	6
			ABC transporter E family member 2 [Cannabis sativa]	XP_030493045.1		68 kDa		5	3	7	2
			acetyl-CoA carboxylase 1-like [Cannabis sativa]	XP_030485359.1		252 kDa	TRUE	5	0	2	0
			50S ribosomal protein L12-3, chloroplastic-like [Cannabis sativa]	XP_030484196.1		20 kDa		2	1	13	1
			pyruvate kinase isozyme A, chloroplastic [Cannabis sativa]	XP_030507064.1		66 kDa	TRUE	5	1	8	0
			uncharacterized protein LOC115707866 isoform X1 [Cannabis sativa]	XP_030491811.1		52 kDa	TRUE	5	3	9	0
			diaminopimelate epimerase, chloroplastic [Cannabis sativa]	XP_030493288.1		39 kDa		4	3	3	1
			chlorophyll a-b binding protein 8, chloroplastic [Cannabis sativa]	XP_030505394.1		30 kDa		4	0	8	0
			adenine phosphoribosyltransferase 1-like [Cannabis sativa]	XP_030497988.1		28 kDa		7	4	4	0
			probable phospholipid hydroperoxide glutathione peroxidase [Cannabis sativa]	XP_030499182.1		27 kDa		0	0	13	1
			neutral ceramidase 2 [Cannabis sativa]	XP_030480418.1		87 kDa	TRUE	1	1	2	8
			subtilisin-like protease SBT5.3 isoform X1 [Cannabis sativa]	XP_030509608.1		87 kDa	TRUE	0	4	1	12
			60S ribosomal protein L18-2 [Cannabis sativa]	XP_030501397.1 (+1)		21 kDa		1	0	11	5
			60S ribosomal protein L21-2 [Cannabis sativa]	XP_030484253.1		19 kDa		2	0	2	2
			DEAD-box ATP-dependent RNA helicase 37-like [Cannabis sativa]	XP_030482364.1		66 kDa	TRUE	2	0	9	4
			oxysterol-binding protein-related protein 1C-like isoform X2 [Cannabis sativa]	XP_030480022.1-DECOY		?		1	3	9	4
			serine/threonine-protein phosphatase PP2A-3 catalytic subunit-like [Cannabis sativa]	XP_030478835.1 (+2)		36 kDa	TRUE	1	3	0	0
			peptidyl-prolyl cis-trans isomerase FKBP62-like [Cannabis sativa]	XP_030497023.1		64 kDa	TRUE	1	0	13	3
			uncharacterized protein LOC115705265 [Cannabis sativa]	XP_030488408.1-DECOY		?		3	3	3	7
			protein MAINTENANCE OF PSII UNDER HIGH LIGHT 1 [Cannabis sativa]	XP_030498411.1		26 kDa		2	0	7	0
			uncharacterized protein LOC115720264 [Cannabis sativa]	XP_030505279.1-DECOY		?		5	2	4	7
			stress-response A/B barrel domain-containing protein At5g22580 [Cannabis sativa]	XP_030506586.1		12 kDa		1	0	0	13
			eukaryotic translation initiation factor 2 subunit beta [Cannabis sativa]	XP_030510861.1		31 kDa		2	0	10	2
			mitochondrial outer membrane protein porin of 36 kDa [Cannabis sativa]	XP_030484297.1		30 kDa	TRUE	8	6	0	0
			60S ribosomal protein L30 [Cannabis sativa]	XP_030505781.1		12 kDa	TRUE	2	0	0	9
			glucose-1-phosphate adenylyltransferase large subunit 1, chloroplastic-like [Cannabis sativa]	XP_030508194.1		9 kDa	TRUE	2	0	13	0
			TREMBL:Q32MB2;Q86Y46 Tax_Id=9606 Gene_Symbol=KRT73 Keratin-73	Q32MB2		59 kDa	TRUE	0	1	4	4
			zinc finger CCCH domain-containing protein 14-like isoform X1 [Cannabis sativa]	XP_030481878.1-DECOY		?		0	0	9	8
			serine/threonine-protein kinase PBL27 isoform X1 [Cannabis sativa]	XP_030509423.1		56 kDa	TRUE	0	2	3	1
			ATP-dependent zinc metalloprotease FTSH 6, chloroplastic [Cannabis sativa]	XP_030484147.1		74 kDa	TRUE	1	0	10	0
			probable LRR receptor-like serine/threonine-protein kinase At1g56140 isoform X1 [Cannabis sativa]	XP_030493112.1		52 kDa	TRUE	0	0	4	1
			rust resistance kinase Lr10-like [Cannabis sativa]	XP_030499476.1		70 kDa	TRUE	0	0	3	0
			probable LRR receptor-like serine/threonine-protein kinase At1g56140 [Cannabis sativa]	XP_030493065.1		117 kDa	TRUE	0	0	4	0
			SWISS-PROT:Q7Z794 Tax_Id=9606 Gene_Symbol=KRT77 Keratin 77	Q7Z794		62 kDa	TRUE	0	0	1	12
			probable LRR receptor-like serine/threonine-protein kinase At1g56140 isoform X1 [Cannabis sativa]	XP_030479936.1 (+1)		110 kDa	TRUE	5	0	0	0
			probable serine/threonine-protein kinase PBL11 [Cannabis sativa]	XP_030498112.1		47 kDa	TRUE	0	0	2	2
			linoleate 13S-lipoxygenase 2-1, chloroplastic-like [Cannabis sativa]	XP_030504579.1		104 kDa	TRUE	0	0	0	1
			elongation factor 1-delta 1-like [Cannabis sativa]	XP_030494391.1		25 kDa	TRUE	2	0	5	0
			methyl-CpG-binding domain-containing protein 11-like [Cannabis sativa]	XP_030510399.1		36 kDa		5	3	2	0
			leucine aminopeptidase [Cannabis sativa]	XP_030510862.1		69 kDa		5	4	7	1
			malate dehydrogenase [NADP], chloroplastic [Cannabis sativa]	XP_030489368.1		49 kDa		2	2	4	1
			protein STRUBBELIG-RECEPTOR FAMILY 7 [Cannabis sativa]	XP_030490954.1		79 kDa		5	5	2	1
			uncharacterized protein LOC115705701 isoform X1 [Cannabis sativa]	XP_030488965.1 (+1)		48 kDa	TRUE	4	0	1	0
			protein MODIFIER OF SNC1 1 isoform X1 [Cannabis sativa]	XP_030493375.1 (+1)		172 kDa		2	0	2	0
			glycine-rich protein 2-like [Cannabis sativa]	XP_030486074.1		26 kDa		3	2	9	1
			NADH dehydrogenase [ubiquinone] 1 beta subcomplex subunit 7 [Cannabis sativa]	XP_030508165.1		12 kDa		2	1	4	4
			NADH dehydrogenase [ubiquinone] 1 beta subcomplex subunit 8, mitochondrial [Cannabis sativa]	XP_030502220.1		13 kDa		0	0	1	1
			4-hydroxy-tetrahydrodipicolinate synthase, chloroplastic [Cannabis sativa]	XP_030489842.1		40 kDa		2	0	9	5
			serine/arginine-rich splicing factor RSZ21 [Cannabis sativa]	XP_030498314.1		21 kDa	TRUE	2	2	2	1
			2-hydroxyacyl-CoA lyase [Cannabis sativa]	XP_030507328.1		62 kDa		6	3	2	2
			probable serine protease EDA2 [Cannabis sativa]	XP_030499532.1		55 kDa		3	1	2	1
			berberine bridge enzyme-like 21 [Cannabis sativa]	XP_030480139.1		60 kDa	TRUE	1	1	4	2
			protein FAR1-RELATED SEQUENCE 9-like [Cannabis sativa]	XP_030483194.1-DECOY		?		2	2	0	1
			phosphoenolpyruvate carboxykinase (ATP)-like [Cannabis sativa]	XP_030490408.1		75 kDa	TRUE	3	3	3	1
			uncharacterized protein LOC115725103 [Cannabis sativa]	XP_030510390.1		69 kDa		9	2	4	1
			uncharacterized protein LOC115720692 [Cannabis sativa]	XP_030505717.1		7 kDa		0	0	0	3
			methyl-CpG-binding domain-containing protein 11-like [Cannabis sativa]	XP_030505715.1		50 kDa		4	3	6	1
			electron transfer flavoprotein subunit alpha, mitochondrial [Cannabis sativa]	XP_030481257.1		37 kDa		4	4	5	1
			GDSL esterase/lipase LTL1-like [Cannabis sativa]	XP_030504798.1		41 kDa		9	3	4	1
			heterogeneous nuclear ribonucleoprotein Q-like [Cannabis sativa]	XP_030499321.1		57 kDa		2	3	2	6
			barwin-like [Cannabis sativa]	XP_030503115.1		20 kDa		2	2	5	4
			glutamate synthase [NADH], amyloplastic isoform X1 [Cannabis sativa]	XP_030500072.1		243 kDa		1	0	5	0
			LOW QUALITY PROTEIN: beta-glucosidase 44-like [Cannabis sativa]	XP_030494013.1		59 kDa	TRUE	0	1	6	2
			proteasome subunit alpha type-1-A-like [Cannabis sativa]	XP_030493812.1		31 kDa		2	0	7	5
			glutamate dehydrogenase 1 [Cannabis sativa]	XP_030507270.1		44 kDa	TRUE	0	0	4	6
			eukaryotic translation initiation factor 3 subunit C [Cannabis sativa]	XP_030500508.1		105 kDa		0	0	7	1
			methyl-CpG-binding domain-containing protein 10-like [Cannabis sativa]	XP_030488436.1		49 kDa		3	2	5	0
			vignain-like [Cannabis sativa]	XP_030494434.1		40 kDa		1	2	0	9
			COP1-interactive protein 1 [Cannabis sativa]	XP_030502204.1		225 kDa	TRUE	4	6	1	3
			50S ribosomal protein L15, chloroplastic [Cannabis sativa]	XP_030498756.1		29 kDa		2	0	13	0
			uncharacterized protein At2g34160-like [Cannabis sativa]	XP_030510276.1		15 kDa	TRUE	0	0	6	2
			protein GRIP-like [Cannabis sativa]	XP_030488768.1		76 kDa		5	1	3	0
			glutathione S-transferase-like [Cannabis sativa]	XP_030509410.1		25 kDa	TRUE	0	0	0	11
			60S ribosomal protein L36-2-like [Cannabis sativa]	XP_030486143.1 (+1)		13 kDa		3	0	1	2
			uncharacterized protein LOC115696894 isoform X1 [Cannabis sativa]	XP_030479640.1-DECOY		?		1	2	8	4
			CBBY-like protein [Cannabis sativa]	XP_030495826.1		34 kDa		2	0	12	0
			mulatexin-like [Cannabis sativa]	XP_030496018.1		49 kDa		0	13	0	0
			26S proteasome regulatory subunit S10B homolog B-like [Cannabis sativa]	XP_030510538.1		45 kDa	TRUE	2	0	4	1
			uncharacterized protein LOC115713657 [Cannabis sativa]	XP_030498004.1-DECOY		?	TRUE	0	1	3	8
			rRNA biogenesis protein RRP5 isoform X1 [Cannabis sativa]	XP_030482352.1-DECOY (+1)		?		1	2	4	8
			50S ribosomal protein L27, chloroplastic [Cannabis sativa]	XP_030482717.1		21 kDa		0	6	7	0
			uncharacterized protein LOC115716982 isoform X2 [Cannabis sativa]	XP_030502052.1-DECOY		?		1	1	5	10
			uncharacterized protein LOC115720314 [Cannabis sativa]	XP_030505326.1		56 kDa	TRUE	2	3	0	8
			peroxidase 15-like [Cannabis sativa]	XP_030479401.1		37 kDa		0	0	0	6
			G-type lectin S-receptor-like serine/threonine-protein kinase At4g03230 [Cannabis sativa]	XP_030482742.1		94 kDa	TRUE	4	3	2	0
			vacuolar protein sorting-associated protein 2 homolog 1 [Cannabis sativa]	XP_030489167.1		25 kDa	TRUE	0	0	2	0
			rust resistance kinase Lr10-like isoform X1 [Cannabis sativa]	XP_030500407.1 (+1)		69 kDa	TRUE	4	3	3	0
			probable serine/threonine-protein kinase PBL21 [Cannabis sativa]	XP_030498105.1		42 kDa	TRUE	4	3	0	1
			serine/threonine-protein kinase RIPK [Cannabis sativa]	XP_030489399.1		49 kDa	TRUE	5	0	0	1
			G-type lectin S-receptor-like serine/threonine-protein kinase RLK1 [Cannabis sativa]	XP_030504425.1		92 kDa	TRUE	5	0	2	0
			probable linoleate 9S-lipoxygenase 5 [Cannabis sativa]	XP_030509377.1		100 kDa	TRUE	0	0	1	0
			probable LRR receptor-like serine/threonine-protein kinase At1g56140 isoform X1 [Cannabis sativa]	XP_030479933.1 (+1)		111 kDa	TRUE	0	2	2	0
			probable LRR receptor-like serine/threonine-protein kinase At1g56140 [Cannabis sativa]	XP_030493080.1		71 kDa	TRUE	4	0	2	0
			LOW QUALITY PROTEIN: peptidyl-prolyl cis-trans isomerase FKBP62-like [Cannabis sativa]	XP_030497191.1		64 kDa	TRUE	1	0	12	3
			probable linoleate 9S-lipoxygenase 5 [Cannabis sativa]	XP_030507302.1		99 kDa	TRUE	0	0	0	0
			26S proteasome regulatory subunit S10B homolog B [Cannabis sativa]	XP_030484786.1		45 kDa	TRUE	2	0	4	0
			probable LRR receptor-like serine/threonine-protein kinase At1g56140 isoform X1 [Cannabis sativa]	XP_030493070.1		113 kDa	TRUE	0	0	0	0
			linoleate 13S-lipoxygenase 2-1, chloroplastic-like [Cannabis sativa]	XP_030504578.1		105 kDa	TRUE	0	0	0	0
			26S proteasome regulatory subunit 7 [Cannabis sativa]	XP_030490951.1		48 kDa		5	2	5	1
			uncharacterized protein LOC115705739 isoform X1 [Cannabis sativa]	XP_030489019.1 (+1)		73 kDa	TRUE	2	3	3	3
			developmentally-regulated G-protein 3 [Cannabis sativa]	XP_030497839.1		41 kDa		7	5	1	0
			protein transport protein SEC31 homolog B [Cannabis sativa]	XP_030495434.1		121 kDa		2	4	4	2
			ATP-dependent Clp protease proteolytic subunit 5, chloroplastic [Cannabis sativa]	XP_030491705.1		34 kDa		1	0	5	3
			long chain acyl-CoA synthetase 6, peroxisomal-like [Cannabis sativa]	XP_030507355.1		76 kDa		6	4	2	1
			very-long-chain 3-oxoacyl-CoA reductase 1-like [Cannabis sativa]	XP_030498267.1		36 kDa		6	0	4	2
			6-phosphofructo-2-kinase/fructose-2,6-bisphosphatase [Cannabis sativa]	XP_030503476.1		84 kDa		5	3	3	0
			histone-lysine N-methyltransferase ATXR3 isoform X1 [Cannabis sativa]	XP_030482131.1 (+1)		272 kDa		0	1	2	1
			mitochondrial dicarboxylate/tricarboxylate transporter DTC [Cannabis sativa]	XP_030511155.1		32 kDa		2	0	4	3
			cysteine protease XCP1-like [Cannabis sativa]	XP_030486146.1		39 kDa		1	2	6	4
			LOW QUALITY PROTEIN: serine/threonine-protein phosphatase 6 regulatory subunit 3 [Cannabis sativa]	XP_030479978.1		88 kDa	TRUE	1	0	8	1
			uncharacterized protein LOC115708047 [Cannabis sativa]	XP_030492077.1		68 kDa		3	0	5	0
			protein SCAR3 [Cannabis sativa]	XP_030481258.1		142 kDa		1	1	1	1
			protein CURVATURE THYLAKOID 1D, chloroplastic [Cannabis sativa]	XP_030499670.1		23 kDa		4	3	3	4
			serine-threonine kinase receptor-associated protein-like [Cannabis sativa]	XP_030489619.1		38 kDa		5	6	1	0
			DXPS1 (Fragment) OS=Cannabis sativa PE=2 SV=1	A0A1V0QSH6 (+2)		79 kDa		3	1	1	0
			golgin candidate 6 [Cannabis sativa]	XP_030481837.1		101 kDa		6	2	4	0
			lipoamide acyltransferase component of branched-chain alpha-keto acid dehydrogenase complex, mitochondrial [Cannabis sativa]	XP_030507248.1		54 kDa		8	1	2	4
			UPF0051 protein ABCI8, chloroplastic [Cannabis sativa]	XP_030491690.1		62 kDa		5	3	2	0
			LOW QUALITY PROTEIN: UDP-D-apiose/UDP-D-xylose synthase 2-like [Cannabis sativa]	XP_030481744.1		44 kDa		1	3	4	2
			DEAD-box ATP-dependent RNA helicase 56 isoform X1 [Cannabis sativa]	XP_030488443.1 (+1)		48 kDa	TRUE	2	0	5	0
			peptidyl-prolyl cis-trans isomerase FKBP16-4, chloroplastic-like [Cannabis sativa]	XP_030487019.1		25 kDa		0	0	11	1
			28 kDa ribonucleoprotein, chloroplastic-like [Cannabis sativa]	XP_030494062.1		35 kDa		0	0	7	0
			ATP-dependent Clp protease proteolytic subunit OS=Cannabis sativa GN=clpP PE=3 SV=1	A0A0C5AS06 (+3)	clpP	22 kDa		7	1	6	0
			50S ribosomal protein L24, chloroplastic [Cannabis sativa]	XP_030510931.1		21 kDa		0	0	7	0
			ras-related protein RABH1b-like [Cannabis sativa]	XP_030502115.1		23 kDa	TRUE	5	1	1	4
			SKP1-like protein 1A [Cannabis sativa]	XP_030498516.1		18 kDa	TRUE	0	0	2	1
			26S proteasome non-ATPase regulatory subunit 7 homolog A-like [Cannabis sativa]	XP_030480813.1		35 kDa		3	5	3	0
			30S ribosomal protein 2, chloroplastic [Cannabis sativa]	XP_030477771.1		28 kDa		0	0	4	1
			glucan endo-1,3-beta-glucosidase 12-like [Cannabis sativa]	XP_030510464.1		50 kDa		0	0	0	9
			tropinone reductase homolog At5g06060-like isoform X2 [Cannabis sativa]	XP_030479958.1		23 kDa	TRUE	1	1	11	0
			homeobox-leucine zipper protein HAT5 [Cannabis sativa]	XP_030484473.1		37 kDa		5	1	4	4
			ras-related protein Rab7-like [Cannabis sativa]	XP_030491793.1		23 kDa	TRUE	0	1	6	4
			adenylate kinase 5, chloroplastic [Cannabis sativa]	XP_030510448.1		67 kDa	TRUE	0	0	11	0
			nucleolar protein 10 isoform X1 [Cannabis sativa]	XP_030484952.1-DECOY (+1)		?		1	1	6	8
			LOW QUALITY PROTEIN: probable cinnamyl alcohol dehydrogenase 1 [Cannabis sativa]	XP_030495491.1-DECOY		?		5	2	4	3
			uncharacterized protein LOC115700159 [Cannabis sativa]	XP_030483579.1		27 kDa		1	2	6	7
			UDP-glucuronic acid decarboxylase 6-like [Cannabis sativa]	XP_030491523.1		39 kDa	TRUE	1	0	1	5
			uncharacterized protein LOC115718150 [Cannabis sativa]	XP_030502973.1-DECOY		?	TRUE	0	3	7	6
			UDP-glucuronic acid decarboxylase 6 [Cannabis sativa]	XP_030488558.1		39 kDa	TRUE	1	0	1	5
			protein fluG-like [Cannabis sativa]	XP_030494209.1		93 kDa	TRUE	1	3	4	0
			peroxidase 57-like [Cannabis sativa]	XP_030509375.1		37 kDa	TRUE	1	0	2	8
			probable serine/threonine-protein kinase PBL5 isoform X1 [Cannabis sativa]	XP_030503883.1 (+1)		45 kDa	TRUE	0	0	2	1
			probable serine/threonine-protein kinase PBL3 [Cannabis sativa]	XP_030482194.1		46 kDa	TRUE	0	0	0	1
			G-type lectin S-receptor-like serine/threonine-protein kinase At4g27290 [Cannabis sativa]	XP_030492937.1		94 kDa	TRUE	0	3	0	0
			probable serine/threonine-protein kinase PBL15 [Cannabis sativa]	XP_030483986.1		49 kDa	TRUE	0	0	3	0
			mitogen-activated protein kinase kinase kinase 17-like [Cannabis sativa]	XP_030496394.1		32 kDa	TRUE	5	0	0	0
			probable LRR receptor-like serine/threonine-protein kinase At1g56140 isoform X1 [Cannabis sativa]	XP_030479927.1 (+3)		113 kDa	TRUE	0	3	0	0
			probable serine/threonine-protein kinase PBL3 [Cannabis sativa]	XP_030494470.1		47 kDa	TRUE	0	0	3	0
			probable serine/threonine-protein kinase PBL9 [Cannabis sativa]	XP_030504087.1		45 kDa	TRUE	0	0	0	1
			rust resistance kinase Lr10-like [Cannabis sativa]	XP_030495554.1		71 kDa	TRUE	0	0	3	0
			probable LRR receptor-like serine/threonine-protein kinase At1g56140 [Cannabis sativa]	XP_030479932.1		111 kDa	TRUE	0	3	0	0
			G-type lectin S-receptor-like serine/threonine-protein kinase RLK1 [Cannabis sativa]	XP_030504426.1		92 kDa	TRUE	4	2	0	0
			cold-responsive protein kinase 1-like [Cannabis sativa]	XP_030489767.1		45 kDa	TRUE	0	0	0	0
			probable LRR receptor-like serine/threonine-protein kinase At1g56140 [Cannabis sativa]	XP_030493066.1		115 kDa	TRUE	0	2	2	0
			cold-responsive protein kinase 1-like [Cannabis sativa]	XP_030481137.1		43 kDa	TRUE	0	2	0	0
			LEAF RUST 10 DISEASE-RESISTANCE LOCUS RECEPTOR-LIKE PROTEIN KINASE-like 2.4 [Cannabis sativa]	XP_030496524.1		35 kDa	TRUE	0	0	2	0
			probable serine/threonine-protein kinase PBL25 [Cannabis sativa]	XP_030496570.1		52 kDa	TRUE	0	0	0	0
			G-type lectin S-receptor-like serine/threonine-protein kinase LECRK3 [Cannabis sativa]	XP_030496498.1		92 kDa	TRUE	0	0	0	0
			G-type lectin S-receptor-like serine/threonine-protein kinase LECRK3 [Cannabis sativa]	XP_030504427.1		90 kDa	TRUE	4	0	0	0
			receptor-like cytoplasmic kinase 176 [Cannabis sativa]	XP_030491673.1		45 kDa	TRUE	0	0	2	0
			probable serine/threonine-protein kinase PIX13 [Cannabis sativa]	XP_030486182.1		47 kDa	TRUE	0	2	0	0
			probable LRR receptor-like serine/threonine-protein kinase At1g07650 [Cannabis sativa]	XP_030480448.1		112 kDa	TRUE	0	0	2	0
			serine/threonine-protein kinase PBS1-like [Cannabis sativa]	XP_030496845.1		51 kDa	TRUE	0	2	0	0
			probable LRR receptor-like serine/threonine-protein kinase At1g07650 [Cannabis sativa]	XP_030480113.1		111 kDa	TRUE	4	0	0	0
			LOW QUALITY PROTEIN: probable LRR receptor-like serine/threonine-protein kinase At1g07650 [Cannabis sativa]	XP_030482650.1		115 kDa	TRUE	0	0	2	0
			Tax_Id=9606 Gene_Symbol=- Similar to Keratin, type II cytoskeletal 8	H-INV:HIT000016045		11 kDa	TRUE	0	0	0	10
			probable serine/threonine-protein kinase PBL7 [Cannabis sativa]	XP_030495749.1		43 kDa	TRUE	0	0	0	0
			psbP domain-containing protein 5, chloroplastic [Cannabis sativa]	XP_030482119.1		33 kDa		2	2	5	2
			isovaleryl-CoA dehydrogenase, mitochondrial isoform X1 [Cannabis sativa]	XP_030503930.1 (+1)		44 kDa		3	4	0	1
			glycine-rich RNA-binding protein 4, mitochondrial [Cannabis sativa]	XP_030507544.1		15 kDa		2	0	5	2
			oxygen-dependent coproporphyrinogen-III oxidase, chloroplastic [Cannabis sativa]	XP_030482072.1		45 kDa		2	0	3	5
			cysteine proteinase inhibitor 1 [Cannabis sativa]	XP_030491130.1		13 kDa		3	2	2	4
			phosphoserine aminotransferase 2, chloroplastic-like [Cannabis sativa]	XP_030485902.1 (+1)		47 kDa		2	0	4	3
			subtilisin-like protease SBT1.3 [Cannabis sativa]	XP_030500517.1		84 kDa	TRUE	3	3	5	1
			aquaporin PIP2-2-like [Cannabis sativa]	XP_030490348.1		30 kDa		0	1	10	3
			ferredoxin--NADP reductase, embryo isozyme, chloroplastic-like [Cannabis sativa]	XP_030509591.1		40 kDa		2	0	1	3
			uncharacterized protein LOC115709315 [Cannabis sativa]	XP_030493252.1		88 kDa		3	3	3	1
			aquaporin PIP2-2-like [Cannabis sativa]	XP_030494143.1		31 kDa		4	2	1	4
			mavicyanin-like [Cannabis sativa]	XP_030478885.1		22 kDa		1	0	2	2
			calcium-transporting ATPase 10, plasma membrane-type-like [Cannabis sativa]	XP_030498461.1		118 kDa	TRUE	1	2	4	5
			actin-related protein 4 [Cannabis sativa]	XP_030481178.1		48 kDa	TRUE	2	0	3	1
			plant UBX domain-containing protein 8-like [Cannabis sativa]	XP_030501799.1		66 kDa		3	0	7	0
			fumarate hydratase 1, mitochondrial [Cannabis sativa]	XP_030494077.1		53 kDa		3	1	2	2
			THO complex subunit 4D [Cannabis sativa]	XP_030482465.1		32 kDa		6	4	1	0
			plastidial pyruvate kinase 2 [Cannabis sativa]	XP_030500791.1		63 kDa	TRUE	5	0	9	0
			uncharacterized protein LOC115705379 [Cannabis sativa]	XP_030488570.1		31 kDa		6	4	0	1
			multiprotein-bridging factor 1a [Cannabis sativa]	XP_030484638.1		15 kDa		2	5	1	0
			MLP-like protein 31 [Cannabis sativa]	XP_030485183.1		18 kDa		1	2	1	2
			glucose-6-phosphate isomerase, cytosolic [Cannabis sativa]	XP_030501231.1		61 kDa		4	1	6	2
			RNA-binding protein CP31B, chloroplastic [Cannabis sativa]	XP_030508398.1		32 kDa		2	0	8	0
			40S ribosomal protein S27-2 [Cannabis sativa]	XP_030492284.1 (+1)		10 kDa		5	5	1	0
			glutathione S-transferase-like [Cannabis sativa]	XP_030509514.1		24 kDa	TRUE	4	4	2	1
			60S ribosomal protein L44 [Cannabis sativa]	XP_030484322.1		12 kDa		5	4	0	0
			60S ribosomal protein L13a-4 [Cannabis sativa]	XP_030507532.1		24 kDa		1	0	5	2
			remorin-like [Cannabis sativa]	XP_030490067.1		21 kDa		0	0	5	5
			heat shock protein 90-5, chloroplastic [Cannabis sativa]	XP_030484972.1		91 kDa	TRUE	2	0	7	1
			cysteine-rich repeat secretory protein 38-like [Cannabis sativa]	XP_030481524.1		30 kDa		3	0	2	7
			aldehyde dehydrogenase family 3 member H1-like [Cannabis sativa]	XP_030496970.1		61 kDa		1	0	5	1
			calcium-transporting ATPase 4, plasma membrane-type-like [Cannabis sativa]	XP_030494247.1 (+1)		113 kDa	TRUE	2	1	2	2
			nucleosome assembly protein 1;2 [Cannabis sativa]	XP_030488359.1		43 kDa		2	0	8	3
			uncharacterized protein LOC115698246 isoform X1 [Cannabis sativa]	XP_030481310.1 (+1)		154 kDa	TRUE	1	3	3	3
			putative lipid-binding protein At4g00165 [Cannabis sativa]	XP_030489148.1		14 kDa		3	3	0	0
			DNA gyrase subunit A, chloroplastic/mitochondrial [Cannabis sativa]	XP_030488824.1		105 kDa		4	3	6	0
			eukaryotic initiation factor 4A-3 [Cannabis sativa]	XP_030482751.1		47 kDa	TRUE	1	1	6	0
			lysosomal Pro-X carboxypeptidase [Cannabis sativa]	XP_030479798.1		59 kDa		6	1	2	2
			nascent polypeptide-associated complex subunit alpha-like protein 2 [Cannabis sativa]	XP_030500613.1		24 kDa		1	0	8	0
			Tetrahydrocannabinolic acid synthase (Fragment) OS=Cannabis sativa PE=2 SV=1	A0A0E3TIM1		62 kDa	TRUE	0	2	3	6
			NDR1/HIN1-like protein 3 [Cannabis sativa]	XP_030484105.1		27 kDa	TRUE	1	1	0	2
			protein CURVATURE THYLAKOID 1A, chloroplastic [Cannabis sativa]	XP_030489231.1		18 kDa		1	0	1	1
			ACT domain-containing protein ACR8 [Cannabis sativa]	XP_030500716.1		50 kDa		0	0	1	0
			neutral ceramidase 1-like [Cannabis sativa]	XP_030504126.1		84 kDa	TRUE	3	3	1	7
			aldehyde dehydrogenase family 2 member C4-like [Cannabis sativa]	XP_030488560.1		55 kDa		1	4	1	0
			uncharacterized protein LOC115705302 [Cannabis sativa]	XP_030488466.1		42 kDa		3	0	4	5
			exonuclease 1 [Cannabis sativa]	XP_030492807.1		66 kDa		5	4	4	1
			mulatexin-like [Cannabis sativa]	XP_030498669.1		35 kDa		4	10	0	0
			histidine--tRNA ligase, cytoplasmic-like [Cannabis sativa]	XP_030479786.1		98 kDa	TRUE	3	2	5	0
			aspartate aminotransferase, mitochondrial-like [Cannabis sativa]	XP_030479668.1		49 kDa		0	0	1	0
			glutathione S-transferase-like [Cannabis sativa]	XP_030509694.1		24 kDa	TRUE	4	1	2	3
			uncharacterized protein LOC115718780 [Cannabis sativa]	XP_030503464.1		40 kDa		0	1	1	0
			temperature-induced lipocalin-1-like [Cannabis sativa]	XP_030478541.1		21 kDa	TRUE	0	0	0	8
			40S ribosomal protein S28 [Cannabis sativa]	XP_030484014.1 (+1)		8 kDa		0	0	2	11
			uncharacterized protein LOC115717811 [Cannabis sativa]	XP_030502643.1		52 kDa	TRUE	1	4	0	8
			SWISS-PROT:Q8N1N4-2 Tax_Id=9606 Gene_Symbol=KRT78 Isoform 2 of Keratin, type II cytoskeletal 78	Q8N1N4-2		57 kDa	TRUE	0	0	3	4
			LOW QUALITY PROTEIN: protein fluG-like [Cannabis sativa]	XP_030495675.1		68 kDa	TRUE	1	3	2	0
			ras-related protein RABH1b [Cannabis sativa]	XP_030494978.1		23 kDa	TRUE	4	1	3	3
			SWISS-PROT:P19013 Tax_Id=9606 Gene_Symbol=KRT4 keratin 4	P19013		64 kDa	TRUE	0	0	3	5
			glucose-6-phosphate 1-dehydrogenase, chloroplastic-like [Cannabis sativa]	XP_030481970.1		68 kDa	TRUE	3	2	0	0
			probable serine/threonine-protein kinase PBL8 [Cannabis sativa]	XP_030481122.1		47 kDa	TRUE	0	2	2	0
			serine/threonine-protein kinase RIPK-like [Cannabis sativa]	XP_030490410.1		50 kDa	TRUE	4	0	0	0
			probable LRR receptor-like serine/threonine-protein kinase At1g29720 isoform X1 [Cannabis sativa]	XP_030480779.1		116 kDa	TRUE	4	0	2	0
			ATP sulfurylase 2-like [Cannabis sativa]	XP_030499242.1		47 kDa	TRUE	0	0	6	0
			LOW QUALITY PROTEIN: serine/threonine-protein phosphatase 6 regulatory subunit 3-like [Cannabis sativa]	XP_030509215.1		87 kDa	TRUE	0	0	0	0
			probable LRR receptor-like serine/threonine-protein kinase At1g53430 [Cannabis sativa]	XP_030480114.1		93 kDa	TRUE	0	0	2	0
			probable LRR receptor-like serine/threonine-protein kinase At1g53430 [Cannabis sativa]	XP_030490438.1		112 kDa	TRUE	0	2	0	0
			LOW QUALITY PROTEIN: PR5-like receptor kinase [Cannabis sativa]	XP_030477870.1		32 kDa	TRUE	0	0	2	0
			probable receptor-like protein kinase At5g18500 [Cannabis sativa]	XP_030509551.1		56 kDa	TRUE	4	0	0	0
			probable LRR receptor-like serine/threonine-protein kinase At2g24230 [Cannabis sativa]	XP_030511079.1		95 kDa	TRUE	0	0	2	0
			probable LRR receptor-like serine/threonine-protein kinase At1g53420 [Cannabis sativa]	XP_030491133.1		121 kDa	TRUE	0	2	0	0
			rust resistance kinase Lr10-like isoform X1 [Cannabis sativa]	XP_030477617.1 (+1)		72 kDa	TRUE	4	0	0	0
			probable LRR receptor-like serine/threonine-protein kinase At1g56140 [Cannabis sativa]	XP_030493582.1		40 kDa	TRUE	4	0	0	0
			probable serine/threonine-protein kinase PIX7 [Cannabis sativa]	XP_030484457.1		54 kDa	TRUE	4	0	0	0
			probable serine/threonine-protein kinase PBL23 [Cannabis sativa]	XP_030509931.1		44 kDa	TRUE	0	0	2	0
			probable receptor-like protein kinase At1g11050 [Cannabis sativa]	XP_030505294.1		87 kDa	TRUE	0	0	0	0
			probable serine/threonine-protein kinase PBL16 [Cannabis sativa]	XP_030478596.1		43 kDa	TRUE	0	0	2	0
			probable serine/threonine-protein kinase PIX7 isoform X1 [Cannabis sativa]	XP_030481456.1		54 kDa	TRUE	0	0	0	0
			SWISS-PROT:Q7RTS7 Tax_Id=9606 Gene_Symbol=KRT74 Keratin, type II cytoskeletal 74	Q7RTS7		58 kDa	TRUE	0	0	0	0
			probable serine/threonine-protein kinase PIX7 [Cannabis sativa]	XP_030484160.1		54 kDa	TRUE	0	0	0	0
			LEAF RUST 10 DISEASE-RESISTANCE LOCUS RECEPTOR-LIKE PROTEIN KINASE-like 2.4 [Cannabis sativa]	XP_030478455.1		70 kDa	TRUE	0	0	0	0
			probable LRR receptor-like serine/threonine-protein kinase At1g56140 [Cannabis sativa]	XP_030493069.1		113 kDa	TRUE	0	0	0	0
			G-type lectin S-receptor-like serine/threonine-protein kinase LECRK3 [Cannabis sativa]	XP_030505557.1		91 kDa	TRUE	0	0	0	0
			mitogen-activated protein kinase kinase kinase 17-like [Cannabis sativa]	XP_030496436.1		32 kDa	TRUE	0	0	0	0
			protein disulfide-isomerase-like [Cannabis sativa]	XP_030487791.1		26 kDa	TRUE	0	0	0	0
			uncharacterized protein LOC115707866 isoform X2 [Cannabis sativa]	XP_030491813.1		50 kDa	TRUE	0	0	0	0
			probable serine/threonine-protein kinase PBL28 isoform X1 [Cannabis sativa]	XP_030497104.1 (+1)		41 kDa	TRUE	0	0	0	0
			receptor protein kinase TMK1-like isoform X1 [Cannabis sativa]	XP_030496274.1 (+1)		95 kDa	TRUE	0	0	0	0
			receptor-like serine/threonine-protein kinase At3g01300 [Cannabis sativa]	XP_030510630.1		49 kDa	TRUE	0	0	0	0
			mitogen-activated protein kinase kinase kinase 17-like [Cannabis sativa]	XP_030503553.1		32 kDa	TRUE	0	0	0	0
			alpha-aminoadipic semialdehyde synthase [Cannabis sativa]	XP_030488694.1		116 kDa		6	3	2	1
			probable sucrose-phosphate synthase 1 [Cannabis sativa]	XP_030510584.1		118 kDa	TRUE	0	2	3	2
			E3 ubiquitin-protein ligase RING1-like [Cannabis sativa]	XP_030492688.1		41 kDa		6	5	1	0
			translocase of chloroplast 159, chloroplastic-like [Cannabis sativa]	XP_030500962.1		147 kDa		1	0	7	0
			protein CANDIDATE G-PROTEIN COUPLED RECEPTOR 7-like [Cannabis sativa]	XP_030492894.1		50 kDa		2	0	3	1
			50S ribosomal protein L4, chloroplastic isoform X1 [Cannabis sativa]	XP_030504359.1 (+1)		33 kDa		3	1	6	0
			subtilisin-like protease SBT3.11 [Cannabis sativa]	XP_030484583.1		14 kDa		0	1	5	1
			photosystem I reaction center subunit psaK, chloroplastic [Cannabis sativa]	XP_030481388.1		13 kDa		4	2	5	0
			cytochrome c [Cannabis sativa]	XP_030480996.1		12 kDa		3	2	5	4
			uncharacterized protein LOC115704857 [Cannabis sativa]	XP_030487927.1		126 kDa		2	1	2	1
			glycerol-3-phosphate acyltransferase RAM2-like [Cannabis sativa]	XP_030482942.1-DECOY		?		1	0	0	1
			(R)-mandelonitrile lyase 1-like [Cannabis sativa]	XP_030503288.1		58 kDa		0	1	3	1
			protein HGV2 [Cannabis sativa]	XP_030497170.1		50 kDa		3	0	5	0
			protein TRIGALACTOSYLDIACYLGLYCEROL 4, chloroplastic [Cannabis sativa]	XP_030494949.1		53 kDa		3	3	2	0
			pyrophosphate--fructose 6-phosphate 1-phosphotransferase subunit alpha [Cannabis sativa]	XP_030495875.1		67 kDa		4	0	5	2
			Acyl-activating enzyme 10 OS=Cannabis sativa PE=2 SV=1	H9A1W2 (+1)		62 kDa		3	0	5	4
			D-glycerate 3-kinase, chloroplastic isoform X1 [Cannabis sativa]	XP_030488447.1 (+1)		48 kDa		3	4	6	0
			40S ribosomal protein S25-2 [Cannabis sativa]	XP_030489106.1 (+1)		12 kDa		2	0	9	2
			bifunctional purple acid phosphatase 26-like isoform X1 [Cannabis sativa]	XP_030510564.1 (+1)		60 kDa	TRUE	3	0	3	7
			40S ribosomal protein S10-1-like [Cannabis sativa]	XP_030502211.1		20 kDa	TRUE	1	0	7	3
			protein SUPPRESSOR OF QUENCHING 1, chloroplastic isoform X1 [Cannabis sativa]	XP_030504150.1 (+1)		118 kDa		1	0	7	0
			probable ADP-ribosylation factor GTPase-activating protein AGD14 isoform X1 [Cannabis sativa]	XP_030488258.1 (+2)		77 kDa		2	3	2	0
			T-complex protein 1 subunit epsilon [Cannabis sativa]	XP_030496520.1		59 kDa		1	1	1	0
			vesicle-associated protein 1-2-like [Cannabis sativa]	XP_030500987.1		27 kDa	TRUE	3	2	2	0
			pullulanase 1, chloroplastic [Cannabis sativa]	XP_030489354.1		107 kDa		2	4	0	1
			protein LURP-one-related 10-like [Cannabis sativa]	XP_030481340.1		24 kDa		0	0	2	2
			nucleoside diphosphate kinase 3-like [Cannabis sativa]	XP_030500783.1		26 kDa		1	1	2	5
			guanylate-binding protein 1 [Cannabis sativa]	XP_030480849.1		119 kDa		5	0	2	0
			calcium sensing receptor, chloroplastic [Cannabis sativa]	XP_030493816.1		42 kDa		0	0	11	1
			peamaclein-like [Cannabis sativa]	XP_030486367.1		10 kDa		7	3	0	1
			eukaryotic translation initiation factor 1A [Cannabis sativa]	XP_030482057.1		16 kDa		0	1	0	0
			probable NADH dehydrogenase [ubiquinone] 1 alpha subcomplex subunit 5, mitochondrial [Cannabis sativa]	XP_030500933.1		20 kDa		4	0	7	1
			Photosystem II reaction center protein H OS=Cannabis sativa GN=psbH PE=3 SV=1	A0A0C5B2J7	psbH	8 kDa		0	0	7	1
			probable prolyl 4-hydroxylase 10 [Cannabis sativa]	XP_030496962.1		33 kDa		5	3	2	1
			plant UBX domain-containing protein 10 [Cannabis sativa]	XP_030501040.1		52 kDa		1	7	0	0
			diaminopimelate decarboxylase 2, chloroplastic-like [Cannabis sativa]	XP_030490317.1 (+1)		53 kDa		5	0	2	0
			probable disease resistance protein At1g58602 [Cannabis sativa]	XP_030505536.1		105 kDa	TRUE	2	2	1	0
			uncharacterized protein At1g51745-like isoform X2 [Cannabis sativa]	XP_030491497.1		81 kDa		2	3	0	0
			uncharacterized protein LOC115718504 [Cannabis sativa]	XP_030503163.1		23 kDa		1	0	9	1
			ubiquitin-like modifier-activating enzyme 5 [Cannabis sativa]	XP_030494144.1		47 kDa		8	5	0	0
			phenylalanine ammonia-lyase 1-like [Cannabis sativa]	XP_030490242.1		79 kDa	TRUE	2	0	4	7
			uncharacterized protein LOC115702334 [Cannabis sativa]	XP_030485652.1		10 kDa		3	6	2	0
			peroxisomal adenine nucleotide carrier 1-like [Cannabis sativa]	XP_030508496.1		35 kDa	TRUE	0	0	1	1
			50S ribosomal protein L22, chloroplastic OS=Cannabis sativa subsp. sativa GN=rpl22 PE=3 SV=1	A0A0U2DTD9	rpl22	15 kDa		6	0	3	0
			ubiquinol oxidase 2, mitochondrial-like [Cannabis sativa]	XP_030501595.1		41 kDa		3	7	0	0
			gibberellin 2-beta-dioxygenase 2-like [Cannabis sativa]	XP_030487514.1-DECOY		?		1	1	3	8
			uncharacterized protein LOC115708792 isoform X1 [Cannabis sativa]	XP_030492664.1 (+2)		176 kDa	TRUE	1	0	3	6
			uncharacterized protein LOC115716094 [Cannabis sativa]	XP_030500668.1		114 kDa		1	2	6	4
			ras-related protein Rab7 [Cannabis sativa]	XP_030491792.1		23 kDa	TRUE	0	1	4	4
			uncharacterized protein LOC115720852 isoform X2 [Cannabis sativa]	XP_030505898.1-DECOY		?		1	2	3	7
			uncharacterized protein LOC115719420 [Cannabis sativa]	XP_030504325.1		63 kDa		2	2	4	6
			protein disulfide isomerase-like 2-3 [Cannabis sativa]	XP_030482790.1		48 kDa		0	0	1	0
			GEM-like protein 5 [Cannabis sativa]	XP_030489648.1		31 kDa		6	1	0	0
			uncharacterized protein LOC115699170 [Cannabis sativa]	XP_030482297.1		43 kDa		0	0	0	1
			protein CHUP1, chloroplastic isoform X1 [Cannabis sativa]	XP_030491436.1-DECOY (+1)		?		0	0	1	0
			1,4-alpha-glucan-branching enzyme 2-2, chloroplastic/amyloplastic-like [Cannabis sativa]	XP_030485575.1		97 kDa		0	0	6	2
			uncharacterized protein LOC115703897 [Cannabis sativa]	XP_030486994.1-DECOY		?	TRUE	4	3	0	5
			AP2-like ethylene-responsive transcription factor At1g79700 [Cannabis sativa]	XP_030483206.1-DECOY		?		2	0	2	3
			uncharacterized protein LOC115695321 [Cannabis sativa]	XP_030478255.1-DECOY		?		0	1	6	7
			uncharacterized protein LOC115710481 [Cannabis sativa]	XP_030494701.1		29 kDa		0	6	1	7
			LOW QUALITY PROTEIN: uncharacterized protein At2g39920 [Cannabis sativa]	XP_030489217.1-DECOY		?		1	0	12	0
			protein P21-like [Cannabis sativa]	XP_030501453.1		24 kDa	TRUE	0	0	0	10
			DEAD-box ATP-dependent RNA helicase 56-like isoform X1 [Cannabis sativa]	XP_030481038.1 (+1)		48 kDa	TRUE	2	0	4	0
			bifunctional aspartate aminotransferase and glutamate/aspartate-prephenate aminotransferase-like [Cannabis sativa]	XP_030496651.1		53 kDa	TRUE	0	0	3	0
			pyruvate kinase 1, cytosolic-like [Cannabis sativa]	XP_030489975.1		58 kDa	TRUE	0	0	0	0
			protein MANNAN SYNTHESIS-RELATED 1-like [Cannabis sativa]	XP_030496532.1		47 kDa		1	0	5	2
			Acetyl-coenzyme A carboxylase carboxyl transferase subunit beta, chloroplastic OS=Cannabis sativa subsp. sativa GN=accD PE=3 SV=1	A0A0U2DTG7	accD	56 kDa		1	1	5	0
			ubiquitin carboxyl-terminal hydrolase 6-like [Cannabis sativa]	XP_030491503.1		54 kDa		2	3	1	4
			outer envelope protein 80, chloroplastic [Cannabis sativa]	XP_030504571.1		80 kDa		2	1	5	1
			novel plant SNARE 13 [Cannabis sativa]	XP_030509383.1		30 kDa		1	0	4	5
			40S ribosomal protein S12-like [Cannabis sativa]	XP_030508452.1		15 kDa		1	0	4	2
			FAM10 family protein At4g22670 isoform X1 [Cannabis sativa]	XP_030500908.1 (+1)		48 kDa		0	3	4	2
			peptidyl-prolyl cis-trans isomerase CYP37, chloroplastic isoform X1 [Cannabis sativa]	XP_030510802.1		62 kDa		2	0	4	2
			5-oxoprolinase [Cannabis sativa]	XP_030499766.1		138 kDa		1	0	4	0
			photosynthetic NDH subunit of lumenal location 5, chloroplastic [Cannabis sativa]	XP_030498820.1		28 kDa		2	1	2	1
			probable polygalacturonase [Cannabis sativa]	XP_030489927.1		54 kDa		3	3	3	3
			plant UBX domain-containing protein 4-like [Cannabis sativa]	XP_030491225.1		31 kDa		2	0	4	3
			succinate dehydrogenase [ubiquinone] iron-sulfur subunit 2, mitochondrial [Cannabis sativa]	XP_030481746.1		31 kDa		5	3	2	1
			acyl-CoA-binding domain-containing protein 4-like [Cannabis sativa]	XP_030505790.1		72 kDa		4	1	6	1
			non-specific lipid transfer protein GPI-anchored 1 [Cannabis sativa]	XP_030499765.1		20 kDa		7	3	0	0
			single-stranded DNA-binding protein, mitochondrial isoform X1 [Cannabis sativa]	XP_030506583.1 (+1)		24 kDa		4	3	4	0
			coatomer subunit beta-1-like [Cannabis sativa]	XP_030500001.1		107 kDa	TRUE	1	1	9	0
			phosphomannomutase [Cannabis sativa]	XP_030490087.1		28 kDa	TRUE	3	0	2	2
			uncharacterized protein LOC115708791 isoform X2 [Cannabis sativa]	XP_030492662.1		13 kDa		6	6	0	0
			UDP-glycosyltransferase 88A1-like [Cannabis sativa]	XP_030480083.1		52 kDa	TRUE	5	0	5	0
			uncharacterized protein LOC115700923 [Cannabis sativa]	XP_030484458.1		42 kDa		6	4	0	0
			Putative LOV domain-containing protein OS=Cannabis sativa PE=2 SV=1	A0A126X1H2		103 kDa	TRUE	2	5	2	0
			pre-mRNA-processing factor 39 isoform X1 [Cannabis sativa]	XP_030499666.1 (+1)		90 kDa		4	0	1	0
			40S ribosomal protein S26-3-like [Cannabis sativa]	XP_030503945.1 (+1)		15 kDa		1	3	3	4
			thaumatin-like protein 1b [Cannabis sativa]	XP_030494870.1		25 kDa		2	2	0	8
			cystathionine gamma-synthase 1, chloroplastic [Cannabis sativa]	XP_030481934.1		58 kDa		7	2	4	0
			flavonoid 3'-monooxygenase-like [Cannabis sativa]	XP_030494056.1		57 kDa	TRUE	8	1	0	0
			uncharacterized protein LOC115705639 [Cannabis sativa]	XP_030488900.1		36 kDa		1	1	10	0
			thaumatin-like protein 1 [Cannabis sativa]	XP_030486073.1		31 kDa		6	4	0	1
			bifunctional protein FolD 4, chloroplastic-like [Cannabis sativa]	XP_030490086.1		40 kDa		6	3	0	1
			protein EXPORTIN 1A [Cannabis sativa]	XP_030502036.1		124 kDa		0	0	7	1
			homeobox-leucine zipper protein HAT4 [Cannabis sativa]	XP_030501039.1-DECOY		?		3	2	0	0
			LOW QUALITY PROTEIN: uncharacterized protein LOC115715894 [Cannabis sativa]	XP_030500430.1		104 kDa		2	0	3	1
			protein TIC110, chloroplastic [Cannabis sativa]	XP_030506023.1		112 kDa		0	1	9	0
			PLAT domain-containing protein 3 [Cannabis sativa]	XP_030496733.1		20 kDa		1	3	0	5
			eukaryotic translation initiation factor 3 subunit D-like [Cannabis sativa]	XP_030492074.1		65 kDa		0	0	10	1
			uncharacterized protein At2g39795, mitochondrial-like [Cannabis sativa]	XP_030494308.1		24 kDa		2	1	2	4
			MAG2-interacting protein 2 [Cannabis sativa]	XP_030500459.1		269 kDa		3	4	2	3
			polyphenol oxidase I, chloroplastic-like [Cannabis sativa]	XP_030486666.1		68 kDa		4	3	1	0
			histone-lysine N-methyltransferase, H3 lysine-9 specific SUVH6-like isoform X3 [Cannabis sativa]	XP_030499902.1-DECOY		?		3	3	1	2
			ABC transporter B family member 28 [Cannabis sativa]	XP_030501486.1		78 kDa		3	1	5	0
			H/ACA ribonucleoprotein complex subunit 4-like [Cannabis sativa]	XP_030510201.1		64 kDa	TRUE	1	0	9	2
			eukaryotic translation initiation factor 3 subunit B-like [Cannabis sativa]	XP_030491487.1		83 kDa		5	1	1	2
			KH domain-containing protein HEN4 [Cannabis sativa]	XP_030499661.1-DECOY		?		0	0	1	1
			uncharacterized protein LOC115722171 [Cannabis sativa]	XP_030507164.1		132 kDa		1	0	0	0
			multiple organellar RNA editing factor 8, chloroplastic/mitochondrial-like [Cannabis sativa]	XP_030480048.1		46 kDa	TRUE	3	2	2	0
			ferredoxin, root R-B1 [Cannabis sativa]	XP_030489679.1		16 kDa		1	2	4	5
			glutaredoxin-C6-like [Cannabis sativa]	XP_030485103.1		11 kDa		3	3	6	1
			secretory carrier-associated membrane protein 1 isoform X1 [Cannabis sativa]	XP_030482231.1 (+1)		34 kDa		2	0	8	0
			uncharacterized protein LOC115711587 [Cannabis sativa]	XP_030495811.1		51 kDa		0	1	0	8
			valine--tRNA ligase, mitochondrial 1 [Cannabis sativa]	XP_030488847.1		125 kDa		2	0	7	1
			ABC transporter B family member 2-like [Cannabis sativa]	XP_030500887.1		138 kDa		6	1	0	1
			mitochondrial import inner membrane translocase subunit TIM10 [Cannabis sativa]	XP_030503999.1		10 kDa		3	0	0	7
			uncharacterized protein LOC115712051 [Cannabis sativa]	XP_030496131.1		59 kDa		3	6	1	0
			metacaspase-4 [Cannabis sativa]	XP_030488269.1		46 kDa		4	6	0	0
			beta-galactosidase 10 [Cannabis sativa]	XP_030498864.1		95 kDa	TRUE	0	0	1	8
			violaxanthin de-epoxidase, chloroplastic isoform X1 [Cannabis sativa]	XP_030501559.1 (+1)		55 kDa		0	0	9	0
			cell division protein FtsZ homolog 2-2, chloroplastic-like [Cannabis sativa]	XP_030493314.1		51 kDa	TRUE	1	0	4	1
			germin-like protein subfamily 2 member 1 [Cannabis sativa]	XP_030506212.1		23 kDa		4	0	4	3
			ATP-dependent Clp protease proteolytic subunit 6, chloroplastic [Cannabis sativa]	XP_030511071.1		30 kDa		0	0	2	0
			cytochrome b-c1 complex subunit Rieske-4, mitochondrial-like [Cannabis sativa]	XP_030500833.1		30 kDa		0	0	5	6
			cytochrome c oxidase subunit 5C-2 [Cannabis sativa]	XP_030490698.1		7 kDa		1	0	2	1
			MAR-binding filament-like protein 1-1 isoform X1 [Cannabis sativa]	XP_030488403.1 (+1)		82 kDa		0	0	9	1
			TREMBL:Q9H552 Tax_Id=9606 Gene_Symbol=- Keratin-8-like protein 1	Q9H552		55 kDa	TRUE	0	0	1	3
			uncharacterized protein LOC115715869 [Cannabis sativa]	XP_030500399.1-DECOY		?		3	2	3	3
			transcription factor MYB53-like [Cannabis sativa]	XP_030500440.1		44 kDa	TRUE	2	0	5	4
			protein TIFY 5A [Cannabis sativa]	XP_030479732.1		18 kDa		2	2	3	6
			uncharacterized protein LOC115709668 [Cannabis sativa]	XP_030493688.1-DECOY		?		4	3	3	3
			flowering time control protein FY isoform X1 [Cannabis sativa]	XP_030509654.1 (+1)		80 kDa		3	2	0	5
			glucan endo-1,3-beta-glucosidase, basic isoform-like [Cannabis sativa]	XP_030494296.1		38 kDa		0	0	2	3
			proteasome subunit beta type-2-B-like [Cannabis sativa]	XP_030488508.1		23 kDa		4	0	0	0
			probable carotenoid cleavage dioxygenase 4, chloroplastic [Cannabis sativa]	XP_030493165.1		67 kDa		0	0	3	0
			probable helicase MAGATAMA 3 [Cannabis sativa]	XP_030499386.1-DECOY		?		2	0	3	7
			40S ribosomal protein S24-1 [Cannabis sativa]	XP_030486938.1 (+1)		16 kDa		0	0	12	0
			serine/threonine-protein kinase STY46-like [Cannabis sativa]	XP_030504850.1		64 kDa	TRUE	0	0	0	1
			uncharacterized protein LOC115715839 [Cannabis sativa]	XP_030500365.1		84 kDa	TRUE	1	0	8	0
			ras-related protein RABA5e-like [Cannabis sativa]	XP_030508008.1		24 kDa	TRUE	3	2	1	1
			type IV inositol polyphosphate 5-phosphatase 6-like isoform X1 [Cannabis sativa]	XP_030507383.1 (+1)		74 kDa		10	2	0	0
			peroxidase 4-like [Cannabis sativa]	XP_030492094.1		35 kDa	TRUE	0	0	0	8
			3-hydroxyisobutyryl-CoA hydrolase-like protein 1, mitochondrial [Cannabis sativa]	XP_030500194.1-DECOY		?		0	0	3	10
			14 kDa proline-rich protein DC2.15-like [Cannabis sativa]	XP_030485697.1		13 kDa		3	3	0	0
			U-box domain-containing protein 15-like [Cannabis sativa]	XP_030485942.1		71 kDa	TRUE	0	0	0	1
			phototropin-2 [Cannabis sativa]	XP_030486112.1		103 kDa	TRUE	2	5	2	0
			vacuolar-sorting receptor 1-like isoform X1 [Cannabis sativa]	XP_030486432.1		69 kDa	TRUE	4	1	0	0
			mannose-1-phosphate guanylyltransferase 1 [Cannabis sativa]	XP_030487793.1		39 kDa		1	2	7	1
			polyadenylate-binding protein RBP45-like [Cannabis sativa]	XP_030491700.1		45 kDa		1	3	5	0
			uricase-2 isozyme 1 [Cannabis sativa]	XP_030488592.1		35 kDa		6	1	2	0
			probable ADP-ribosylation factor GTPase-activating protein AGD8 [Cannabis sativa]	XP_030500794.1		43 kDa		4	2	2	0
			auxin transport protein BIG [Cannabis sativa]	XP_030485209.1		567 kDa		2	1	3	1
			glycine cleavage system H protein, mitochondrial-like [Cannabis sativa]	XP_030502075.1		17 kDa		3	5	1	0
			uncharacterized protein LOC115709467 [Cannabis sativa]	XP_030493441.1		35 kDa		6	1	3	0
			perakine reductase-like isoform X1 [Cannabis sativa]	XP_030508047.1 (+1)		38 kDa	TRUE	5	1	3	0
			probable L-ascorbate peroxidase 6, chloroplastic/mitochondrial isoform X1 [Cannabis sativa]	XP_030491786.1 (+2)		47 kDa	TRUE	2	2	1	3
			DNA damage-repair/toleration protein DRT102 [Cannabis sativa]	XP_030506405.1		34 kDa		3	0	3	2
			ras-related protein RABB1c [Cannabis sativa]	XP_030490977.1		23 kDa		2	2	3	2
			cyanate hydratase [Cannabis sativa]	XP_030507167.1		18 kDa		2	0	2	3
			mitochondrial amidoxime reducing component 2 [Cannabis sativa]	XP_030479918.1		35 kDa		5	3	0	0
			ferredoxin-like [Cannabis sativa]	XP_030510337.1		16 kDa		3	3	1	1
			protein RETICULATA-RELATED 3, chloroplastic [Cannabis sativa]	XP_030485515.1		38 kDa		2	1	7	0
			GDP-mannose 4,6 dehydratase 1 [Cannabis sativa]	XP_030507316.1		42 kDa		1	2	3	1
			110 kDa U5 small nuclear ribonucleoprotein component CLO [Cannabis sativa]	XP_030497093.1 (+1)		110 kDa		4	3	3	2
			eukaryotic translation initiation factor 3 subunit L [Cannabis sativa]	XP_030480805.1		62 kDa		4	5	2	1
			phospho-2-dehydro-3-deoxyheptonate aldolase 2, chloroplastic-like [Cannabis sativa]	XP_030500212.1		58 kDa	TRUE	1	0	3	5
			glycine-rich RNA-binding protein blt801-like [Cannabis sativa]	XP_030494497.1		28 kDa		2	1	1	1
			probable calcium-binding protein CML13 [Cannabis sativa]	XP_030501287.1		17 kDa		0	0	3	3
			probable xyloglucan endotransglucosylase/hydrolase protein B [Cannabis sativa]	XP_030497054.1		34 kDa		1	1	0	5
			multiple organellar RNA editing factor 1, mitochondrial [Cannabis sativa]	XP_030510379.1		47 kDa		2	1	2	0
			nodal modulator 1 [Cannabis sativa]	XP_030492745.1		131 kDa		1	1	4	0
			ATP-dependent DNA helicase Q-like SIM isoform X1 [Cannabis sativa]	XP_030504194.1-DECOY (+1)		?		1	2	0	0
			pectin acetylesterase 3-like isoform X1 [Cannabis sativa]	XP_030499405.1 (+1)		55 kDa		2	0	0	5
			cinnamyl alcohol dehydrogenase 1 [Cannabis sativa]	XP_030497350.1		39 kDa	TRUE	1	2	2	4
			kinesin-like protein KIN-UC [Cannabis sativa]	XP_030489268.1-DECOY		?		0	1	0	0
			E3 ubiquitin-protein ligase PRT6 [Cannabis sativa]	XP_030480305.1		232 kDa		2	1	3	2
			zinc finger protein BRUTUS-like [Cannabis sativa]	XP_030487510.1		131 kDa		1	0	1	1
			V-type proton ATPase subunit H-like [Cannabis sativa]	XP_030500814.1		51 kDa		1	1	2	1
			uncharacterized protein LOC115712450 [Cannabis sativa]	XP_030496583.1		77 kDa		0	2	4	0
			eukaryotic translation initiation factor 3 subunit J-like [Cannabis sativa]	XP_030497388.1		25 kDa		2	0	4	0
			FK506-binding protein 2-like [Cannabis sativa]	XP_030499990.1 (+1)		16 kDa		1	0	7	2
			serine/arginine-rich splicing factor RS2Z32-like isoform X1 [Cannabis sativa]	XP_030488470.1 (+3)		38 kDa		0	0	2	1
			nuclear transport factor 2 isoform X1 [Cannabis sativa]	XP_030488329.1 (+1)		51 kDa		5	1	4	0
			uncharacterized protein DDB_G0290685-like [Cannabis sativa]	XP_030496322.1		82 kDa		1	2	2	2
			uncharacterized protein LOC115695262 [Cannabis sativa]	XP_030478200.1		33 kDa		0	0	4	0
			GLABROUS1 enhancer-binding protein-like [Cannabis sativa]	XP_030506265.1		36 kDa	TRUE	2	1	4	0
			argininosuccinate synthase, chloroplastic-like [Cannabis sativa]	XP_030483019.1		54 kDa	TRUE	0	0	4	2
			uncharacterized protein LOC115705543 [Cannabis sativa]	XP_030488759.1		40 kDa		3	1	6	0
			trithorax group protein osa [Cannabis sativa]	XP_030505978.1		58 kDa		0	1	2	0
			uncharacterized protein LOC115724485 [Cannabis sativa]	XP_030509637.1		36 kDa		4	2	3	2
			uncharacterized protein LOC115700592 isoform X1 [Cannabis sativa]	XP_030484050.1 (+1)		84 kDa		1	1	5	2
			aspartic proteinase-like [Cannabis sativa]	XP_030504167.1		55 kDa		5	0	1	3
			NADH dehydrogenase [ubiquinone] 1 alpha subcomplex subunit 13-B [Cannabis sativa]	XP_030508207.1		16 kDa		0	0	4	6
			topless-related protein 1-like [Cannabis sativa]	XP_030481988.1-DECOY		?		2	2	2	3
			LOW QUALITY PROTEIN: vacuolar protein sorting-associated protein 8 homolog [Cannabis sativa]	XP_030486737.1-DECOY		?		1	3	0	2
			peptide-N4-(N-acetyl-beta-glucosaminyl)asparagine amidase A-like [Cannabis sativa]	XP_030488942.1		69 kDa		2	0	2	7
			endochitinase EP3-like [Cannabis sativa]	XP_030492044.1		31 kDa		7	2	0	0
			protein EARLY-RESPONSIVE TO DEHYDRATION 7, chloroplastic-like [Cannabis sativa]	XP_030487745.1		49 kDa		4	0	2	2
			SEC12-like protein 2 [Cannabis sativa]	XP_030482016.1		43 kDa		6	4	1	0
			uncharacterized protein LOC115716319 isoform X1 [Cannabis sativa]	XP_030500943.1		18 kDa		2	0	7	3
			LOW QUALITY PROTEIN: long-chain-alcohol oxidase FAO2 [Cannabis sativa]	XP_030497132.1		83 kDa		1	1	3	5
			heavy metal-associated isoprenylated plant protein 26-like [Cannabis sativa]	XP_030487959.1		17 kDa		4	2	4	1
			50S ribosomal protein L2, chloroplastic OS=Cannabis sativa GN=rpl2 PE=3 SV=1	A0A0C5AS13 (+1)	rpl2	30 kDa		0	1	9	1
			beta-hexosaminidase 1-like [Cannabis sativa]	XP_030490267.1 (+1)		63 kDa		3	4	0	3
			K(+) efflux antiporter 2, chloroplastic-like [Cannabis sativa]	XP_030490080.1		131 kDa		2	3	2	0
			probable monoterpene synthase MTS1, chloroplastic [Cannabis sativa]	XP_030507932.1		68 kDa	TRUE	4	0	2	0
			SWISS-PROT:Q9DCV7 Tax_Id=10090 Gene_Symbol=Krt7 Keratin, type II cytoskeletal 7	Q9DCV7		51 kDa	TRUE	0	0	3	4
			zinc finger protein BRUTUS-like [Cannabis sativa]	XP_030487510.1-DECOY		?		0	2	1	2
			porphobilinogen deaminase, chloroplastic [Cannabis sativa]	XP_030507372.1		41 kDa		0	0	6	0
			probable acylpyruvase FAHD1, mitochondrial [Cannabis sativa]	XP_030507252.1		24 kDa		0	0	2	7
			heterogeneous nuclear ribonucleoprotein R isoform X1 [Cannabis sativa]	XP_030493963.1		89 kDa		0	0	1	0
			uncharacterized protein LOC115722733 [Cannabis sativa]	XP_030507882.1		310 kDa		0	1	0	0
			dynamin-related protein 5A [Cannabis sativa]	XP_030500703.1		68 kDa		0	0	4	4
			lactoylglutathione lyase [Cannabis sativa]	XP_030507927.1		26 kDa		0	0	5	6
			uncharacterized protein LOC115715636 [Cannabis sativa]	XP_030500154.1-DECOY		?		1	2	3	3
			glutamic acid-rich protein-like [Cannabis sativa]	XP_030479402.1-DECOY		?		0	1	6	2
			serine/threonine-protein kinase SAPK3-like [Cannabis sativa]	XP_030501271.1		38 kDa	TRUE	4	0	1	5
			temperature-induced lipocalin-1-like [Cannabis sativa]	XP_030478624.1		21 kDa	TRUE	3	0	2	2
			chaperone protein ClpB3, chloroplastic isoform X1 [Cannabis sativa]	XP_030482545.1 (+1)		110 kDa	TRUE	2	0	8	1
			mediator of RNA polymerase II transcription subunit 33A [Cannabis sativa]	XP_030508115.1		144 kDa		2	1	8	1
			pumilio homolog 2-like [Cannabis sativa]	XP_030504152.1		113 kDa		2	4	1	5
			uncharacterized protein LOC115721434 [Cannabis sativa]	XP_030506589.1		51 kDa		1	1	4	6
			membrane-associated 30 kDa protein, chloroplastic-like [Cannabis sativa]	XP_030484904.1		36 kDa	TRUE	0	0	7	0
			TREMBL:Q32PI4 (Bos taurus) Similar to complement factor I	Q32PI4-DECOY		?		1	0	2	4
			probable acyl-CoA dehydrogenase IBR3 [Cannabis sativa]	XP_030506992.1		92 kDa		3	6	0	0
			E3 ubiquitin-protein ligase MPSR1-like [Cannabis sativa]	XP_030483091.1		26 kDa		0	0	4	5
			chaperone protein ClpB1 [Cannabis sativa]	XP_030489211.1		101 kDa	TRUE	1	0	10	1
			Tetrahydrocannabinolic acid synthase (Fragment) OS=Cannabis sativa PE=3 SV=1	tr|I1V0B8|I1V0B8_CANSA-DECOY (+5)		?	TRUE	0	0	0	1
			uncharacterized protein LOC115718462 [Cannabis sativa]	XP_030503107.1		257 kDa		0	7	0	1
			DEAD-box ATP-dependent RNA helicase 40-like [Cannabis sativa]	XP_030480446.1		123 kDa	TRUE	0	0	6	3
			uncharacterized protein LOC115719103 [Cannabis sativa]	XP_030503877.1-DECOY (+1)		?		0	1	6	5
			DEAD-box ATP-dependent RNA helicase 20-like isoform X1 [Cannabis sativa]	XP_030504279.1 (+1)		60 kDa	TRUE	1	0	6	2
			LOW QUALITY PROTEIN: receptor-like serine/threonine-protein kinase ALE2 [Cannabis sativa]	XP_030487503.1 (+2)		124 kDa		5	5	0	0
			putative 4-hydroxy-4-methyl-2-oxoglutarate aldolase 2 [Cannabis sativa]	XP_030505650.1		18 kDa	TRUE	3	0	3	3
			protein SPIRAL1-like 1 [Cannabis sativa]	XP_030482685.1		12 kDa		0	0	7	0
			uncharacterized protein LOC115717975 [Cannabis sativa]	XP_030502806.1-DECOY		?		0	0	6	5
			eukaryotic initiation factor 4A-III homolog A [Cannabis sativa]	XP_030478997.1		36 kDa	TRUE	1	1	4	0
			E3 ubiquitin-protein ligase UPL6 [Cannabis sativa]	XP_030508735.1		118 kDa		4	8	0	0
			metallothionein-like protein type 2 [Cannabis sativa]	XP_030480212.1-DECOY		?		0	11	0	0
			ATP-dependent DNA helicase PIF1-like [Cannabis sativa]	XP_030492247.1-DECOY		?	TRUE	2	1	0	0
			LOW QUALITY PROTEIN: cell division protein FtsZ homolog 2-2, chloroplastic-like [Cannabis sativa]	XP_030493985.1		51 kDa	TRUE	1	0	4	1
			thioredoxin O2, mitochondrial [Cannabis sativa]	XP_030480232.1		21 kDa		4	1	3	3
			aldose 1-epimerase [Cannabis sativa]	XP_030493560.1		42 kDa		3	1	2	1
			nuclear-pore anchor isoform X1 [Cannabis sativa]	XP_030488658.1 (+1)		231 kDa		3	0	3	1
			subtilisin-like protease SBT1.4 [Cannabis sativa]	XP_030490818.1		81 kDa		1	2	3	4
			eukaryotic translation initiation factor 5B [Cannabis sativa]	XP_030493260.1		148 kDa		1	0	6	0
			BAHD acyltransferase DCR [Cannabis sativa]	XP_030500856.1		51 kDa		2	0	7	0
			protein transport protein SEC23 [Cannabis sativa]	XP_030507433.1		86 kDa		2	1	2	0
			uncharacterized protein LOC115716140 isoform X1 [Cannabis sativa]	XP_030500736.1 (+1)		95 kDa	TRUE	6	1	1	0
			LOW QUALITY PROTEIN: probable alpha,alpha-trehalose-phosphate synthase [UDP-forming] 7 [Cannabis sativa]	XP_030496147.1		97 kDa		4	1	1	0
			ESCRT-related protein CHMP1B-like [Cannabis sativa]	XP_030491489.1		23 kDa		2	0	4	0
			ruvB-like 2 [Cannabis sativa]	XP_030497336.1		51 kDa		4	1	3	0
			ubiquitin domain-containing protein DSK2b isoform X1 [Cannabis sativa]	XP_030485952.1		60 kDa		1	4	4	1
			phosphoacetylglucosamine mutase isoform X2 [Cannabis sativa]	XP_030493612.1		62 kDa		3	3	3	1
			uncharacterized protein LOC115723397 [Cannabis sativa]	XP_030508732.1		475 kDa		2	1	1	1
			30S ribosomal protein S10, chloroplastic [Cannabis sativa]	XP_030478585.1		22 kDa		1	1	5	1
			class V chitinase-like [Cannabis sativa]	XP_030510068.1		42 kDa		1	3	6	1
			peroxidase 31-like [Cannabis sativa]	XP_030482948.1		37 kDa		2	5	1	2
			enoyl-[acyl-carrier-protein] reductase, mitochondrial isoform X1 [Cannabis sativa]	XP_030506421.1 (+1)		46 kDa		0	4	3	2
			aminopeptidase P1 [Cannabis sativa]	XP_030498951.1		72 kDa		2	2	4	1
			gamma-glutamyl peptidase 5-like [Cannabis sativa]	XP_030477869.1-DECOY		?		2	1	0	0
			serine/threonine-protein kinase AtPK1/AtPK6-like [Cannabis sativa]	XP_030494076.1-DECOY		?		2	1	1	2
			26S proteasome non-ATPase regulatory subunit 14 homolog [Cannabis sativa]	XP_030500662.1		35 kDa		1	0	4	4
			LOW QUALITY PROTEIN: U3 small nucleolar RNA-associated protein 20-like [Cannabis sativa]	XP_030507709.1-DECOY		?		1	0	1	1
			ferredoxin--NADP reductase, root isozyme, chloroplastic [Cannabis sativa]	XP_030479992.1		42 kDa		4	1	1	1
			midasin isoform X1 [Cannabis sativa]	XP_030490699.1 (+3)		629 kDa		0	2	0	1
			probable signal peptidase complex subunit 2 [Cannabis sativa]	XP_030490003.1		22 kDa		2	2	2	0
			single-stranded DNA-binding protein WHY1, chloroplastic-like [Cannabis sativa]	XP_030484648.1		31 kDa		1	0	3	1
			probable LRR receptor-like serine/threonine-protein kinase At1g56130 isoform X1 [Cannabis sativa]	XP_030485687.1 (+1)		71 kDa		4	1	0	0
			anthranilate synthase alpha subunit 2, chloroplastic-like isoform X1 [Cannabis sativa]	XP_030503563.1		65 kDa	TRUE	2	0	6	0
			uncharacterized protein LOC115712228 [Cannabis sativa]	XP_030496351.1		44 kDa		1	0	2	0
			signal recognition particle 54 kDa protein 2 [Cannabis sativa]	XP_030491815.1		55 kDa		1	0	1	2
			transmembrane 9 superfamily member 2 [Cannabis sativa]	XP_030508289.1		67 kDa		1	1	6	0
			3-hydroxyisobutyryl-CoA hydrolase 1-like [Cannabis sativa]	XP_030492790.1		42 kDa		1	0	2	2
			uncharacterized protein LOC115706231 [Cannabis sativa]	XP_030489668.1-DECOY		?		1	2	0	0
			uncharacterized protein LOC115706834 [Cannabis sativa]	XP_030490444.1		34 kDa		2	3	2	0
			uncharacterized protein LOC115713962 isoform X1 [Cannabis sativa]	XP_030498315.1 (+1)		175 kDa		0	1	4	3
			ALBINO3-like protein 1, chloroplastic [Cannabis sativa]	XP_030497411.1		59 kDa		3	4	2	0
			uncharacterized protein LOC115716575 isoform X3 [Cannabis sativa]	XP_030501259.1		167 kDa	TRUE	1	1	1	2
			30S ribosomal protein S9, mitochondrial [Cannabis sativa]	XP_030504805.1		42 kDa		4	2	0	0
			methylcrotonoyl-CoA carboxylase subunit alpha, mitochondrial isoform X1 [Cannabis sativa]	XP_030487095.1		82 kDa	TRUE	1	0	7	1
			allene oxide cyclase, chloroplastic-like [Cannabis sativa]	XP_030484531.1		27 kDa		3	0	0	0
			imidazole glycerol phosphate synthase hisHF, chloroplastic [Cannabis sativa]	XP_030511116.1		64 kDa		1	1	1	0
			pleiotropic drug resistance protein 1-like [Cannabis sativa]	XP_030488382.1-DECOY		?	TRUE	3	1	2	1
			DDB1- and CUL4-associated factor homolog 1 [Cannabis sativa]	XP_030480240.1		214 kDa		0	0	3	2
			shikimate O-hydroxycinnamoyltransferase-like [Cannabis sativa]	XP_030491941.1		52 kDa	TRUE	3	5	0	0
			caffeic acid 3-O-methyltransferase [Cannabis sativa]	XP_030507834.1		40 kDa		7	1	0	2
			uncharacterized protein LOC115722147 [Cannabis sativa]	XP_030507137.1		41 kDa		2	0	1	5
			30S ribosomal protein S5, chloroplastic [Cannabis sativa]	XP_030480359.1		34 kDa		0	0	7	0
			probable lactoylglutathione lyase, chloroplastic [Cannabis sativa]	XP_030488794.1		40 kDa	TRUE	0	0	5	0
			cystathionine beta-lyase, chloroplastic [Cannabis sativa]	XP_030484230.1		51 kDa		2	1	1	2
			non-specific lipid-transfer protein-like protein At5g64080 isoform X1 [Cannabis sativa]	XP_030511030.1 (+1)		18 kDa		1	2	0	5
			mannosyl-oligosaccharide glucosidase GCS1-like isoform X1 [Cannabis sativa]	XP_030497086.1		98 kDa		2	3	0	3
			dynamin-related protein 3A-like [Cannabis sativa]	XP_030493585.1		91 kDa	TRUE	3	3	3	0
			PLASMODESMATA CALLOSE-BINDING PROTEIN 3-like [Cannabis sativa]	XP_030493686.1		21 kDa		1	1	2	2
			enhancer of mRNA-decapping protein 4-like [Cannabis sativa]	XP_030510105.1		151 kDa		4	2	2	0
			mulatexin-like [Cannabis sativa]	XP_030499801.1		40 kDa		1	0	4	1
			nuclear localization sequence-binding protein-like [Cannabis sativa]	XP_030484736.1		25 kDa		2	0	0	5
			MFP1 attachment factor 1-like [Cannabis sativa]	XP_030498444.1		17 kDa		3	1	4	1
			fe-S cluster assembly factor HCF101, chloroplastic [Cannabis sativa]	XP_030491277.1		58 kDa		1	0	8	0
			endochitinase EP3-like [Cannabis sativa]	XP_030482644.1		30 kDa		1	3	0	0
			callose synthase 10 [Cannabis sativa]	XP_030494101.1		218 kDa	TRUE	0	0	5	3
			protein TOC75-3, chloroplastic [Cannabis sativa]	XP_030503631.1		89 kDa		1	0	5	0
			cytochrome b-c1 complex subunit 7-2-like [Cannabis sativa]	XP_030508041.1		14 kDa		0	0	1	6
			7-methylxanthosine synthase 1-like [Cannabis sativa]	XP_030502085.1		46 kDa		1	7	0	0
			V-type proton ATPase subunit F [Cannabis sativa]	XP_030502093.1		14 kDa		4	2	1	2
			reticulon-4-interacting protein 1, mitochondrial [Cannabis sativa]	XP_030480087.1		39 kDa		3	2	2	2
			uncharacterized protein LOC115721948 isoform X1 [Cannabis sativa]	XP_030506916.1-DECOY (+1)		?		0	4	3	1
			brefeldin A-inhibited guanine nucleotide-exchange protein 5 [Cannabis sativa]	XP_030488705.1-DECOY		?		0	0	1	0
			probable nucleolar protein 5-2 [Cannabis sativa]	XP_030503649.1		62 kDa		0	0	9	1
			NADH dehydrogenase [ubiquinone] 1 alpha subcomplex subunit 2 [Cannabis sativa]	XP_030499513.1		11 kDa		0	0	2	0
			phenylalanine--tRNA ligase alpha subunit, cytoplasmic [Cannabis sativa]	XP_030493849.1		55 kDa		3	1	2	0
			uncharacterized protein LOC115716450 [Cannabis sativa]	XP_030501115.1		61 kDa		1	0	1	0
			ACT domain-containing protein ACR3 [Cannabis sativa]	XP_030501020.1-DECOY		?		1	0	2	2
			KIN17-like protein [Cannabis sativa]	XP_030503320.1		46 kDa		0	1	0	0
			serine/threonine-protein kinase STY13-like [Cannabis sativa]	XP_030493185.1		47 kDa	TRUE	2	1	4	1
			mitochondrial Rho GTPase 1-like [Cannabis sativa]	XP_030503440.1		72 kDa		1	0	7	1
			trigger factor-like protein TIG, Chloroplastic [Cannabis sativa]	XP_030510811.1		62 kDa		2	0	6	0
			uncharacterized protein LOC115716147 [Cannabis sativa]	XP_030500746.1-DECOY		?	TRUE	4	1	0	3
			uncharacterized protein LOC115723085 [Cannabis sativa]	XP_030508361.1		33 kDa		7	1	0	0
			putative clathrin assembly protein At2g25430 [Cannabis sativa]	XP_030505135.1		74 kDa		2	0	2	0
			NAD(P)H-quinone oxidoreductase subunit K, chloroplastic OS=Cannabis sativa GN=ndhK PE=3 SV=1	A0A0C5APY1	ndhK	26 kDa		0	0	5	0
			homeobox protein LUMINIDEPENDENS-like [Cannabis sativa]	XP_030508854.1-DECOY		?		1	1	3	6
			B-box zinc finger protein 21-like [Cannabis sativa]	XP_030478948.1-DECOY		?		2	2	3	4
			protein PLANT CADMIUM RESISTANCE 6 [Cannabis sativa]	XP_030494535.1		43 kDa		1	1	3	6
			26S proteasome non-ATPase regulatory subunit 6 homolog [Cannabis sativa]	XP_030495385.1		44 kDa	TRUE	2	0	5	4
			protein HIGH CHLOROPHYLL FLUORESCENCE PHENOTYPE 173, chloroplastic [Cannabis sativa]	XP_030497369.1		71 kDa		0	0	7	0
			thionin-like [Cannabis sativa]	XP_030496796.1		15 kDa		0	2	2	5
			methylenetetrahydrofolate reductase 2-like [Cannabis sativa]	XP_030492130.1		67 kDa	TRUE	0	0	2	2
			glucan endo-1,3-beta-glucosidase, basic isoform-like isoform X1 [Cannabis sativa]	XP_030494289.1 (+3)		38 kDa		0	0	6	1
			mitochondrial import receptor subunit TOM20-like [Cannabis sativa]	XP_030499610.1		22 kDa		0	1	5	0
			ribulose-phosphate 3-epimerase, chloroplastic [Cannabis sativa]	XP_030494025.1		30 kDa		2	0	1	0
			peroxidase 17 [Cannabis sativa]	XP_030499928.1		37 kDa		8	1	0	0
			40S ribosomal protein S15a-1 [Cannabis sativa]	XP_030494677.1		15 kDa		0	0	1	1
			zinc finger BED domain-containing protein RICESLEEPER 2-like [Cannabis sativa]	XP_030505226.1-DECOY		?		4	2	0	1
			ubiquitin-conjugating enzyme E2 36-like [Cannabis sativa]	XP_030484635.1		17 kDa	TRUE	1	0	0	0
			40S ribosomal protein S7-like [Cannabis sativa]	XP_030494538.1 (+2)		22 kDa		0	0	2	5
			uncharacterized protein LOC115722407 isoform X1 [Cannabis sativa]	XP_030507469.1 (+1)		51 kDa		1	0	8	0
			topless-related protein 4-like isoform X1 [Cannabis sativa]	XP_030477810.1 (+1)		125 kDa	TRUE	1	0	5	0
			uncharacterized protein LOC115716125 [Cannabis sativa]	XP_030500718.1-DECOY		?	TRUE	3	1	1	0
			THCA synthase (Fragment) OS=Cannabis sativa PE=3 SV=1	A0A142EGI9		62 kDa	TRUE	1	3	1	4
			stigma-specific STIG1-like protein 1 [Cannabis sativa]	XP_030487677.1-DECOY		?		2	8	0	1
			tropinone reductase homolog At5g06060-like isoform X1 [Cannabis sativa]	XP_030479959.1 (+1)		28 kDa		0	2	4	5
			protein PLANT CADMIUM RESISTANCE 2-like [Cannabis sativa]	XP_030498619.1		16 kDa		0	0	5	0
			transcription factor MYB44-like [Cannabis sativa]	XP_030486327.1		28 kDa		0	0	2	7
			berberine bridge enzyme-like 8 [Cannabis sativa]	XP_030481213.1		61 kDa		0	0	0	5
			serine/threonine-protein kinase STY13-like [Cannabis sativa]	XP_030493333.1		44 kDa	TRUE	2	1	4	1
			SWISS-PROT:Q7Z3Y8 Tax_Id=9606 Gene_Symbol=KRT27 Keratin, type I cytoskeletal 27	Q7Z3Y8		50 kDa	TRUE	0	0	2	5
			phenylalanine ammonia-lyase-like [Cannabis sativa]	XP_030494388.1 (+1)		77 kDa	TRUE	1	0	3	4
			uncharacterized protein LOC115704002 [Cannabis sativa]	XP_030487086.1-DECOY		?		0	0	5	5
			SUN domain-containing protein 1-like [Cannabis sativa]	XP_030507714.1		51 kDa	TRUE	1	4	0	0
			serine/arginine-rich splicing factor SR34B-like isoform X1 [Cannabis sativa]	XP_030479068.1-DECOY (+2)		?	TRUE	4	7	0	0
			light-regulated protein, chloroplastic-like [Cannabis sativa]	XP_030496903.1		16 kDa		0	0	9	0
			uncharacterized protein LOC115721347 [Cannabis sativa]	XP_030506490.1		12 kDa		10	1	0	0
			serine/threonine-protein kinase SRK2A-like [Cannabis sativa]	XP_030503673.1		41 kDa	TRUE	2	0	5	2
			SWISS-PROT:P10096 (Bos taurus) Glyceraldehyde-3-phosphate dehydrogenase	P10096		36 kDa		0	0	1	6
			myosin-9 [Cannabis sativa]	XP_030499938.1		124 kDa	TRUE	1	0	6	0
			SKP1-like protein 1B [Cannabis sativa]	XP_030508926.1		18 kDa	TRUE	0	0	4	1
			ras-related protein RABA3 [Cannabis sativa]	XP_030490839.1		27 kDa	TRUE	3	2	0	0
			TREMBL:Q6NXH9 Tax_Id=10090 Gene_Symbol=Krt73 Keratin 73	Q6NXH9		59 kDa	TRUE	0	0	1	1
			ras-related protein Rab11D [Cannabis sativa]	XP_030498464.1		25 kDa	TRUE	0	0	2	3
			Terpene synthase OS=Cannabis sativa PE=2 SV=1	A0A1V0QSG0		67 kDa	TRUE	0	0	0	0
			THCA synthase (Fragment) OS=Cannabis sativa PE=3 SV=1	A0A142EGJ7		62 kDa	TRUE	0	0	0	0
			glycerophosphodiester phosphodiesterase GDPDL4-like [Cannabis sativa]	XP_030508525.1		79 kDa	TRUE	0	0	0	0
			7-dehydrocholesterol reductase [Cannabis sativa]	XP_030500687.1		50 kDa		3	2	2	0
			AT-rich interactive domain-containing protein 1A-like [Cannabis sativa]	XP_030504778.1		148 kDa		3	4	1	0
			NAC domain-containing protein 22 [Cannabis sativa]	XP_030487027.1-DECOY		?		1	1	0	1
			thioredoxin F-type, chloroplastic-like [Cannabis sativa]	XP_030505644.1		19 kDa		2	1	5	1
			uncharacterized protein LOC115724886 [Cannabis sativa]	XP_030510112.1-DECOY		?		1	1	2	2
			alpha-glucan water dikinase, chloroplastic [Cannabis sativa]	XP_030499674.1		163 kDa		1	2	4	0
			ADP-ribosylation factor 1 [Cannabis sativa]	XP_030481640.1 (+3)		21 kDa		0	0	3	1
			cysteine desulfurase, mitochondrial [Cannabis sativa]	XP_030496337.1		50 kDa		0	3	1	0
			probable pectinesterase/pectinesterase inhibitor 41 [Cannabis sativa]	XP_030486476.1		64 kDa		1	6	0	0
			chlorophyll a-b binding protein P4, chloroplastic [Cannabis sativa]	XP_030493309.1		28 kDa		1	0	4	2
			YTH domain-containing protein ECT4-like isoform X1 [Cannabis sativa]	XP_030510500.1		78 kDa		1	0	4	0
			serine/threonine-protein kinase ATR [Cannabis sativa]	XP_030504912.1		306 kDa		0	1	0	0
			exportin-2-like [Cannabis sativa]	XP_030488902.1		109 kDa		2	1	5	0
			beta-glucosidase-like SFR2, chloroplastic [Cannabis sativa]	XP_030508745.1		76 kDa		4	1	3	0
			probable carboxylesterase 12 [Cannabis sativa]	XP_030485688.1		34 kDa		1	0	0	0
			dihydropyrimidinase [Cannabis sativa]	XP_030492920.1		58 kDa		3	1	1	3
			epidermis-specific secreted glycoprotein EP1-like [Cannabis sativa]	XP_030499645.1		50 kDa		4	1	1	3
			L-galactose dehydrogenase [Cannabis sativa]	XP_030487318.1		35 kDa		1	0	4	3
			monothiol glutaredoxin-S17 [Cannabis sativa]	XP_030493507.1		54 kDa		1	0	1	1
			uncharacterized protein LOC115705688 isoform X1 [Cannabis sativa]	XP_030488948.1 (+3)		67 kDa		2	0	0	0
			probable beta-D-xylosidase 5 [Cannabis sativa]	XP_030486428.1		87 kDa	TRUE	1	1	2	0
			probable ribose-5-phosphate isomerase 3, chloroplastic [Cannabis sativa]	XP_030503251.1		31 kDa		0	0	7	0
			protein ILITYHIA [Cannabis sativa]	XP_030504699.1		287 kDa		0	0	4	0
			high mobility group B protein 1 isoform X1 [Cannabis sativa]	XP_030480885.1 (+1)		20 kDa		1	3	0	1
			lysine-specific demethylase JMJ25 [Cannabis sativa]	XP_030505788.1-DECOY		?		1	0	0	0
			histone H1-like isoform X1 [Cannabis sativa]	XP_030488339.1 (+1)		50 kDa	TRUE	0	0	6	1
			apyrase 1-like [Cannabis sativa]	XP_030506614.1		51 kDa		5	1	0	0
			LOW QUALITY PROTEIN: protein CLP1 homolog [Cannabis sativa]	XP_030481461.1		49 kDa		1	2	6	0
			ureidoglycolate hydrolase [Cannabis sativa]	XP_030507562.1		51 kDa		3	3	0	0
			H/ACA ribonucleoprotein complex subunit 4-like [Cannabis sativa]	XP_030507320.1		64 kDa	TRUE	1	0	5	1
			clathrin interactor EPSIN 2-like isoform X1 [Cannabis sativa]	XP_030507992.1		95 kDa	TRUE	1	1	2	1
			probable glycerol-3-phosphate acyltransferase 8 [Cannabis sativa]	XP_030490004.1		55 kDa		0	0	5	0
			short-chain dehydrogenase TIC 32, chloroplastic-like [Cannabis sativa]	XP_030497203.1		34 kDa		3	5	1	1
			proteasome subunit beta type-4 [Cannabis sativa]	XP_030501090.1		27 kDa		1	0	2	4
			probable 6-phosphogluconolactonase 4, chloroplastic [Cannabis sativa]	XP_030500940.1		35 kDa		3	0	0	3
			AT-hook motif nuclear-localized protein 14 [Cannabis sativa]	XP_030504019.1		38 kDa		2	3	5	0
			proteasome subunit beta type-7-A [Cannabis sativa]	XP_030483174.1		30 kDa		1	1	2	3
			universal stress protein PHOS34 [Cannabis sativa]	XP_030491533.1		24 kDa		1	2	2	1
			RGG repeats nuclear RNA binding protein A [Cannabis sativa]	XP_030500392.1		39 kDa	TRUE	0	0	6	0
			leucine-rich repeat extensin-like protein 2 isoform X1 [Cannabis sativa]	XP_030493368.1 (+1)		82 kDa		0	6	0	3
			uncharacterized protein LOC115725308 isoform X1 [Cannabis sativa]	XP_030510636.1 (+3)		24 kDa		0	0	6	3
			histone acetyltransferase HAC1-like isoform X1 [Cannabis sativa]	XP_030497419.1 (+3)		194 kDa		2	0	1	5
			putative pentatricopeptide repeat-containing protein At1g74580 [Cannabis sativa]	XP_030495652.1		40 kDa		1	2	4	2
			ATP synthase gamma chain, chloroplastic [Cannabis sativa]	XP_030487681.1		29 kDa		1	0	4	4
			uncharacterized protein LOC115700033 [Cannabis sativa]	XP_030483444.1-DECOY		?		3	1	1	4
			probable UDP-arabinopyranose mutase 5 isoform X1 [Cannabis sativa]	XP_030503801.1 (+1)		39 kDa		2	0	7	0
			NEDD8-activating enzyme E1 catalytic subunit [Cannabis sativa]	XP_030507599.1		49 kDa		0	2	0	0
			RNA-dependent RNA polymerase 6 [Cannabis sativa]	XP_030501225.1-DECOY		?		2	1	1	5
			uncharacterized protein LOC115704219 [Cannabis sativa]	XP_030487294.1-DECOY		?		0	0	1	1
			upstream activation factor subunit spp27-like [Cannabis sativa]	XP_030486618.1-DECOY		?		1	0	2	3
			CCR4-NOT transcription complex subunit 1 [Cannabis sativa]	XP_030500598.1		266 kDa		0	0	1	0
			peptide methionine sulfoxide reductase B5-like [Cannabis sativa]	XP_030508494.1		16 kDa		1	1	2	0
			protein TSS [Cannabis sativa]	XP_030491828.1		184 kDa	TRUE	0	3	1	2
			eukaryotic translation initiation factor 4B2-like [Cannabis sativa]	XP_030496515.1		58 kDa		1	1	2	0
			probable methyltransferase PMT26 [Cannabis sativa]	XP_030497300.1		91 kDa		0	0	5	2
			LOW QUALITY PROTEIN: leucine-rich repeat extensin-like protein 3 [Cannabis sativa]	XP_030488312.1		85 kDa		0	0	0	8
			aspartokinase 2, chloroplastic-like isoform X1 [Cannabis sativa]	XP_030484354.1 (+1)		62 kDa	TRUE	4	1	2	2
			NADH--cytochrome b5 reductase 1 [Cannabis sativa]	XP_030507931.1		31 kDa		1	1	0	1
			UDP-glycosyltransferase 89B2-like [Cannabis sativa]	XP_030480366.1		53 kDa	TRUE	1	0	5	3
			probable aldo-keto reductase 1 [Cannabis sativa]	XP_030505600.1		38 kDa	TRUE	1	1	4	1
			plant UBX domain-containing protein 4-like [Cannabis sativa]	XP_030483849.1		44 kDa		1	1	5	0
			uncharacterized protein LOC115711398 [Cannabis sativa]	XP_030495589.1-DECOY		?		2	2	1	4
			translation initiation factor IF-2, chloroplastic [Cannabis sativa]	XP_030489803.1		110 kDa		0	1	4	0
			uncharacterized protein At4g06744-like [Cannabis sativa]	XP_030496726.1		50 kDa		3	2	1	1
			auxilin-related protein 2-like [Cannabis sativa]	XP_030498478.1		109 kDa		3	0	3	0
			uncharacterized protein LOC115708199 [Cannabis sativa]	XP_030492269.1-DECOY		?		4	4	0	1
			serine/threonine-protein phosphatase BSL3 [Cannabis sativa]	XP_030506131.1		109 kDa		3	0	0	1
			protein transport protein Sec61 subunit alpha-like [Cannabis sativa]	XP_030479728.1 (+1)		52 kDa		2	0	2	0
			heterogeneous nuclear ribonucleoprotein 1 [Cannabis sativa]	XP_030508394.1		46 kDa		3	0	2	1
			CMK (Fragment) OS=Cannabis sativa PE=2 SV=1	A0A1V0QSI2 (+1)		45 kDa		1	0	4	0
			zinc finger protein BRUTUS-like [Cannabis sativa]	XP_030497302.1		138 kDa		1	4	1	4
			putative uncharacterized protein DDB_G0282133 isoform X1 [Cannabis sativa]	XP_030479621.1-DECOY		?		0	0	4	1
			alpha-L-fucosidase 1-like [Cannabis sativa]	XP_030493082.1 (+2)		61 kDa		0	4	3	0
			probable protein phosphatase 2C 59 [Cannabis sativa]	XP_030491415.1-DECOY		?		4	1	3	2
			3-methyl-2-oxobutanoate hydroxymethyltransferase 1, mitochondrial-like [Cannabis sativa]	XP_030490978.1		38 kDa		7	1	1	0
			uncharacterized protein LOC115714364 [Cannabis sativa]	XP_030498899.1		26 kDa		5	3	1	1
			pentatricopeptide repeat-containing protein At5g01110 [Cannabis sativa]	XP_030486440.1		84 kDa		2	1	3	4
			dof zinc finger protein DOF1.2-like [Cannabis sativa]	XP_030508420.1-DECOY		?		1	5	2	2
			probable fructokinase-4 [Cannabis sativa]	XP_030508442.1-DECOY		?		1	2	5	2
			methylenetetrahydrofolate reductase 2-like [Cannabis sativa]	XP_030504335.1		67 kDa	TRUE	1	0	3	1
			eukaryotic translation initiation factor 3 subunit K-like [Cannabis sativa]	XP_030490754.1 (+1)		27 kDa		5	1	4	0
			beta-galactosidase 5-like [Cannabis sativa]	XP_030484887.1-DECOY		?		3	3	3	1
			protein FATTY ACID EXPORT 3, chloroplastic isoform X1 [Cannabis sativa]	XP_030489692.1		36 kDa		1	1	4	2
			probable methyltransferase PMT3 [Cannabis sativa]	XP_030507087.1		70 kDa		0	3	4	0
			prostaglandin E synthase 2-like [Cannabis sativa]	XP_030498855.1		36 kDa		0	5	1	0
			uncharacterized protein LOC115706501 [Cannabis sativa]	XP_030490021.1		13 kDa		0	0	0	5
			uncharacterized protein LOC115720057 [Cannabis sativa]	XP_030505080.1-DECOY		?		2	0	0	0
			pentatricopeptide repeat-containing protein At1g31430 isoform X1 [Cannabis sativa]	XP_030496539.1 (+1)		73 kDa		2	0	1	4
			coatomer subunit zeta-1-like [Cannabis sativa]	XP_030481197.1		20 kDa		3	0	5	0
			DNA-directed RNA polymerase III subunit 2-like [Cannabis sativa]	XP_030500625.1 (+1)		129 kDa		2	0	5	0
			putative glucose-6-phosphate 1-epimerase [Cannabis sativa]	XP_030510347.1		36 kDa		0	0	3	2
			RGG repeats nuclear RNA binding protein A-like [Cannabis sativa]	XP_030498259.1		36 kDa	TRUE	0	1	2	2
			transcription initiation factor IIB [Cannabis sativa]	XP_030493786.1		34 kDa		0	0	1	0
			thiamine thiazole synthase, chloroplastic [Cannabis sativa]	XP_030502265.1		37 kDa		0	0	7	1
			centrosome-associated protein CEP250 isoform X3 [Cannabis sativa]	XP_030483586.1-DECOY		?	TRUE	5	2	1	0
			anaphase-promoting complex subunit 10 [Cannabis sativa]	XP_030499043.1-DECOY		?		1	0	2	6
			ABC transporter D family member 1 [Cannabis sativa]	XP_030503114.1		149 kDa		0	0	0	1
			LOW QUALITY PROTEIN: E3 ubiquitin-protein ligase UPL2-like [Cannabis sativa]	XP_030480624.1		409 kDa	TRUE	1	0	2	0
			probable fructokinase-6, chloroplastic isoform X1 [Cannabis sativa]	XP_030508141.1 (+1)		41 kDa		3	0	5	0
			psbP domain-containing protein 1, chloroplastic isoform X1 [Cannabis sativa]	XP_030506527.1 (+1)		35 kDa		0	0	7	0
			O-fucosyltransferase 27 isoform X1 [Cannabis sativa]	XP_030483983.1		77 kDa		0	0	5	1
			TREMBL:Q1A7A4 (Bos taurus) similar to complement component C5	Q1A7A4		189 kDa		1	0	0	0
			uncharacterized protein LOC115719937 [Cannabis sativa]	XP_030504969.1		75 kDa		0	0	1	0
			uncharacterized protein LOC115714958 isoform X1 [Cannabis sativa]	XP_030499581.1-DECOY		?		0	0	2	0
			histone-lysine N-methyltransferase, H3 lysine-9 specific SUVH6-like isoform X1 [Cannabis sativa]	XP_030499895.1 (+2)		109 kDa		2	3	4	0
			nuclear poly(A) polymerase 1-like isoform X1 [Cannabis sativa]	XP_030502285.1-DECOY (+1)		?		0	0	1	0
			uncharacterized protein LOC115697259 isoform X1 [Cannabis sativa]	XP_030480051.1 (+1)		68 kDa		0	0	3	5
			LOW QUALITY PROTEIN: molybdate-anion transporter-like [Cannabis sativa]	XP_030500558.1		51 kDa		0	0	2	0
			uncharacterized protein LOC115716094 [Cannabis sativa]	XP_030500668.1-DECOY		?		1	1	0	8
			clathrin interactor EPSIN 1 [Cannabis sativa]	XP_030480097.1		60 kDa		0	1	2	7
			serine/threonine-protein kinase OXI1-like [Cannabis sativa]	XP_030498795.1		52 kDa		0	2	2	6
			50S ribosomal protein L21, chloroplastic [Cannabis sativa]	XP_030485675.1		25 kDa		0	0	9	0
			ubiquitin receptor RAD23c-like [Cannabis sativa]	XP_030498268.1		43 kDa		0	0	5	2
			uncharacterized protein At1g32220, chloroplastic [Cannabis sativa]	XP_030491383.1		31 kDa		0	0	5	2
			nucleolar protein 10 isoform X1 [Cannabis sativa]	XP_030484952.1 (+1)		80 kDa		6	3	0	0
			uncharacterized protein LOC115724948 [Cannabis sativa]	XP_030510191.1		48 kDa		0	0	3	5
			DEAD-box ATP-dependent RNA helicase 30 [Cannabis sativa]	XP_030493462.1		68 kDa	TRUE	0	1	5	2
			polygalacturonase inhibitor-like [Cannabis sativa]	XP_030482934.1		38 kDa	TRUE	4	1	0	3
			uncharacterized protein LOC115716575 isoform X2 [Cannabis sativa]	XP_030501256.1		171 kDa	TRUE	1	1	1	2
			TREMBL:Q6IME9 Tax_Id=10090 Gene_Symbol=Krt72 Type-II keratin Kb35	Q6IME9		57 kDa	TRUE	0	1	0	6
			acetyl-CoA carboxylase 1-like [Cannabis sativa]	XP_030509853.1		248 kDa	TRUE	1	0	1	0
			ras-related protein RABA4d-like isoform X1 [Cannabis sativa]	XP_030494748.1		25 kDa	TRUE	0	2	0	3
			L-ascorbate peroxidase 3 isoform X1 [Cannabis sativa]	XP_030487766.1		32 kDa	TRUE	0	0	4	0
			serine/threonine-protein kinase SRK2A [Cannabis sativa]	XP_030510444.1		41 kDa	TRUE	2	0	5	2
			malate dehydrogenase, cytoplasmic-like [Cannabis sativa]	XP_030492719.1		40 kDa	TRUE	0	0	2	0
			protein fluG-like isoform X2 [Cannabis sativa]	XP_030479767.1		74 kDa	TRUE	1	1	2	0
			ras-related protein RABA4c-like [Cannabis sativa]	XP_030499154.1		25 kDa	TRUE	0	0	2	0
			5-methyltetrahydropteroyltriglutamate--homocysteine methyltransferase-like [Cannabis sativa]	XP_030504899.1		52 kDa	TRUE	0	0	0	4
			uncharacterized protein LOC115707325 [Cannabis sativa]	XP_030491112.1-DECOY		?	TRUE	0	0	0	0
			SWISS-PROT:Q7Z3Z0 Tax_Id=9606 Gene_Symbol=KRT25 Keratin, type I cytoskeletal 25	Q7Z3Z0		49 kDa	TRUE	0	0	0	0
			NAD-dependent malic enzyme 59 kDa isoform, mitochondrial [Cannabis sativa]	XP_030490099.1		67 kDa		2	4	2	1
			protein MLN51 homolog [Cannabis sativa]	XP_030488406.1		74 kDa		2	1	5	1
			LOW QUALITY PROTEIN: probable methyltransferase PMT21 [Cannabis sativa]	XP_030501390.1		69 kDa		1	0	3	0
			NADPH-dependent aldehyde reductase-like protein, chloroplastic [Cannabis sativa]	XP_030508716.1		29 kDa		3	3	0	3
			ubiquinone biosynthesis protein COQ9-B, mitochondrial [Cannabis sativa]	XP_030488597.1		34 kDa		3	0	4	0
			red chlorophyll catabolite reductase isoform X1 [Cannabis sativa]	XP_030499473.1 (+1)		37 kDa		1	1	2	1
			protein CROWDED NUCLEI 4 [Cannabis sativa]	XP_030496317.1		122 kDa		1	2	2	0
			thioredoxin-like protein CITRX, chloroplastic [Cannabis sativa]	XP_030492408.1		21 kDa		2	2	4	0
			nicalin-1 [Cannabis sativa]	XP_030504080.1		63 kDa		1	3	2	1
			cullin-associated NEDD8-dissociated protein 1 [Cannabis sativa]	XP_030501919.1		135 kDa		0	1	3	1
			3-isopropylmalate dehydrogenase 2, chloroplastic-like [Cannabis sativa]	XP_030507274.1		44 kDa		2	1	2	0
			ubiquitin carboxyl-terminal hydrolase MINDY-3 [Cannabis sativa]	XP_030493299.1		68 kDa		1	0	4	0
			acidic leucine-rich nuclear phosphoprotein 32-related protein isoform X1 [Cannabis sativa]	XP_030498977.1		53 kDa		3	2	1	1
			26S proteasome non-ATPase regulatory subunit 12 homolog A [Cannabis sativa]	XP_030497205.1		50 kDa		4	0	2	0
			CASP-like protein 1D1 [Cannabis sativa]	XP_030507387.1		21 kDa		1	0	0	5
			lysM domain-containing GPI-anchored protein 2 [Cannabis sativa]	XP_030485827.1		39 kDa		2	1	0	6
			uncharacterized protein LOC115716782 [Cannabis sativa]	XP_030501544.1		29 kDa		5	2	0	0
			secretory carrier-associated membrane protein 4 [Cannabis sativa]	XP_030501380.1		30 kDa		4	2	3	0
			protein CHROMATIN REMODELING 4 isoform X1 [Cannabis sativa]	XP_030480184.1 (+2)		257 kDa		1	1	0	1
			succinate-semialdehyde dehydrogenase, mitochondrial-like [Cannabis sativa]	XP_030488649.1 (+1)		56 kDa		3	1	1	2
			alternative NAD(P)H-ubiquinone oxidoreductase C1, chloroplastic/mitochondrial [Cannabis sativa]	XP_030498800.1		59 kDa		2	0	3	0
			LOW QUALITY PROTEIN: uncharacterized protein LOC115721927 [Cannabis sativa]	XP_030506892.1-DECOY		?		4	1	1	0
			syntaxin-132-like [Cannabis sativa]	XP_030507951.1		35 kDa		4	0	3	1
			myb-like protein X [Cannabis sativa]	XP_030510288.1		88 kDa		4	1	0	0
			nuclear pore complex protein NUP133 [Cannabis sativa]	XP_030482754.1		147 kDa		1	1	4	0
			sec-independent protein translocase protein TATB, chloroplastic [Cannabis sativa]	XP_030501841.1		28 kDa		1	1	4	1
			zeaxanthin epoxidase, chloroplastic [Cannabis sativa]	XP_030496969.1		74 kDa		2	1	5	0
			GDSL esterase/lipase LTL1-like [Cannabis sativa]	XP_030505827.1		40 kDa		3	4	0	1
			acetyl-coenzyme A carboxylase carboxyl transferase subunit alpha, chloroplastic [Cannabis sativa]	XP_030480369.1		85 kDa		0	0	4	1
			uncharacterized protein LOC115714119 [Cannabis sativa]	XP_030498528.1		130 kDa		0	1	0	1
			uncharacterized protein LOC115705726 isoform X1 [Cannabis sativa]	XP_030488998.1 (+1)		144 kDa		0	3	3	0
			rhamnogalacturonan I rhamnosyltransferase 1 [Cannabis sativa]	XP_030484073.1-DECOY		?		2	1	1	0
			eukaryotic translation initiation factor 2 subunit alpha homolog [Cannabis sativa]	XP_030480694.1		39 kDa		0	1	0	2
			translocase of chloroplast 159, chloroplastic [Cannabis sativa]	XP_030508306.1-DECOY		?		0	0	1	0
			probable cinnamyl alcohol dehydrogenase 9 [Cannabis sativa]	XP_030498786.1		39 kDa		0	0	6	1
			LOW QUALITY PROTEIN: cellulose synthase-like protein D2 [Cannabis sativa]	XP_030500106.1-DECOY		?	TRUE	2	1	2	0
			adenylate kinase 4-like [Cannabis sativa]	XP_030496735.1		27 kDa	TRUE	1	0	3	2
			uncharacterized protein LOC115713030 [Cannabis sativa]	XP_030497367.1		45 kDa		0	0	0	1
			mitochondrial import inner membrane translocase subunit TIM13 [Cannabis sativa]	XP_030502807.1		10 kDa		1	1	1	1
			glucosidase 2 subunit beta [Cannabis sativa]	XP_030510340.1		73 kDa		3	1	2	0
			transmembrane 9 superfamily member 11 [Cannabis sativa]	XP_030477745.1		74 kDa	TRUE	1	0	3	0
			universal stress protein A-like protein [Cannabis sativa]	XP_030483917.1		20 kDa		0	3	4	1
			oxysterol-binding protein-related protein 2A isoform X1 [Cannabis sativa]	XP_030500897.1		87 kDa		2	1	1	2
			zinc finger CCCH domain-containing protein 34 [Cannabis sativa]	XP_030507182.1		51 kDa	TRUE	2	2	0	0
			fumarylacetoacetase [Cannabis sativa]	XP_030491175.1		46 kDa		4	0	3	1
			protein SGT1 homolog B-like [Cannabis sativa]	XP_030502063.1 (+1)		41 kDa		4	2	3	0
			callose synthase 9 [Cannabis sativa]	XP_030504614.1		219 kDa	TRUE	1	1	4	2
			uncharacterized protein LOC115711158 [Cannabis sativa]	XP_030495354.1		12 kDa		4	2	1	0
			zinc finger CCCH domain-containing protein 40-like [Cannabis sativa]	XP_030480276.1		56 kDa		0	3	3	0
			glycogen phosphorylase 1-like [Cannabis sativa]	XP_030479757.1		113 kDa		3	1	3	0
			thioredoxin-like protein CDSP32, chloroplastic [Cannabis sativa]	XP_030483442.1		34 kDa		0	0	5	0
			protein SSUH2 homolog [Cannabis sativa]	XP_030480705.1		47 kDa		0	0	1	2
			protein PLASTID TRANSCRIPTIONALLY ACTIVE 10 [Cannabis sativa]	XP_030495934.1		81 kDa		2	1	1	3
			protein UPSTREAM OF FLC [Cannabis sativa]	XP_030486274.1		60 kDa		3	1	1	0
			uncharacterized protein LOC115699943 [Cannabis sativa]	XP_030483351.1		22 kDa		1	1	2	3
			uncharacterized protein LOC115707939 [Cannabis sativa]	XP_030491906.1		10 kDa		2	1	3	1
			protein PLASTID MOVEMENT IMPAIRED 1 [Cannabis sativa]	XP_030489747.1		97 kDa		0	3	1	0
			protein TIC 21, chloroplastic-like [Cannabis sativa]	XP_030486321.1 (+1)		31 kDa		1	0	2	4
			plastid-lipid-associated protein, chloroplastic-like [Cannabis sativa]	XP_030491228.1		35 kDa		4	0	4	0
			ubiquitin-fold modifier-conjugating enzyme 1 [Cannabis sativa]	XP_030481101.1		20 kDa		3	3	0	0
			expansin-like B1 [Cannabis sativa]	XP_030500425.1		28 kDa		2	4	0	2
			uncharacterized protein LOC115720122 isoform X1 [Cannabis sativa]	XP_030505143.1 (+1)		185 kDa		0	0	1	0
			dicarboxylate transporter 2.1, chloroplastic-like [Cannabis sativa]	XP_030510483.1		61 kDa		1	1	1	0
			secretory carrier-associated membrane protein 3 [Cannabis sativa]	XP_030490474.1		33 kDa		0	0	4	1
			spermidine synthase 1 [Cannabis sativa]	XP_030497088.1		37 kDa		2	0	4	1
			glycolipid transfer protein 1 [Cannabis sativa]	XP_030498827.1		22 kDa		4	0	0	1
			glycosyltransferase BC10-like [Cannabis sativa]	XP_030510580.1-DECOY		?		1	1	2	4
			aspartate aminotransferase, mitochondrial [Cannabis sativa]	XP_030483006.1		47 kDa		0	0	1	0
			DEAD-box ATP-dependent RNA helicase 38 [Cannabis sativa]	XP_030500928.1		56 kDa		0	0	3	1
			uncharacterized protein LOC115704421 [Cannabis sativa]	XP_030487489.1-DECOY		?		1	0	3	1
			CD2 antigen cytoplasmic tail-binding protein 2 [Cannabis sativa]	XP_030511213.1		43 kDa		1	0	5	0
			RNA-dependent RNA polymerase 2 [Cannabis sativa]	XP_030493633.1		129 kDa		0	0	2	0
			ATPase family AAA domain-containing protein 3 [Cannabis sativa]	XP_030498953.1		70 kDa	TRUE	0	1	1	0
			MATH and LRR domain-containing protein PFE0570w-like [Cannabis sativa]	XP_030505590.1-DECOY		?		4	1	2	0
			aldehyde oxidase GLOX1-like [Cannabis sativa]	XP_030485190.1		60 kDa		4	0	0	1
			transmembrane 9 superfamily member 9-like [Cannabis sativa]	XP_030478866.1		74 kDa		1	1	3	2
			mulatexin-like [Cannabis sativa]	XP_030496692.1		35 kDa	TRUE	6	3	0	0
			ATP-dependent helicase BRM [Cannabis sativa]	XP_030489988.1		255 kDa		0	1	2	4
			uncharacterized protein LOC115699082 isoform X1 [Cannabis sativa]	XP_030482161.1 (+1)		137 kDa		3	2	0	1
			probable 3-hydroxyisobutyrate dehydrogenase-like 1, mitochondrial [Cannabis sativa]	XP_030492265.1		37 kDa		0	0	6	0
			perakine reductase-like [Cannabis sativa]	XP_030503152.1		39 kDa	TRUE	1	1	2	2
			magnesium-chelatase subunit ChlI, chloroplastic [Cannabis sativa]	XP_030480207.1		46 kDa		0	0	4	0
			60S acidic ribosomal protein P2A-like [Cannabis sativa]	XP_030480009.1		12 kDa	TRUE	0	1	3	2
			LOW QUALITY PROTEIN: ENHANCER OF AG-4 protein 2 [Cannabis sativa]	XP_030491996.1-DECOY		?		2	0	2	2
			myb family transcription factor PHL8-like [Cannabis sativa]	XP_030484720.1		38 kDa		0	0	1	1
			uncharacterized protein LOC115722517 [Cannabis sativa]	XP_030507606.1-DECOY		?	TRUE	1	0	2	2
			sulfite reductase [ferredoxin], chloroplastic [Cannabis sativa]	XP_030503475.1		77 kDa		1	0	7	0
			uncharacterized oxidoreductase At4g09670 [Cannabis sativa]	XP_030488140.1		40 kDa		2	0	2	5
			probable NAD(P)H dehydrogenase subunit CRR3, chloroplastic [Cannabis sativa]	XP_030500008.1-DECOY		?		1	1	0	2
			probable beta-D-xylosidase 7 [Cannabis sativa]	XP_030481282.1-DECOY		?		1	1	2	5
			light-regulated protein 1, chloroplastic [Cannabis sativa]	XP_030485171.1		16 kDa		1	1	7	0
			sucrose-phosphatase 1 [Cannabis sativa]	XP_030483938.1		48 kDa		2	5	0	0
			translation initiation factor eIF-2B subunit epsilon isoform X1 [Cannabis sativa]	XP_030504272.1 (+1)		82 kDa		1	0	5	0
			protein DMR6-LIKE OXYGENASE 2-like [Cannabis sativa]	XP_030478328.1		43 kDa		1	2	2	4
			LOW QUALITY PROTEIN: dynamin-related protein 3A-like [Cannabis sativa]	XP_030504028.1		91 kDa	TRUE	1	3	3	0
			uncharacterized protein LOC115702369 [Cannabis sativa]	XP_030485699.1-DECOY		?	TRUE	3	1	1	3
			increased DNA methylation 2-like [Cannabis sativa]	XP_030504396.1-DECOY		?	TRUE	0	1	4	2
			beta-fructofuranosidase, insoluble isoenzyme CWINV1-like [Cannabis sativa]	XP_030491303.1		65 kDa		1	0	0	5
			probable inactive receptor kinase At4g23740 [Cannabis sativa]	XP_030500748.1		70 kDa		1	5	0	1
			uncharacterized protein LOC115720197 [Cannabis sativa]	XP_030505214.1-DECOY		?		1	1	3	3
			inositol-phosphate phosphatase [Cannabis sativa]	XP_030491121.1		29 kDa		0	0	4	1
			SWISS-PROT:P04258 (Bos taurus) Similar to Collagen alpha 1(III) chain	P04258		138 kDa		2	0	0	2
			60S ribosomal protein L35 [Cannabis sativa]	XP_030489755.1		14 kDa		0	2	1	0
			methylesterase 18-like [Cannabis sativa]	XP_030503487.1		36 kDa		0	0	7	0
			TMV resistance protein N-like [Cannabis sativa]	XP_030497363.1		55 kDa		1	0	0	0
			coilin isoform X3 [Cannabis sativa]	XP_030497311.1-DECOY (+1)		?	TRUE	1	0	0	0
			coatomer subunit beta'-1-like [Cannabis sativa]	XP_030488355.1 (+1)		105 kDa	TRUE	0	1	1	1
			meiotic recombination protein SPO11-1 isoform X2 [Cannabis sativa]	XP_030509960.1		43 kDa		0	1	0	0
			suppressor of mec-8 and unc-52 protein homolog 2 [Cannabis sativa]	XP_030488772.1-DECOY		?		2	3	0	2
			NADH-cytochrome b5 reductase-like protein [Cannabis sativa]	XP_030478681.1		35 kDa		0	0	0	7
			RNA-binding protein CP29B, chloroplastic [Cannabis sativa]	XP_030493873.1		30 kDa		0	0	4	0
			expansin-like A1 isoform X1 [Cannabis sativa]	XP_030485382.1 (+1)		28 kDa		1	0	0	0
			DEAD-box ATP-dependent RNA helicase 47A [Cannabis sativa]	XP_030480824.1-DECOY		?		1	0	0	0
			uncharacterized protein LOC115713306 [Cannabis sativa]	XP_030497645.1-DECOY		?		3	3	2	0
			protein NUCLEAR FUSION DEFECTIVE 2 [Cannabis sativa]	XP_030493667.1		20 kDa		0	0	2	4
			26S proteasome regulatory subunit 6B homolog [Cannabis sativa]	XP_030504559.1		47 kDa		1	0	7	0
			LOW QUALITY PROTEIN: nuclear pore complex protein GP210 [Cannabis sativa]	XP_030482656.1		252 kDa		1	0	4	0
			mulatexin-like [Cannabis sativa]	XP_030496018.1-DECOY		?		1	0	2	5
			berberine bridge enzyme-like 13 [Cannabis sativa]	XP_030481240.1		63 kDa		0	0	0	4
			U11/U12 small nuclear ribonucleoprotein 31 kDa protein [Cannabis sativa]	XP_030489312.1-DECOY		?		2	0	0	0
			ras-related protein RABF2a [Cannabis sativa]	XP_030480761.1		22 kDa	TRUE	2	0	3	0
			ATP synthase subunit O, mitochondrial [Cannabis sativa]	XP_030493792.1		28 kDa		2	0	1	1
			uncharacterized protein LOC115696444 [Cannabis sativa]	XP_030479205.1		132 kDa	TRUE	0	0	1	3
			histone acetyltransferase HAC1-like isoform X1 [Cannabis sativa]	XP_030497419.1-DECOY (+3)		?		0	0	2	2
			ubiquitin carboxyl-terminal hydrolase 14 [Cannabis sativa]	XP_030510166.1		90 kDa		0	0	5	0
			uncharacterized protein LOC115698089 [Cannabis sativa]	XP_030481124.1		26 kDa		0	0	6	0
			uncharacterized protein LOC115704112 [Cannabis sativa]	XP_030487191.1		150 kDa	TRUE	0	0	0	2
			pentatricopeptide repeat-containing protein At4g15720 isoform X1 [Cannabis sativa]	XP_030500680.1 (+1)		68 kDa		0	0	2	0
			sugar transport protein 14-like isoform X1 [Cannabis sativa]	XP_030488889.1-DECOY (+2)		?		1	0	3	5
			tRNA threonylcarbamoyladenosine dehydratase 2 isoform X1 [Cannabis sativa]	XP_030504678.1 (+2)		51 kDa		1	4	0	4
			glucan endo-1,3-beta-glucosidase-like [Cannabis sativa]	XP_030496086.1		40 kDa		1	0	2	6
			peptidyl-prolyl cis-trans isomerase FKBP19, chloroplastic [Cannabis sativa]	XP_030492587.1		30 kDa		1	0	8	0
			pentatricopeptide repeat-containing protein At5g48910-like [Cannabis sativa]	XP_030492802.1		64 kDa		6	2	0	1
			thioredoxin-like protein Clot [Cannabis sativa]	XP_030496825.1		15 kDa		1	0	7	0
			deoxyuridine 5'-triphosphate nucleotidohydrolase [Cannabis sativa]	XP_030509747.1		22 kDa		0	0	8	0
			uncharacterized protein LOC115723179 [Cannabis sativa]	XP_030508472.1		93 kDa		3	4	0	0
			acid phosphatase 1-like [Cannabis sativa]	XP_030499922.1		30 kDa		0	0	0	6
			BEL1-like homeodomain protein 3 [Cannabis sativa]	XP_030484853.1		73 kDa		0	4	0	3
			17.9 kDa class II heat shock protein-like [Cannabis sativa]	XP_030501888.1		18 kDa		0	0	7	0
			probable protein kinase At2g41970 [Cannabis sativa]	XP_030483399.1		49 kDa	TRUE	3	4	0	0
			callose synthase 10-like isoform X1 [Cannabis sativa]	XP_030493451.1 (+3)		213 kDa	TRUE	0	0	4	1
			mitochondrial import receptor subunit TOM40-1-like [Cannabis sativa]	XP_030507881.1		35 kDa		0	3	0	0
			pleiotropic drug resistance protein 1-like [Cannabis sativa]	XP_030506723.1-DECOY		?	TRUE	1	3	0	5
			uncharacterized protein LOC115696614 [Cannabis sativa]	XP_030479369.1-DECOY		?		0	0	4	4
			cysteine-rich receptor-like protein kinase 10 [Cannabis sativa]	XP_030491299.1		74 kDa	TRUE	0	0	1	0
			uncharacterized protein LOC115705297 [Cannabis sativa]	XP_030488459.1		41 kDa	TRUE	2	0	2	1
			L-ascorbate oxidase homolog [Cannabis sativa]	XP_030491650.1		61 kDa	TRUE	0	1	1	2
			vacuolar-sorting protein BRO1 [Cannabis sativa]	XP_030499879.1-DECOY		?		6	3	0	0
			phosphate transporter PHO1 homolog 3-like [Cannabis sativa]	XP_030484396.1-DECOY		?		5	4	0	0
			nuclear speckle RNA-binding protein B-like [Cannabis sativa]	XP_030485810.1-DECOY		?		0	1	8	0
			phosphatidylinositol 4-phosphate 5-kinase 9 [Cannabis sativa]	XP_030494017.1-DECOY		?		1	0	0	5
			uncharacterized protein LOC115713937 [Cannabis sativa]	XP_030498287.1		52 kDa		1	0	0	8
			uncharacterized protein LOC115704519 [Cannabis sativa]	XP_030487582.1-DECOY		?		0	0	3	6
			dirigent protein 22-like [Cannabis sativa]	XP_030510677.1		25 kDa		0	0	0	5
			LOW QUALITY PROTEIN: E3 ubiquitin-protein ligase UPL2-like [Cannabis sativa]	XP_030480630.1		408 kDa	TRUE	1	0	2	0
			probable acetyl-CoA acetyltransferase, cytosolic 2 [Cannabis sativa]	XP_030491029.1		43 kDa	TRUE	4	2	0	1
			glutathione S-transferase DHAR3, chloroplastic [Cannabis sativa]	XP_030485381.1		30 kDa	TRUE	1	0	4	0
			LOW QUALITY PROTEIN: 50S ribosomal protein L3-1, chloroplastic-like [Cannabis sativa]	XP_030501244.1		20 kDa	TRUE	0	0	3	0
			glycine-rich domain-containing protein 1-like [Cannabis sativa]	XP_030499410.1		93 kDa		9	0	0	0
			probable monoterpene synthase MTS1, chloroplastic [Cannabis sativa]	XP_030508374.1		67 kDa	TRUE	3	0	1	0
			centrosome-associated protein CEP250 isoform X2 [Cannabis sativa]	XP_030483583.1-DECOY		?	TRUE	5	1	0	0
			beta-glucosidase 44-like [Cannabis sativa]	XP_030494016.1		59 kDa	TRUE	0	0	0	0
			ras-related protein RABA5a [Cannabis sativa]	XP_030491107.1		25 kDa	TRUE	0	0	0	0
			ras-related protein RABA5c-like [Cannabis sativa]	XP_030500035.1		24 kDa	TRUE	0	0	0	0
			40S ribosomal protein S18 [Cannabis sativa]	XP_030486983.1		18 kDa		1	0	4	3
			uncharacterized protein LOC115712685 [Cannabis sativa]	XP_030496876.1		36 kDa		4	1	3	0
			succinate dehydrogenase subunit 5, mitochondrial [Cannabis sativa]	XP_030504611.1		27 kDa		1	0	3	1
			LOW QUALITY PROTEIN: actin cytoskeleton-regulatory complex protein PAN1-like [Cannabis sativa]	XP_030486173.1		117 kDa		1	2	1	1
			pyridoxal 5'-phosphate synthase-like subunit PDX1.2 [Cannabis sativa]	XP_030491805.1		33 kDa		2	1	1	2
			LOW QUALITY PROTEIN: DNA repair protein UVH3-like [Cannabis sativa]	XP_030483458.1-DECOY		?		1	1	1	0
			uncharacterized protein LOC115708075 [Cannabis sativa]	XP_030492112.1		37 kDa		2	0	1	4
			LOW QUALITY PROTEIN: actin-interacting protein 1-2-like [Cannabis sativa]	XP_030494169.1		66 kDa	TRUE	2	0	3	2
			biotin carboxyl carrier protein of acetyl-CoA carboxylase, chloroplastic-like [Cannabis sativa]	XP_030505255.1		43 kDa		1	1	5	1
			probable phospholipid hydroperoxide glutathione peroxidase isoform X1 [Cannabis sativa]	XP_030502233.1 (+1)		26 kDa		2	2	3	1
			rho GTPase-activating protein 5-like [Cannabis sativa]	XP_030489178.1		56 kDa		2	1	2	0
			uncharacterized protein LOC115715949 [Cannabis sativa]	XP_030500491.1		45 kDa		1	0	6	0
			ubiquitin carboxyl-terminal hydrolase MINDY-2 [Cannabis sativa]	XP_030501765.1		78 kDa		2	0	4	0
			IAA-amino acid hydrolase ILR1-like 4 [Cannabis sativa]	XP_030491463.1		48 kDa		3	1	1	1
			protein PHOX1-like [Cannabis sativa]	XP_030481969.1		82 kDa		3	1	2	0
			30S ribosomal protein S7, chloroplastic OS=Cannabis sativa GN=rps7 PE=3 SV=1	A0A0C5ARU3	rps7	17 kDa		0	0	3	1
			coatomer subunit beta-1-like [Cannabis sativa]	XP_030508255.1		106 kDa	TRUE	2	0	5	0
			hydroquinone glucosyltransferase-like [Cannabis sativa]	XP_030489460.1		53 kDa		2	3	1	0
			nuclear pore complex protein NUP98A isoform X1 [Cannabis sativa]	XP_030499862.1 (+1)		106 kDa	TRUE	1	0	5	1
			TOM1-like protein 1 [Cannabis sativa]	XP_030489295.1		44 kDa		0	0	1	4
			calmodulin-binding transcription activator 5 isoform X1 [Cannabis sativa]	XP_030509526.1 (+1)		103 kDa		2	1	1	0
			LOW QUALITY PROTEIN: protein RNA-directed DNA methylation 3 [Cannabis sativa]	XP_030489352.1		171 kDa		0	0	1	1
			uncharacterized protein LOC115701319 [Cannabis sativa]	XP_030484938.1-DECOY		?		1	1	1	1
			probable pectate lyase 18 [Cannabis sativa]	XP_030493370.1		45 kDa	TRUE	0	0	2	3
[truncated: 8,400 more rows]
