# Supplementary material for: The Cannabis Proteome Draft Map Project
Source: Int J Mol Sci. 2020 Jan 31;21(3):965. doi: 10.3390/ijms21030965 (PMC7037972; doi:10.3390/ijms21030965)
Supplement: Supplementary file 1 [file ijms-21-00965-s001.zip › ijms-654092-SI-to conversion/ijms-654092-Supplemetary Tables/Supplemental_Table_S7_Relative_Quantification_Flower_Specific_Analysis.xlsx]

## Sheet: Supplemental_7_Relative_Quantif
Scaffold_Single_Shot_High_res_Spectral_counts, Samples report created on 01/18/2020
								Total Spectrum Count	Total Spectrum Count	Total Spectrum Count	Total Spectrum Count	Total Spectrum Count	Total Spectrum Count	Total Spectrum Count	Total Spectrum Count	Total Spectrum Count
Scaffold_Single_Shot_High_res_Spectral_counts
			Identified Proteins (2625/2673)	Accession Number	Alternate ID	Molecular Weight		C.sativa Indica leaning hybrid	C.sativa Sativa Leaning Hybrid	Goji OG	C. sativa Unknown Origin	Cough OG	Bruce Banner	Jack Herer	BG Diesel	Strawberry Banana
			Ribulose bisphosphate carboxylase large chain OS=Cannabis sativa GN=rbcL PE=3 SV=1	A0A0C5B2I6 (+1)	rbcL	53 kDa		49	15	18	9	9	10	41	17	61
			5-methyltetrahydropteroyltriglutamate--homocysteine methyltransferase 1-like [Cannabis sativa]	XP_030507612.1		85 kDa		69	42	14	12	12	14	15	4	25
			probable mediator of RNA polymerase II transcription subunit 37e [Cannabis sativa]	XP_030500800.1		71 kDa		39	21	12	12	12	15	22	10	40
			glyceraldehyde-3-phosphate dehydrogenase [Cannabis sativa]	XP_030492518.1		37 kDa		60	29	13	8	8	9	11	8	36
			linoleate 13S-lipoxygenase 2-1, chloroplastic-like [Cannabis sativa]	XP_030505535.1		148 kDa		38	4	4	10	10	10	29	5	26
			linoleate 13S-lipoxygenase 2-1, chloroplastic-like [Cannabis sativa]	XP_030504577.1		106 kDa		35	4	3	13	13	7	29	2	28
			ATP synthase subunit beta, chloroplastic OS=Cannabis sativa GN=atpB PE=3 SV=1	A0A0C5ARS5	atpB	54 kDa		47	15	8	5	5	7	26	7	40
			protein SIEVE ELEMENT OCCLUSION B-like [Cannabis sativa]	XP_030508650.1		78 kDa		4	3	13	15	15	15	25	5	56
			enolase [Cannabis sativa]	XP_030493203.1		48 kDa		33	16	11	17	17	13	14	7	24
			protein disulfide-isomerase-like [Cannabis sativa]	XP_030491649.1		57 kDa		39	39	8	6	6	5	10	5	25
			transketolase, chloroplastic [Cannabis sativa]	XP_030488830.1		80 kDa		24	15	10	11	11	3	14	6	35
			fructose-bisphosphate aldolase 6, cytosolic [Cannabis sativa]	XP_030492889.1		38 kDa		23	11	7	16	16	12	12	8	32
			endochitinase 2 [Cannabis sativa]	XP_030485657.1		35 kDa		28	18	13	6	6	16	15	6	19
			ATP synthase subunit beta, mitochondrial [Cannabis sativa]	XP_030498910.1		59 kDa		33	16	11	12	12	12	16	5	21
			heat shock 70 kDa protein [Cannabis sativa]	XP_030491946.1		71 kDa		34	15	5	4	4	5	16	7	22
			heat shock 70 kDa protein-like [Cannabis sativa]	XP_030491945.1		71 kDa		33	15	5	4	4	5	16	0	22
			aldehyde dehydrogenase family 7 member A1 [Cannabis sativa]	XP_030489998.1		54 kDa		27	11	9	9	9	10	12	6	23
			V-type proton ATPase catalytic subunit A [Cannabis sativa]	XP_030496049.1		69 kDa		34	20	10	7	7	5	8	3	18
			Betv1-like protein OS=Cannabis sativa PE=2 SV=1	I6XT51		18 kDa		31	24	3	11	11	3	4	2	24
			major allergen Pru av 1-like [Cannabis sativa]	XP_030508288.1		18 kDa		29	24	4	6	6	4	7	2	28
			oxygen-evolving enhancer protein 1, chloroplastic [Cannabis sativa]	XP_030496367.1		35 kDa		38	20	3	1	1	2	16	3	18
			adenosylhomocysteinase 1 [Cannabis sativa]	XP_030507458.1		53 kDa		48	24	6	6	6	6	9	2	12
			probable linoleate 9S-lipoxygenase 5 [Cannabis sativa]	XP_030504184.1		99 kDa		33	5	5	16	16	5	21	1	10
			V-type proton ATPase subunit B 1 [Cannabis sativa]	XP_030486209.1		54 kDa		32	11	10	10	10	7	9	3	22
			glyceraldehyde-3-phosphate dehydrogenase, cytosolic [Cannabis sativa]	XP_030496981.1		37 kDa		32	20	6	4	4	4	10	4	24
			ATP synthase subunit alpha, chloroplastic OS=Cannabis sativa GN=atpA PE=3 SV=1	A0A0C5ARX6	atpA	55 kDa		24	8	6	5	5	6	17	2	18
			ATP synthase subunit alpha OS=Cannabis sativa GN=atp1 PE=3 SV=1	A0A0M5M1Z3	atp1	55 kDa		19	7	7	8	8	11	12	4	19
			elongation factor 2 [Cannabis sativa]	XP_030492987.1		94 kDa		21	14	3	4	4	8	16	3	29
			actin-7 [Cannabis sativa]	XP_030499509.1		42 kDa		20	9	6	4	4	9	12	5	18
			ferredoxin--NADP reductase, embryo isozyme, chloroplastic-like [Cannabis sativa]	XP_030509591.1		40 kDa		32	12	4	5	5	4	5	4	22
			elongation factor 1-alpha [Cannabis sativa]	XP_030503775.1		49 kDa		17	15	5	9	9	8	11	6	21
			heat shock 70 kDa protein-like [Cannabis sativa]	XP_030478962.1		72 kDa		16	11	5	0	0	5	16	0	19
			fructose-bisphosphate aldolase, cytoplasmic isozyme [Cannabis sativa]	XP_030492890.1		38 kDa		16	8	2	7	7	7	10	5	22
			cationic peroxidase 2-like [Cannabis sativa]	XP_030510658.1		35 kDa		15	13	7	4	4	8	14	2	28
			SWISS-PROT:P04264 Tax_Id=9606 Gene_Symbol=KRT1 Keratin, type II cytoskeletal 1	P04264		66 kDa		10	21	4	7	7	6	9	5	33
			probable linoleate 9S-lipoxygenase 5 [Cannabis sativa]	XP_030493230.1		98 kDa		19	6	8	9	9	12	13	8	12
			elongation factor 1-alpha [Cannabis sativa]	XP_030507472.1		49 kDa		12	10	11	8	8	13	14	5	17
			probable inactive purple acid phosphatase 27 [Cannabis sativa]	XP_030493615.1 (+1)		71 kDa		32	16	4	6	6	4	10	4	14
			ubiquitin-NEDD8-like protein RUB2 [Cannabis sativa]	XP_030493197.1		17 kDa		30	24	3	1	1	5	9	0	16
			aconitate hydratase, cytoplasmic [Cannabis sativa]	XP_030483075.1		107 kDa		29	10	7	4	4	6	9	3	22
			probable E3 ubiquitin-protein ligase EDA40 [Cannabis sativa]	XP_030508601.1		57 kDa		34	22	3	2	2	4	8	5	9
			acid phosphatase 1-like [Cannabis sativa]	XP_030491423.1		29 kDa		31	24	1	8	8	2	8	2	2
			monodehydroascorbate reductase [Cannabis sativa]	XP_030493268.1		47 kDa		29	13	4	6	6	10	9	3	12
			HDS (Fragment) OS=Cannabis sativa PE=2 SV=1	A0A1V0QSG3		83 kDa		1	1	10	12	12	6	13	7	30
			glyceraldehyde-3-phosphate dehydrogenase GAPA1, chloroplastic [Cannabis sativa]	XP_030485115.1		43 kDa		29	10	4	4	4	0	15	1	23
			stromal 70 kDa heat shock-related protein, chloroplastic [Cannabis sativa]	XP_030510561.1		76 kDa		34	9	2	6	6	4	9	2	13
			malate dehydrogenase [Cannabis sativa]	XP_030508797.1		36 kDa		19	11	5	1	1	5	11	4	19
			Ribulose-1,5-bisphosphate carboxylase/oxygenase large subunit (Fragment) OS=Cannabis sativa GN=rbcL PE=4 SV=1	U5LMS2	rbcL	20 kDa		0	0	0	0	0	0	0	0	0
			elongation factor 1-alpha [Cannabis sativa]	XP_030490327.1		49 kDa		0	0	0	0	0	0	0	0	0
			luminal-binding protein 5 isoform X2 [Cannabis sativa]	XP_030501852.1		73 kDa		26	16	4	2	2	3	13	3	10
			ubiquitin-40S ribosomal protein S27a [Cannabis sativa]	XP_030501354.1		18 kDa		26	22	2	0	0	5	8	0	15
			ribulose bisphosphate carboxylase small chain, chloroplastic-like [Cannabis sativa]	XP_030499118.1 (+1)		20 kDa		10	5	6	9	9	3	11	6	27
			ubiquitin-60S ribosomal protein L40 [Cannabis sativa]	XP_030508832.1		15 kDa		0	0	0	0	0	0	0	0	0
			non-specific lipid-transfer protein 1-like [Cannabis sativa]	XP_030480825.1		12 kDa		7	12	3	4	4	9	12	9	28
			desiccation-related protein PCC13-62-like [Cannabis sativa]	XP_030507801.1		35 kDa		5	8	5	9	9	7	10	3	11
			peptidyl-prolyl cis-trans isomerase [Cannabis sativa]	XP_030487494.1		18 kDa		19	17	2	6	6	4	5	5	13
			UTP--glucose-1-phosphate uridylyltransferase [Cannabis sativa]	XP_030503400.1		52 kDa		28	12	4	3	3	6	4	0	21
			class V chitinase-like [Cannabis sativa]	XP_030510787.1		39 kDa		38	19	0	1	1	1	7	0	5
			ribulose bisphosphate carboxylase/oxygenase activase, chloroplastic isoform X1 [Cannabis sativa]	XP_030492155.1		52 kDa		21	5	1	5	5	1	18	4	21
			aconitate hydratase 1 [Cannabis sativa]	XP_030496961.1		98 kDa		28	13	6	5	5	5	5	1	11
			ruBisCO large subunit-binding protein subunit alpha [Cannabis sativa]	XP_030506197.1		62 kDa		20	11	1	4	4	2	10	1	20
			peroxidase 12-like [Cannabis sativa]	XP_030492321.1		40 kDa		21	13	6	5	5	8	6	2	14
			alpha-L-arabinofuranosidase 1 [Cannabis sativa]	XP_030510291.1		74 kDa		26	18	2	0	0	2	2	3	10
			14-3-3-like protein [Cannabis sativa]	XP_030507116.1		29 kDa		14	8	6	6	6	7	11	1	15
			ribulose bisphosphate carboxylase/oxygenase activase, chloroplastic isoform X2 [Cannabis sativa]	XP_030492156.1		49 kDa		21	5	0	5	5	0	18	4	20
			non-specific lipid-transfer protein 1-like [Cannabis sativa]	XP_030481159.1		12 kDa		10	12	3	4	4	3	6	4	32
			phosphoglucomutase, cytoplasmic [Cannabis sativa]	XP_030496986.1		63 kDa		20	12	3	4	4	4	5	1	19
			fructose-bisphosphate aldolase 1, chloroplastic [Cannabis sativa]	XP_030510219.1		43 kDa		19	7	4	3	3	3	11	3	23
			SWISS-PROT:P13645 Tax_Id=9606 Gene_Symbol=KRT10 Keratin, type I cytoskeletal 10	P13645		60 kDa		5	8	1	4	4	4	10	1	37
			heat shock cognate protein 80 [Cannabis sativa]	XP_030509817.1		80 kDa		16	6	3	4	4	4	9	2	21
			non-specific lipid-transfer protein 1-like [Cannabis sativa]	XP_030481214.1		12 kDa		11	7	4	5	5	12	12	4	20
			oxygen-evolving enhancer protein 2, chloroplastic [Cannabis sativa]	XP_030482568.1		29 kDa		20	11	6	5	5	3	9	2	7
			ruBisCO large subunit-binding protein subunit beta, chloroplastic [Cannabis sativa]	XP_030478872.1		64 kDa		18	5	3	4	4	3	15	2	18
			60S ribosomal protein L4 [Cannabis sativa]	XP_030495568.1		45 kDa		19	16	4	4	4	5	9	2	10
			actin-66 isoform X2 [Cannabis sativa]	XP_030483112.1		43 kDa		0	0	0	0	0	0	0	0	0
			SWISS-PROT:P35527 Tax_Id=9606 Gene_Symbol=KRT9 Keratin, type I cytoskeletal 9	P35527		62 kDa		6	7	3	7	7	3	7	3	25
			polyphenol oxidase, chloroplastic-like [Cannabis sativa]	XP_030491464.1		67 kDa		28	11	2	1	1	1	3	2	13
			actin [Cannabis sativa]	XP_030488748.1		42 kDa		12	7	3	3	3	7	7	3	5
			ribulose bisphosphate carboxylase/oxygenase activase 2, chloroplastic-like [Cannabis sativa]	XP_030504809.1		52 kDa		13	3	3	2	2	3	18	4	26
			actin-66 isoform X2 [Cannabis sativa]	XP_030485152.1		42 kDa		0	0	0	0	0	0	0	0	0
			glycine-rich RNA-binding protein-like [Cannabis sativa]	XP_030499617.1		17 kDa		3	7	6	7	7	8	9	7	21
			LOW QUALITY PROTEIN: presequence protease 2, chloroplastic/mitochondrial-like [Cannabis sativa]	XP_030486239.1		121 kDa		30	12	1	2	2	2	6	0	10
			leucine aminopeptidase 1 [Cannabis sativa]	XP_030510248.1		60 kDa		16	13	4	2	2	3	8	1	13
			14-3-3-like protein A [Cannabis sativa]	XP_030481657.1		30 kDa		18	7	2	5	5	4	8	2	6
			malate dehydrogenase 1, mitochondrial [Cannabis sativa]	XP_030480080.1		37 kDa		21	16	5	3	3	2	5	1	7
			patatin-like protein 1 [Cannabis sativa]	XP_030499795.1		45 kDa		14	4	1	2	2	3	8	0	10
			ribosome-inactivating protein cucurmosin-like [Cannabis sativa]	XP_030478848.1		29 kDa		23	16	2	4	4	2	2	0	10
			GDSL esterase/lipase At1g29670-like [Cannabis sativa]	XP_030480488.1		42 kDa		25	9	6	7	7	3	8	0	7
			triosephosphate isomerase, cytosolic-like [Cannabis sativa]	XP_030489407.1		27 kDa		16	14	4	3	3	3	7	2	16
			primary amine oxidase-like [Cannabis sativa]	XP_030500363.1		82 kDa		30	9	3	3	3	1	2	1	1
			thaumatin-like protein 1 [Cannabis sativa]	XP_030502231.1		26 kDa		15	8	6	4	4	6	5	1	21
			probable inactive purple acid phosphatase 27 [Cannabis sativa]	XP_030493409.1		72 kDa		8	18	4	5	5	5	6	2	8
			non-specific lipid-transfer protein 1-like [Cannabis sativa]	XP_030480650.1		12 kDa		13	11	3	5	5	4	3	5	13
			MLP-like protein 423 [Cannabis sativa]	XP_030497123.1		18 kDa		20	14	0	6	6	4	4	2	4
			glutamate decarboxylase 1 [Cannabis sativa]	XP_030507263.1		57 kDa		11	3	2	1	1	5	12	0	16
			pectinesterase 2-like [Cannabis sativa]	XP_030489157.1		58 kDa		7	6	7	5	5	8	11	1	16
			phosphoenolpyruvate carboxylase [Cannabis sativa]	XP_030480704.1		110 kDa		20	5	3	1	1	1	1	2	11
			glycerophosphodiester phosphodiesterase GDPDL3-like [Cannabis sativa]	XP_030478954.1		83 kDa		21	16	3	2	2	3	5	1	9
			sedoheptulose-1,7-bisphosphatase, chloroplastic [Cannabis sativa]	XP_030493186.1		42 kDa		23	16	2	2	2	2	10	0	13
			probable nucleoredoxin 1 [Cannabis sativa]	XP_030496794.1		65 kDa		23	12	1	3	3	1	5	2	12
			probable fructokinase-4 [Cannabis sativa]	XP_030508442.1		35 kDa		17	12	5	4	4	6	5	0	4
			actin-7-like [Cannabis sativa]	XP_030500202.1		42 kDa		11	6	4	3	3	6	5	3	6
			chaperonin CPN60-2, mitochondrial [Cannabis sativa]	XP_030507259.1		62 kDa		17	5	2	1	1	4	10	0	16
			alanine aminotransferase 2-like [Cannabis sativa]	XP_030490921.1		58 kDa		16	10	0	2	2	3	5	2	14
			probable inactive purple acid phosphatase 27 [Cannabis sativa]	XP_030484777.1		72 kDa		7	17	4	4	4	5	6	2	8
			NADP-dependent malic enzyme [Cannabis sativa]	XP_030488149.1		65 kDa		21	5	5	4	4	2	5	1	11
			histone H4 [Cannabis sativa]	XP_030510771.1		11 kDa		20	20	3	4	4	3	4	2	4
			endoplasmin homolog [Cannabis sativa]	XP_030508476.1		94 kDa		16	7	2	3	3	1	4	1	13
			isocitrate dehydrogenase [NADP] [Cannabis sativa]	XP_030507063.1		46 kDa		20	6	2	0	0	7	4	0	8
			phospholipase D alpha 1 [Cannabis sativa]	XP_030488395.1		92 kDa		16	10	1	3	3	2	3	1	8
			beta-xylosidase/alpha-L-arabinofuranosidase 2-like [Cannabis sativa]	XP_030509943.1		83 kDa		19	17	2	1	1	1	5	1	10
			calreticulin [Cannabis sativa]	XP_030503150.1		48 kDa		22	11	0	2	2	2	4	0	6
			class V chitinase-like [Cannabis sativa]	XP_030510068.1		42 kDa		18	15	3	1	1	1	2	0	12
			2-methylene-furan-3-one reductase-like [Cannabis sativa]	XP_030483081.1		34 kDa		19	10	2	3	3	2	5	1	7
			enolase-like [Cannabis sativa]	XP_030497731.1		48 kDa		0	0	0	0	0	0	0	0	0
			polyketide synthase 4 [Cannabis sativa]	XP_030484186.1		43 kDa		5	6	3	11	11	6	6	3	5
			oxygen-evolving enhancer protein 3-2, chloroplastic-like [Cannabis sativa]	XP_030491053.1		25 kDa		20	11	4	1	1	3	6	2	9
			THCA synthase (Fragment) OS=Cannabis sativa PE=3 SV=1	A0A142EGH9 (+1)		62 kDa		19	16	0	3	3	0	1	0	2
			ferredoxin-dependent glutamate synthase, chloroplastic [Cannabis sativa]	XP_030482585.1		177 kDa		22	6	0	0	0	0	9	0	12
			probable xyloglucan endotransglucosylase/hydrolase protein 6 [Cannabis sativa]	XP_030496356.1		34 kDa		6	5	5	3	3	4	7	3	10
			fasciclin-like arabinogalactan protein 10 [Cannabis sativa]	XP_030489850.1		46 kDa		24	21	1	0	0	2	3	1	5
			chaperonin CPN60-2, mitochondrial-like [Cannabis sativa]	XP_030498755.1		61 kDa		14	3	2	1	1	3	8	0	16
			aspartate aminotransferase P2, mitochondrial [Cannabis sativa]	XP_030483244.1		51 kDa		7	4	3	6	6	5	3	3	12
			enolase [Cannabis sativa]	XP_030491734.1		48 kDa		7	5	4	6	6	8	6	3	10
			phosphoenolpyruvate carboxylase, housekeeping isozyme-like [Cannabis sativa]	XP_030484584.1		110 kDa		12	3	2	0	0	1	3	0	14
			dihydrolipoyl dehydrogenase, mitochondrial-like [Cannabis sativa]	XP_030508755.1		54 kDa		12	6	3	2	2	2	6	1	10
			L-ascorbate peroxidase, cytosolic-like [Cannabis sativa]	XP_030504263.1		27 kDa		13	10	3	5	5	6	6	0	6
			thaumatin-like protein 1 [Cannabis sativa]	XP_030502297.1		25 kDa		7	5	4	3	3	5	5	0	20
			ADP,ATP carrier protein 1, mitochondrial-like [Cannabis sativa]	XP_030495411.1		42 kDa		5	2	3	2	2	6	9	3	22
			catalase isozyme 2-like [Cannabis sativa]	XP_030498127.1		57 kDa		17	3	5	5	5	4	1	3	11
			ribulose bisphosphate carboxylase small chain, chloroplastic-like isoform X1 [Cannabis sativa]	XP_030508025.1		20 kDa		5	1	3	5	5	3	9	2	17
			class V chitinase CHIT5-like [Cannabis sativa]	XP_030509905.1		38 kDa		15	18	5	0	0	0	3	4	2
			aspartate aminotransferase, cytoplasmic-like [Cannabis sativa]	XP_030480920.1		50 kDa		6	5	3	3	3	4	5	5	14
			photosystem I reaction center subunit II, chloroplastic-like [Cannabis sativa]	XP_030507570.1		24 kDa		7	2	3	4	4	0	7	1	12
			uncharacterized protein LOC115709668 [Cannabis sativa]	XP_030493688.1		40 kDa		9	8	5	6	6	4	5	3	10
			ADP,ATP carrier protein 1, mitochondrial-like [Cannabis sativa]	XP_030495842.1		42 kDa		0	0	0	0	0	0	0	0	0
			ATP-citrate synthase beta chain protein 2 [Cannabis sativa]	XP_030509401.1		66 kDa		6	4	2	6	6	4	8	1	9
			triosephosphate isomerase, chloroplastic [Cannabis sativa]	XP_030487452.1		34 kDa		22	11	2	0	0	1	5	0	5
			THCA synthase (Fragment) OS=Cannabis sativa PE=2 SV=1	A0A0E3TIK8 (+3)		62 kDa		14	17	0	2	2	0	0	0	1
			elongation factor Tu, chloroplastic [Cannabis sativa]	XP_030492794.1		53 kDa		7	3	7	4	4	4	2	2	12
			fructose-bisphosphate aldolase 3, chloroplastic [Cannabis sativa]	XP_030496648.1		43 kDa		7	6	4	2	2	1	5	2	18
			glucan endo-1,3-beta-glucosidase, basic isoform-like [Cannabis sativa]	XP_030494296.1		38 kDa		20	15	1	2	2	1	2	0	6
			calmodulin-7 [Cannabis sativa]	XP_030503797.1		17 kDa		21	13	1	2	2	1	0	0	2
			non-specific lipid-transfer protein 2-like [Cannabis sativa]	XP_030508199.1		10 kDa		5	5	1	1	1	0	4	0	12
			SWISS-PROT:P00761|TRYP_PIG Trypsin - Sus scrofa (Pig).	P00761		24 kDa		6	5	4	5	5	3	3	5	16
			40S ribosomal protein S3-3 [Cannabis sativa]	XP_030488788.1		27 kDa		10	2	2	2	2	5	6	2	16
			cucumisin-like [Cannabis sativa]	XP_030490013.1		77 kDa		15	3	5	3	3	1	7	1	10
			14-3-3-like protein B [Cannabis sativa]	XP_030495469.1		28 kDa		10	3	0	2	2	4	5	1	8
			ferredoxin--NADP reductase, leaf-type isozyme, chloroplastic [Cannabis sativa]	XP_030486077.1		41 kDa		9	7	3	4	4	1	6	0	6
			14-3-3 protein 1 isoform X1 [Cannabis sativa]	XP_030496860.1		28 kDa		10	4	1	1	1	3	5	0	7
			puromycin-sensitive aminopeptidase isoform X1 [Cannabis sativa]	XP_030480896.1		111 kDa		17	4	0	1	1	1	3	0	5
			succinate--CoA ligase [ADP-forming] subunit beta, mitochondrial [Cannabis sativa]	XP_030497153.1		45 kDa		9	6	2	2	2	3	7	2	10
			non-specific lipid-transfer protein 1-like [Cannabis sativa]	XP_030481226.1		12 kDa		6	4	2	1	1	1	3	1	21
			pectinesterase [Cannabis sativa]	XP_030490922.1		64 kDa		0	0	6	4	4	2	6	4	21
			uncharacterized protein LOC115712571 [Cannabis sativa]	XP_030496730.1		48 kDa		13	7	1	3	3	1	3	1	13
			probable aldehyde dehydrogenase [Cannabis sativa]	XP_030497829.1		61 kDa		10	2	3	1	1	2	6	2	7
			probable alpha-mannosidase At5g13980 [Cannabis sativa]	XP_030484068.1		116 kDa		10	10	2	1	1	1	2	1	8
			glutathione S-transferase DHAR2-like [Cannabis sativa]	XP_030486208.1		24 kDa		19	10	2	2	2	1	2	0	7
			protein SIEVE ELEMENT OCCLUSION B-like [Cannabis sativa]	XP_030508649.1		78 kDa		0	0	1	7	7	9	11	5	11
			formate--tetrahydrofolate ligase [Cannabis sativa]	XP_030478133.1		68 kDa		4	0	3	2	2	3	7	2	13
			Photosystem II CP43 reaction center protein OS=Cannabis sativa GN=psbC PE=3 SV=1	A0A0C5AUH1	psbC	52 kDa		4	1	2	2	2	3	15	1	18
			putative beta-D-xylosidase [Cannabis sativa]	XP_030509516.1		85 kDa		6	2	4	4	4	2	10	0	8
			uncharacterized protein At5g48480 [Cannabis sativa]	XP_030499168.1		17 kDa		3	10	3	4	4	6	6	2	6
			catalase-2 [Cannabis sativa]	XP_030498132.1		57 kDa		12	3	3	3	3	2	5	2	6
			6-phosphogluconate dehydrogenase, decarboxylating 2 [Cannabis sativa]	XP_030484850.1		54 kDa		7	3	3	2	2	4	5	0	10
			plasma membrane ATPase 4 [Cannabis sativa]	XP_030483484.1		105 kDa		5	2	4	4	4	4	9	0	13
			aspartic proteinase A1-like [Cannabis sativa]	XP_030477762.1		56 kDa		18	10	1	2	2	1	4	0	2
			uncharacterized protein LOC115723393 [Cannabis sativa]	XP_030508726.1		80 kDa		14	3	2	0	0	2	9	1	6
			phosphoribulokinase, chloroplastic-like [Cannabis sativa]	XP_030500810.1 (+1)		46 kDa		22	7	1	1	1	0	4	0	6
			dihydrolipoyl dehydrogenase, mitochondrial [Cannabis sativa]	XP_030507597.1		54 kDa		10	4	2	2	2	0	5	1	11
			60S ribosomal protein L12-3-like [Cannabis sativa]	XP_030494449.1 (+1)		18 kDa		5	4	3	3	3	4	6	1	14
			60S ribosomal protein L7-2 [Cannabis sativa]	XP_030493616.1		28 kDa		10	6	3	4	4	4	3	1	7
			histone H2B.7 isoform X2 [Cannabis sativa]	XP_030485135.1		31 kDa		5	5	2	3	3	1	3	3	7
			non-specific lipid-transfer protein 1-like [Cannabis sativa]	XP_030481161.1		12 kDa		11	8	0	0	0	3	1	0	12
			SWISS-PROT:P08779 Tax_Id=9606 Gene_Symbol=KRT16 Keratin, type I cytoskeletal 16	P08779		51 kDa		1	0	0	0	0	1	2	0	31
			SWISS-PROT:P02533 Tax_Id=9606 Gene_Symbol=KRT14 Keratin, type I cytoskeletal 14	P02533		52 kDa		0	0	1	2	2	0	3	0	26
			non-specific lipid transfer protein GPI-anchored 1 [Cannabis sativa]	XP_030499765.1		20 kDa		4	11	2	2	2	2	5	3	4
			UDP-glucose 6-dehydrogenase 1 [Cannabis sativa]	XP_030484203.1		53 kDa		11	6	1	1	1	2	4	1	9
			chlorophyll a-b binding protein of LHCII type 1-like [Cannabis sativa]	XP_030479681.1		28 kDa		12	4	3	4	4	1	7	4	6
			60S ribosomal protein L8-1-like [Cannabis sativa]	XP_030482575.1		28 kDa		6	3	6	3	3	2	5	2	4
			aminomethyltransferase, mitochondrial [Cannabis sativa]	XP_030491635.1		44 kDa		10	2	3	2	2	1	3	1	10
			probable histone H2B.1 [Cannabis sativa]	XP_030504034.1		16 kDa		5	5	2	2	2	2	3	2	7
			beta-galactosidase 8 [Cannabis sativa]	XP_030503586.1		92 kDa		11	10	0	1	1	1	4	0	10
			LOW QUALITY PROTEIN: heat shock 70 kDa protein, mitochondrial-like [Cannabis sativa]	XP_030506249.1		73 kDa		10	4	0	2	2	2	4	0	7
			ATP-dependent Clp protease ATP-binding subunit ClpA homolog CD4B, chloroplastic [Cannabis sativa]	XP_030488930.1		102 kDa		8	1	2	1	1	0	6	0	16
			LOW QUALITY PROTEIN: ATP-dependent Clp protease ATP-binding subunit ClpA homolog CD4B, chloroplastic-like [Cannabis sativa]	XP_030488931.1		102 kDa		8	1	2	1	1	0	6	0	16
			60S ribosomal protein L6-like [Cannabis sativa]	XP_030482712.1		26 kDa		5	5	3	3	3	4	4	2	5
			thaumatin-like protein 1b [Cannabis sativa]	XP_030494385.1		26 kDa		4	5	5	2	2	7	2	3	11
			60S acidic ribosomal protein P0 [Cannabis sativa]	XP_030488227.1		34 kDa		9	6	1	2	2	1	2	1	12
			40S ribosomal protein S4-3 [Cannabis sativa]	XP_030504232.1		30 kDa		8	5	3	2	2	3	3	1	1
			sucrose synthase-like [Cannabis sativa]	XP_030488624.1		93 kDa		13	4	0	1	1	1	3	1	8
			ADP,ATP carrier protein 3, mitochondrial [Cannabis sativa]	XP_030482301.1		40 kDa		4	1	3	1	1	6	7	1	18
			LOW QUALITY PROTEIN: sucrose synthase [Cannabis sativa]	XP_030488683.1		93 kDa		13	4	0	1	1	1	3	1	8
			2-Cys peroxiredoxin BAS1, chloroplastic [Cannabis sativa]	XP_030482744.1		29 kDa		12	8	2	2	2	1	1	1	3
			fasciclin-like arabinogalactan protein 1 [Cannabis sativa]	XP_030510375.1		45 kDa		13	10	1	3	3	1	2	1	3
			LOW QUALITY PROTEIN: serine hydroxymethyltransferase 4 [Cannabis sativa]	XP_030507464.1		52 kDa		11	6	2	1	1	2	2	1	7
			osmotin-like protein, partial [Cannabis sativa]	XP_030505106.1		32 kDa		1	3	4	2	2	13	6	6	4
			heat shock 70 kDa protein 14-like [Cannabis sativa]	XP_030488394.1		94 kDa		11	4	1	2	2	4	7	0	5
			uncharacterized protein LOC115705701 isoform X1 [Cannabis sativa]	XP_030488965.1 (+1)		48 kDa		7	6	0	3	3	1	7	2	6
			probable aldo-keto reductase 2 [Cannabis sativa]	XP_030507759.1		38 kDa		7	8	3	2	2	3	4	0	5
			SWISS-PROT:P35908 Tax_Id=9606 Gene_Symbol=KRT2 Keratin, type II cytoskeletal 2 epidermal	P35908		66 kDa		0	5	1	1	1	1	7	1	21
			heat shock 70 kDa protein, mitochondrial [Cannabis sativa]	XP_030486771.1		73 kDa		8	4	1	1	1	2	4	0	7
			S-adenosylmethionine synthase 1 [Cannabis sativa]	XP_030495591.1		43 kDa		15	9	0	1	1	2	1	2	1
			40S ribosomal protein S3-1-like [Cannabis sativa]	XP_030489788.1		27 kDa		8	0	0	0	0	0	0	0	13
			ferredoxin--NADP reductase, leaf-type isozyme, chloroplastic-like [Cannabis sativa]	XP_030486101.1		39 kDa		0	0	0	0	0	0	0	0	0
			60S ribosomal protein L3-1 [Cannabis sativa]	XP_030492808.1		44 kDa		10	4	0	1	1	1	0	0	5
			biotin carboxylase 2, chloroplastic [Cannabis sativa]	XP_030497048.1		58 kDa		16	3	2	2	2	3	1	0	8
			paramyosin [Cannabis sativa]	XP_030482243.1		156 kDa		2	3	2	3	3	3	7	2	15
			elongation factor 1-gamma-like [Cannabis sativa]	XP_030505753.1		47 kDa		4	2	2	2	2	3	7	2	6
			histone H2A.1-like isoform X1 [Cannabis sativa]	XP_030493123.1 (+1)		16 kDa		6	4	1	3	3	0	2	2	1
			S-adenosylmethionine synthase 3 [Cannabis sativa]	XP_030495540.1		43 kDa		11	8	1	1	1	3	5	3	1
			60S acidic ribosomal protein P1-like [Cannabis sativa]	XP_030488054.1		11 kDa		9	10	4	2	2	3	4	0	7
			(S)-2-hydroxy-acid oxidase GLO1 isoform X1 [Cannabis sativa]	XP_030480200.1		41 kDa		23	2	0	0	0	0	5	0	4
			IDI (Fragment) OS=Cannabis sativa PE=2 SV=1	A0A1V0QSG5		35 kDa		6	6	1	3	3	2	3	4	6
			probable NAD(P)H dehydrogenase (quinone) FQR1-like 1 [Cannabis sativa]	XP_030491240.1		22 kDa		10	3	2	1	1	1	1	2	6
			glutathione reductase, chloroplastic [Cannabis sativa]	XP_030508274.1		54 kDa		8	8	1	0	0	1	2	1	8
			uncharacterized protein LOC115722838 [Cannabis sativa]	XP_030508039.1		33 kDa		11	4	2	1	1	1	4	0	8
			cell division control protein 48 homolog D [Cannabis sativa]	XP_030493617.1		89 kDa		8	3	2	1	1	2	4	0	8
			chlorophyll a-b binding protein CP26, chloroplastic [Cannabis sativa]	XP_030490035.1		31 kDa		7	3	6	1	1	3	5	0	12
			glucose-6-phosphate isomerase 1, chloroplastic-like [Cannabis sativa]	XP_030493227.1		68 kDa		12	3	2	0	0	2	6	0	8
			cysteine synthase [Cannabis sativa]	XP_030503774.1		34 kDa		12	4	1	0	0	0	3	0	13
			peroxiredoxin-2E-2, chloroplastic [Cannabis sativa]	XP_030493857.1		24 kDa		5	8	3	4	4	2	4	2	5
			PI-PLC X domain-containing protein At5g67130-like [Cannabis sativa]	XP_030498909.1		45 kDa		9	5	2	2	2	2	3	2	2
			proteasome subunit alpha type-5 [Cannabis sativa]	XP_030478854.1		26 kDa		9	6	1	1	1	3	6	2	3
			14-3-3-like protein 16R [Cannabis sativa]	XP_030510585.1		29 kDa		8	4	1	3	3	1	4	1	2
			40S ribosomal protein S18 [Cannabis sativa]	XP_030486983.1		18 kDa		6	4	3	3	3	3	5	0	6
			serpin-ZX [Cannabis sativa]	XP_030483275.1		42 kDa		6	3	0	2	2	2	5	0	9
			glutamate decarboxylase-like [Cannabis sativa]	XP_030496054.1		56 kDa		7	3	1	0	0	2	5	0	7
			fructose-bisphosphate aldolase 5, cytosolic [Cannabis sativa]	XP_030477620.1		38 kDa		7	2	2	4	4	3	9	1	8
			dihydrolipoyllysine-residue acetyltransferase component 4 of pyruvate dehydrogenase complex, chloroplastic [Cannabis sativa]	XP_030482299.1		50 kDa		0	0	2	5	5	1	3	1	11
			probable glutathione S-transferase [Cannabis sativa]	XP_030481298.1		25 kDa		12	9	0	1	1	1	0	0	3
			pectin acetylesterase 8-like [Cannabis sativa]	XP_030480564.1		62 kDa		3	3	4	2	2	4	5	3	3
			peroxidase 4-like [Cannabis sativa]	XP_030504560.1		35 kDa		5	6	2	1	1	3	4	2	11
			40S ribosomal protein S8 [Cannabis sativa]	XP_030507527.1		26 kDa		8	2	1	2	2	3	5	1	7
			malate dehydrogenase, chloroplastic [Cannabis sativa]	XP_030508565.1		44 kDa		7	4	1	2	2	2	4	1	6
			peroxidase 57-like [Cannabis sativa]	XP_030508621.1		37 kDa		6	5	4	2	2	3	3	0	9
			GDSL esterase/lipase APG-like [Cannabis sativa]	XP_030491448.1		38 kDa		0	0	2	4	4	0	6	3	14
			probable carboxylesterase 2 [Cannabis sativa]	XP_030486238.1		41 kDa		8	6	1	1	1	0	5	0	7
			histone H2B-like [Cannabis sativa]	XP_030503049.1		16 kDa		3	3	2	1	1	1	2	3	6
			probable glutathione S-transferase [Cannabis sativa]	XP_030480059.1		25 kDa		16	7	0	1	1	1	0	0	3
			5-methyltetrahydropteroyltriglutamate--homocysteine methyltransferase 2 [Cannabis sativa]	XP_030503589.1		90 kDa		15	9	0	0	0	0	0	0	4
			40S ribosomal protein S6-1-like [Cannabis sativa]	XP_030507028.1		28 kDa		4	3	3	2	2	4	5	1	5
			peroxiredoxin-2B-like [Cannabis sativa]	XP_030485469.1		17 kDa		10	5	2	2	2	3	3	1	4
			probable protein disulfide-isomerase A6 [Cannabis sativa]	XP_030504090.1		40 kDa		8	5	2	1	1	2	1	0	4
			protein SIEVE ELEMENT OCCLUSION B-like [Cannabis sativa]	XP_030508648.1		78 kDa		0	0	7	1	1	1	3	2	17
			alpha-mannosidase At3g26720 isoform X1 [Cannabis sativa]	XP_030484062.1		114 kDa		14	5	1	0	0	0	3	1	1
			heat shock protein 83 [Cannabis sativa]	XP_030490313.1		81 kDa		13	6	0	1	1	1	0	0	1
			nucleotide pyrophosphatase/phosphodiesterase-like [Cannabis sativa]	XP_030493146.1		72 kDa		7	7	0	2	2	0	0	0	5
			V-type proton ATPase subunit C [Cannabis sativa]	XP_030483008.1		43 kDa		5	3	4	1	1	4	1	1	9
			LOW QUALITY PROTEIN: villin-3-like [Cannabis sativa]	XP_030495750.1		107 kDa		5	0	2	2	2	2	4	1	12
			probable phospholipid hydroperoxide glutathione peroxidase isoform X1 [Cannabis sativa]	XP_030502233.1 (+1)		26 kDa		8	5	1	1	1	1	1	1	11
			V-type proton ATPase subunit E-like [Cannabis sativa]	XP_030500769.1		26 kDa		7	1	2	1	1	1	1	1	8
			asparagine synthetase [glutamine-hydrolyzing] 1 [Cannabis sativa]	XP_030504599.1		66 kDa		6	5	2	2	2	2	4	0	5
			60S ribosomal protein L23a [Cannabis sativa]	XP_030488101.1 (+1)		17 kDa		7	8	0	2	2	2	2	0	3
			eukaryotic initiation factor 4A-11 [Cannabis sativa]	XP_030490368.1		47 kDa		8	0	1	1	1	2	4	1	6
			probable mitochondrial-processing peptidase subunit beta, mitochondrial isoform X1 [Cannabis sativa]	XP_030481503.1 (+1)		60 kDa		2	0	2	3	3	2	5	0	11
			LOW QUALITY PROTEIN: beta-galactosidase 9 [Cannabis sativa]	XP_030507421.1		100 kDa		11	4	2	2	2	0	2	1	6
			histone H2A.1-like [Cannabis sativa]	XP_030509562.1		15 kDa		5	3	1	2	2	0	0	2	1
			glutathione S-transferase U19-like [Cannabis sativa]	XP_030489089.1		25 kDa		13	6	0	0	0	1	1	0	1
			glucose-6-phosphate isomerase 1, chloroplastic-like [Cannabis sativa]	XP_030495459.1		67 kDa		10	4	1	0	0	0	5	0	6
			glycine dehydrogenase (decarboxylating), mitochondrial [Cannabis sativa]	XP_030490783.1		114 kDa		17	1	0	0	0	0	8	0	1
			S-adenosylmethionine synthase 1-like [Cannabis sativa]	XP_030504084.1		43 kDa		0	9	0	0	0	0	0	0	0
			3-ketoacyl-CoA thiolase 2, peroxisomal [Cannabis sativa]	XP_030507618.1		48 kDa		10	2	1	1	1	1	7	1	8
			Cytochrome f OS=Cannabis sativa subsp. sativa GN=petA PE=3 SV=1	A0A0U2DW83	petA	35 kDa		1	0	4	3	3	2	9	2	7
			ribonuclease TUDOR 1 [Cannabis sativa]	XP_030488962.1		108 kDa		8	4	2	3	3	0	3	1	7
			probable UDP-arabinopyranose mutase 2 [Cannabis sativa]	XP_030483875.1		41 kDa		6	2	1	1	1	1	1	1	3
			chlorophyll a-b binding protein 151, chloroplastic [Cannabis sativa]	XP_030496863.1		29 kDa		7	4	3	3	3	1	5	2	6
			glyceraldehyde-3-phosphate dehydrogenase GAPCP1, chloroplastic-like [Cannabis sativa]	XP_030488692.1		46 kDa		4	5	0	1	1	1	1	0	7
			aspartic proteinase-like protein 2 [Cannabis sativa]	XP_030494188.1		55 kDa		8	9	0	1	1	0	1	1	7
			desiccation-related protein PCC13-62-like [Cannabis sativa]	XP_030506926.1		33 kDa		4	2	1	2	2	2	3	1	7
			BURP domain protein RD22-like [Cannabis sativa]	XP_030485614.1		40 kDa		3	4	3	2	2	8	5	2	6
			60S ribosomal protein L28-2-like [Cannabis sativa]	XP_030491493.1		17 kDa		5	4	3	2	2	4	3	1	10
			nucleoside diphosphate kinase 1 [Cannabis sativa]	XP_030494298.1		16 kDa		8	3	3	2	2	1	2	3	6
			isovaleryl-CoA dehydrogenase, mitochondrial isoform X1 [Cannabis sativa]	XP_030503930.1		44 kDa		6	4	1	2	2	1	6	1	5
			uncharacterized protein At5g39570 [Cannabis sativa]	XP_030485083.1		44 kDa		2	2	1	2	2	2	3	0	6
			enoyl-[acyl-carrier-protein] reductase [NADH], chloroplastic-like [Cannabis sativa]	XP_030503768.1		40 kDa		11	3	1	1	1	1	2	0	4
			proteasome subunit alpha type-6 [Cannabis sativa]	XP_030494425.1		27 kDa		7	6	1	0	0	3	1	1	3
			ERBB-3 BINDING PROTEIN 1 [Cannabis sativa]	XP_030479805.1		43 kDa		3	2	2	0	0	1	4	0	10
			uncharacterized protein LOC115695570 [Cannabis sativa]	XP_030478488.1		82 kDa		13	5	0	0	0	0	3	0	0
			glutaredoxin-C6-like [Cannabis sativa]	XP_030485103.1		11 kDa		8	6	2	2	2	3	2	1	6
			Photosystem I iron-sulfur center OS=Cannabis sativa subsp. sativa GN=psaC PE=3 SV=1	A0A0U2DTJ1	psaC	9 kDa		5	1	4	3	3	1	7	3	6
			60S ribosomal protein L22-2 [Cannabis sativa]	XP_030504688.1 (+1)		14 kDa		3	2	2	1	1	0	3	3	10
			probable aspartyl protease At4g16563 [Cannabis sativa]	XP_030482156.1		50 kDa		1	3	5	1	1	1	3	0	5
			pyruvate kinase, cytosolic isozyme [Cannabis sativa]	XP_030506682.1		55 kDa		5	0	1	2	2	2	5	0	11
			aminopeptidase M1-like [Cannabis sativa]	XP_030490191.1		99 kDa		11	4	1	0	0	2	4	0	3
			cysteine synthase [Cannabis sativa]	XP_030492067.1		41 kDa		10	4	0	1	1	0	2	0	6
			clathrin heavy chain 1 isoform X1 [Cannabis sativa]	XP_030488123.1		193 kDa		1	0	0	1	1	0	10	1	16
			LOW QUALITY PROTEIN: beta-galactosidase 9-like [Cannabis sativa]	XP_030507420.1		100 kDa		11	4	2	2	2	0	2	1	5
			tripeptidyl-peptidase 2-like [Cannabis sativa]	XP_030500340.1		154 kDa		4	0	0	0	0	0	5	0	18
			probable aldo-keto reductase 2 [Cannabis sativa]	XP_030507760.1		38 kDa		8	4	2	1	1	2	4	0	3
			(R)-mandelonitrile lyase 1-like [Cannabis sativa]	XP_030503288.1		58 kDa		15	10	0	0	0	0	0	0	0
			THCA synthase (Fragment) OS=Cannabis sativa PE=3 SV=1	A0A142EGI9		62 kDa		10	0	0	0	0	0	0	0	0
			40S ribosomal protein S5-like [Cannabis sativa]	XP_030480209.1 (+1)		22 kDa		5	3	4	4	4	4	3	2	4
			cucumber peeling cupredoxin-like [Cannabis sativa]	XP_030477701.1		26 kDa		6	8	2	2	2	2	2	2	5
			methionine gamma-lyase [Cannabis sativa]	XP_030502137.1		49 kDa		3	1	2	5	5	1	4	1	7
			60S ribosomal protein L23 [Cannabis sativa]	XP_030507771.1		15 kDa		2	1	1	3	3	4	8	3	8
			acyl-CoA-binding protein isoform X1 [Cannabis sativa]	XP_030501488.1		10 kDa		5	7	1	2	2	1	1	1	7
			protein YLS3 [Cannabis sativa]	XP_030478856.1		21 kDa		3	4	0	1	1	1	1	0	3
			peptidyl-prolyl cis-trans isomerase [Cannabis sativa]	XP_030499959.1		27 kDa		7	2	2	3	3	2	1	0	3
			adenosine kinase 2 [Cannabis sativa]	XP_030488611.1		37 kDa		9	8	3	2	2	1	3	0	4
			glucan endo-1,3-beta-glucosidase 12-like [Cannabis sativa]	XP_030510464.1		50 kDa		8	5	2	1	1	3	1	0	1
			linoleate 13S-lipoxygenase 2-1, chloroplastic-like isoform X1 [Cannabis sativa]	XP_030504574.1		107 kDa		2	0	1	1	1	2	7	0	12
			subtilisin-like protease SBT1.4 [Cannabis sativa]	XP_030490818.1		81 kDa		13	2	0	1	1	2	6	0	4
			40S ribosomal protein S9-2 [Cannabis sativa]	XP_030511245.1		23 kDa		8	4	2	1	1	0	1	0	5
			late embryogenesis abundant protein 2-like isoform X1 [Cannabis sativa]	XP_030488549.1 (+1)		11 kDa		0	0	5	5	5	2	3	4	4
			pyruvate kinase 1, cytosolic [Cannabis sativa]	XP_030493263.1		57 kDa		8	2	1	0	0	1	4	1	6
			glutathione S-transferase-like [Cannabis sativa]	XP_030509514.1		24 kDa		16	5	1	0	0	1	2	1	2
			60S ribosomal protein L26-1 [Cannabis sativa]	XP_030497358.1		17 kDa		5	4	1	0	0	3	3	1	13
			allene oxide synthase 3-like [Cannabis sativa]	XP_030486567.1		57 kDa		9	1	0	2	2	3	5	0	2
			cell division cycle protein 48 homolog [Cannabis sativa]	XP_030504698.1		89 kDa		5	2	1	0	0	2	5	0	5
			probable lactoylglutathione lyase, chloroplastic [Cannabis sativa]	XP_030490485.1		40 kDa		11	6	0	0	0	1	1	0	2
			SWISS-PROT:P02538 Tax_Id=9606 Gene_Symbol=KRT6A Keratin, type II cytoskeletal 6A	P02538		60 kDa		0	0	2	1	1	1	6	1	18
			Tetrahydrocannabinolic acid synthase (Fragment) OS=Cannabis sativa PE=3 SV=1	A0A1B4XTL0		62 kDa		9	9	0	0	0	0	0	0	0
			agglutinin-1-like [Cannabis sativa]	XP_030478852.1		29 kDa		8	6	0	0	0	1	0	0	0
			4-hydroxy-3-methylbut-2-enyl diphosphate reductase, chloroplastic [Cannabis sativa]	XP_030486529.1		52 kDa		1	2	2	3	3	2	4	3	6
			chlorophyll a-b binding protein CP29.2, chloroplastic [Cannabis sativa]	XP_030480105.1		31 kDa		5	0	3	2	2	0	6	0	7
			glyoxylate/succinic semialdehyde reductase 2, chloroplastic-like [Cannabis sativa]	XP_030490633.1		32 kDa		7	3	2	2	2	2	3	0	8
			40S ribosomal protein S14-3 [Cannabis sativa]	XP_030484142.1		16 kDa		4	3	1	1	1	1	4	0	16
			2-oxoglutarate dehydrogenase, mitochondrial-like [Cannabis sativa]	XP_030492135.1		116 kDa		1	0	2	3	3	3	3	4	4
			glutamine synthetase nodule isozyme [Cannabis sativa]	XP_030500358.1		39 kDa		12	2	1	0	0	3	1	0	5
			patellin-3-like [Cannabis sativa]	XP_030483080.1		65 kDa		4	0	3	1	1	1	4	0	9
			peroxisomal acyl-coenzyme A oxidase 1-like [Cannabis sativa]	XP_030500534.1		75 kDa		8	1	0	2	2	4	3	0	5
			ketol-acid reductoisomerase, chloroplastic [Cannabis sativa]	XP_030484605.1		63 kDa		6	2	2	0	0	2	4	2	3
			40S ribosomal protein S4-3 [Cannabis sativa]	XP_030488911.1		30 kDa		6	4	2	1	1	3	1	0	2
			SWISS-PROT:P60712 (Bos taurus) Actin, cytoplasmic 1	P60712		42 kDa		5	4	0	2	2	1	0	1	3
			elongation factor 1-beta 2 [Cannabis sativa]	XP_030504382.1		24 kDa		7	9	1	2	2	1	2	1	6
			D-3-phosphoglycerate dehydrogenase 1, chloroplastic-like [Cannabis sativa]	XP_030486307.1		63 kDa		8	1	1	0	0	1	3	0	6
			formate dehydrogenase, mitochondrial [Cannabis sativa]	XP_030481542.1		42 kDa		5	1	0	0	0	1	3	0	6
			GTP-binding protein YPTM2 [Cannabis sativa]	XP_030501188.1		23 kDa		7	2	3	1	1	2	1	1	5
			cysteine proteinase inhibitor 12-like [Cannabis sativa]	XP_030488248.1 (+1)		25 kDa		0	1	4	5	5	4	3	1	6
			60S ribosomal protein L5 [Cannabis sativa]	XP_030492083.1		34 kDa		8	4	1	1	1	1	3	0	1
			uncharacterized protein LOC115706278 [Cannabis sativa]	XP_030489728.1		20 kDa		7	4	1	2	2	0	2	2	6
			60S ribosomal protein L13-1 [Cannabis sativa]	XP_030494089.1 (+1)		24 kDa		9	3	1	1	1	1	4	0	7
			elongation factor 1-delta-like [Cannabis sativa]	XP_030500696.1		25 kDa		8	7	0	1	1	2	5	0	3
			berberine bridge enzyme-like 21 [Cannabis sativa]	XP_030480139.1		60 kDa		10	3	0	0	0	0	1	0	3
			40S ribosomal protein S9-2-like [Cannabis sativa]	XP_030480565.1		23 kDa		8	4	2	1	1	0	1	0	5
			anthranilate synthase alpha subunit 1, chloroplastic-like [Cannabis sativa]	XP_030489142.1 (+1)		64 kDa		0	0	4	4	4	4	3	3	7
			GDSL esterase/lipase At5g45670-like [Cannabis sativa]	XP_030480495.1		40 kDa		2	10	1	0	0	1	7	1	6
			eukaryotic initiation factor 4A-10-like [Cannabis sativa]	XP_030488645.1		47 kDa		6	0	1	1	1	1	4	1	5
			inactive tetrahydrocannabinolic acid synthase [Cannabis sativa]	XP_030480906.1		62 kDa		9	7	0	1	1	0	0	0	0
			catalase isozyme 2-like [Cannabis sativa]	XP_030493815.1		57 kDa		0	0	0	0	0	0	0	0	0
			40S ribosomal protein SA-like isoform X1 [Cannabis sativa]	XP_030490877.1 (+3)		33 kDa		4	4	2	2	2	3	5	1	7
			uncharacterized protein LOC115716649 [Cannabis sativa]	XP_030501356.1		43 kDa		10	2	1	1	1	2	2	1	4
			aldehyde dehydrogenase family 2 member B4, mitochondrial-like [Cannabis sativa]	XP_030493646.1		59 kDa		8	3	2	2	2	0	2	0	5
			beta-hexosaminidase 1-like [Cannabis sativa]	XP_030491970.1		63 kDa		14	6	1	1	1	1	1	0	2
			glucan endo-1,3-beta-glucosidase, basic vacuolar isoform-like [Cannabis sativa]	XP_030508841.1		40 kDa		10	5	1	1	1	1	1	0	6
			cyclase-like protein 2 [Cannabis sativa]	XP_030486303.1		30 kDa		9	5	0	0	0	1	1	0	2
			60S acidic ribosomal protein P1-like [Cannabis sativa]	XP_030488155.1		11 kDa		4	6	4	2	2	2	1	1	7
			proteasome subunit alpha type-4 [Cannabis sativa]	XP_030510839.1		27 kDa		12	2	0	1	1	1	2	0	8
			aspartate aminotransferase, mitochondrial [Cannabis sativa]	XP_030483006.1		47 kDa		6	0	0	0	0	1	2	0	6
			olivetolic acid cyclase [Cannabis sativa]	XP_030508788.1		12 kDa		7	14	0	0	0	0	0	0	1
			SWISS-PROT:P04259 Tax_Id=9606 Gene_Symbol=KRT6B Keratin, type II cytoskeletal 6B	P04259		60 kDa		0	0	2	1	1	0	5	1	16
			Tetrahydrocannabinolic acid synthase OS=Cannabis sativa GN=THCA2 PE=3 SV=1	A0A0H3UZU9	THCA2	62 kDa		0	0	0	0	0	0	0	0	0
			alpha-xylosidase 1-like [Cannabis sativa]	XP_030499805.1		104 kDa		5	4	0	2	2	2	2	0	2
			photosystem I reaction center subunit IV, chloroplastic-like [Cannabis sativa]	XP_030499279.1		16 kDa		6	2	1	1	1	2	5	0	7
			tubulin beta-1 chain [Cannabis sativa]	XP_030481404.1		51 kDa		3	1	1	2	2	2	1	4	6
			T-complex protein 1 subunit theta [Cannabis sativa]	XP_030490513.1		58 kDa		2	3	0	2	2	3	3	0	6
			fumarylacetoacetase [Cannabis sativa]	XP_030491175.1		46 kDa		7	2	2	0	0	2	1	1	2
			mitochondrial-processing peptidase subunit alpha-like [Cannabis sativa]	XP_030488073.1		55 kDa		0	0	3	4	4	4	7	1	6
			peroxidase 35-like [Cannabis sativa]	XP_030498920.1		35 kDa		2	0	4	0	0	6	3	0	9
			40S ribosomal protein S3a [Cannabis sativa]	XP_030497224.1		30 kDa		5	1	0	0	0	0	4	0	9
			protein SIEVE ELEMENT OCCLUSION B-like [Cannabis sativa]	XP_030501215.1		79 kDa		0	0	2	2	2	2	0	0	11
			plasma membrane ATPase 4-like [Cannabis sativa]	XP_030477717.1		105 kDa		0	0	0	0	0	0	7	0	10
			V-type proton ATPase subunit G1-like [Cannabis sativa]	XP_030494554.1		12 kDa		5	5	3	2	2	3	4	1	2
			thiol protease aleurain-like [Cannabis sativa]	XP_030490249.1		42 kDa		5	3	1	3	3	2	1	2	3
			cysteine proteinase RD21A-like [Cannabis sativa]	XP_030486297.1		52 kDa		6	4	2	2	2	2	3	1	3
			polyphenol oxidase, chloroplastic-like [Cannabis sativa]	XP_030480017.1		68 kDa		4	2	1	2	2	2	1	1	4
			ATP synthase subunit d, mitochondrial [Cannabis sativa]	XP_030480529.1		20 kDa		5	2	2	1	1	2	3	0	4
			chlorophyll a-b binding protein CP24 10A, chloroplastic [Cannabis sativa]	XP_030510619.1		28 kDa		2	2	3	2	2	1	6	0	8
			LOW QUALITY PROTEIN: ATP synthase delta chain, chloroplastic-like [Cannabis sativa]	XP_030488031.1 (+1)		26 kDa		8	2	0	1	1	1	2	1	5
			protein disulfide isomerase-like 1-4 [Cannabis sativa]	XP_030503625.1		65 kDa		9	3	1	2	2	0	2	0	3
			60S ribosomal protein L10-like [Cannabis sativa]	XP_030503144.1		25 kDa		2	0	3	1	1	1	6	0	5
			60S acidic ribosomal protein P2-2-like [Cannabis sativa]	XP_030477698.1		12 kDa		7	8	0	1	1	3	0	0	2
			LL-diaminopimelate aminotransferase, chloroplastic [Cannabis sativa]	XP_030487221.1		51 kDa		7	4	0	3	3	0	2	0	1
			pyrophosphate-energized vacuolar membrane proton pump-like [Cannabis sativa]	XP_030491831.1		81 kDa		1	1	2	0	0	2	4	1	10
			tubulin beta-8 chain [Cannabis sativa]	XP_030480542.1		50 kDa		3	1	1	2	2	1	1	4	6
			quinone oxidoreductase PIG3 [Cannabis sativa]	XP_030490499.1		35 kDa		8	0	0	1	1	0	2	0	7
			omega-amidase, chloroplastic [Cannabis sativa]	XP_030489941.1		39 kDa		8	6	0	0	0	2	3	0	4
			probable 6-phosphogluconolactonase 4, chloroplastic [Cannabis sativa]	XP_030500940.1		35 kDa		12	6	0	1	1	0	0	0	2
			probable aldo-keto reductase 2 [Cannabis sativa]	XP_030507761.1		38 kDa		5	2	2	1	1	2	3	0	3
			40S ribosomal protein S3a-like [Cannabis sativa]	XP_030504293.1		30 kDa		5	1	0	0	0	0	4	0	9
			glutamate decarboxylase 5-like [Cannabis sativa]	XP_030497201.1		59 kDa		3	1	0	0	0	2	6	0	6
			SWISS-PROT:P48668 Tax_Id=9606 Gene_Symbol=KRT6C Keratin, type II cytoskeletal 6C	P48668		60 kDa		0	0	0	0	0	1	5	0	15
			5-methyltetrahydropteroyltriglutamate--homocysteine methyltransferase-like [Cannabis sativa]	XP_030504899.1		52 kDa		0	6	0	0	0	0	0	0	0
			10 kDa chaperonin, mitochondrial-like [Cannabis sativa]	XP_030506510.1		11 kDa		2	3	1	3	3	2	2	1	6
			Photosystem II CP47 reaction center protein OS=Cannabis sativa subsp. sativa GN=psbB PE=3 SV=1	A0A0U2DW20 (+1)	psbB	56 kDa		7	1	2	1	1	2	6	1	2
			ATP synthase subunit gamma, mitochondrial [Cannabis sativa]	XP_030493027.1		36 kDa		3	0	1	2	2	0	3	2	2
			probable ATP synthase 24 kDa subunit, mitochondrial [Cannabis sativa]	XP_030497076.1		28 kDa		5	2	2	2	2	1	3	0	7
			uncharacterized protein LOC115722225 [Cannabis sativa]	XP_030507237.1		89 kDa		6	5	1	1	1	1	1	0	3
			mitochondrial outer membrane protein porin of 34 kDa-like [Cannabis sativa]	XP_030481474.1		29 kDa		1	0	3	2	2	2	3	0	4
			60S ribosomal protein L19-3 [Cannabis sativa]	XP_030507919.1		24 kDa		3	1	3	2	2	1	2	2	7
			glutamate dehydrogenase 1 [Cannabis sativa]	XP_030507270.1		44 kDa		13	1	2	1	1	2	0	0	2
			mitochondrial outer membrane protein porin 2-like [Cannabis sativa]	XP_030498579.1		29 kDa		0	0	3	3	3	3	3	1	6
			LOW QUALITY PROTEIN: 2-oxoglutarate dehydrogenase, mitochondrial-like [Cannabis sativa]	XP_030498285.1		116 kDa		1	0	1	2	2	2	3	3	4
			barwin-like [Cannabis sativa]	XP_030506215.1		23 kDa		7	1	3	0	0	3	2	0	7
			V-type proton ATPase subunit D [Cannabis sativa]	XP_030482706.1		29 kDa		5	1	1	0	0	2	0	1	11
			alpha-galactosidase 1-like [Cannabis sativa]	XP_030508592.1		45 kDa		4	3	1	0	0	0	3	0	8
			glycine-rich protein 2-like [Cannabis sativa]	XP_030501591.1		19 kDa		1	1	2	2	2	2	3	2	4
			universal stress protein PHOS32 [Cannabis sativa]	XP_030508067.1		18 kDa		3	2	2	2	2	1	5	1	5
			eukaryotic translation initiation factor [Cannabis sativa]	XP_030510889.1		88 kDa		1	0	2	1	1	1	3	1	6
			Photosystem II protein D1 OS=Cannabis sativa subsp. sativa GN=psbA PE=3 SV=1	A0A0U2DTE4	psbA	39 kDa		4	0	3	4	4	3	4	2	4
			60S ribosomal protein L9 [Cannabis sativa]	XP_030501031.1		22 kDa		2	4	3	2	2	0	2	1	5
			chitinase 5-like [Cannabis sativa]	XP_030481363.1		29 kDa		3	5	1	1	1	6	0	4	1
			kunitz trypsin inhibitor 5-like [Cannabis sativa]	XP_030491129.1		23 kDa		9	5	1	1	1	0	1	0	2
			6-phosphogluconate dehydrogenase, decarboxylating 3, chloroplastic [Cannabis sativa]	XP_030500751.1		54 kDa		2	0	1	2	2	0	5	1	4
			tubulin alpha-3 chain [Cannabis sativa]	XP_030496340.1		50 kDa		7	2	1	3	3	0	2	1	2
			glyoxysomal fatty acid beta-oxidation multifunctional protein MFP-a [Cannabis sativa]	XP_030507163.1		79 kDa		11	0	1	1	1	1	0	1	5
			endo-1,3;1,4-beta-D-glucanase-like [Cannabis sativa]	XP_030508451.1		26 kDa		7	1	3	0	0	0	2	1	4
			ATP-dependent zinc metalloprotease FTSH 2, chloroplastic [Cannabis sativa]	XP_030484599.1		75 kDa		3	0	1	1	1	0	4	0	12
			probable linoleate 9S-lipoxygenase 5 [Cannabis sativa]	XP_030504566.1		98 kDa		5	1	2	2	2	2	1	0	6
			glutathione S-transferase-like [Cannabis sativa]	XP_030509694.1		24 kDa		9	3	1	0	0	2	1	0	5
			60S ribosomal protein L14-2-like [Cannabis sativa]	XP_030489954.1		15 kDa		10	2	1	0	0	2	1	0	5
			serine carboxypeptidase-like 20 [Cannabis sativa]	XP_030497220.1		56 kDa		11	9	1	0	0	1	1	0	1
			60S ribosomal protein L18a-2 [Cannabis sativa]	XP_030501207.1		21 kDa		7	3	0	0	0	3	5	0	5
			cytochrome c oxidase subunit 6b-1-like [Cannabis sativa]	XP_030507170.1		22 kDa		6	6	1	0	0	1	0	0	1
			2-hydroxyacyl-CoA lyase [Cannabis sativa]	XP_030507328.1		62 kDa		11	4	0	0	0	1	0	1	3
			malate dehydrogenase, glyoxysomal-like [Cannabis sativa]	XP_030496352.1		37 kDa		10	4	0	0	0	1	3	0	0
			SWISS-PROT:P02535-1 Tax_Id=10090 Gene_Symbol=Krt10 Isoform 1 of Keratin, type I cytoskeletal 10	P02535-1		58 kDa		2	0	0	0	0	0	1	0	15
			monocopper oxidase-like protein SKU5 [Cannabis sativa]	XP_030500584.1		66 kDa		13	4	0	0	0	0	0	0	0
			linoleate 9S-lipoxygenase 6-like [Cannabis sativa]	XP_030506393.1		99 kDa		0	0	0	0	0	0	0	0	1
			(Bos taurus) 63 kDa protein	ENSEMBL:ENSBTAP00000038253		63 kDa		0	0	0	0	0	0	0	0	0
			LOW QUALITY PROTEIN: 20 kDa chaperonin, chloroplastic [Cannabis sativa]	XP_030488797.1		26 kDa		1	2	2	1	1	3	1	1	2
			DNA damage-repair/toleration protein DRT100-like [Cannabis sativa]	XP_030503880.1		39 kDa		1	0	1	2	2	2	3	1	7
			60S ribosomal protein L18-2 [Cannabis sativa]	XP_030501397.1 (+1)		21 kDa		4	2	2	2	2	2	3	1	4
			polyadenylate-binding protein 8 [Cannabis sativa]	XP_030486290.1		72 kDa		5	0	1	2	2	2	2	0	5
			60S acidic ribosomal protein P2A-like [Cannabis sativa]	XP_030480009.1		12 kDa		5	7	1	1	1	1	3	0	3
			low-temperature-induced cysteine proteinase [Cannabis sativa]	XP_030484919.1		49 kDa		6	2	2	1	1	1	4	0	2
			hsp70-Hsp90 organizing protein 3 [Cannabis sativa]	XP_030500903.1		65 kDa		5	4	1	1	1	2	2	0	4
			methylmalonate-semialdehyde dehydrogenase [acylating], mitochondrial [Cannabis sativa]	XP_030504098.1		58 kDa		5	3	1	1	1	1	3	0	4
			CBS domain-containing protein CBSX3, mitochondrial [Cannabis sativa]	XP_030504138.1		23 kDa		3	2	0	2	2	2	4	0	5
			proteasome subunit alpha type-3 [Cannabis sativa]	XP_030508139.1		27 kDa		4	2	0	1	1	0	4	0	5
			26S proteasome non-ATPase regulatory subunit 2 homolog A [Cannabis sativa]	XP_030484936.1		98 kDa		2	1	1	0	0	3	5	1	5
			L-ascorbate oxidase homolog [Cannabis sativa]	XP_030481974.1		61 kDa		2	2	3	2	2	1	4	0	2
			uncharacterized protein At5g02240-like [Cannabis sativa]	XP_030504435.1		33 kDa		4	3	0	0	0	0	1	0	2
			stem-specific protein TSJT1 [Cannabis sativa]	XP_030507596.1		27 kDa		4	2	0	0	0	0	2	0	4
			L-ascorbate oxidase homolog [Cannabis sativa]	XP_030498503.1		61 kDa		5	2	2	2	2	1	3	0	2
			superoxide dismutase [Mn], mitochondrial-like [Cannabis sativa]	XP_030505574.1		26 kDa		6	2	2	0	0	2	3	0	4
			DNA damage-repair/toleration protein DRT102 [Cannabis sativa]	XP_030506405.1		34 kDa		6	3	3	0	0	1	3	0	2
			oxygen-dependent coproporphyrinogen-III oxidase, chloroplastic [Cannabis sativa]	XP_030482072.1		45 kDa		9	3	0	1	1	0	3	0	5
			eukaryotic translation initiation factor 5A-2 [Cannabis sativa]	XP_030481816.1		17 kDa		2	5	1	2	2	1	3	2	5
			thylakoid lumenal 17.4 kDa protein, chloroplastic [Cannabis sativa]	XP_030502217.1		26 kDa		7	2	1	0	0	1	5	0	6
			succinate-semialdehyde dehydrogenase, mitochondrial-like [Cannabis sativa]	XP_030488649.1		56 kDa		6	3	1	0	0	0	1	0	9
			serine--glyoxylate aminotransferase [Cannabis sativa]	XP_030482578.1		44 kDa		11	0	0	1	1	0	3	0	2
			protein P21-like [Cannabis sativa]	XP_030501453.1		24 kDa		9	3	0	1	1	3	0	0	7
			protein ASPARTIC PROTEASE IN GUARD CELL 1-like [Cannabis sativa]	XP_030478821.1		53 kDa		3	8	0	0	0	0	3	0	9
			peroxidase 15-like [Cannabis sativa]	XP_030478879.1		38 kDa		9	3	0	0	0	0	3	0	4
			LOW QUALITY PROTEIN: acid beta-fructofuranosidase 1, vacuolar-like [Cannabis sativa]	XP_030488819.1		75 kDa		9	7	0	0	0	0	1	0	1
			chlorophyll a-b binding protein of LHCII type 1-like [Cannabis sativa]	XP_030482347.1		28 kDa		5	2	2	2	2	1	5	2	3
			glycerophosphodiester phosphodiesterase GDPDL4-like [Cannabis sativa]	XP_030483134.1		82 kDa		6	6	1	0	0	1	1	1	4
			putative 12-oxophytodienoate reductase 11 [Cannabis sativa]	XP_030508130.1		41 kDa		6	5	0	0	0	0	1	0	0
			cysteine proteinase RD21A-like [Cannabis sativa]	XP_030495421.1		51 kDa		7	5	2	1	1	2	2	1	3
			dihydrolipoyllysine-residue succinyltransferase component of 2-oxoglutarate dehydrogenase complex 1, mitochondrial-like [Cannabis sativa]	XP_030497354.1		51 kDa		1	0	3	2	2	3	4	2	5
			uncharacterized protein LOC115722147 [Cannabis sativa]	XP_030507137.1		41 kDa		6	5	1	1	1	2	3	0	1
			acetyl-CoA acetyltransferase, cytosolic 1 [Cannabis sativa]	XP_030482241.1		41 kDa		5	2	0	2	2	1	3	1	2
			40S ribosomal protein S13 [Cannabis sativa]	XP_030495562.1		17 kDa		1	1	0	2	2	1	4	0	6
			GDSL esterase/lipase At4g16230 [Cannabis sativa]	XP_030509404.1		46 kDa		5	5	0	1	1	1	4	0	2
			polygalacturonase inhibitor-like [Cannabis sativa]	XP_030481961.1		37 kDa		5	3	0	3	3	3	0	0	2
			probable UDP-arabinopyranose mutase 2 [Cannabis sativa]	XP_030484715.1		41 kDa		3	3	1	1	1	1	1	1	1
			60S ribosomal protein L19-3-like [Cannabis sativa]	XP_030498458.1		24 kDa		2	1	3	1	1	2	2	2	7
			50S ribosomal protein L12-3, chloroplastic-like [Cannabis sativa]	XP_030484196.1		20 kDa		7	2	0	0	0	0	3	0	7
			probable glutathione peroxidase 2 [Cannabis sativa]	XP_030509472.1		23 kDa		10	4	1	0	0	0	2	0	2
			peroxidase 17 [Cannabis sativa]	XP_030499928.1		37 kDa		9	6	0	0	0	1	1	0	1
			chloroplast stem-loop binding protein of 41 kDa b, chloroplastic [Cannabis sativa]	XP_030505672.1		43 kDa		7	1	1	0	0	0	5	0	3
			glutathione S-transferase DHAR2-like isoform X1 [Cannabis sativa]	XP_030481730.1 (+1)		24 kDa		3	5	1	2	2	0	0	0	5
			60S ribosomal protein L18a-2-like isoform X1 [Cannabis sativa]	XP_030480081.1		21 kDa		6	2	0	0	0	2	4	0	4
			acidic endochitinase-like [Cannabis sativa]	XP_030502138.1		31 kDa		10	5	0	0	0	0	0	0	4
			glycerate dehydrogenase [Cannabis sativa]	XP_030487982.1		42 kDa		11	3	0	0	0	0	0	0	5
			acidic endochitinase-like [Cannabis sativa]	XP_030502182.1		31 kDa		8	5	0	0	0	0	0	0	6
			RGG repeats nuclear RNA binding protein A-like [Cannabis sativa]	XP_030494165.1		39 kDa		4	2	1	1	1	2	3	1	5
			peroxidase P7-like [Cannabis sativa]	XP_030481552.1		35 kDa		5	3	2	1	1	1	1	1	3
			aspartyl protease AED3-like [Cannabis sativa]	XP_030488653.1		47 kDa		3	2	0	2	2	3	4	1	2
			carbamoyl-phosphate synthase large chain, chloroplastic [Cannabis sativa]	XP_030479874.1		131 kDa		6	1	2	1	1	0	1	2	2
			proteasome subunit alpha type-2-A [Cannabis sativa]	XP_030506778.1		26 kDa		8	5	1	2	2	1	1	0	1
			mannose/glucose-specific lectin-like isoform X1 [Cannabis sativa]	XP_030504199.1 (+1)		64 kDa		8	0	0	2	2	5	3	0	2
			coatomer subunit alpha-1 [Cannabis sativa]	XP_030509641.1		137 kDa		0	0	2	1	1	3	3	1	8
			protein argonaute 1 [Cannabis sativa]	XP_030498573.1		118 kDa		3	0	1	2	2	0	2	0	6
			uridine 5'-monophosphate synthase [Cannabis sativa]	XP_030493545.1		52 kDa		4	0	2	0	0	2	3	1	5
			soluble inorganic pyrophosphatase 6, chloroplastic [Cannabis sativa]	XP_030485133.1		33 kDa		10	3	0	1	1	1	1	0	4
			malate dehydrogenase [NADP], chloroplastic [Cannabis sativa]	XP_030489368.1		49 kDa		6	2	1	2	2	0	3	0	2
			ATP-citrate synthase alpha chain protein 1 [Cannabis sativa]	XP_030496959.1		47 kDa		1	1	2	1	1	2	3	1	6
			superoxide dismutase [Mn], mitochondrial-like [Cannabis sativa]	XP_030490173.1		26 kDa		9	2	0	1	1	1	3	0	5
			T-complex protein 1 subunit alpha [Cannabis sativa]	XP_030510226.1		59 kDa		2	0	0	1	1	0	4	0	7
			40S ribosomal protein S2-4-like [Cannabis sativa]	XP_030510816.1		30 kDa		3	1	0	1	1	0	0	0	1
			alpha-1,4 glucan phosphorylase L isozyme, chloroplastic/amyloplastic [Cannabis sativa]	XP_030483859.1		109 kDa		12	1	0	0	0	1	4	0	3
			2-methylene-furan-3-one reductase [Cannabis sativa]	XP_030499543.1		41 kDa		10	2	1	0	0	0	3	0	1
			ATP-dependent zinc metalloprotease FTSH, chloroplastic [Cannabis sativa]	XP_030498323.1		76 kDa		1	0	0	1	1	0	10	0	7
			lysM domain-containing GPI-anchored protein 2 [Cannabis sativa]	XP_030485827.1		39 kDa		7	8	0	0	0	0	0	0	1
			40S ribosomal protein S2-4-like [Cannabis sativa]	XP_030493401.1		30 kDa		3	2	0	1	1	0	0	0	1
			monodehydroascorbate reductase, chloroplastic/mitochondrial [Cannabis sativa]	XP_030501341.1		54 kDa		9	1	0	0	0	0	1	0	4
			14-3-3-like protein B isoform X1 [Cannabis sativa]	XP_030484622.1		28 kDa		5	0	0	0	0	1	1	0	1
			40S ribosomal protein S18-like [Cannabis sativa]	XP_030508201.1		18 kDa		5	2	1	1	1	1	3	0	4
			pectinesterase [Cannabis sativa]	XP_030491746.1		61 kDa		0	0	0	1	1	2	0	0	0
			Non-specific lipid-transfer protein (Fragment) OS=Cannabis sativa GN=ltp PE=2 SV=1	W0U0V5	ltp	9 kDa		7	6	0	0	0	1	0	0	6
			alpha-L-fucosidase 1-like [Cannabis sativa]	XP_030493085.1		60 kDa		11	6	0	0	0	0	1	0	0
			protochlorophyllide reductase, chloroplastic [Cannabis sativa]	XP_030489666.1		42 kDa		2	1	3	1	1	1	3	1	3
			3-isopropylmalate dehydrogenase 2, chloroplastic-like [Cannabis sativa]	XP_030507274.1		44 kDa		5	3	1	1	1	1	1	1	1
			FAM10 family protein At4g22670 isoform X1 [Cannabis sativa]	XP_030500908.1		48 kDa		4	2	1	1	1	0	2	2	4
			26S proteasome non-ATPase regulatory subunit 4 homolog [Cannabis sativa]	XP_030485941.1		42 kDa		3	1	3	2	2	2	0	1	4
			spidroin-2 [Cannabis sativa]	XP_030490926.1		69 kDa		5	0	2	1	1	0	4	1	6
			LOW QUALITY PROTEIN: citrate synthase, glyoxysomal [Cannabis sativa]	XP_030482666.1		57 kDa		7	0	1	1	1	2	2	1	3
			basic blue protein [Cannabis sativa]	XP_030477713.1		13 kDa		1	4	2	3	3	1	0	1	0
			nucleolin 2 isoform X1 [Cannabis sativa]	XP_030491972.1 (+10)		69 kDa		0	1	2	1	1	3	4	1	6
			LOW QUALITY PROTEIN: glutamate-1-semialdehyde 2,1-aminomutase 2, chloroplastic-like [Cannabis sativa]	XP_030493923.1		51 kDa		7	0	1	1	1	0	3	1	5
			glycine-rich protein-like [Cannabis sativa]	XP_030492396.1		13 kDa		0	0	0	0	0	0	0	0	1
			pyrophosphate--fructose 6-phosphate 1-phosphotransferase subunit alpha [Cannabis sativa]	XP_030495875.1		67 kDa		4	1	0	1	1	1	4	0	8
			non-specific lipid-transfer protein 1-like [Cannabis sativa]	XP_030479618.1		12 kDa		7	4	2	0	0	1	1	1	5
			dihydroxy-acid dehydratase, chloroplastic [Cannabis sativa]	XP_030507844.1		64 kDa		5	5	1	1	1	0	2	0	4
			uncharacterized protein LOC115719236 [Cannabis sativa]	XP_030504053.1		19 kDa		7	3	0	2	2	0	3	0	3
			eukaryotic translation initiation factor 5A-4 [Cannabis sativa]	XP_030478581.1		18 kDa		1	4	1	2	2	1	3	2	5
			40S ribosomal protein S16 [Cannabis sativa]	XP_030486281.1		17 kDa		3	1	2	0	0	2	2	0	4
			probable L-ascorbate peroxidase 6, chloroplastic/mitochondrial isoform X1 [Cannabis sativa]	XP_030491786.1 (+2)		47 kDa		4	5	1	0	0	1	1	0	1
			histone H3.3-like [Cannabis sativa]	XP_030485201.1 (+1)		16 kDa		0	0	0	0	0	3	0	0	1
			xylose isomerase [Cannabis sativa]	XP_030510845.1		53 kDa		9	4	0	0	0	1	0	0	2
			heat shock protein 90-5, chloroplastic [Cannabis sativa]	XP_030484972.1		91 kDa		3	0	1	0	0	2	0	0	10
			glutamine synthetase leaf isozyme, chloroplastic [Cannabis sativa]	XP_030507192.1		48 kDa		8	4	0	0	0	0	5	0	2
			pyruvate dehydrogenase E1 component subunit beta-1, mitochondrial [Cannabis sativa]	XP_030485535.1		40 kDa		9	3	0	0	0	0	1	0	5
			probable fructokinase-6, chloroplastic isoform X1 [Cannabis sativa]	XP_030508141.1 (+1)		41 kDa		7	8	1	0	0	1	3	0	1
			lysosomal Pro-X carboxypeptidase [Cannabis sativa]	XP_030479798.1		59 kDa		8	3	0	0	0	0	1	0	1
			probable glutathione S-transferase [Cannabis sativa]	XP_030480058.1		25 kDa		6	4	0	1	1	1	1	0	3
			glucan endo-1,3-beta-glucosidase 7-like [Cannabis sativa]	XP_030484161.1		50 kDa		13	3	0	0	0	1	0	0	1
			protein IN2-1 homolog B-like isoform X1 [Cannabis sativa]	XP_030479817.1 (+1)		35 kDa		9	4	0	0	0	0	1	0	2
			peptidyl-prolyl cis-trans isomerase CYP38, chloroplastic [Cannabis sativa]	XP_030483958.1		50 kDa		8	4	0	0	0	0	1	0	1
			60S ribosomal protein L10 [Cannabis sativa]	XP_030488761.1		25 kDa		0	0	2	1	1	0	4	0	4
			isocitrate dehydrogenase [NADP] [Cannabis sativa]	XP_030483137.1		54 kDa		8	3	2	0	0	3	0	0	2
			14-3-3-like protein B isoform X2 [Cannabis sativa]	XP_030484623.1		28 kDa		5	0	0	0	0	1	1	0	0
			enoyl-[acyl-carrier-protein] reductase [NADH], chloroplastic-like isoform X1 [Cannabis sativa]	XP_030484209.1 (+1)		43 kDa		4	2	1	1	1	1	1	0	3
			cytosolic isocitrate dehydrogenase [NADP]-like [Cannabis sativa]	XP_030488784.1		47 kDa		10	3	0	0	0	0	0	0	0
			pyrophosphate-energized vacuolar membrane proton pump [Cannabis sativa]	XP_030510341.1		80 kDa		0	0	1	0	0	2	3	0	9
			allene oxide synthase 3-like [Cannabis sativa]	XP_030507135.1		57 kDa		0	0	0	0	0	0	0	0	0
			low-temperature-induced 65 kDa protein-like [Cannabis sativa]	XP_030500809.1		81 kDa		3	1	1	0	0	0	3	1	3
			probable histone H2A variant 3 [Cannabis sativa]	XP_030489618.1		15 kDa		1	1	1	2	2	2	3	1	3
			60S ribosomal protein L10a [Cannabis sativa]	XP_030483002.1		25 kDa		4	1	2	2	2	1	1	0	5
			glycine--tRNA ligase, mitochondrial 1-like [Cannabis sativa]	XP_030510025.1		77 kDa		2	1	1	1	1	1	4	0	6
			gamma conglutin 1-like [Cannabis sativa]	XP_030508570.1		47 kDa		0	0	1	0	0	1	4	0	4
			photosystem I reaction center subunit III, chloroplastic [Cannabis sativa]	XP_030480071.1		25 kDa		2	0	2	1	1	0	2	1	3
			probable pectinesterase/pectinesterase inhibitor 51 [Cannabis sativa]	XP_030496988.1		65 kDa		4	3	0	1	1	0	1	1	4
			mitochondrial dicarboxylate/tricarboxylate transporter DTC [Cannabis sativa]	XP_030511155.1		32 kDa		0	0	3	1	1	4	3	3	6
			peptidyl-prolyl cis-trans isomerase FKBP62-like [Cannabis sativa]	XP_030497023.1		64 kDa		4	2	1	2	2	0	2	0	1
			photosystem II stability/assembly factor HCF136, chloroplastic [Cannabis sativa]	XP_030491995.1		44 kDa		7	2	1	1	1	0	3	0	4
			succinate dehydrogenase [ubiquinone] flavoprotein subunit 1, mitochondrial [Cannabis sativa]	XP_030498952.1		70 kDa		7	1	0	1	1	0	2	0	4
			reactive Intermediate Deaminase A, chloroplastic [Cannabis sativa]	XP_030498685.1		20 kDa		5	3	0	1	1	0	3	0	4
			NAD-dependent malic enzyme 59 kDa isoform, mitochondrial [Cannabis sativa]	XP_030490099.1		67 kDa		5	1	2	1	1	0	0	0	4
			histone H3.2-like [Cannabis sativa]	XP_030494327.1		15 kDa		0	0	0	0	0	2	1	0	2
			histone H3.2 [Cannabis sativa]	XP_030506295.1		15 kDa		0	0	0	0	0	2	1	0	2
			histone H2AX [Cannabis sativa]	XP_030486057.1		15 kDa		1	3	0	0	0	0	0	0	0
			probable glutathione S-transferase [Cannabis sativa]	XP_030481049.1		25 kDa		7	4	0	1	1	1	0	0	3
			carbonic anhydrase 2 isoform X1 [Cannabis sativa]	XP_030484852.1 (+2)		37 kDa		4	1	0	0	0	0	7	0	7
			malate dehydrogenase, glyoxysomal [Cannabis sativa]	XP_030487299.1		38 kDa		7	3	0	0	0	1	2	0	0
			SWISS-PROT:Q04695 Tax_Id=9606 Gene_Symbol=KRT17 Keratin, type I cytoskeletal 17	Q04695		48 kDa		0	0	1	1	1	0	0	0	9
			early nodulin-like protein 2 [Cannabis sativa]	XP_030489743.1		37 kDa		11	6	0	0	0	0	0	0	4
			alpha-L-fucosidase 1-like [Cannabis sativa]	XP_030493082.1		61 kDa		10	5	0	0	0	0	1	0	0
			18.5 kDa class I heat shock protein [Cannabis sativa]	XP_030504301.1		18 kDa		12	7	0	0	0	0	0	0	0
			ribulose bisphosphate carboxylase/oxygenase activase 2, chloroplastic-like [Cannabis sativa]	XP_030481296.1		52 kDa		3	0	0	0	0	0	0	0	4
			nucleolin 2 isoform X7 [Cannabis sativa]	XP_030491979.1 (+1)		66 kDa		0	0	0	0	0	0	4	0	6
			TREMBL:Q3ZAW8;Q9EQD6;Q9EQD7 Tax_Id=10090 Gene_Symbol=Krt16 Keratin intermediate filament 16a	Q3ZAW8 (+1)		52 kDa		0	0	0	0	0	0	0	0	0
			cytochrome c [Cannabis sativa]	XP_030480996.1		12 kDa		6	2	2	1	1	2	2	2	3
			uncharacterized protein LOC115709853 [Cannabis sativa]	XP_030493949.1		12 kDa		2	2	2	2	2	1	3	1	6
			Photosystem II D2 protein OS=Cannabis sativa subsp. sativa GN=psbD PE=3 SV=1	A0A0U2DVP6	psbD	40 kDa		3	1	3	1	1	1	4	1	1
			basic transcription factor 3 [Cannabis sativa]	XP_030497012.1		17 kDa		4	2	1	1	1	1	2	0	1
			germin-like protein [Cannabis sativa]	XP_030487564.1		22 kDa		10	2	1	1	1	0	1	0	1
			(-)-limonene synthase, chloroplastic isoform X1 [Cannabis sativa]	XP_030500628.1 (+1)		73 kDa		0	0	4	1	1	1	2	2	6
			vacuolar-sorting receptor 1-like [Cannabis sativa]	XP_030486431.1		70 kDa		1	0	2	2	2	0	4	0	4
			ATP-citrate synthase alpha chain protein 2 [Cannabis sativa]	XP_030503855.1		47 kDa		1	1	2	1	1	2	2	0	4
			thioredoxin reductase NTRB-like [Cannabis sativa]	XP_030485866.1		45 kDa		11	2	0	0	0	1	1	0	2
			40S ribosomal protein S16-like [Cannabis sativa]	XP_030508429.1		17 kDa		2	1	1	0	0	1	1	0	4
			probable UDP-arabinopyranose mutase 1 [Cannabis sativa]	XP_030505180.1		32 kDa		5	1	0	0	0	0	1	0	1
			SWISS-PROT:P13647 Tax_Id=9606 Gene_Symbol=KRT5 Keratin, type II cytoskeletal 5	P13647		62 kDa		0	2	2	1	1	1	2	0	10
			pathogenesis-related protein R major form-like [Cannabis sativa]	XP_030501451.1		27 kDa		4	0	4	1	1	2	3	0	2
			CO(2)-response secreted protease-like isoform X1 [Cannabis sativa]	XP_030489279.1 (+1)		81 kDa		0	0	1	1	1	0	0	0	12
			putative phosphatidylglycerol/phosphatidylinositol transfer protein DDB_G0282179 [Cannabis sativa]	XP_030484139.1		20 kDa		10	6	0	0	0	0	2	0	2
			nuclear transport factor 2B [Cannabis sativa]	XP_030496922.1		14 kDa		7	5	0	0	0	0	2	0	2
			glucose-1-phosphate adenylyltransferase small subunit 2, chloroplastic [Cannabis sativa]	XP_030482903.1		57 kDa		6	1	0	0	0	0	5	0	4
			probable nucleoredoxin 1 [Cannabis sativa]	XP_030496797.1		40 kDa		6	2	0	0	0	0	2	0	6
			histone H2A.6 [Cannabis sativa]	XP_030510850.1		14 kDa		3	2	0	0	0	0	0	0	0
			ectonucleotide pyrophosphatase/phosphodiesterase family member 3-like [Cannabis sativa]	XP_030490412.1		54 kDa		8	4	0	0	0	0	1	0	0
			subtilisin-like protease SBT1.7 [Cannabis sativa]	XP_030497999.1		82 kDa		9	3	0	0	0	0	0	0	1
			SWISS-PROT:Q922U2 Tax_Id=10090 Gene_Symbol=Krt5 Keratin, type II cytoskeletal 5	Q922U2		62 kDa		0	3	0	0	0	0	0	0	9
			ribosome-inactivating protein cucurmosin-like [Cannabis sativa]	XP_030478847.1		29 kDa		0	3	0	0	0	0	0	0	0
			pyrophosphate-energized vacuolar membrane proton pump 1-like [Cannabis sativa]	XP_030506304.1		80 kDa		0	0	0	0	0	0	0	0	0
			40S ribosomal protein S17-like [Cannabis sativa]	XP_030507696.1		16 kDa		6	4	1	1	1	1	1	1	2
			T-complex protein 1 subunit zeta 1 [Cannabis sativa]	XP_030482661.1		59 kDa		2	1	1	1	1	2	1	1	8
			protein disulfide isomerase-like 2-3 [Cannabis sativa]	XP_030482790.1		48 kDa		3	1	0	3	3	1	1	1	1
			T-complex protein 1 subunit delta [Cannabis sativa]	XP_030495902.1		58 kDa		1	0	0	1	1	2	3	0	4
			60S ribosomal protein L35a-1 [Cannabis sativa]	XP_030480995.1		13 kDa		1	0	0	2	2	1	3	1	4
			probable cysteine protease RD19B [Cannabis sativa]	XP_030485032.1		41 kDa		2	5	1	1	1	0	2	1	4
			gamma conglutin 1-like [Cannabis sativa]	XP_030508261.1		46 kDa		3	2	0	1	1	2	2	1	4
			Photosystem I P700 chlorophyll a apoprotein A1 OS=Cannabis sativa subsp. sativa GN=psaA PE=3 SV=1	A0A0U2DTB0	psaA	83 kDa		4	0	0	1	1	1	4	1	1
			V-type proton ATPase subunit a3 [Cannabis sativa]	XP_030510870.1		93 kDa		0	0	0	1	1	2	3	1	8
			3-oxoacyl-[acyl-carrier-protein] reductase 4-like [Cannabis sativa]	XP_030498455.1		34 kDa		1	0	3	1	1	0	4	2	3
			aspartyl protease family protein At5g10770-like [Cannabis sativa]	XP_030491466.1		52 kDa		4	1	0	1	1	1	2	0	4
			40S ribosomal protein S15a-1 [Cannabis sativa]	XP_030494677.1		15 kDa		0	1	0	0	0	2	2	0	2
			60S ribosomal protein L21-2 [Cannabis sativa]	XP_030484253.1		19 kDa		3	1	0	1	1	0	1	0	5
			ATPase 11, plasma membrane-type [Cannabis sativa]	XP_030493936.1		105 kDa		0	1	1	1	1	2	3	0	8
			beta-galactosidase-like [Cannabis sativa]	XP_030489185.1		82 kDa		5	0	1	0	0	0	3	0	5
			60S ribosomal protein L27a-3 [Cannabis sativa]	XP_030498670.1		16 kDa		3	1	0	1	1	1	2	0	4
			protein DJ-1 homolog B [Cannabis sativa]	XP_030481033.1		47 kDa		8	2	0	0	0	1	1	0	2
			superoxide dismutase [Cu-Zn], chloroplastic [Cannabis sativa]	XP_030484074.1		23 kDa		8	7	0	0	0	0	1	0	2
			protein PLASTID TRANSCRIPTIONALLY ACTIVE 16, chloroplastic [Cannabis sativa]	XP_030504068.1		55 kDa		1	1	0	0	0	0	6	0	1
			probable calcium-binding protein CML13 [Cannabis sativa]	XP_030501287.1		17 kDa		4	6	0	0	0	0	1	0	1
			28 kDa ribonucleoprotein, chloroplastic-like [Cannabis sativa]	XP_030482886.1		37 kDa		6	3	0	1	1	0	0	0	0
			indole-3-acetaldehyde oxidase-like [Cannabis sativa]	XP_030503546.1		148 kDa		4	2	1	0	0	1	0	0	7
			fructose-1,6-bisphosphatase, chloroplastic [Cannabis sativa]	XP_030481141.1		45 kDa		7	2	1	0	0	0	2	0	0
			cannabidiolic acid synthase-like 1 [Cannabis sativa]	XP_030479632.1		62 kDa		6	5	0	0	0	0	0	0	0
			linoleate 13S-lipoxygenase 2-1, chloroplastic-like [Cannabis sativa]	XP_030504579.1		104 kDa		2	0	0	0	0	0	0	0	12
			SWISS-PROT:P50446 Tax_Id=10090 Gene_Symbol=Krt6a Keratin, type II cytoskeletal 6A	P50446		59 kDa		0	1	0	0	0	0	0	0	10
			tubulin alpha-1 chain [Cannabis sativa]	XP_030482459.1		50 kDa		0	0	0	0	0	0	0	0	0
			60S acidic ribosomal protein P3 [Cannabis sativa]	XP_030477674.1		12 kDa		4	2	1	3	3	2	2	1	1
			60S ribosomal protein L17-2-like [Cannabis sativa]	XP_030495685.1		20 kDa		2	0	1	1	1	1	2	0	4
			60S ribosomal protein L13a-4 [Cannabis sativa]	XP_030507532.1		24 kDa		3	1	2	1	1	2	4	0	5
			aquaporin PIP1-3 [Cannabis sativa]	XP_030490006.1		31 kDa		1	2	2	2	2	1	4	0	6
			60S ribosomal protein L11 isoform X1 [Cannabis sativa]	XP_030483142.1 (+1)		21 kDa		5	5	1	0	0	1	1	0	3
			succinate--CoA ligase [ADP-forming] subunit alpha, mitochondrial [Cannabis sativa]	XP_030483167.1		35 kDa		4	0	2	0	0	2	1	0	5
			26S proteasome non-ATPase regulatory subunit 1 homolog A [Cannabis sativa]	XP_030507408.1		109 kDa		4	0	1	1	1	2	3	0	3
			GDSL esterase/lipase LTL1-like [Cannabis sativa]	XP_030504798.1		41 kDa		0	1	0	3	3	1	4	1	5
			NADP-dependent D-sorbitol-6-phosphate dehydrogenase-like [Cannabis sativa]	XP_030511006.1		35 kDa		4	2	0	0	0	0	0	0	1
			actin-depolymerizing factor 2 [Cannabis sativa]	XP_030487106.1		16 kDa		3	3	1	1	1	0	2	0	2
			peroxiredoxin-2F, mitochondrial [Cannabis sativa]	XP_030508653.1		22 kDa		3	1	1	1	1	0	3	0	3
			coatomer subunit delta [Cannabis sativa]	XP_030479773.1		58 kDa		0	1	0	2	2	1	2	0	7
			annexin D4-like [Cannabis sativa]	XP_030487729.1		37 kDa		2	1	1	0	0	0	4	1	7
			cold shock domain-containing protein 4-like [Cannabis sativa]	XP_030484311.1		17 kDa		0	0	2	2	2	1	3	2	3
			dihydrolipoyllysine-residue acetyltransferase component 2 of pyruvate dehydrogenase complex, mitochondrial isoform X1 [Cannabis sativa]	XP_030490672.1 (+10)		59 kDa		2	0	2	3	3	0	2	0	5
			gamma conglutin 1-like [Cannabis sativa]	XP_030508027.1		47 kDa		3	0	1	0	0	1	1	0	7
			14-3-3-like protein GF14 iota [Cannabis sativa]	XP_030482609.1		30 kDa		4	1	0	1	1	1	0	0	1
			tubulin alpha-3 chain [Cannabis sativa]	XP_030510604.1		50 kDa		6	0	1	2	2	0	0	1	2
			citrate synthase, mitochondrial [Cannabis sativa]	XP_030510143.1		53 kDa		4	1	0	0	0	1	4	0	5
			peroxidase 72 [Cannabis sativa]	XP_030499793.1		37 kDa		0	3	0	0	0	1	3	0	5
			selenium-binding protein 2 [Cannabis sativa]	XP_030507459.1		54 kDa		7	3	0	0	0	1	1	0	0
			UDP-glucose 4-epimerase GEPI48 [Cannabis sativa]	XP_030501889.1		38 kDa		7	0	1	0	0	1	0	0	2
			alpha-galactosidase 3 [Cannabis sativa]	XP_030489629.1		48 kDa		6	4	0	0	0	0	0	0	5
			uncharacterized protein LOC115715833 [Cannabis sativa]	XP_030500360.1		84 kDa		6	1	0	1	1	2	0	2	0
			chlorophyll a-b binding protein 8, chloroplastic [Cannabis sativa]	XP_030505394.1		30 kDa		6	0	0	0	0	0	6	0	3
			superoxide dismutase [Mn], mitochondrial-like [Cannabis sativa]	XP_030487101.1		26 kDa		7	2	0	1	1	1	0	0	3
			low-temperature-induced 65 kDa protein-like [Cannabis sativa]	XP_030500569.1		81 kDa		3	0	0	0	0	0	3	1	3
			nigrin b-like isoform X1 [Cannabis sativa]	XP_030478850.1		29 kDa		4	4	0	0	0	0	0	0	0
			histone H2AX-like [Cannabis sativa]	XP_030504097.1		15 kDa		0	2	0	0	0	0	0	0	0
			glutamate decarboxylase-like [Cannabis sativa]	XP_030497202.1		57 kDa		0	0	0	0	0	0	0	0	0
			glutamate decarboxylase 4-like [Cannabis sativa]	XP_030506646.1		56 kDa		0	0	0	0	0	0	0	0	0
			elongation factor 1-gamma-like [Cannabis sativa]	XP_030483150.1		47 kDa		1	1	1	2	2	1	2	1	4
			endochitinase EP3-like [Cannabis sativa]	XP_030482644.1		30 kDa		5	0	1	1	1	1	0	2	3
			ferritin-3, chloroplastic-like [Cannabis sativa]	XP_030490597.1		31 kDa		2	3	1	1	1	1	2	0	1
			defensin Ec-AMP-D2-like [Cannabis sativa]	XP_030508532.1		9 kDa		2	2	2	1	1	6	4	0	1
			peptidyl-prolyl cis-trans isomerase CYP19-4 [Cannabis sativa]	XP_030504492.1		22 kDa		1	0	0	1	1	2	1	1	3
			40S ribosomal protein S20-2-like [Cannabis sativa]	XP_030490304.1		14 kDa		1	1	1	1	1	0	2	1	1
			lysine--tRNA ligase, cytoplasmic-like isoform X3 [Cannabis sativa]	XP_030510204.1		69 kDa		1	0	0	1	1	2	1	1	4
			LOW QUALITY PROTEIN: alcohol dehydrogenase class-3-like [Cannabis sativa]	XP_030497194.1		41 kDa		5	1	1	0	0	0	2	0	5
			uncharacterized protein LOC115722837 [Cannabis sativa]	XP_030508038.1		40 kDa		3	1	0	0	0	0	2	0	2
			glutathione S-transferase U17-like [Cannabis sativa]	XP_030499531.1		26 kDa		0	0	2	1	1	2	3	3	5
			glucose-6-phosphate isomerase, cytosolic [Cannabis sativa]	XP_030501231.1		61 kDa		3	0	0	1	1	1	1	1	3
			isocitrate dehydrogenase [NAD] catalytic subunit 5, mitochondrial-like [Cannabis sativa]	XP_030493847.1		41 kDa		5	0	1	1	1	3	0	1	3
			60S ribosomal protein L34 [Cannabis sativa]	XP_030478865.1		14 kDa		2	1	0	0	0	2	1	0	2
			thylakoid lumenal 29 kDa protein, chloroplastic [Cannabis sativa]	XP_030507181.1		38 kDa		3	2	1	1	1	1	3	0	1
			S-formylglutathione hydrolase-like [Cannabis sativa]	XP_030494330.1		33 kDa		2	0	1	0	0	0	1	1	3
			ferredoxin--nitrite reductase, chloroplastic-like [Cannabis sativa]	XP_030486258.1		65 kDa		1	0	0	1	1	1	1	0	7
			isocitrate dehydrogenase [NAD] catalytic subunit 5, mitochondrial [Cannabis sativa]	XP_030493249.1		41 kDa		5	1	0	0	0	3	0	0	3
			uncharacterized protein LOC115713064 isoform X2 [Cannabis sativa]	XP_030497405.1		50 kDa		8	2	0	1	1	0	1	0	2
			NAD-dependent malic enzyme 62 kDa isoform, mitochondrial [Cannabis sativa]	XP_030495073.1		70 kDa		7	1	0	0	0	2	3	0	4
			proteasome subunit alpha type-7 [Cannabis sativa]	XP_030485948.1		27 kDa		9	3	0	0	0	1	1	0	0
			mitochondrial phosphate carrier protein 3, mitochondrial-like [Cannabis sativa]	XP_030481956.1		40 kDa		3	0	2	0	0	1	4	0	7
			fructose-1,6-bisphosphatase, cytosolic [Cannabis sativa]	XP_030493308.1		37 kDa		3	2	0	0	0	0	3	0	4
			apyrase 1-like [Cannabis sativa]	XP_030506614.1		51 kDa		4	3	0	0	0	4	2	0	0
			vacuolar-sorting receptor 1-like isoform X1 [Cannabis sativa]	XP_030486432.1		69 kDa		1	0	2	2	2	0	1	0	5
			succinate dehydrogenase subunit 5, mitochondrial [Cannabis sativa]	XP_030504611.1		27 kDa		8	5	0	0	0	0	1	0	3
			uncharacterized protein LOC115702994 [Cannabis sativa]	XP_030486328.1 (+1)		26 kDa		6	6	0	0	0	0	1	0	0
			aldose 1-epimerase [Cannabis sativa]	XP_030493560.1		42 kDa		6	2	0	0	0	0	0	0	0
			elongation factor Tu, chloroplastic-like [Cannabis sativa]	XP_030482675.1		52 kDa		1	2	0	2	2	0	0	0	4
			peroxidase P7-like [Cannabis sativa]	XP_030481872.1		35 kDa		0	0	0	0	0	0	0	0	0
			desiccation-related protein PCC13-62-like [Cannabis sativa]	XP_030485333.1		43 kDa		0	0	0	0	0	0	0	0	0
			glycine-rich RNA-binding protein blt801-like [Cannabis sativa]	XP_030494497.1		28 kDa		2	1	2	1	1	1	1	1	3
			LOW QUALITY PROTEIN: dynamin-2A-like [Cannabis sativa]	XP_030502186.1		101 kDa		0	0	1	1	1	1	2	1	5
			GTP-binding nuclear protein Ran-3 [Cannabis sativa]	XP_030496472.1		25 kDa		3	4	1	0	0	1	2	1	3
			T-complex protein 1 subunit gamma [Cannabis sativa]	XP_030507208.1		60 kDa		2	1	1	0	0	1	1	0	5
			coatomer subunit gamma [Cannabis sativa]	XP_030499172.1		99 kDa		0	0	1	1	1	0	6	0	1
			prohibitin-3, mitochondrial [Cannabis sativa]	XP_030482821.1		30 kDa		0	0	1	1	1	0	3	1	5
			bifunctional epoxide hydrolase 2-like [Cannabis sativa]	XP_030508594.1		36 kDa		5	3	0	1	1	1	0	0	1
			GDP-mannose 3,5-epimerase 1 [Cannabis sativa]	XP_030503770.1		42 kDa		2	3	0	1	1	0	2	0	2
			V-type proton ATPase subunit F [Cannabis sativa]	XP_030502093.1		14 kDa		5	4	1	1	1	0	0	0	0
			pyrophosphate--fructose 6-phosphate 1-phosphotransferase subunit beta [Cannabis sativa]	XP_030491218.1 (+1)		61 kDa		3	1	0	0	0	1	2	0	6
			probable glutamyl endopeptidase, chloroplastic isoform X1 [Cannabis sativa]	XP_030477653.1 (+1)		108 kDa		1	1	1	0	0	0	2	0	4
			calnexin homolog [Cannabis sativa]	XP_030496507.1		60 kDa		4	1	0	0	0	0	1	1	4
			peptidyl-prolyl cis-trans isomerase CYP19-3 [Cannabis sativa]	XP_030505773.1		19 kDa		2	2	1	0	0	0	1	0	3
			chaperonin CPN60-like 2, mitochondrial [Cannabis sativa]	XP_030490603.1		61 kDa		3	0	0	1	1	3	0	0	4
			peroxidase 4-like [Cannabis sativa]	XP_030485526.1		34 kDa		3	2	0	0	0	0	3	0	3
			probable inactive purple acid phosphatase 29 isoform X1 [Cannabis sativa]	XP_030487819.1		41 kDa		6	2	0	0	0	0	1	0	2
			uncharacterized protein LOC115719069 [Cannabis sativa]	XP_030503831.1		96 kDa		6	2	0	0	0	0	1	0	2
			gamma-interferon-responsive lysosomal thiol protein isoform X1 [Cannabis sativa]	XP_030504100.1		31 kDa		6	5	0	0	0	0	0	0	1
			phosphoglycolate phosphatase 1B, chloroplastic-like [Cannabis sativa]	XP_030503786.1		40 kDa		8	5	0	0	0	0	0	0	1
			glutamate dehydrogenase 2-like [Cannabis sativa]	XP_030501900.1		45 kDa		8	0	1	0	0	1	0	0	2
			probable glutathione S-transferase isoform X1 [Cannabis sativa]	XP_030489091.1		25 kDa		7	5	0	0	0	0	1	0	0
			60S ribosomal protein L3-2 [Cannabis sativa]	XP_030504117.1		45 kDa		2	1	0	0	0	1	0	0	2
			peroxidase 57-like [Cannabis sativa]	XP_030509376.1		35 kDa		0	0	2	0	0	1	0	0	5
			uncharacterized protein LOC115715839 [Cannabis sativa]	XP_030500365.1		84 kDa		6	0	0	0	0	0	0	0	0
			Truncated THCA synthase OS=Cannabis sativa PE=4 SV=1	A0A142EGL4		33 kDa		6	0	0	0	0	0	0	0	0
			LOW QUALITY PROTEIN: uncharacterized protein LOC115708324 [Cannabis sativa]	XP_030492425.1		56 kDa		0	0	0	0	0	0	0	0	0
			linoleate 13S-lipoxygenase 2-1, chloroplastic-like [Cannabis sativa]	XP_030504578.1		105 kDa		0	0	0	0	0	0	0	0	0
			glycine cleavage system H protein, mitochondrial-like [Cannabis sativa]	XP_030502075.1		17 kDa		2	2	2	2	2	0	3	1	1
			proline--tRNA ligase, cytoplasmic isoform X1 [Cannabis sativa]	XP_030503655.1		64 kDa		3	1	1	1	1	1	2	0	3
			tetraspanin-8-like [Cannabis sativa]	XP_030510110.1		30 kDa		2	2	0	1	1	1	1	0	1
			uncharacterized protein LOC115719357 [Cannabis sativa]	XP_030504221.1		68 kDa		2	2	2	1	1	1	3	0	2
			aquaporin PIP2-2-like [Cannabis sativa]	XP_030503529.1		31 kDa		2	0	1	1	1	1	0	1	7
			Cytochrome b559 subunit alpha OS=Cannabis sativa subsp. sativa GN=psbE PE=3 SV=1	A0A0U2DTH9	psbE	9 kDa		3	0	2	1	1	2	2	0	4
			plastocyanin [Cannabis sativa]	XP_030507415.1		18 kDa		6	2	1	1	1	0	1	0	2
			3-oxoacyl-[acyl-carrier-protein] synthase I, chloroplastic [Cannabis sativa]	XP_030480101.1		51 kDa		2	0	1	1	1	0	2	0	3
			stomatin-like protein 2, mitochondrial [Cannabis sativa]	XP_030501286.1		46 kDa		0	0	3	1	1	1	2	1	6
			60S ribosomal protein L24 [Cannabis sativa]	XP_030493130.1 (+1)		18 kDa		0	0	0	1	1	1	2	0	5
			probable pectinesterase/pectinesterase inhibitor 61 [Cannabis sativa]	XP_030501966.1		66 kDa		1	0	0	0	0	2	0	0	2
			tropinone reductase-like 3 isoform X1 [Cannabis sativa]	XP_030491196.1		27 kDa		0	0	2	1	1	2	1	1	6
			ATP synthase subunit b', chloroplastic [Cannabis sativa]	XP_030485692.1		24 kDa		6	1	0	0	0	2	4	0	2
			LOW QUALITY PROTEIN: UDP-D-apiose/UDP-D-xylose synthase 2-like [Cannabis sativa]	XP_030481744.1		44 kDa		3	1	1	0	0	1	1	0	3
			60S ribosomal protein L7a-2 [Cannabis sativa]	XP_030488980.1		29 kDa		0	2	1	0	0	2	2	0	4
			40S ribosomal protein S28 [Cannabis sativa]	XP_030484014.1 (+1)		8 kDa		7	1	0	0	0	0	1	1	0
			uncharacterized protein LOC115715691 [Cannabis sativa]	XP_030500211.1		84 kDa		3	1	0	2	2	1	0	1	0
			inositol-phosphate phosphatase [Cannabis sativa]	XP_030491121.1		29 kDa		5	2	1	0	0	0	2	0	3
			porphobilinogen deaminase, chloroplastic [Cannabis sativa]	XP_030507372.1		41 kDa		2	2	0	0	0	1	3	0	2
			aspartate--tRNA ligase 2, cytoplasmic [Cannabis sativa]	XP_030507726.1		62 kDa		3	2	1	0	0	0	4	0	6
			putative glucose-6-phosphate 1-epimerase [Cannabis sativa]	XP_030510347.1		36 kDa		6	0	0	0	0	1	1	0	2
			cationic peroxidase 1-like [Cannabis sativa]	XP_030481302.1		33 kDa		4	0	0	0	0	1	1	0	3
			thaumatin-like protein 1b [Cannabis sativa]	XP_030492842.1		26 kDa		6	4	0	0	0	0	2	0	0
			probable serine protease EDA2 [Cannabis sativa]	XP_030499131.1		54 kDa		7	3	0	0	0	0	0	0	1
			glutamate dehydrogenase A [Cannabis sativa]	XP_030488640.1		45 kDa		6	1	0	0	0	0	0	0	5
			nudix hydrolase 3 [Cannabis sativa]	XP_030483065.1		90 kDa		8	0	0	0	0	0	0	0	3
			chlorophyllase-1-like [Cannabis sativa]	XP_030509823.1		36 kDa		7	2	0	0	0	0	0	0	0
			SWISS-PROT:Q3TTY5 Tax_Id=10090 Gene_Symbol=Krt2 Keratin, type II cytoskeletal 2 epidermal	Q3TTY5		71 kDa		0	0	0	0	0	0	0	0	9
			TREMBL:A2A4G1 Tax_Id=10090 Gene_Symbol=Krt15 Keratin complex 1, acidic, gene 15	A2A4G1		49 kDa		0	0	0	0	0	0	0	0	0
			60S ribosomal protein L32-1-like [Cannabis sativa]	XP_030498869.1		16 kDa		2	1	2	1	1	1	2	1	2
			embryo-specific protein ATS3A-like [Cannabis sativa]	XP_030488526.1		19 kDa		2	1	1	1	1	0	0	0	2
			aminopeptidase P1 [Cannabis sativa]	XP_030498951.1		72 kDa		3	1	1	1	1	2	0	1	3
			subtilisin-like protease SBT3.11 [Cannabis sativa]	XP_030484583.1		14 kDa		1	2	0	1	1	0	1	1	4
			snakin-2-like [Cannabis sativa]	XP_030481385.1		11 kDa		0	0	1	1	1	3	4	1	4
			proteasome subunit beta type-5 [Cannabis sativa]	XP_030498605.1		29 kDa		1	0	1	0	0	2	4	1	4
			NADH dehydrogenase [ubiquinone] iron-sulfur protein 1, mitochondrial [Cannabis sativa]	XP_030489349.1		81 kDa		1	0	0	2	2	1	2	0	5
			endochitinase EP3-like [Cannabis sativa]	XP_030478979.1		30 kDa		5	2	1	1	1	0	0	0	1
			dolichyl-diphosphooligosaccharide--protein glycosyltransferase subunit 2 [Cannabis sativa]	XP_030497134.1		75 kDa		0	0	2	1	1	2	5	0	4
			2,3-bisphosphoglycerate-independent phosphoglycerate mutase-like [Cannabis sativa]	XP_030494130.1		19 kDa		3	3	1	0	0	1	1	0	1
			barwin-like [Cannabis sativa]	XP_030503115.1		20 kDa		3	4	1	0	0	1	1	1	2
			60S ribosomal protein L6-3-like [Cannabis sativa]	XP_030482031.1		26 kDa		1	1	1	0	0	0	2	0	5
			proteasome subunit beta type-6 [Cannabis sativa]	XP_030483684.1		26 kDa		6	2	0	0	0	1	1	0	1
			argininosuccinate synthase, chloroplastic-like [Cannabis sativa]	XP_030483019.1		54 kDa		6	2	0	0	0	0	2	0	1
			phosphoribosylformylglycinamidine cyclo-ligase, chloroplastic [Cannabis sativa]	XP_030492113.1		43 kDa		5	1	0	0	0	1	0	0	4
			pectin acetylesterase 3-like isoform X1 [Cannabis sativa]	XP_030499405.1		55 kDa		5	3	0	1	1	1	0	1	1
			SAL1 phosphatase-like [Cannabis sativa]	XP_030498884.1		42 kDa		3	3	0	0	0	0	1	0	4
			40S ribosomal protein S7-like [Cannabis sativa]	XP_030507235.1		22 kDa		2	3	1	2	2	1	2	1	0
			40S ribosomal protein S7-like [Cannabis sativa]	XP_030510107.1		22 kDa		2	3	1	2	2	1	2	1	0
			40S ribosomal protein S7-like [Cannabis sativa]	XP_030494538.1		22 kDa		2	3	1	2	2	1	2	1	0
			aminoacylase-1-like isoform X1 [Cannabis sativa]	XP_030486158.1		51 kDa		4	2	0	0	0	0	2	0	2
			glutelin type-A 2-like [Cannabis sativa]	XP_030509463.1		40 kDa		6	3	0	0	0	0	2	0	1
			glutamate--glyoxylate aminotransferase 2 [Cannabis sativa]	XP_030497031.1		53 kDa		7	1	0	0	0	0	1	0	2
			alpha-mannosidase [Cannabis sativa]	XP_030485943.1		114 kDa		6	1	1	0	0	0	0	0	0
			probable ribose-5-phosphate isomerase 3, chloroplastic [Cannabis sativa]	XP_030503251.1		31 kDa		6	4	1	0	0	0	0	0	1
			40S ribosomal protein S20-2 [Cannabis sativa]	XP_030490770.1		14 kDa		1	1	1	0	0	0	1	1	1
			ATP synthase epsilon chain, chloroplastic OS=Cannabis sativa GN=atpE PE=3 SV=1	A0A0C5AUH9	atpE	15 kDa		1	0	0	0	0	0	5	0	7
			tubulin beta-2 chain [Cannabis sativa]	XP_030502136.1		50 kDa		2	0	1	0	0	1	1	1	3
			spermidine coumaroyl-CoA acyltransferase-like [Cannabis sativa]	XP_030505549.1		49 kDa		6	2	0	0	0	0	0	0	3
			ras-related protein RABE1a [Cannabis sativa]	XP_030506590.1		24 kDa		3	1	1	1	1	0	0	1	3
			fumarate hydratase 1, mitochondrial [Cannabis sativa]	XP_030494077.1		53 kDa		1	0	0	0	0	0	3	0	5
			glutathione reductase, chloroplastic [Cannabis sativa]	XP_030480103.1		60 kDa		5	4	0	0	0	0	0	0	3
			3-hydroxyisobutyryl-CoA hydrolase-like protein 3, mitochondrial isoform X1 [Cannabis sativa]	XP_030489631.1		47 kDa		5	6	0	0	0	0	0	0	1
			pyruvate kinase 1, cytosolic-like [Cannabis sativa]	XP_030489975.1		58 kDa		4	0	0	0	0	0	3	0	4
			L-ascorbate peroxidase 2, cytosolic [Cannabis sativa]	XP_030493443.1		27 kDa		6	1	0	0	0	0	0	0	2
			probable galactinol--sucrose galactosyltransferase 5 [Cannabis sativa]	XP_030482143.1		86 kDa		3	0	0	0	0	0	0	0	6
			17.9 kDa class II heat shock protein-like [Cannabis sativa]	XP_030501888.1		18 kDa		6	1	0	0	0	0	0	0	0
			pectin acetylesterase 3-like isoform X2 [Cannabis sativa]	XP_030499477.1		49 kDa		5	3	0	1	1	1	0	1	0
			SWISS-PROT:Q7Z3Y7 Tax_Id=9606 Gene_Symbol=KRT28 Keratin 25D	Q7Z3Y7		53 kDa		2	0	0	0	0	0	0	0	6
			peroxidase 45-like [Cannabis sativa]	XP_030509962.1		37 kDa		3	0	0	0	0	0	0	0	0
			SWISS-PROT:Q6IFX2 Tax_Id=10090 Gene_Symbol=Krt42 Keratin, type I cytoskeletal 42	Q6IFX2		50 kDa		0	0	0	0	0	0	0	0	6
			Terpene synthase OS=Cannabis sativa PE=2 SV=1	A0A1V0QSF9		73 kDa		0	0	0	0	0	0	0	0	0
			spermidine coumaroyl-CoA acyltransferase-like [Cannabis sativa]	XP_030506331.1		49 kDa		0	0	0	0	0	0	0	0	0
			ATPase 9, plasma membrane-type [Cannabis sativa]	XP_030491856.1		105 kDa		0	0	0	0	0	0	0	0	0
			profilin [Cannabis sativa]	XP_030488357.1		14 kDa		2	1	1	1	1	1	2	1	3
			cysteine proteinase inhibitor 1 [Cannabis sativa]	XP_030491130.1		13 kDa		4	2	1	1	1	2	2	1	1
			aquaporin PIP1-1-like [Cannabis sativa]	XP_030501074.1		31 kDa		3	2	1	1	1	1	2	0	4
			guanine nucleotide-binding protein subunit beta-like protein [Cannabis sativa]	XP_030493262.1		36 kDa		5	1	1	1	1	1	1	0	1
			NADPH-dependent aldehyde reductase-like protein, chloroplastic [Cannabis sativa]	XP_030508716.1		29 kDa		0	1	1	1	1	1	0	0	3
			pyruvate dehydrogenase E1 component subunit alpha-1, mitochondrial-like [Cannabis sativa]	XP_030496791.1		44 kDa		3	0	0	1	1	1	1	1	4
			adenylosuccinate synthetase 2, chloroplastic-like [Cannabis sativa]	XP_030499198.1		53 kDa		3	2	1	1	1	1	0	0	1
			60S ribosomal protein L27a-3 [Cannabis sativa]	XP_030494030.1		17 kDa		2	1	0	1	1	0	1	0	2
			uncharacterized protein LOC115716025 [Cannabis sativa]	XP_030500573.1		147 kDa		0	1	0	0	0	1	1	1	5
			eukaryotic peptide chain release factor GTP-binding subunit ERF3A [Cannabis sativa]	XP_030493345.1		58 kDa		3	0	1	0	0	0	2	0	2
			uncharacterized protein LOC115721821 [Cannabis sativa]	XP_030506761.1		41 kDa		4	4	1	1	1	0	0	0	2
			superoxide dismutase [Cu-Zn] [Cannabis sativa]	XP_030504009.1		15 kDa		4	4	1	0	0	1	0	1	1
			bifunctional aspartate aminotransferase and glutamate/aspartate-prephenate aminotransferase-like [Cannabis sativa]	XP_030496650.1		52 kDa		0	1	0	1	1	0	2	0	4
			UDP-glycosyltransferase 83A1-like [Cannabis sativa]	XP_030482145.1		53 kDa		2	0	0	0	0	0	0	0	1
			L-ascorbate peroxidase 3-like [Cannabis sativa]	XP_030485951.1		32 kDa		3	0	0	2	2	0	3	0	2
			Chalcone isomerase-like protein OS=Cannabis sativa PE=2 SV=1	I6WIE9		24 kDa		0	0	1	1	1	0	0	1	5
			cytochrome b6-f complex iron-sulfur subunit, chloroplastic [Cannabis sativa]	XP_030511144.1		24 kDa		4	1	0	0	0	0	1	0	2
			succinate dehydrogenase [ubiquinone] iron-sulfur subunit 2, mitochondrial [Cannabis sativa]	XP_030481746.1		31 kDa		0	0	0	1	1	0	2	0	4
			T-complex protein 1 subunit eta [Cannabis sativa]	XP_030480319.1		61 kDa		1	1	0	0	0	0	2	0	6
			protein THYLAKOID FORMATION1, chloroplastic [Cannabis sativa]	XP_030485063.1		34 kDa		1	0	1	0	0	1	0	0	4
			hydroxyphenylpyruvate reductase-like [Cannabis sativa]	XP_030480326.1		34 kDa		3	1	1	0	0	0	0	0	0
			NADH-cytochrome b5 reductase-like protein [Cannabis sativa]	XP_030478681.1		35 kDa		1	3	1	0	0	0	0	1	3
			phosphoacetylglucosamine mutase isoform X1 [Cannabis sativa]	XP_030493609.1		62 kDa		4	1	0	0	0	1	1	0	4
			nucleoside diphosphate kinase 2, chloroplastic [Cannabis sativa]	XP_030494561.1		25 kDa		5	2	0	1	1	0	2	0	0
			ribulose-phosphate 3-epimerase, chloroplastic [Cannabis sativa]	XP_030494025.1		30 kDa		1	0	1	0	0	0	2	0	3
			Photosystem I P700 chlorophyll a apoprotein A2 OS=Cannabis sativa GN=psaB PE=3 SV=1	A0A0C5APY0 (+1)	psaB	82 kDa		1	0	1	0	0	0	4	1	7
			beta-glucosidase 12-like [Cannabis sativa]	XP_030504584.1		60 kDa		2	0	0	1	1	0	0	0	1
			alpha-aminoadipic semialdehyde synthase [Cannabis sativa]	XP_030488694.1		116 kDa		5	0	0	0	0	0	0	0	2
			asparagine--tRNA ligase, cytoplasmic 1-like [Cannabis sativa]	XP_030490314.1		64 kDa		2	0	0	0	0	1	0	0	4
			calvin cycle protein CP12-1, chloroplastic-like [Cannabis sativa]	XP_030489172.1		14 kDa		4	2	0	0	0	0	4	0	2
			DXPS1 (Fragment) OS=Cannabis sativa PE=2 SV=1	A0A1V0QSH6 (+2)		79 kDa		0	0	0	2	2	0	0	3	4
			MDIS1-interacting receptor like kinase 2-like [Cannabis sativa]	XP_030507867.1		53 kDa		2	1	0	0	0	0	4	0	6
			ferredoxin--NADP reductase, root isozyme, chloroplastic [Cannabis sativa]	XP_030479992.1		42 kDa		3	3	0	0	0	0	0	0	3
			probable inactive purple acid phosphatase 27 [Cannabis sativa]	XP_030495565.1 (+1)		70 kDa		1	3	1	0	0	1	1	0	3
			glutathione S-transferase DHAR3, chloroplastic [Cannabis sativa]	XP_030485381.1		30 kDa		3	1	1	1	1	0	0	0	4
			acetylornithine deacetylase [Cannabis sativa]	XP_030501138.1		48 kDa		5	2	0	0	0	0	2	0	0
			UPF0603 protein At1g54780, chloroplastic [Cannabis sativa]	XP_030503622.1		32 kDa		3	0	0	0	0	0	4	0	4
			desiccation-related protein PCC13-62-like isoform X1 [Cannabis sativa]	XP_030508321.1		33 kDa		2	3	0	0	0	0	0	0	2
			guanosine nucleotide diphosphate dissociation inhibitor 1 [Cannabis sativa]	XP_030492117.1		50 kDa		5	1	0	0	0	0	0	0	2
			class V chitinase-like [Cannabis sativa]	XP_030510064.1		45 kDa		2	2	0	0	0	0	0	0	1
			glucan endo-1,3-beta-glucosidase 8-like [Cannabis sativa]	XP_030507906.1		56 kDa		2	3	0	0	0	0	1	0	0
			glutathione S-transferase-like [Cannabis sativa]	XP_030509410.1		25 kDa		0	6	0	0	0	0	0	1	4
			40S ribosomal protein S15-4 isoform X1 [Cannabis sativa]	XP_030506803.1 (+2)		17 kDa		6	0	0	0	0	0	0	0	5
			18.5 kDa class I heat shock protein-like [Cannabis sativa]	XP_030506322.1		18 kDa		5	6	0	0	0	0	0	0	0
			plasma membrane ATPase 3-like isoform X1 [Cannabis sativa]	XP_030481438.1 (+1)		105 kDa		0	0	0	0	0	0	0	0	6
			TREMBL:Q6NXH9 Tax_Id=10090 Gene_Symbol=Krt73 Keratin 73	Q6NXH9		59 kDa		0	3	0	0	0	0	0	0	0
			linoleate 13S-lipoxygenase 2-1, chloroplastic-like [Cannabis sativa]	XP_030504581.1		104 kDa		0	0	0	0	0	0	0	0	5
			protein disulfide-isomerase-like [Cannabis sativa]	XP_030487791.1		26 kDa		0	0	0	0	0	0	0	0	0
			germin-like protein subfamily 3 member 1 [Cannabis sativa]	XP_030492323.1		22 kDa		2	1	1	1	1	0	2	1	4
			elongation factor Tu, mitochondrial [Cannabis sativa]	XP_030486574.1		49 kDa		2	1	2	1	1	1	1	0	3
			PLASMODESMATA CALLOSE-BINDING PROTEIN 4-like isoform X1 [Cannabis sativa]	XP_030482049.1 (+1)		21 kDa		1	1	1	1	1	2	3	0	2
			ATP synthase subunit O, mitochondrial [Cannabis sativa]	XP_030493792.1		28 kDa		5	1	1	1	1	0	1	1	2
			L-galactose dehydrogenase [Cannabis sativa]	XP_030487318.1		35 kDa		3	1	1	1	1	0	0	1	1
			GDSL esterase/lipase At5g45950 [Cannabis sativa]	XP_030480887.1		46 kDa		1	2	0	2	2	0	1	1	1
			40S ribosomal protein S19-3-like [Cannabis sativa]	XP_030492042.1		16 kDa		2	1	0	1	1	0	1	1	3
			dnaJ protein homolog [Cannabis sativa]	XP_030488586.1		47 kDa		1	0	0	1	1	1	1	1	4
			60S ribosomal protein L37a [Cannabis sativa]	XP_030494579.1		10 kDa		1	0	1	0	0	1	4	1	3
			uncharacterized protein LOC115717039 [Cannabis sativa]	XP_030501840.1		12 kDa		2	2	0	0	0	1	0	0	1
			dihydrolipoyllysine-residue acetyltransferase component 5 of pyruvate dehydrogenase complex, chloroplastic-like [Cannabis sativa]	XP_030509103.1		49 kDa		0	0	1	1	1	0	1	0	5
			ATP-dependent Clp protease proteolytic subunit 5, chloroplastic [Cannabis sativa]	XP_030491705.1		34 kDa		4	1	0	2	2	0	1	0	1
			universal stress protein PHOS32 [Cannabis sativa]	XP_030481147.1		18 kDa		2	0	1	0	0	2	2	0	2
			calcium-transporting ATPase 1, endoplasmic reticulum-type-like [Cannabis sativa]	XP_030504476.1		116 kDa		0	0	1	1	1	1	1	0	5
			pathogenesis-related protein PR-4-like [Cannabis sativa]	XP_030506049.1		16 kDa		2	6	1	0	0	2	0	0	1
			pectinesterase-like [Cannabis sativa]	XP_030490488.1 (+1)		59 kDa		0	2	0	0	0	3	4	0	1
			uncharacterized protein LOC115695903 [Cannabis sativa]	XP_030478863.1		19 kDa		3	2	0	0	0	0	0	0	3
			uncharacterized protein LOC115704298 [Cannabis sativa]	XP_030487371.1		99 kDa		0	0	1	1	1	2	4	1	3
			betaine aldehyde dehydrogenase 1, chloroplastic [Cannabis sativa]	XP_030493683.1		55 kDa		2	0	0	1	1	0	0	0	1
			proteasome subunit alpha type-1-A-like [Cannabis sativa]	XP_030484572.1		31 kDa		3	1	1	1	1	0	1	0	2
			26S proteasome regulatory subunit 7 [Cannabis sativa]	XP_030490951.1		48 kDa		0	0	0	0	0	1	2	1	4
			proteasome subunit alpha type-1-A-like [Cannabis sativa]	XP_030493812.1		31 kDa		4	1	1	0	0	1	1	0	2
			methylcrotonoyl-CoA carboxylase subunit alpha, mitochondrial isoform X1 [Cannabis sativa]	XP_030487095.1 (+1)		82 kDa		0	0	0	0	0	0	1	0	4
			60S ribosomal protein L15-2 [Cannabis sativa]	XP_030500635.1		24 kDa		2	1	0	0	0	2	0	0	5
			uncharacterized protein LOC115700619 [Cannabis sativa]	XP_030484088.1		31 kDa		3	2	0	0	0	0	2	0	1
			probable fructokinase-7 [Cannabis sativa]	XP_030501534.1		36 kDa		3	3	0	0	0	2	0	0	1
			PGR5-like protein 1A, chloroplastic [Cannabis sativa]	XP_030500651.1		36 kDa		2	0	3	0	0	0	3	0	4
			plastid-lipid-associated protein, chloroplastic-like [Cannabis sativa]	XP_030491228.1		35 kDa		6	2	0	0	0	0	1	0	3
			cathepsin B-like protease 2 [Cannabis sativa]	XP_030510338.1		40 kDa		2	0	0	0	0	0	1	0	3
			translationally-controlled tumor protein homolog [Cannabis sativa]	XP_030507287.1		19 kDa		5	3	1	0	0	0	1	0	0
			germin-like protein subfamily 2 member 1 [Cannabis sativa]	XP_030506212.1		23 kDa		0	2	0	0	0	0	2	0	3
			NADPH-dependent aldo-keto reductase, chloroplastic-like [Cannabis sativa]	XP_030480573.1		35 kDa		5	5	0	0	0	0	1	0	2
			aspartate carbamoyltransferase, chloroplastic [Cannabis sativa]	XP_030498926.1		46 kDa		5	0	0	0	0	0	1	0	2
			Acyl-activating enzyme 1 OS=Cannabis sativa PE=2 SV=1	H9A1V3		80 kDa		0	0	0	2	2	0	2	0	6
			alpha-glucosidase isoform X1 [Cannabis sativa]	XP_030480036.1 (+1)		100 kDa		3	0	0	0	0	0	2	0	5
			(R)-mandelonitrile lyase 1-like [Cannabis sativa]	XP_030478902.1		60 kDa		5	1	0	0	0	0	1	0	0
			fasciclin-like arabinogalactan protein 13 [Cannabis sativa]	XP_030484312.1		25 kDa		6	4	0	0	0	0	0	0	1
			probable lactoylglutathione lyase, chloroplastic [Cannabis sativa]	XP_030488794.1		40 kDa		5	1	1	0	0	0	1	0	0
			subtilisin-like protease SBT1.7 [Cannabis sativa]	XP_030496958.1		80 kDa		0	6	0	0	0	0	0	0	1
			cyanate hydratase [Cannabis sativa]	XP_030507167.1		18 kDa		6	1	0	0	0	0	0	0	0
			60S acidic ribosomal protein P2-2-like [Cannabis sativa]	XP_030501844.1		12 kDa		4	5	0	0	0	1	0	0	0
			indole-3-acetaldehyde oxidase-like [Cannabis sativa]	XP_030503544.1		150 kDa		2	1	1	0	0	0	0	0	5
			ultraviolet-B receptor UVR8 [Cannabis sativa]	XP_030496896.1		47 kDa		5	5	0	0	0	0	0	0	0
			uncharacterized protein LOC115713064 isoform X1 [Cannabis sativa]	XP_030497404.1		50 kDa		7	1	0	0	0	0	1	0	2
			uncharacterized protein LOC115704303 [Cannabis sativa]	XP_030487375.1		97 kDa		0	0	1	1	1	2	4	1	3
			Tax_Id=9606 Gene_Symbol=KRT13 46 kDa protein	ENSEMBL:ENSP00000377550		46 kDa		0	0	0	0	0	0	0	0	6
			SWISS-PROT:P19012 Tax_Id=9606 Gene_Symbol=KRT15 Keratin, type I cytoskeletal 15	P19012		49 kDa		0	0	0	0	0	0	0	0	4
			LOW QUALITY PROTEIN: ferredoxin--nitrite reductase, chloroplastic-like [Cannabis sativa]	XP_030486263.1		65 kDa		0	0	0	0	0	0	0	0	7
			tropinone reductase-like 3 isoform X1 [Cannabis sativa]	XP_030491199.1 (+1)		23 kDa		0	0	2	0	0	2	0	0	6
			fatty-acid-binding protein 1-like [Cannabis sativa]	XP_030484451.1		24 kDa		0	0	0	0	0	0	0	0	0
			NAD-dependent malic enzyme 62 kDa isoform, mitochondrial-like [Cannabis sativa]	XP_030493995.1		71 kDa		0	0	0	0	0	0	0	0	0
			40S ribosomal protein S24-1 [Cannabis sativa]	XP_030504405.1		16 kDa		1	1	1	1	1	0	1	1	1
			prefoldin subunit 1-like [Cannabis sativa]	XP_030488845.1		15 kDa		1	2	1	1	1	0	0	1	1
			thylakoid lumenal protein TL20.3, chloroplastic isoform X1 [Cannabis sativa]	XP_030502267.1		30 kDa		5	1	0	1	1	0	2	1	1
			triose phosphate/phosphate translocator, chloroplastic isoform X1 [Cannabis sativa]	XP_030482591.1 (+1)		48 kDa		0	0	1	1	1	1	2	1	2
			40S ribosomal protein S10-1-like [Cannabis sativa]	XP_030506780.1 (+1)		20 kDa		2	1	0	1	1	1	2	0	1
			cysteine proteinase inhibitor-like [Cannabis sativa]	XP_030490577.1 (+1)		19 kDa		1	1	0	1	1	1	2	0	4
			clathrin light chain 1 [Cannabis sativa]	XP_030507565.1		36 kDa		3	1	1	0	0	0	0	0	0
			uncharacterized protein LOC115719160 [Cannabis sativa]	XP_030503950.1		43 kDa		3	2	0	0	0	0	1	0	1
			thiosulfate/3-mercaptopyruvate sulfurtransferase 1, mitochondrial [Cannabis sativa]	XP_030493187.1		42 kDa		2	1	0	0	0	1	1	0	2
			60S ribosomal protein L37-3 [Cannabis sativa]	XP_030491798.1		11 kDa		1	0	1	0	0	2	2	2	1
			peptide methionine sulfoxide reductase A1-like [Cannabis sativa]	XP_030489177.1		30 kDa		2	0	0	1	1	0	2	0	2
			(R)-mandelonitrile lyase 1-like [Cannabis sativa]	XP_030509649.1		63 kDa		1	0	1	0	0	2	1	1	3
			eukaryotic translation initiation factor 3 subunit A [Cannabis sativa]	XP_030490052.1		114 kDa		0	0	1	2	2	0	2	0	3
			proteasome subunit beta type-2-B-like [Cannabis sativa]	XP_030488508.1		23 kDa		2	1	0	0	0	1	1	0	2
			uncharacterized protein LOC115697060 [Cannabis sativa]	XP_030479831.1		18 kDa		3	3	1	1	1	0	0	0	0
			mitochondrial import inner membrane translocase subunit Tim9 [Cannabis sativa]	XP_030504408.1		11 kDa		2	2	0	0	0	0	2	0	3
			protein EXORDIUM-like 2 [Cannabis sativa]	XP_030510133.1		33 kDa		0	0	1	0	0	0	3	0	2
			adenylate kinase 4 [Cannabis sativa]	XP_030494422.1		27 kDa		3	1	1	0	0	1	0	0	1
			26S proteasome regulatory subunit 4 homolog A [Cannabis sativa]	XP_030497260.1		50 kDa		1	0	0	0	0	0	1	0	6
			importin subunit alpha-2-like [Cannabis sativa]	XP_030503623.1		59 kDa		0	0	1	1	1	2	3	0	4
			transcription factor Pur-alpha 1 [Cannabis sativa]	XP_030480811.1		43 kDa		1	0	0	0	0	0	1	0	2
			heterogeneous nuclear ribonucleoprotein 1 [Cannabis sativa]	XP_030508394.1		46 kDa		0	0	3	1	1	4	0	2	0
			30S ribosomal protein S5, chloroplastic [Cannabis sativa]	XP_030480359.1		34 kDa		1	0	0	1	1	0	3	0	3
			caffeic acid 3-O-methyltransferase [Cannabis sativa]	XP_030507834.1		40 kDa		2	1	0	0	0	1	2	0	2
			2-isopropylmalate synthase 2, chloroplastic-like [Cannabis sativa]	XP_030507294.1		69 kDa		3	0	0	0	0	1	1	0	3
			cysteine-rich repeat secretory protein 38-like [Cannabis sativa]	XP_030481524.1		30 kDa		4	1	2	0	0	2	0	0	1
			non-specific lipid-transfer protein 1-like [Cannabis sativa]	XP_030503479.1		13 kDa		2	1	0	0	0	3	5	0	0
			glucose-6-phosphate 1-dehydrogenase 6, cytoplasmic-like [Cannabis sativa]	XP_030483029.1		59 kDa		4	0	0	1	1	0	0	0	3
			T-complex protein 1 subunit epsilon [Cannabis sativa]	XP_030496520.1		59 kDa		1	1	0	0	0	3	0	0	5
			cell division protein FtsZ homolog 2-2, chloroplastic-like [Cannabis sativa]	XP_030493314.1		51 kDa		2	0	0	1	1	0	0	0	3
			photosystem I reaction center subunit N, chloroplastic [Cannabis sativa]	XP_030496723.1		18 kDa		4	2	0	0	0	0	3	0	3
			arginine biosynthesis bifunctional protein ArgJ, chloroplastic [Cannabis sativa]	XP_030490196.1		48 kDa		3	1	0	0	0	0	2	0	3
			eukaryotic translation initiation factor 2 subunit alpha homolog [Cannabis sativa]	XP_030480694.1		39 kDa		0	0	1	0	0	1	3	0	3
			damage-control phosphatase At2g17340-like [Cannabis sativa]	XP_030486150.1		41 kDa		4	3	0	0	0	0	0	0	1
			subtilisin-like protease SBT5.3 isoform X1 [Cannabis sativa]	XP_030509608.1		87 kDa		2	0	0	0	0	0	2	0	5
			ras-related protein RABD1 [Cannabis sativa]	XP_030505755.1		22 kDa		1	0	1	1	1	0	0	1	1
			60S ribosomal protein L35 [Cannabis sativa]	XP_030489755.1		14 kDa		2	1	0	0	0	0	0	0	0
			ubiquitin receptor RAD23c-like [Cannabis sativa]	XP_030498268.1		43 kDa		4	1	0	0	0	0	2	0	4
			probable galactinol--sucrose galactosyltransferase 6 isoform X1 [Cannabis sativa]	XP_030510037.1 (+1)		94 kDa		4	0	0	0	0	0	3	1	0
			hypersensitive-induced response protein 2 [Cannabis sativa]	XP_030484294.1		31 kDa		0	0	0	0	0	1	3	0	4
			acid beta-fructofuranosidase [Cannabis sativa]	XP_030500874.1		73 kDa		6	3	0	0	0	0	0	1	0
			macrophage migration inhibitory factor homolog isoform X2 [Cannabis sativa]	XP_030481128.1		12 kDa		5	4	0	0	0	0	0	0	1
			LOW QUALITY PROTEIN: glucose-1-phosphate adenylyltransferase large subunit 1, chloroplastic [Cannabis sativa]	XP_030507945.1		58 kDa		5	0	0	0	0	0	1	0	3
			proline iminopeptidase-like isoform X1 [Cannabis sativa]	XP_030487273.1 (+1)		44 kDa		6	1	0	0	0	0	1	0	0
			mitochondrial-processing peptidase subunit alpha-like [Cannabis sativa]	XP_030491428.1		54 kDa		0	0	0	0	0	0	4	0	5
			perakine reductase-like [Cannabis sativa]	XP_030503152.1		39 kDa		3	2	0	0	0	0	0	0	2
			18.5 kDa class I heat shock protein-like [Cannabis sativa]	XP_030506109.1		18 kDa		4	4	0	0	0	0	0	0	0
			Cannabidiolic acid synthase OS=Cannabis sativa PE=2 SV=1	A0A0E3TIM7 (+2)		62 kDa		3	2	0	0	0	0	0	0	0
			18.5 kDa class I heat shock protein-like [Cannabis sativa]	XP_030503293.1		17 kDa		4	6	0	0	0	0	0	0	0
			60S acidic ribosomal protein P2-2-like [Cannabis sativa]	XP_030480012.1		12 kDa		0	6	0	0	0	0	0	0	0
			SWISS-PROT:O95678 Tax_Id=9606 Gene_Symbol=KRT75 Keratin, type II cytoskeletal 75	O95678		60 kDa		0	0	2	0	0	0	1	0	5
			GDP-mannose 3,5-epimerase 1 [Cannabis sativa]	XP_030509399.1		42 kDa		0	0	0	1	1	0	0	0	0
			SWISS-PROT:P08730-1 Tax_Id=10090 Gene_Symbol=Krt13 Isoform 1 of Keratin, type I cytoskeletal 13	P08730-1		48 kDa		0	0	0	0	0	0	0	0	0
			dehydrin Rab18-like [Cannabis sativa]	XP_030498481.1		17 kDa		1	1	2	2	2	2	1	1	0
			PLAT domain-containing protein 3 [Cannabis sativa]	XP_030496733.1		20 kDa		1	3	1	1	1	1	1	0	2
			ankyrin repeat domain-containing protein 2A [Cannabis sativa]	XP_030486104.1		38 kDa		1	0	1	1	1	1	0	1	3
			uncharacterized protein LOC115706092 isoform X1 [Cannabis sativa]	XP_030489474.1 (+1)		68 kDa		1	0	1	1	1	2	2	0	3
			histone H1-like [Cannabis sativa]	XP_030499096.1		31 kDa		1	2	1	1	1	0	4	0	1
			36.4 kDa proline-rich protein-like isoform X1 [Cannabis sativa]	XP_030481605.1 (+1)		32 kDa		0	0	1	1	1	3	3	0	2
			proteasome subunit beta type-4 [Cannabis sativa]	XP_030501090.1		27 kDa		2	0	0	2	2	1	1	0	1
			endochitinase EP3-like [Cannabis sativa]	XP_030492045.1		29 kDa		1	2	3	1	1	0	0	0	2
			14 kDa zinc-binding protein [Cannabis sativa]	XP_030508511.1		19 kDa		2	1	0	0	0	1	2	0	2
			eukaryotic translation initiation factor 3 subunit G-like [Cannabis sativa]	XP_030504132.1		32 kDa		2	0	0	1	1	0	1	0	3
			uncharacterized protein LOC115722613 isoform X1 [Cannabis sativa]	XP_030507719.1		38 kDa		2	1	0	1	1	0	1	0	0
			peptide methionine sulfoxide reductase-like [Cannabis sativa]	XP_030494435.1		21 kDa		4	0	1	1	1	0	0	0	1
			HMG1/2-like protein [Cannabis sativa]	XP_030485889.1		16 kDa		3	2	0	0	0	0	0	0	1
			desiccation protectant protein Lea14 homolog [Cannabis sativa]	XP_030489880.1		16 kDa		3	0	0	1	1	0	2	0	4
			40S ribosomal protein S12 [Cannabis sativa]	XP_030491881.1		15 kDa		1	0	2	2	2	2	1	0	0
			glucose-6-phosphate 1-dehydrogenase, chloroplastic-like isoform X1 [Cannabis sativa]	XP_030509955.1 (+3)		70 kDa		0	0	1	1	1	0	2	0	3
			nucleoside diphosphate kinase 3-like [Cannabis sativa]	XP_030500783.1		26 kDa		3	2	0	0	0	0	1	0	1
			acetylornithine aminotransferase, mitochondrial [Cannabis sativa]	XP_030494410.1		50 kDa		4	0	2	0	0	0	0	0	1
			acetyl-CoA carboxylase 1-like [Cannabis sativa]	XP_030485359.1		252 kDa		0	0	0	0	0	0	1	0	2
			late embryogenesis abundant protein 2-like isoform X3 [Cannabis sativa]	XP_030488551.1		10 kDa		1	0	1	0	0	1	0	1	0
			alpha-galactosidase 2-like isoform X1 [Cannabis sativa]	XP_030499548.1		74 kDa		2	1	0	0	0	0	3	0	3
			photosynthetic NDH subunit of lumenal location 5, chloroplastic [Cannabis sativa]	XP_030498820.1		28 kDa		1	4	0	0	0	0	1	0	2
			ribosome-recycling factor, chloroplastic [Cannabis sativa]	XP_030486822.1		31 kDa		2	1	0	0	0	0	2	0	3
			probable protein phosphatase 2C 9 [Cannabis sativa]	XP_030510208.1		31 kDa		3	1	0	0	0	0	2	0	1
			serine carboxypeptidase-like [Cannabis sativa]	XP_030489288.1		56 kDa		3	0	0	0	0	0	2	0	4
			RGG repeats nuclear RNA binding protein A-like [Cannabis sativa]	XP_030498259.1		36 kDa		3	0	1	0	0	0	1	0	3
			ras-related protein RABA2a [Cannabis sativa]	XP_030505754.1		24 kDa		2	1	1	1	1	2	0	1	2
			40S ribosomal protein S12-like [Cannabis sativa]	XP_030508452.1		15 kDa		2	1	1	1	1	1	1	0	1
			probable serine protease EDA2 [Cannabis sativa]	XP_030499532.1		55 kDa		4	0	0	0	0	1	0	0	3
			uncharacterized protein LOC115706769 [Cannabis sativa]	XP_030490366.1		67 kDa		2	1	0	0	0	0	1	0	0
			probable aldo-keto reductase 1 [Cannabis sativa]	XP_030505600.1		38 kDa		2	3	0	0	0	0	0	0	2
			EG45-like domain containing protein [Cannabis sativa]	XP_030509964.1		15 kDa		0	0	0	1	1	1	0	0	5
			serine hydroxymethyltransferase 3, chloroplastic [Cannabis sativa]	XP_030480297.1		58 kDa		3	2	0	0	0	0	0	0	2
			glutathione S-transferase-like [Cannabis sativa]	XP_030498612.1		25 kDa		3	0	0	0	0	0	1	0	0
			nucleosome assembly protein 1;2 [Cannabis sativa]	XP_030488359.1		43 kDa		1	2	0	0	0	0	1	0	0
			chloroplast stem-loop binding protein of 41 kDa a, chloroplastic [Cannabis sativa]	XP_030486758.1		44 kDa		4	0	0	0	0	0	2	0	2
			eukaryotic translation initiation factor 2 subunit alpha homolog [Cannabis sativa]	XP_030490202.1		41 kDa		0	0	1	0	0	0	2	0	3
			oxalate--CoA ligase [Cannabis sativa]	XP_030500553.1		56 kDa		3	1	0	0	0	0	0	0	4
			sorbitol dehydrogenase-like [Cannabis sativa]	XP_030500980.1		39 kDa		3	0	0	0	0	0	1	0	5
			probable low-specificity L-threonine aldolase 1 [Cannabis sativa]	XP_030503984.1		39 kDa		6	1	0	0	0	0	0	0	1
			probable plastid-lipid-associated protein 13, chloroplastic [Cannabis sativa]	XP_030484739.1		34 kDa		2	1	0	0	0	0	0	0	4
			ATPase 10, plasma membrane-type [Cannabis sativa]	XP_030490949.1		105 kDa		0	0	0	2	2	0	0	0	4
			heat shock factor-binding protein [Cannabis sativa]	XP_030507313.1		11 kDa		2	2	0	0	0	0	0	0	2
			protein MET1, chloroplastic [Cannabis sativa]	XP_030510788.1		38 kDa		5	1	0	0	0	0	0	0	1
			ubiquitin receptor RAD23d-like [Cannabis sativa]	XP_030483028.1		41 kDa		5	2	0	0	0	0	0	0	3
			bifunctional L-3-cyanoalanine synthase/cysteine synthase 1, mitochondrial [Cannabis sativa]	XP_030491851.1		41 kDa		4	0	0	0	0	0	0	0	2
			probable acyl-activating enzyme 17, peroxisomal [Cannabis sativa]	XP_030493806.1		80 kDa		0	0	0	2	2	0	2	0	5
			uncharacterized protein LOC115705739 isoform X1 [Cannabis sativa]	XP_030489019.1 (+1)		73 kDa		5	5	0	0	0	0	0	0	1
			anthranilate synthase alpha subunit 2, chloroplastic-like isoform X1 [Cannabis sativa]	XP_030503563.1		65 kDa		0	0	2	1	1	2	0	2	3
			glucan endo-1,3-beta-glucosidase [Cannabis sativa]	XP_030504354.1		57 kDa		3	5	0	0	0	0	0	0	0
			serine carboxypeptidase-like 50 [Cannabis sativa]	XP_030483906.1		51 kDa		6	2	0	0	0	0	0	0	0
			glucan endo-1,3-beta-glucosidase, basic isoform-like isoform X2 [Cannabis sativa]	XP_030494290.1 (+1)		37 kDa		7	3	0	0	0	0	0	0	0
			glucan endo-1,3-beta-glucosidase 2-like [Cannabis sativa]	XP_030485375.1		54 kDa		4	1	0	0	0	0	0	0	0
			stemmadenine O-acetyltransferase-like [Cannabis sativa]	XP_030492443.1		53 kDa		5	2	0	0	0	0	0	0	0
			(R)-mandelonitrile lyase 1-like [Cannabis sativa]	XP_030509581.1		64 kDa		8	0	0	0	0	0	0	0	0
			40S ribosomal protein S8-like [Cannabis sativa]	XP_030510724.1		26 kDa		3	1	1	0	0	0	0	0	0
			NAD-dependent malic enzyme 62 kDa isoform, mitochondrial-like [Cannabis sativa]	XP_030494112.1		71 kDa		5	0	0	0	0	0	1	0	3
			5-methyltetrahydropteroyltriglutamate--homocysteine methyltransferase 1-like isoform X1 [Cannabis sativa]	XP_030504934.1		29 kDa		0	3	0	0	0	0	0	0	0
			probable inactive purple acid phosphatase 1 [Cannabis sativa]	XP_030483025.1		69 kDa		0	1	0	0	0	0	0	1	0
			probable linoleate 9S-lipoxygenase 5 [Cannabis sativa]	XP_030507301.1		98 kDa		0	0	0	0	0	0	0	0	0
			SWISS-PROT:Q7Z3Z0 Tax_Id=9606 Gene_Symbol=KRT25 Keratin, type I cytoskeletal 25	Q7Z3Z0		49 kDa		0	1	0	0	0	0	0	0	0
			probable linoleate 9S-lipoxygenase 5 [Cannabis sativa]	XP_030509305.1		99 kDa		1	0	0	0	0	0	0	0	0
			uncharacterized protein LOC115714929 isoform X3 [Cannabis sativa]	XP_030499551.1		82 kDa		0	0	0	0	0	0	0	0	0
			SWISS-PROT:Q7Z3Y8 Tax_Id=9606 Gene_Symbol=KRT27 Keratin, type I cytoskeletal 27	Q7Z3Y8		50 kDa		0	0	0	0	0	0	0	0	0
			uncharacterized protein At2g27730, mitochondrial [Cannabis sativa]	XP_030489108.1		9 kDa		1	2	1	1	1	0	0	1	1
			uncharacterized protein LOC115717275 [Cannabis sativa]	XP_030502103.1		30 kDa		1	0	1	2	2	0	1	1	1
			uncharacterized protein At2g39795, mitochondrial-like [Cannabis sativa]	XP_030481107.1		29 kDa		1	1	1	0	0	1	1	0	2
			ferredoxin, root R-B1 [Cannabis sativa]	XP_030489679.1		16 kDa		0	0	1	1	1	1	4	1	2
			uncharacterized protein LOC115708791 isoform X2 [Cannabis sativa]	XP_030492662.1		13 kDa		1	0	1	2	2	3	0	1	1
			aspartyl protease family protein 2 [Cannabis sativa]	XP_030488808.1		51 kDa		0	0	0	1	1	1	1	1	1
			cytochrome c1-2, heme protein, mitochondrial [Cannabis sativa]	XP_030480140.1		34 kDa		0	0	0	1	1	2	2	1	2
			non-classical arabinogalactan protein 31-like [Cannabis sativa]	XP_030480368.1		32 kDa		0	2	1	1	1	0	1	0	1
			cytochrome P450 81Q32-like [Cannabis sativa]	XP_030486059.1		58 kDa		0	0	1	2	2	0	2	1	0
			dihydrolipoyl dehydrogenase 2, chloroplastic [Cannabis sativa]	XP_030507275.1		60 kDa		3	1	1	0	0	1	1	0	1
			40S ribosomal protein S10-1-like [Cannabis sativa]	XP_030502211.1		20 kDa		2	2	0	1	1	0	2	0	1
			MFP1 attachment factor 1-like [Cannabis sativa]	XP_030498444.1		17 kDa		2	2	1	1	1	0	1	0	0
			40S ribosomal protein S23 [Cannabis sativa]	XP_030507546.1		16 kDa		2	0	0	0	0	0	0	0	0
			probable plastid-lipid-associated protein 3, chloroplastic [Cannabis sativa]	XP_030501195.1		40 kDa		3	1	0	0	0	0	1	0	2
			pyridoxal 5'-phosphate synthase-like subunit PDX1.2 [Cannabis sativa]	XP_030491805.1		33 kDa		3	0	0	1	1	1	1	0	0
			trifunctional UDP-glucose 4,6-dehydratase/UDP-4-keto-6-deoxy-D-glucose 3,5-epimerase/UDP-4-keto-L-rhamnose-reductase RHM1 [Cannabis sativa]	XP_030490411.1		76 kDa		1	0	1	1	1	1	0	0	3
			methyl-CpG-binding domain-containing protein 11-like [Cannabis sativa]	XP_030505715.1		50 kDa		1	1	0	1	1	1	0	0	0
			60S ribosomal protein L36-2-like [Cannabis sativa]	XP_030486143.1 (+1)		13 kDa		2	2	1	0	0	0	2	0	2
			diphosphomevalonate decarboxylase MVD2, peroxisomal [Cannabis sativa]	XP_030489040.1		46 kDa		2	1	0	0	0	1	1	0	2
			thylakoid lumenal 15 kDa protein 1, chloroplastic isoform X1 [Cannabis sativa]	XP_030486724.1		25 kDa		1	2	1	0	0	0	3	0	1
			very-long-chain 3-oxoacyl-CoA reductase 1-like [Cannabis sativa]	XP_030498267.1		36 kDa		0	0	1	0	0	3	3	1	2
			40S ribosomal protein S19-3-like [Cannabis sativa]	XP_030484107.1		16 kDa		2	1	0	0	0	0	0	0	2
			lactoylglutathione lyase [Cannabis sativa]	XP_030507927.1		26 kDa		4	1	0	1	1	0	0	0	0
			protein HEADING DATE 3A-like [Cannabis sativa]	XP_030479745.1		20 kDa		4	3	0	0	0	0	1	1	1
			adenylate kinase 4-like [Cannabis sativa]	XP_030496735.1		27 kDa		1	0	0	1	1	0	0	0	4
			ATP-dependent Clp protease proteolytic subunit 4, chloroplastic [Cannabis sativa]	XP_030480662.1		32 kDa		2	0	0	0	0	0	1	1	2
			glucan endo-1,3-beta-glucosidase 6-like [Cannabis sativa]	XP_030498289.1		52 kDa		2	2	0	0	0	0	1	0	1
			dihydropyrimidine dehydrogenase (NADP(+)), chloroplastic [Cannabis sativa]	XP_030480372.1		46 kDa		1	1	0	0	0	0	1	0	1
			uncharacterized protein LOC115710301 [Cannabis sativa]	XP_030494529.1		20 kDa		6	1	0	0	0	0	1	0	1
			ribonuclease 3-like [Cannabis sativa]	XP_030506859.1		27 kDa		2	2	0	0	0	0	1	0	1
			pyruvate kinase, cytosolic isozyme [Cannabis sativa]	XP_030510309.1		54 kDa		2	1	0	0	0	0	1	0	3
			kunitz trypsin inhibitor 5-like [Cannabis sativa]	XP_030487267.1		23 kDa		4	2	1	0	0	0	0	0	1
			epidermis-specific secreted glycoprotein EP1-like [Cannabis sativa]	XP_030499645.1		50 kDa		2	1	0	0	0	0	0	0	1
			60S ribosomal protein L17-2 [Cannabis sativa]	XP_030498511.1		21 kDa		0	0	1	0	0	2	3	0	0
			uncharacterized protein LOC115719476 [Cannabis sativa]	XP_030504398.1		100 kDa		4	1	0	0	0	0	2	0	1
			hypersensitive-induced reaction 1 protein [Cannabis sativa]	XP_030494158.1		32 kDa		1	0	1	0	0	1	1	0	2
			50S ribosomal protein L15, chloroplastic [Cannabis sativa]	XP_030498756.1		29 kDa		2	0	0	0	0	0	3	0	1
			probable xyloglucan endotransglucosylase/hydrolase protein B [Cannabis sativa]	XP_030497054.1		34 kDa		0	0	0	0	0	0	2	1	2
			ATP synthase subunit b, chloroplastic OS=Cannabis sativa GN=atpF PE=3 SV=1	A0A0C5AUE9 (+1)	atpF	22 kDa		2	0	0	0	0	0	4	0	4
			uncharacterized protein Os08g0359500 [Cannabis sativa]	XP_030479907.1		24 kDa		3	4	0	0	0	0	2	0	0
			bifunctional purple acid phosphatase 26-like isoform X1 [Cannabis sativa]	XP_030510564.1 (+1)		60 kDa		3	2	0	0	0	0	0	0	1
			ACT domain-containing protein ACR11 [Cannabis sativa]	XP_030482887.1		31 kDa		4	2	0	0	0	0	0	0	0
			uncharacterized protein LOC115721346 [Cannabis sativa]	XP_030506485.1		19 kDa		2	4	0	0	0	1	0	0	0
			peroxisomal fatty acid beta-oxidation multifunctional protein AIM1 [Cannabis sativa]	XP_030485463.1		79 kDa		5	0	0	0	0	0	1	0	1
			serine/threonine-protein phosphatase 2A 65 kDa regulatory subunit A beta isoform [Cannabis sativa]	XP_030481783.1		66 kDa		1	0	0	0	0	0	0	0	3
			ureidoglycolate hydrolase [Cannabis sativa]	XP_030507562.1		51 kDa		6	0	0	0	0	0	0	0	1
			long chain acyl-CoA synthetase 8 isoform X1 [Cannabis sativa]	XP_030481485.1 (+1)		83 kDa		1	0	0	0	0	0	5	0	5
			L-ascorbate oxidase homolog [Cannabis sativa]	XP_030491650.1		61 kDa		1	0	1	1	1	1	4	0	1
			probable carbohydrate esterase At4g34215, partial [Cannabis sativa]	XP_030486826.1		26 kDa		5	3	0	0	0	0	0	0	1
			adenylosuccinate synthetase 2, chloroplastic-like [Cannabis sativa]	XP_030507454.1		54 kDa		2	2	0	0	0	0	0	0	1
			probable mannitol dehydrogenase [Cannabis sativa]	XP_030497097.1		39 kDa		3	1	0	0	0	1	0	0	0
			LOW QUALITY PROTEIN: 3-oxoacyl-[acyl-carrier-protein] reductase 4-like [Cannabis sativa]	XP_030495935.1		33 kDa		4	0	1	0	0	0	0	0	0
			uncharacterized protein LOC115703119 [Cannabis sativa]	XP_030486479.1 (+1)		36 kDa		3	0	0	0	0	0	0	0	3
			aldehyde dehydrogenase family 2 member B7, mitochondrial-like [Cannabis sativa]	XP_030499479.1		58 kDa		2	0	0	0	0	0	0	0	3
			spermidine coumaroyl-CoA acyltransferase-like [Cannabis sativa]	XP_030505544.1		51 kDa		4	1	0	0	0	0	0	0	0
			peptidyl-prolyl cis-trans isomerase CYP37, chloroplastic isoform X1 [Cannabis sativa]	XP_030510802.1 (+1)		62 kDa		4	0	0	0	0	0	0	0	1
			stemmadenine O-acetyltransferase-like [Cannabis sativa]	XP_030487493.1		52 kDa		5	2	0	0	0	0	0	0	0
			proteasome subunit beta type-2-B [Cannabis sativa]	XP_030488509.1		23 kDa		2	1	0	0	0	0	1	0	2
			endochitinase 2-like [Cannabis sativa]	XP_030489130.1		34 kDa		0	0	0	0	0	0	0	0	0
			tubulin beta chain-like [Cannabis sativa]	XP_030479664.1		51 kDa		0	0	1	0	0	0	0	0	0
			acetyl-coenzyme A carboxylase carboxyl transferase subunit alpha, chloroplastic [Cannabis sativa]	XP_030480369.1		85 kDa		0	0	1	1	1	1	1	1	2
			thioredoxin H1-like isoform X1 [Cannabis sativa]	XP_030510626.1 (+1)		14 kDa		3	1	1	1	1	1	0	0	2
			ubiquitin-conjugating enzyme E2 35 [Cannabis sativa]	XP_030480967.1		17 kDa		2	0	1	0	0	1	1	1	2
			phospho-2-dehydro-3-deoxyheptonate aldolase 2, chloroplastic-like [Cannabis sativa]	XP_030509889.1		58 kDa		0	0	0	1	1	1	1	1	2
			proteasome subunit beta type-1 [Cannabis sativa]	XP_030489819.1		25 kDa		1	0	1	0	0	1	1	2	3
			probable NADH dehydrogenase [ubiquinone] 1 alpha subcomplex subunit 5, mitochondrial [Cannabis sativa]	XP_030500933.1		20 kDa		1	1	1	0	0	1	0	0	2
			glycine-rich RNA-binding protein 4, mitochondrial [Cannabis sativa]	XP_030507544.1		15 kDa		0	0	0	1	1	1	1	0	3
			mulatexin-like [Cannabis sativa]	XP_030496692.1		35 kDa		0	1	2	0	0	2	0	2	1
			valine--tRNA ligase, mitochondrial 1 [Cannabis sativa]	XP_030488847.1		125 kDa		1	0	0	1	1	1	0	0	3
			anthocyanidin 3-O-glucosyltransferase 2-like [Cannabis sativa]	XP_030483853.1		53 kDa		0	1	0	1	1	1	0	0	1
			kinesin-like protein KIF20B [Cannabis sativa]	XP_030485615.1		50 kDa		0	0	0	1	1	1	1	0	3
			photosystem II 5 kDa protein, chloroplastic [Cannabis sativa]	XP_030505986.1		12 kDa		1	0	0	1	1	0	2	0	3
			serine/threonine-protein kinase SAPK3-like [Cannabis sativa]	XP_030501271.1		38 kDa		0	0	1	1	1	1	0	0	1
			chlorophyll a-b binding protein 3, chloroplastic [Cannabis sativa]	XP_030510671.1		29 kDa		1	0	2	0	0	0	3	1	0
			40S ribosomal protein S25-2 [Cannabis sativa]	XP_030489106.1 (+1)		12 kDa		2	2	1	0	0	0	2	0	2
			photosystem II 22 kDa protein, chloroplastic [Cannabis sativa]	XP_030485627.1		29 kDa		0	0	1	1	1	0	4	0	2
			non-specific lipid-transfer protein-like protein At5g64080 isoform X1 [Cannabis sativa]	XP_030511030.1 (+1)		18 kDa		2	2	1	0	0	0	2	0	1
			allene oxide cyclase, chloroplastic-like [Cannabis sativa]	XP_030484531.1		27 kDa		2	0	0	1	1	0	0	0	1
			uncharacterized protein LOC115716048 [Cannabis sativa]	XP_030500605.1		18 kDa		0	0	1	0	0	1	0	0	3
			tropinone reductase homolog At1g07440-like [Cannabis sativa]	XP_030505622.1		28 kDa		1	0	0	1	1	0	1	1	0
			PI-PLC X domain-containing protein At5g67130 [Cannabis sativa]	XP_030486508.1		45 kDa		0	0	0	0	0	1	2	0	1
			chlorophyll a-b binding protein 6, chloroplastic [Cannabis sativa]	XP_030491052.1		26 kDa		1	1	0	0	0	0	1	0	3
			UDP-glucuronic acid decarboxylase 6 [Cannabis sativa]	XP_030488558.1		39 kDa		3	2	0	0	0	1	1	0	0
			glycine-rich cell wall structural protein 2-like [Cannabis sativa]	XP_030490480.1		16 kDa		0	0	2	0	0	2	0	2	1
			protein transport protein SEC13 homolog B [Cannabis sativa]	XP_030490690.1		33 kDa		1	0	0	0	0	0	1	0	2
			RGG repeats nuclear RNA binding protein A [Cannabis sativa]	XP_030500392.1		39 kDa		2	0	0	0	0	1	2	0	3
			50S ribosomal protein L11, chloroplastic [Cannabis sativa]	XP_030502076.1		29 kDa		0	0	0	0	0	0	4	0	3
			phosphoribosylamine--glycine ligase [Cannabis sativa]	XP_030506079.1		54 kDa		2	1	0	0	0	0	2	0	2
			endo-1,3;1,4-beta-D-glucanase-like [Cannabis sativa]	XP_030483179.1		26 kDa		3	0	0	0	0	0	1	0	1
			30S ribosomal protein S1, chloroplastic [Cannabis sativa]	XP_030508762.1		46 kDa		1	0	0	0	0	0	2	0	4
			aromatic aminotransferase ISS1 [Cannabis sativa]	XP_030480290.1		44 kDa		3	2	0	0	0	1	0	0	1
			26S proteasome non-ATPase regulatory subunit 6 homolog [Cannabis sativa]	XP_030495385.1		44 kDa		1	0	0	0	0	1	1	0	5
			lipid transfer-like protein VAS [Cannabis sativa]	XP_030500922.1		15 kDa		4	3	1	0	0	0	0	0	1
			HMGS (Fragment) OS=Cannabis sativa PE=2 SV=1	A0A1V0QSH3		50 kDa		1	1	1	0	0	0	0	0	1
			uncharacterized protein LOC115700580 [Cannabis sativa]	XP_030484026.1		55 kDa		4	0	0	0	0	0	1	0	0
			ras-related protein RABA1f [Cannabis sativa]	XP_030484465.1		24 kDa		2	1	1	1	1	1	1	1	1
			BURP domain protein RD22-like [Cannabis sativa]	XP_030480026.1		42 kDa		0	0	0	0	0	3	1	0	3
			uracil phosphoribosyltransferase-like [Cannabis sativa]	XP_030481118.1		32 kDa		3	1	0	0	0	0	0	0	2
			TOM1-like protein 1 [Cannabis sativa]	XP_030489295.1		44 kDa		2	0	0	0	0	1	0	0	2
			probable acylpyruvase FAHD1, mitochondrial [Cannabis sativa]	XP_030507252.1		24 kDa		3	3	0	0	0	0	0	0	2
			uncharacterized protein LOC115704857 [Cannabis sativa]	XP_030487927.1		126 kDa		3	0	0	0	0	0	3	0	2
			leucine aminopeptidase [Cannabis sativa]	XP_030510862.1		69 kDa		4	2	0	0	0	0	0	0	2
			anthocyanidin 3-O-glucosyltransferase 2-like [Cannabis sativa]	XP_030483000.1		54 kDa		3	1	0	0	0	0	0	0	2
			uncharacterized protein LOC115705647 [Cannabis sativa]	XP_030488908.1		46 kDa		3	2	0	0	0	0	0	0	2
			lysM domain-containing GPI-anchored protein 1-like [Cannabis sativa]	XP_030479945.1		44 kDa		4	3	0	0	0	0	0	0	1
			BAHD acyltransferase DCR [Cannabis sativa]	XP_030500856.1		51 kDa		2	3	0	0	0	0	0	0	1
			glucan endo-1,3-beta-glucosidase 13-like [Cannabis sativa]	XP_030490546.1 (+1)		55 kDa		1	1	0	0	0	0	0	0	1
			caffeoyl-CoA O-methyltransferase [Cannabis sativa]	XP_030486279.1		28 kDa		4	1	0	0	0	0	0	0	1
			berberine bridge enzyme-like 8 [Cannabis sativa]	XP_030481213.1		61 kDa		2	4	0	0	0	0	0	0	2
			probable aspartyl aminopeptidase [Cannabis sativa]	XP_030494094.1		53 kDa		3	0	1	0	0	1	1	0	2
			LOW QUALITY PROTEIN: probable phosphoribosylformylglycinamidine synthase, chloroplastic/mitochondrial [Cannabis sativa]	XP_030496875.1		154 kDa		3	0	0	0	0	0	1	0	0
			S-formylglutathione hydrolase-like [Cannabis sativa]	XP_030494301.1		32 kDa		1	0	0	0	0	0	0	0	1
			caffeic acid 3-O-methyltransferase-like isoform X2 [Cannabis sativa]	XP_030489949.1		40 kDa		3	0	0	0	0	0	1	0	1
			mulatexin-like [Cannabis sativa]	XP_030496018.1		49 kDa		0	0	0	0	0	0	6	0	2
			amidase 1 [Cannabis sativa]	XP_030504667.1		46 kDa		4	0	0	0	0	0	0	0	0
			probable mannitol dehydrogenase [Cannabis sativa]	XP_030510933.1		39 kDa		4	1	0	0	0	0	0	0	0
			SWISS-PROT:P19013 Tax_Id=9606 Gene_Symbol=KRT4 keratin 4	P19013		64 kDa		0	2	0	0	0	0	0	0	3
			uncharacterized protein LOC115707831 [Cannabis sativa]	XP_030491776.1		26 kDa		3	5	0	0	0	0	0	0	0
			indole-3-acetaldehyde oxidase-like [Cannabis sativa]	XP_030503545.1		150 kDa		0	0	0	0	0	0	0	0	5
			agglutinin-1-like [Cannabis sativa]	XP_030478853.1		29 kDa		0	0	0	0	0	0	0	0	0
			ras-related protein RABA1b [Cannabis sativa]	XP_030480322.1		24 kDa		0	0	0	0	0	0	0	0	0
			indole-3-acetaldehyde oxidase-like [Cannabis sativa]	XP_030503675.1		150 kDa		0	0	0	0	0	0	0	0	0
			cell wall / vacuolar inhibitor of fructosidase 2-like [Cannabis sativa]	XP_030487618.1		23 kDa		1	1	1	1	1	1	1	1	1
			40S ribosomal protein S21-1-like, partial [Cannabis sativa]	XP_030502357.1		8 kDa		2	0	1	1	1	2	1	0	1
			mitochondrial import receptor subunit TOM9-2-like [Cannabis sativa]	XP_030508406.1		10 kDa		0	0	1	1	1	1	1	1	2
			ferredoxin-like [Cannabis sativa]	XP_030510337.1		16 kDa		1	1	1	0	0	1	3	1	1
			uncharacterized protein LOC115704770 [Cannabis sativa]	XP_030487836.1		117 kDa		1	0	0	1	1	1	1	0	2
			gamma carbonic anhydrase-like 2, mitochondrial [Cannabis sativa]	XP_030494356.1 (+1)		27 kDa		1	0	1	1	1	1	1	0	2
			60S ribosomal protein L38 [Cannabis sativa]	XP_030481021.1 (+1)		8 kDa		1	0	1	1	1	1	0	0	2
			prohibitin-1, mitochondrial [Cannabis sativa]	XP_030482580.1		32 kDa		1	0	1	1	1	1	2	0	1
			LOW QUALITY PROTEIN: aquaporin PIP1-2-like [Cannabis sativa]	XP_030487862.1		31 kDa		2	0	0	1	1	1	1	0	2
			uncharacterized protein At2g34160-like [Cannabis sativa]	XP_030510276.1		15 kDa		0	0	1	1	1	1	1	0	2
			HMG-Y-related protein B-like [Cannabis sativa]	XP_030499072.1		20 kDa		0	0	0	2	2	1	1	1	2
			ubiquitin carboxyl-terminal hydrolase 6-like [Cannabis sativa]	XP_030491503.1		54 kDa		1	0	1	1	1	2	0	0	2
			STS14 protein [Cannabis sativa]	XP_030499404.1		19 kDa		0	3	0	1	1	0	1	0	1
			26S proteasome regulatory subunit S10B homolog B-like [Cannabis sativa]	XP_030510538.1		45 kDa		0	1	0	1	1	1	1	0	2
			acyl carrier protein, chloroplastic-like [Cannabis sativa]	XP_030490866.1		17 kDa		1	0	0	0	0	0	2	1	1
			Acyl-activating enzyme 15 OS=Cannabis sativa PE=2 SV=1	H9A8L4 (+1)		87 kDa		1	0	1	1	1	2	0	0	2
			50S ribosomal protein L5, chloroplastic [Cannabis sativa]	XP_030489920.1		29 kDa		1	0	1	1	1	0	0	0	3
			arginase 1, mitochondrial [Cannabis sativa]	XP_030489906.1		37 kDa		0	0	0	1	1	1	1	0	4
			annexin-like protein RJ4 [Cannabis sativa]	XP_030486886.1 (+1)		36 kDa		0	0	0	1	1	3	0	1	1
			V-type proton ATPase subunit d2 [Cannabis sativa]	XP_030510345.1		41 kDa		0	0	0	1	1	1	1	0	4
			ubiquitin recognition factor in ER-associated degradation protein 1 [Cannabis sativa]	XP_030510928.1		35 kDa		0	0	1	1	1	1	0	1	0
			ferredoxin-like [Cannabis sativa]	XP_030510578.1		16 kDa		1	0	1	0	0	1	4	1	0
			electron transfer flavoprotein subunit alpha, mitochondrial [Cannabis sativa]	XP_030481257.1		37 kDa		3	0	0	1	1	0	0	0	1
			BAG family molecular chaperone regulator 7 [Cannabis sativa]	XP_030488166.1		46 kDa		0	0	1	0	0	2	1	1	4
			uncharacterized protein LOC115719370 isoform X1 [Cannabis sativa]	XP_030504245.1		24 kDa		1	0	0	1	1	1	0	0	3
			pleiotropic drug resistance protein 1-like [Cannabis sativa]	XP_030488381.1		163 kDa		0	0	1	1	1	1	0	0	4
			methylthioribose-1-phosphate isomerase [Cannabis sativa]	XP_030489999.1		39 kDa		4	1	1	0	0	0	1	0	1
			hydroxyacylglutathione hydrolase cytoplasmic [Cannabis sativa]	XP_030488760.1		29 kDa		3	1	0	0	0	1	1	0	1
			MCT (Fragment) OS=Cannabis sativa PE=2 SV=1	A0A1V0QSI6		36 kDa		1	0	0	1	1	0	3	0	2
			coatomer subunit beta'-2-like [Cannabis sativa]	XP_030488388.1		104 kDa		0	0	0	1	1	1	2	0	3
			E3 ubiquitin-protein ligase UPL1 isoform X1 [Cannabis sativa]	XP_030478773.1 (+2)		413 kDa		0	0	0	1	1	0	0	0	3
			2-acylphloroglucinol 4-prenyltransferase-like [Cannabis sativa]	XP_030497560.1		44 kDa		0	0	0	2	2	0	1	0	3
			plastidial pyruvate kinase 2-like [Cannabis sativa]	XP_030500475.1 (+1)		63 kDa		0	0	0	1	1	0	2	0	3
			binding partner of ACD11 1 [Cannabis sativa]	XP_030500855.1		30 kDa		1	1	0	0	0	1	0	0	4
			protein argonaute 4-like [Cannabis sativa]	XP_030505854.1		101 kDa		0	1	0	0	0	1	2	0	3
			probable voltage-gated potassium channel subunit beta [Cannabis sativa]	XP_030509456.1		37 kDa		2	2	0	0	0	1	0	0	2
			extracellular ribonuclease LE-like [Cannabis sativa]	XP_030481982.1		25 kDa		1	1	0	0	0	1	0	0	3
			alpha-soluble NSF attachment protein 2 [Cannabis sativa]	XP_030489156.1		33 kDa		3	1	0	0	0	0	1	0	1
			arginine--tRNA ligase, cytoplasmic-like isoform X1 [Cannabis sativa]	XP_030488271.1 (+2)		72 kDa		2	0	0	0	0	0	2	0	2
			uncharacterized protein LOC115716813 [Cannabis sativa]	XP_030501580.1		39 kDa		2	1	0	0	0	0	1	0	4
			heat shock 70 kDa protein 17 [Cannabis sativa]	XP_030482042.1		100 kDa		4	1	0	1	1	0	0	0	0
			isocitrate dehydrogenase [NAD] regulatory subunit 1, mitochondrial [Cannabis sativa]	XP_030485874.1		41 kDa		0	0	0	1	1	0	1	0	5
			uncharacterized protein LOC115725118 [Cannabis sativa]	XP_030510409.1		61 kDa		3	0	0	0	0	0	1	0	1
			cystathionine beta-lyase, chloroplastic [Cannabis sativa]	XP_030484230.1		51 kDa		3	1	0	0	0	1	1	0	0
			3-isopropylmalate dehydratase small subunit 3-like [Cannabis sativa]	XP_030501460.1		27 kDa		3	1	0	0	0	0	0	0	2
			ornithine aminotransferase, mitochondrial [Cannabis sativa]	XP_030480755.1		53 kDa		3	0	1	0	0	2	0	0	1
			ABC transporter B family member 2-like [Cannabis sativa]	XP_030500887.1		138 kDa		0	0	0	1	1	0	1	0	5
			60S ribosomal protein L27-3 [Cannabis sativa]	XP_030498718.1 (+1)		16 kDa		1	1	0	0	0	0	1	0	1
			30S ribosomal protein 2, chloroplastic [Cannabis sativa]	XP_030477771.1		28 kDa		3	2	0	0	0	0	2	0	1
			phenylcoumaran benzylic ether reductase Pyrc5-like [Cannabis sativa]	XP_030501712.1		34 kDa		0	1	1	0	0	0	1	0	2
			40S ribosomal protein S11 [Cannabis sativa]	XP_030477635.1 (+1)		18 kDa		1	1	0	0	0	3	3	0	0
			uncharacterized protein LOC115713920 [Cannabis sativa]	XP_030498263.1		37 kDa		0	0	1	0	0	0	1	1	2
			putative 4-hydroxy-4-methyl-2-oxoglutarate aldolase 2 [Cannabis sativa]	XP_030505650.1		18 kDa		2	0	0	0	0	1	0	0	2
			eukaryotic translation initiation factor 3 subunit C [Cannabis sativa]	XP_030500508.1		105 kDa		0	0	2	0	0	2	1	0	2
			gamma carbonic anhydrase 1, mitochondrial [Cannabis sativa]	XP_030499024.1		29 kDa		0	0	1	0	0	0	1	0	3
			uncharacterized protein At4g28440 [Cannabis sativa]	XP_030497192.1		15 kDa		2	2	0	0	0	0	0	0	3
			phosphoglycerate mutase-like protein 1 isoform X1 [Cannabis sativa]	XP_030504592.1 (+1)		37 kDa		0	0	0	1	1	1	0	0	2
			probable glucan endo-1,3-beta-glucosidase A6 [Cannabis sativa]	XP_030498826.1 (+1)		51 kDa		0	0	1	0	0	1	1	0	5
			peptide methionine sulfoxide reductase B5-like [Cannabis sativa]	XP_030508494.1		16 kDa		1	1	0	0	0	0	0	0	1
			probable sarcosine oxidase [Cannabis sativa]	XP_030483597.1		45 kDa		2	0	0	0	0	0	0	0	1
			uncharacterized protein LOC115700923 [Cannabis sativa]	XP_030484458.1		42 kDa		4	0	0	1	1	0	0	0	0
			MA3 DOMAIN-CONTAINING TRANSLATION REGULATORY FACTOR 1-like [Cannabis sativa]	XP_030494467.1		78 kDa		2	0	0	0	0	0	1	0	4
			probable protein phosphatase 2C 59 [Cannabis sativa]	XP_030491415.1		31 kDa		1	0	0	0	0	0	0	1	2
			probable glutathione S-transferase [Cannabis sativa]	XP_030491669.1		26 kDa		2	0	0	0	0	0	2	0	2
			alcohol dehydrogenase 1 [Cannabis sativa]	XP_030494861.1		41 kDa		1	0	0	0	0	0	2	0	4
			CBBY-like protein [Cannabis sativa]	XP_030495826.1		34 kDa		2	0	0	0	0	0	1	0	1
			NADP-dependent glyceraldehyde-3-phosphate dehydrogenase [Cannabis sativa]	XP_030510057.1		55 kDa		1	0	0	0	0	0	3	0	2
			acyl carrier protein 1, chloroplastic-like [Cannabis sativa]	XP_030504091.1		15 kDa		3	2	0	0	0	0	0	0	4
			obg-like ATPase 1 [Cannabis sativa]	XP_030479462.1		46 kDa		3	1	0	0	0	0	0	0	2
			ubiquitin domain-containing protein DSK2b isoform X1 [Cannabis sativa]	XP_030485952.1 (+1)		60 kDa		2	3	1	0	0	0	0	0	0
			beta-glucosidase 12-like [Cannabis sativa]	XP_030504583.1		61 kDa		0	0	1	0	0	0	1	0	3
			purple acid phosphatase 2-like [Cannabis sativa]	XP_030485009.1		54 kDa		2	2	0	0	0	0	0	0	1
			fasciclin-like arabinogalactan protein 15 [Cannabis sativa]	XP_030485023.1		50 kDa		3	2	0	0	0	0	0	0	1
			nodulin-related protein 1-like [Cannabis sativa]	XP_030483852.1		16 kDa		4	1	0	0	0	0	0	0	1
			uncharacterized protein LOC115700348 [Cannabis sativa]	XP_030483776.1		62 kDa		4	1	0	0	0	0	0	0	1
			peroxiredoxin Q, chloroplastic [Cannabis sativa]	XP_030492193.1		24 kDa		4	0	0	0	0	0	0	0	1
			LOW QUALITY PROTEIN: hevamine-A-like [Cannabis sativa]	XP_030502972.1		32 kDa		3	2	0	0	0	0	0	0	1
			N-terminal acetyltransferase A complex auxiliary subunit NAA15 [Cannabis sativa]	XP_030488392.1		103 kDa		1	0	0	0	0	0	1	0	4
			leucine--tRNA ligase, cytoplasmic [Cannabis sativa]	XP_030488957.1		123 kDa		0	0	0	0	0	0	1	0	5
			heat shock protein 90-6, mitochondrial [Cannabis sativa]	XP_030482716.1		90 kDa		1	1	0	0	0	0	0	0	1
			galactokinase-like [Cannabis sativa]	XP_030508612.1		55 kDa		4	1	0	0	0	1	0	0	0
			50S ribosomal protein L3, chloroplastic [Cannabis sativa]	XP_030480118.1		30 kDa		0	0	0	0	0	0	0	0	5
			alcohol dehydrogenase-like [Cannabis sativa]	XP_030498596.1		41 kDa		4	0	0	0	0	0	0	0	2
			coatomer subunit beta-1-like [Cannabis sativa]	XP_030508255.1		106 kDa		0	0	0	0	0	0	0	1	6
			uncharacterized protein LOC115696799 [Cannabis sativa]	XP_030479543.1		85 kDa		3	0	0	0	0	0	0	0	2
			ras-related protein Rab11D [Cannabis sativa]	XP_030484630.1		24 kDa		2	0	0	0	0	0	0	1	1
			SWISS-PROT:P78386 Keratin, type II cuticular Hb5 (Hair keratin, type II Hb5) - Homo sapiens (Human).	P78386		56 kDa		0	0	0	0	0	0	3	1	1
			LOW QUALITY PROTEIN: probable aspartyl aminopeptidase [Cannabis sativa]	XP_030494190.1		53 kDa		2	0	1	0	0	1	1	0	3
			nucleoid-associated protein At4g30620, chloroplastic [Cannabis sativa]	XP_030510853.1		21 kDa		0	0	0	0	0	0	3	0	5
			calcium-transporting ATPase 2, plasma membrane-type [Cannabis sativa]	XP_030497410.1		110 kDa		0	0	0	0	0	0	3	0	4
			chlorophyll a-b binding protein CP29.3, chloroplastic [Cannabis sativa]	XP_030489934.1		31 kDa		0	0	0	1	1	0	2	0	0
			SWISS-PROT:O43790 Keratin, type II cuticular Hb6 (Hair keratin, type II Hb6) (ghHb6) - Homo sapiens (Human).	O43790		53 kDa		0	0	0	0	0	0	4	1	1
			18.1 kDa class I heat shock protein-like [Cannabis sativa]	XP_030481883.1		17 kDa		2	3	0	0	0	0	0	0	0
			probable linoleate 9S-lipoxygenase 5 [Cannabis sativa]	XP_030509377.1		100 kDa		1	0	0	0	0	0	0	0	0
			SWISS-PROT:P08727 Tax_Id=9606 Gene_Symbol=KRT19 Keratin, type I cytoskeletal 19	P08727		44 kDa		0	0	0	0	0	0	0	0	1
			uncharacterized protein LOC115705297 [Cannabis sativa]	XP_030488459.1		41 kDa		0	0	0	0	0	0	0	0	0
			spermidine sinapoyl-CoA acyltransferase-like [Cannabis sativa]	XP_030505421.1		47 kDa		0	0	0	0	0	0	0	0	0
			probable linoleate 9S-lipoxygenase 5 isoform X1 [Cannabis sativa]	XP_030506244.1 (+1)		97 kDa		0	0	0	0	0	0	0	0	0
			SWISS-PROT:P19001 Tax_Id=10090 Gene_Symbol=Krt19 Keratin, type I cytoskeletal 19	P19001		45 kDa		0	0	0	0	0	0	0	0	0
			NADH dehydrogenase [ubiquinone] 1 beta subcomplex subunit 7 [Cannabis sativa]	XP_030508165.1		12 kDa		0	0	1	1	1	1	1	1	2
			beta-glucosidase 42 [Cannabis sativa]	XP_030481578.1		57 kDa		0	1	1	1	1	1	0	0	0
			shikimate O-hydroxycinnamoyltransferase-like [Cannabis sativa]	XP_030504386.1		56 kDa		0	0	1	1	1	1	0	1	2
			expansin-like B1 [Cannabis sativa]	XP_030500425.1		28 kDa		1	1	0	1	1	0	0	0	1
			splicing factor 3B subunit 1 [Cannabis sativa]	XP_030498941.1		141 kDa		0	1	1	1	1	0	0	1	0
			26S proteasome regulatory subunit 8 homolog A [Cannabis sativa]	XP_030489621.1		47 kDa		0	1	1	1	1	0	0	0	3
			endonuclease 4-like [Cannabis sativa]	XP_030486715.1		33 kDa		1	1	0	1	1	1	0	0	0
			50S ribosomal protein L2, chloroplastic OS=Cannabis sativa GN=rpl2 PE=3 SV=1	A0A0H3W6H0	rpl2	30 kDa		3	0	1	0	0	0	1	1	1
			GEM-like protein 5 [Cannabis sativa]	XP_030489648.1		31 kDa		0	0	1	1	1	0	0	0	2
			ADP-ribosylation factor-like protein 8b [Cannabis sativa]	XP_030485504.1		15 kDa		1	1	0	1	1	0	0	0	1
			probable UDP-arabinopyranose mutase 5 isoform X1 [Cannabis sativa]	XP_030503801.1 (+1)		39 kDa		2	0	1	1	1	0	0	0	1
			nuclear pore complex protein NUP50A-like [Cannabis sativa]	XP_030488449.1		45 kDa		0	1	0	1	1	0	1	0	3
			chaperone protein ClpB3, chloroplastic isoform X1 [Cannabis sativa]	XP_030482545.1 (+1)		110 kDa		2	0	0	1	1	0	1	0	3
			ubiquitin-conjugating enzyme E2 36-like [Cannabis sativa]	XP_030484635.1		17 kDa		2	0	0	1	1	0	1	0	1
			shikimate O-hydroxycinnamoyltransferase-like [Cannabis sativa]	XP_030491941.1		52 kDa		1	1	0	0	0	1	1	0	2
			FK506-binding protein 2-like [Cannabis sativa]	XP_030499990.1 (+1)		16 kDa		1	1	0	0	0	1	0	1	3
			TBCC domain-containing protein 1-like [Cannabis sativa]	XP_030481875.1		62 kDa		1	0	1	0	0	0	2	0	2
			LOW QUALITY PROTEIN: polyadenylate-binding protein RBP45C-like [Cannabis sativa]	XP_030504021.1		45 kDa		0	0	0	1	1	0	1	0	3
			40S ribosomal protein S27-2 [Cannabis sativa]	XP_030492284.1 (+1)		10 kDa		1	1	1	0	0	0	2	0	3
			photosystem II 10 kDa polypeptide, chloroplastic [Cannabis sativa]	XP_030489764.1		15 kDa		0	0	0	1	1	1	1	0	2
			uncharacterized protein LOC115713933 [Cannabis sativa]	XP_030498277.1		51 kDa		1	1	0	0	0	0	1	0	2
			GDSL esterase/lipase APG-like isoform X1 [Cannabis sativa]	XP_030491444.1		38 kDa		0	0	0	1	1	0	2	0	2
			ATP-dependent Clp protease proteolytic subunit-related protein 2, chloroplastic [Cannabis sativa]	XP_030501673.1		31 kDa		2	1	0	0	0	0	2	0	1
			uncharacterized protein LOC115709849 [Cannabis sativa]	XP_030493946.1		13 kDa		0	0	1	1	1	1	0	0	0
			glucuronokinase 1 [Cannabis sativa]	XP_030482798.1		39 kDa		1	1	0	0	0	1	0	0	3
			2-alkenal reductase (NADP(+)-dependent)-like [Cannabis sativa]	XP_030492093.1		38 kDa		2	1	0	1	1	0	0	0	0
			protein ILITYHIA [Cannabis sativa]	XP_030504699.1		287 kDa		0	0	0	0	0	1	1	0	2
			26S proteasome non-ATPase regulatory subunit 13 homolog B [Cannabis sativa]	XP_030500952.1		44 kDa		1	0	0	1	1	1	0	0	0
			putative methyltransferase DDB_G0268948 [Cannabis sativa]	XP_030484522.1		30 kDa		2	1	0	0	0	0	1	0	1
			ubiquitin carboxyl-terminal hydrolase 3 [Cannabis sativa]	XP_030501603.1		26 kDa		4	1	0	0	0	0	1	0	2
			7-methylxanthosine synthase 1-like [Cannabis sativa]	XP_030478694.1		43 kDa		0	0	0	0	0	1	1	1	3
			peptide methionine sulfoxide reductase B5-like [Cannabis sativa]	XP_030506150.1		25 kDa		2	1	1	0	0	0	0	0	4
			probable N-acetyl-gamma-glutamyl-phosphate reductase, chloroplastic [Cannabis sativa]	XP_030486602.1		41 kDa		3	0	0	0	0	0	2	0	1
			probable galactinol--sucrose galactosyltransferase 2 [Cannabis sativa]	XP_030493449.1 (+1)		85 kDa		3	0	0	0	0	1	0	0	1
			NADH dehydrogenase [ubiquinone] 1 alpha subcomplex subunit 8-B [Cannabis sativa]	XP_030505880.1		12 kDa		0	1	0	0	0	0	1	0	1
			mitochondrial import inner membrane translocase subunit TIM8 [Cannabis sativa]	XP_030493007.1		9 kDa		2	0	0	0	0	1	0	0	4
			putative D-cysteine desulfhydrase 1, mitochondrial [Cannabis sativa]	XP_030494417.1		45 kDa		2	0	0	0	0	0	1	0	2
			probable prefoldin subunit 2 [Cannabis sativa]	XP_030482422.1		16 kDa		2	0	1	0	0	0	0	0	2
			cytosolic endo-beta-N-acetylglucosaminidase 1 [Cannabis sativa]	XP_030489120.1		80 kDa		1	1	0	0	0	0	0	0	1
			glutathione synthetase, chloroplastic [Cannabis sativa]	XP_030504352.1		62 kDa		2	0	0	0	0	0	1	0	2
			probable beta-D-xylosidase 7 [Cannabis sativa]	XP_030481282.1		87 kDa		0	0	0	1	1	0	0	0	3
			LOW QUALITY PROTEIN: bifunctional protein FolD 2-like [Cannabis sativa]	XP_030494686.1 (+1)		32 kDa		1	0	2	0	0	0	0	0	3
			eukaryotic translation initiation factor 3 subunit I-like [Cannabis sativa]	XP_030507030.1		36 kDa		1	1	0	0	0	0	0	0	4
			nicotinamidase 2-like [Cannabis sativa]	XP_030499882.1		25 kDa		3	1	0	0	0	0	1	0	0
			4-coumarate--CoA ligase 1-like [Cannabis sativa]	XP_030482584.1		60 kDa		2	0	1	0	0	0	0	0	2
			3-isopropylmalate dehydratase large subunit, chloroplastic [Cannabis sativa]	XP_030507634.1		55 kDa		1	1	0	0	0	0	0	0	5
			uncharacterized protein LOC115724485 [Cannabis sativa]	XP_030509637.1		36 kDa		3	0	0	0	0	0	1	0	0
			probable bifunctional methylthioribulose-1-phosphate dehydratase/enolase-phosphatase E1 1 isoform X1 [Cannabis sativa]	XP_030489752.1 (+1)		59 kDa		1	0	0	0	0	0	2	0	2
			glyoxylate/succinic semialdehyde reductase 2, chloroplastic-like [Cannabis sativa]	XP_030490632.1		40 kDa		1	1	0	1	1	0	0	0	2
			serine carboxypeptidase-like 51 [Cannabis sativa]	XP_030506560.1		51 kDa		1	0	0	0	0	0	0	0	1
			dynamin-related protein 1E [Cannabis sativa]	XP_030495078.1		70 kDa		0	0	0	0	0	2	0	0	4
			allene oxide synthase 3-like [Cannabis sativa]	XP_030486563.1		54 kDa		0	0	0	0	0	0	4	0	0
			ras-related protein Rab7 [Cannabis sativa]	XP_030491792.1 (+1)		23 kDa		4	0	0	0	0	0	1	0	0
			ubiquitin carboxyl-terminal hydrolase 13 isoform X1 [Cannabis sativa]	XP_030483912.1 (+2)		132 kDa		0	0	0	0	0	1	0	0	4
			tropinone reductase homolog At5g06060-like isoform X1 [Cannabis sativa]	XP_030480788.1		31 kDa		0	2	0	0	0	0	1	0	0
			pyridoxine/pyridoxamine 5'-phosphate oxidase 1, chloroplastic isoform X1 [Cannabis sativa]	XP_030510814.1 (+1)		61 kDa		1	0	0	0	0	0	0	0	3
			pectinesterase/pectinesterase inhibitor PPE8B-like [Cannabis sativa]	XP_030485443.1		57 kDa		0	1	0	0	0	1	0	0	0
			aldehyde dehydrogenase family 3 member H1-like [Cannabis sativa]	XP_030496970.1		61 kDa		0	0	0	0	0	0	3	0	2
			alpha carbonic anhydrase 4-like [Cannabis sativa]	XP_030494320.1		16 kDa		4	2	0	0	0	0	0	0	0
			uncharacterized protein LOC115702653 [Cannabis sativa]	XP_030485933.1		55 kDa		0	0	0	0	0	0	2	0	6
			aspartyl protease family protein 1-like [Cannabis sativa]	XP_030498832.1		57 kDa		4	1	0	0	0	0	0	0	0
			GDSL esterase/lipase At1g29670-like [Cannabis sativa]	XP_030480496.1		41 kDa		4	2	0	0	0	0	0	0	0
			uncharacterized oxidoreductase At4g09670 [Cannabis sativa]	XP_030488140.1		40 kDa		5	1	0	0	0	0	0	0	0
			pathogenesis-related protein 1-like [Cannabis sativa]	XP_030489118.1		18 kDa		2	2	0	0	0	0	0	0	0
			60S ribosomal protein L35-like [Cannabis sativa]	XP_030506008.1		14 kDa		1	0	0	0	0	0	0	0	0
			proline iminopeptidase-like isoform X1 [Cannabis sativa]	XP_030487265.1 (+1)		46 kDa		4	0	0	0	0	0	0	0	1
			beta-galactosidase 1 [Cannabis sativa]	XP_030490582.1		93 kDa		2	0	0	0	0	0	1	0	2
			SWISS-PROT:Q15323 Keratin, type I cuticular HA1 (Hair keratin, type I HA1)	Q15323 (+1)		47 kDa		0	0	0	0	0	0	3	0	0
			polygalacturonase inhibitor-like [Cannabis sativa]	XP_030481960.1		37 kDa		0	6	0	0	0	0	0	0	0
			anthranilate N-methyltransferase-like [Cannabis sativa]	XP_030489947.1		40 kDa		3	0	0	0	0	0	1	0	1
			GDSL esterase/lipase At1g29660-like [Cannabis sativa]	XP_030480494.1		41 kDa		0	0	0	0	0	0	0	0	4
			mitochondrial outer membrane protein porin of 36 kDa [Cannabis sativa]	XP_030484297.1		30 kDa		0	0	1	0	0	1	0	0	3
			probable glutathione S-transferase parA [Cannabis sativa]	XP_030503385.1		25 kDa		4	4	0	0	0	0	0	0	0
			60S ribosomal protein L9-like [Cannabis sativa]	XP_030496806.1 (+1)		22 kDa		0	0	0	0	0	0	0	0	0
			glycerophosphodiester phosphodiesterase GDPDL4-like [Cannabis sativa]	XP_030508525.1		79 kDa		1	0	0	0	0	0	0	1	0
			(R)-mandelonitrile lyase 1-like [Cannabis sativa]	XP_030509885.1		62 kDa		2	0	0	0	0	0	0	0	0
			SWISS-PROT:Q01546 Tax_Id=9606 Gene_Symbol=KRT76 Keratin, type II cytoskeletal 2 oral	Q01546		66 kDa		0	0	0	0	0	0	0	0	0
			SWISS-PROT:P78385 Keratin, type II cuticular Hb3 (Hair keratin, type II Hb3) - Homo sapiens (Human).	P78385		54 kDa		0	0	0	0	0	0	0	0	0
			selenium-binding protein 2-like [Cannabis sativa]	XP_030507460.1		54 kDa		0	0	0	0	0	0	0	0	0
			(R)-mandelonitrile lyase 1-like [Cannabis sativa]	XP_030477858.1		59 kDa		0	0	0	0	0	0	0	0	0
			uracil phosphoribosyltransferase-like [Cannabis sativa]	XP_030479601.1		20 kDa		0	0	0	0	0	0	0	0	0
			glutathione S-transferase DHAR2-like, partial [Cannabis sativa]	XP_030480592.1		13 kDa		0	0	0	0	0	0	0	0	0
			probable linoleate 9S-lipoxygenase 5 [Cannabis sativa]	XP_030507302.1		99 kDa		0	0	0	0	0	0	0	0	0
			NADP-dependent D-sorbitol-6-phosphate dehydrogenase-like [Cannabis sativa]	XP_030510024.1		26 kDa		0	0	0	0	0	0	0	0	0
			probable plastid-lipid-associated protein 4, chloroplastic isoform X2 [Cannabis sativa]	XP_030478661.1		25 kDa		0	0	1	1	1	1	1	1	1
			gibberellin-regulated protein 9 [Cannabis sativa]	XP_030486624.1		13 kDa		0	0	1	1	1	1	1	1	1
			coatomer subunit epsilon-1-like [Cannabis sativa]	XP_030480398.1		33 kDa		0	0	1	1	1	0	1	1	2
			biotin carboxyl carrier protein of acetyl-CoA carboxylase, chloroplastic-like [Cannabis sativa]	XP_030505255.1		43 kDa		0	0	1	1	1	1	1	0	2
			uncharacterized protein LOC115702334 [Cannabis sativa]	XP_030485652.1		10 kDa		0	0	1	1	1	1	2	0	1
			CBS domain-containing protein CBSX1, chloroplastic-like [Cannabis sativa]	XP_030496283.1		27 kDa		1	0	0	1	1	0	1	0	1
			exportin-2-like [Cannabis sativa]	XP_030488902.1		109 kDa		0	0	1	1	1	0	1	0	1
			translocon-associated protein subunit alpha [Cannabis sativa]	XP_030487469.1		28 kDa		1	0	0	1	1	0	1	0	2
			36.4 kDa proline-rich protein [Cannabis sativa]	XP_030510086.1		25 kDa		1	1	1	0	0	1	1	0	2
			clathrin light chain 2 [Cannabis sativa]	XP_030489841.1		33 kDa		1	0	0	1	1	1	0	0	0
			5-oxoprolinase [Cannabis sativa]	XP_030499766.1		138 kDa		2	1	0	0	0	1	1	0	1
			glucan endo-1,3-beta-glucosidase [Cannabis sativa]	XP_030488858.1		48 kDa		1	0	0	1	1	0	0	1	2
			farnesyl pyrophosphate synthase-like [Cannabis sativa]	XP_030510929.1		39 kDa		2	1	1	0	0	1	0	0	2
			protein DNA-DAMAGE INDUCIBLE 1 [Cannabis sativa]	XP_030477808.1		44 kDa		1	0	1	0	0	1	1	0	2
			brefeldin A-inhibited guanine nucleotide-exchange protein 5 [Cannabis sativa]	XP_030488705.1		197 kDa		0	0	1	1	1	1	0	0	3
			DNA damage-repair/toleration protein DRT100-like [Cannabis sativa]	XP_030497717.1		38 kDa		0	1	0	1	1	1	0	0	3
			cysteine--tRNA ligase 2, cytoplasmic [Cannabis sativa]	XP_030504147.1		61 kDa		0	0	0	1	1	2	1	0	1
			glycine-rich protein 2-like [Cannabis sativa]	XP_030486074.1		26 kDa		1	0	1	0	0	1	0	0	0
			imidazole glycerol phosphate synthase hisHF, chloroplastic [Cannabis sativa]	XP_030511116.1		64 kDa		0	0	0	0	0	0	1	0	1
			glutamate synthase [NADH], amyloplastic isoform X1 [Cannabis sativa]	XP_030500072.1 (+1)		243 kDa		0	0	1	2	2	1	0	0	0
			tubulin-folding cofactor A-like [Cannabis sativa]	XP_030491242.1		13 kDa		0	1	0	0	0	1	1	0	2
			40S ribosomal protein S21-2 [Cannabis sativa]	XP_030478913.1		9 kDa		1	0	0	0	0	1	2	0	2
			enolase 1, chloroplastic [Cannabis sativa]	XP_030493361.1		53 kDa		1	2	0	0	0	0	1	0	2
			multiprotein-bridging factor 1a [Cannabis sativa]	XP_030484638.1		15 kDa		1	2	0	0	0	0	1	0	2
			aquaporin PIP2-2-like [Cannabis sativa]	XP_030490348.1		30 kDa		2	1	0	0	0	0	1	1	0
			LOW QUALITY PROTEIN: copper transport protein ATX1-like [Cannabis sativa]	XP_030489546.1		11 kDa		0	0	0	1	1	1	4	0	0
			signal recognition particle subunit SRP72-like [Cannabis sativa]	XP_030496801.1		73 kDa		0	0	1	0	0	2	1	0	1
			endochitinase EP3-like [Cannabis sativa]	XP_030492044.1		31 kDa		2	1	1	0	0	1	0	0	0
			50S ribosomal protein L24, chloroplastic [Cannabis sativa]	XP_030510931.1		21 kDa		1	1	0	0	0	0	1	0	2
			thioredoxin F-type, chloroplastic-like [Cannabis sativa]	XP_030505644.1		19 kDa		1	2	0	0	0	0	0	1	1
			plastid-lipid-associated protein 6, chloroplastic, partial [Cannabis sativa]	XP_030509419.1		33 kDa		1	1	1	0	0	0	0	0	3
			diaminopimelate epimerase, chloroplastic [Cannabis sativa]	XP_030493288.1		39 kDa		3	0	0	0	0	0	1	0	1
			K(+) efflux antiporter 2, chloroplastic-like [Cannabis sativa]	XP_030490080.1		131 kDa		0	0	0	1	1	0	1	0	3
			indole-3-glycerol phosphate synthase, chloroplastic-like [Cannabis sativa]	XP_030483141.1		45 kDa		1	0	0	0	0	1	0	0	1
			glucosidase 2 subunit beta [Cannabis sativa]	XP_030510340.1		73 kDa		1	0	0	0	0	1	0	0	1
			uncharacterized protein LOC115705607 [Cannabis sativa]	XP_030488851.1		14 kDa		0	0	1	0	0	0	1	0	0
			sucrose synthase 2-like isoform X1 [Cannabis sativa]	XP_030506819.1 (+1)		92 kDa		2	0	0	0	0	1	0	0	1
			26S proteasome non-ATPase regulatory subunit 11 homolog isoform X1 [Cannabis sativa]	XP_030494102.1		47 kDa		1	0	0	0	0	0	3	0	1
			photosystem II repair protein PSB27-H1, chloroplastic [Cannabis sativa]	XP_030484968.1		19 kDa		1	0	0	0	0	0	2	0	3
			perakine reductase-like isoform X1 [Cannabis sativa]	XP_030508047.1		38 kDa		1	0	0	0	0	1	1	0	1
			glycine cleavage system H protein 2, mitochondrial [Cannabis sativa]	XP_030481009.1		17 kDa		0	1	0	0	0	0	0	2	0
			uncharacterized protein LOC115698125 [Cannabis sativa]	XP_030481158.1		41 kDa		1	0	0	0	0	0	1	0	3
			translocase of chloroplast 159, chloroplastic-like [Cannabis sativa]	XP_030500962.1		147 kDa		0	0	0	1	1	0	0	0	2
			REF/SRPP-like protein At3g05500 [Cannabis sativa]	XP_030503848.1		27 kDa		0	0	0	2	2	0	0	0	3
			beta-adaptin-like protein B [Cannabis sativa]	XP_030500892.1		101 kDa		1	0	0	0	0	0	2	0	2
			probable acyl-CoA dehydrogenase IBR3 [Cannabis sativa]	XP_030506992.1		92 kDa		1	0	0	0	0	0	1	0	2
			thylakoid lumenal 19 kDa protein, chloroplastic [Cannabis sativa]	XP_030495520.1		26 kDa		3	1	0	0	0	0	2	0	0
			malonate--CoA ligase [Cannabis sativa]	XP_030491765.1		69 kDa		1	1	0	0	0	0	0	0	3
			hexokinase-2, chloroplastic [Cannabis sativa]	XP_030485298.1		54 kDa		2	1	0	0	0	0	0	0	3
			protein CYPRO4 [Cannabis sativa]	XP_030486254.1		73 kDa		0	0	1	0	0	1	0	0	2
			protein PLASTID MOVEMENT IMPAIRED 1 [Cannabis sativa]	XP_030489747.1		97 kDa		0	0	1	0	0	1	0	0	1
			NAP1-related protein 2-like [Cannabis sativa]	XP_030493920.1		31 kDa		2	1	0	0	0	0	0	0	1
			ATP-dependent Clp protease ATP-binding subunit CLPT1, chloroplastic-like [Cannabis sativa]	XP_030502098.1		26 kDa		3	1	0	0	0	0	0	0	1
			SKP1-like protein 1A [Cannabis sativa]	XP_030498516.1		18 kDa		1	2	0	0	0	0	0	0	1
			protein DJ-1 homolog D [Cannabis sativa]	XP_030505607.1		42 kDa		3	1	0	0	0	0	0	0	1
			stemmadenine O-acetyltransferase-like [Cannabis sativa]	XP_030489331.1		52 kDa		0	1	0	0	0	0	0	0	1
			ubiquitin-conjugating enzyme E2 variant 1C [Cannabis sativa]	XP_030485037.1		17 kDa		1	1	0	0	0	0	1	0	0
			tropinone reductase-like 3 [Cannabis sativa]	XP_030491195.1		27 kDa		3	1	0	0	0	0	0	0	2
			D-amino-acid transaminase, chloroplastic-like isoform X1 [Cannabis sativa]	XP_030480818.1 (+1)		44 kDa		3	1	0	0	0	0	0	0	1
			aspartyl protease AED3 [Cannabis sativa]	XP_030502590.1		47 kDa		1	3	0	0	0	0	0	0	1
			glutathione transferase GST 23-like [Cannabis sativa]	XP_030478772.1		27 kDa		3	1	0	0	0	1	0	0	0
			plasmodesmata-located protein 6 [Cannabis sativa]	XP_030498631.1		31 kDa		0	0	0	0	0	1	2	0	4
			psbP domain-containing protein 1, chloroplastic isoform X1 [Cannabis sativa]	XP_030506527.1 (+1)		35 kDa		1	0	0	0	0	0	1	0	2
			actin-interacting protein 1-2-like [Cannabis sativa]	XP_030494100.1		66 kDa		3	1	0	0	0	0	0	0	1
			mannan endo-1,4-beta-mannosidase 7-like [Cannabis sativa]	XP_030484613.1		48 kDa		2	0	0	0	0	0	0	0	2
			protein argonaute 5-like [Cannabis sativa]	XP_030483923.1		107 kDa		0	0	1	0	0	1	0	0	4
			psbP-like protein 1, chloroplastic [Cannabis sativa]	XP_030488100.1		27 kDa		2	0	0	0	0	0	1	0	0
			cullin-associated NEDD8-dissociated protein 1 [Cannabis sativa]	XP_030501919.1		135 kDa		0	0	0	0	0	0	1	0	4
			eukaryotic initiation factor 4A-3 [Cannabis sativa]	XP_030482751.1		47 kDa		1	0	0	0	0	0	1	0	3
			heparanase-like protein 1 [Cannabis sativa]	XP_030493675.1		61 kDa		0	0	0	0	0	0	1	0	3
			dihydroorotase, mitochondrial-like isoform X1 [Cannabis sativa]	XP_030484009.1 (+1)		41 kDa		4	0	0	0	0	0	0	0	1
			protein TIC 62, chloroplastic isoform X1 [Cannabis sativa]	XP_030494196.1 (+1)		63 kDa		1	0	0	0	0	0	0	0	4
			5'-methylthioadenosine/S-adenosylhomocysteine nucleosidase 2-like [Cannabis sativa]	XP_030487400.1		28 kDa		3	1	0	0	0	0	0	0	0
			expansin-A8-like [Cannabis sativa]	XP_030506062.1		27 kDa		0	0	0	0	0	0	3	0	1
			proteasome subunit beta type-7-A [Cannabis sativa]	XP_030483174.1		30 kDa		0	0	0	0	0	0	1	0	1
			glucan endo-1,3-beta-glucosidase 5 [Cannabis sativa]	XP_030480248.1		53 kDa		1	0	0	0	0	0	0	0	0
			21 kDa protein-like [Cannabis sativa]	XP_030488878.1		22 kDa		0	0	0	0	0	0	2	0	2
			Acyl-activating enzyme 2 OS=Cannabis sativa PE=2 SV=1	H9A1V4		74 kDa		0	0	0	0	0	0	1	0	3
			uncharacterized protein LOC115704780 [Cannabis sativa]	XP_030487846.1 (+1)		21 kDa		0	0	1	0	0	0	0	0	3
			uncharacterized protein LOC115719163 [Cannabis sativa]	XP_030503953.1		69 kDa		1	1	0	1	1	0	0	0	3
			beta-hexosaminidase 2 [Cannabis sativa]	XP_030478917.1		65 kDa		3	0	0	0	0	0	1	0	0
			myosin-17-like [Cannabis sativa]	XP_030490599.1		174 kDa		0	0	0	0	0	0	1	0	5
			LOW QUALITY PROTEIN: nuclear pore complex protein GP210 [Cannabis sativa]	XP_030482656.1		252 kDa		0	0	0	0	0	0	0	0	3
			GTP-binding protein SAR1A [Cannabis sativa]	XP_030507174.1		22 kDa		3	1	0	0	0	0	1	0	0
			V-type proton ATPase subunit H-like [Cannabis sativa]	XP_030500814.1		51 kDa		2	0	0	0	0	0	0	0	3
			stress-response A/B barrel domain-containing protein UP3-like [Cannabis sativa]	XP_030485319.1 (+1)		30 kDa		2	1	0	0	0	0	0	0	0
			28 kDa ribonucleoprotein, chloroplastic-like [Cannabis sativa]	XP_030494062.1		35 kDa		4	1	0	0	0	0	0	0	0
			thaumatin-like protein 1b [Cannabis sativa]	XP_030494870.1		25 kDa		3	1	0	0	0	0	0	0	0
			NADPH:quinone oxidoreductase-like [Cannabis sativa]	XP_030487857.1		22 kDa		4	2	0	0	0	0	0	0	0
			phospholipase A1-IIgamma-like [Cannabis sativa]	XP_030500487.1		44 kDa		2	2	0	0	0	0	0	0	0
			soluble inorganic pyrophosphatase 1 isoform X1 [Cannabis sativa]	XP_030489153.1 (+1)		25 kDa		4	1	0	0	0	0	0	0	0
			alpha-glucan phosphorylase, H isozyme [Cannabis sativa]	XP_030503600.1		96 kDa		1	0	0	0	0	0	0	0	4
			superoxide dismutase [Cu-Zn] 2 [Cannabis sativa]	XP_030508527.1		16 kDa		3	2	0	0	0	0	0	0	0
			tropinone reductase homolog At5g06060-like isoform X1 [Cannabis sativa]	XP_030479957.1 (+1)		30 kDa		0	3	0	0	0	0	0	0	0
			pectinesterase-like [Cannabis sativa]	XP_030506960.1		61 kDa		0	0	0	0	0	0	0	0	2
			26S proteasome non-ATPase regulatory subunit 12 homolog A [Cannabis sativa]	XP_030497205.1		50 kDa		0	0	0	0	0	0	0	0	6
			importin subunit alpha-1-like [Cannabis sativa]	XP_030507209.1		59 kDa		0	0	1	0	0	1	0	0	3
			(R)-mandelonitrile lyase 1-like [Cannabis sativa]	XP_030511176.1		60 kDa		0	0	0	0	0	0	0	0	0
			ras-related protein Rab11C [Cannabis sativa]	XP_030504558.1		24 kDa		0	0	0	0	0	1	0	0	0
			probable galactinol--sucrose galactosyltransferase 1 [Cannabis sativa]	XP_030510292.1		82 kDa		4	0	0	0	0	0	0	0	0
			(R)-mandelonitrile lyase 2-like [Cannabis sativa]	XP_030478126.1		62 kDa		1	0	0	0	0	0	0	0	0
			perakine reductase-like isoform X1 [Cannabis sativa]	XP_030507896.1 (+1)		40 kDa		0	0	0	0	0	0	0	0	2
			peptidyl-prolyl cis-trans isomerase FKBP62-like isoform X1 [Cannabis sativa]	XP_030507444.1 (+1)		64 kDa		3	0	0	0	0	0	0	0	0
			SWISS-PROT:Q6IFZ6 Tax_Id=10090 Gene_Symbol=Krt77 Keratin, type II cytoskeletal 1b	Q6IFZ6		61 kDa		0	1	0	0	0	0	0	0	2
			SWISS-PROT:Q9R0H5 Tax_Id=10090 Gene_Symbol=Krt71 Keratin, type II cytoskeletal 6G	Q9R0H5		57 kDa		1	1	0	0	0	0	0	0	0
			probable inactive purple acid phosphatase 29 [Cannabis sativa]	XP_030488821.1		43 kDa		0	0	0	0	0	0	0	0	1
			tropinone reductase homolog At5g06060-like isoform X2 [Cannabis sativa]	XP_030480789.1 (+1)		30 kDa		0	2	0	0	0	0	0	0	0
			malate dehydrogenase, cytoplasmic-like [Cannabis sativa]	XP_030492719.1		40 kDa		0	0	0	0	0	0	1	0	0
			TREMBL:Q61726 Tax_Id=10090 Gene_Symbol=5430421N21Rik Keratin type II	Q61726		53 kDa		0	0	0	0	0	0	2	1	0
			serine hydroxymethyltransferase 7-like [Cannabis sativa]	XP_030482083.1		63 kDa		0	0	0	0	0	0	0	0	0
			galactokinase-like [Cannabis sativa]	XP_030494787.1		55 kDa		0	0	0	0	0	0	0	0	0
			cytochrome P450 81Q32-like isoform X3 [Cannabis sativa]	XP_030486056.1		57 kDa		0	0	0	0	0	0	0	0	0
			probable carbohydrate esterase At4g34215 isoform X1 [Cannabis sativa]	XP_030486322.1 (+1)		33 kDa		0	0	0	0	0	0	0	0	0
			mitochondrial phosphate carrier protein 3, mitochondrial-like [Cannabis sativa]	XP_030494825.1		39 kDa		0	0	0	0	0	0	0	0	0
			probable glutathione S-transferase [Cannabis sativa]	XP_030481050.1		25 kDa		0	0	0	0	0	0	0	0	0
			SWISS-PROT:Q7Z794 Tax_Id=9606 Gene_Symbol=KRT77 Keratin 77	Q7Z794		62 kDa		0	0	0	0	0	0	0	0	0
			SWISS-PROT:P12035 Tax_Id=9606 Gene_Symbol=KRT3 Keratin, type II cytoskeletal 3	P12035		65 kDa		0	0	0	0	0	0	0	0	0
			peroxisomal membrane protein PEX14 [Cannabis sativa]	XP_030492822.1		58 kDa		1	0	1	1	1	0	0	1	1
			Cytochrome c oxidase subunit 1 OS=Cannabis sativa GN=cox1 PE=3 SV=1	A0A0M4S7M0	cox1	59 kDa		0	0	1	1	1	1	1	1	0
			polyphenol oxidase I, chloroplastic-like [Cannabis sativa]	XP_030486666.1		68 kDa		1	0	0	0	0	1	1	0	1
			novel plant SNARE 13 [Cannabis sativa]	XP_030509383.1		30 kDa		0	0	1	1	1	0	1	0	1
			phosphoglycerate mutase-like protein 1 [Cannabis sativa]	XP_030501709.1		37 kDa		0	0	1	1	1	0	0	1	1
			Photosystem II reaction center protein H OS=Cannabis sativa GN=psbH PE=3 SV=1	A0A0C5B2J7	psbH	8 kDa		1	1	1	0	0	0	1	0	1
			ribokinase [Cannabis sativa]	XP_030490927.1		40 kDa		0	0	0	1	1	1	0	1	0
			Acetyl-coenzyme A carboxylase carboxyl transferase subunit beta, chloroplastic OS=Cannabis sativa subsp. sativa GN=accD PE=3 SV=1	A0A0U2DTG7	accD	56 kDa		0	0	1	1	1	1	0	1	0
			peroxidase 31-like [Cannabis sativa]	XP_030482948.1		37 kDa		0	0	1	1	1	1	0	0	1
			histone H1-like isoform X1 [Cannabis sativa]	XP_030488339.1		50 kDa		0	0	1	1	1	1	0	0	1
			glycosyl hydrolase 5 family protein-like [Cannabis sativa]	XP_030496713.1		63 kDa		2	1	0	0	0	1	1	0	1
			histone deacetylase HDT1-like [Cannabis sativa]	XP_030504240.1		33 kDa		0	0	0	1	1	2	1	1	0
			syntaxin-121 [Cannabis sativa]	XP_030483087.1		37 kDa		0	0	0	1	1	1	0	1	2
			LOW QUALITY PROTEIN: molybdate-anion transporter-like [Cannabis sativa]	XP_030500558.1		51 kDa		0	0	1	1	1	1	0	0	1
			LOW QUALITY PROTEIN: transcription initiation factor TFIID subunit 15b [Cannabis sativa]	XP_030503642.1		47 kDa		0	0	2	1	1	1	0	0	1
			eukaryotic translation initiation factor 2 subunit beta [Cannabis sativa]	XP_030510861.1		31 kDa		1	1	0	0	0	1	1	0	2
			late embryogenesis abundant protein 2-like [Cannabis sativa]	XP_030488535.1		17 kDa		0	0	0	1	1	0	0	1	2
			cyclase-associated protein 1 [Cannabis sativa]	XP_030497338.1		51 kDa		0	0	1	1	1	0	0	0	1
			ubiquitin-fold modifier-conjugating enzyme 1 [Cannabis sativa]	XP_030481101.1		20 kDa		0	0	0	1	1	1	0	0	2
			methyl-CpG-binding domain-containing protein 10-like [Cannabis sativa]	XP_030488436.1		49 kDa		0	0	0	1	1	1	0	0	1
			26S proteasome regulatory subunit 6A homolog [Cannabis sativa]	XP_030503698.1		47 kDa		0	1	0	1	1	0	0	0	1
			CASP-like protein 1D1 [Cannabis sativa]	XP_030507387.1		21 kDa		0	0	1	0	0	1	1	0	0
			photosystem I reaction center subunit V, chloroplastic [Cannabis sativa]	XP_030477716.1		18 kDa		0	0	1	1	1	0	0	0	1
			alpha-glucan water dikinase, chloroplastic [Cannabis sativa]	XP_030499674.1		163 kDa		0	0	0	1	1	0	0	0	2
			Protein TIC 214 OS=Cannabis sativa GN=ycf1 PE=4 SV=1	A0A0H3W815	ycf1	224 kDa		0	0	1	1	1	0	0	0	1
			heme-binding protein 2 [Cannabis sativa]	XP_030490264.1		25 kDa		0	2	1	0	0	0	1	0	1
			plant UBX domain-containing protein 8-like [Cannabis sativa]	XP_030501799.1		66 kDa		0	0	0	1	1	1	0	1	0
			serine-threonine kinase receptor-associated protein-like [Cannabis sativa]	XP_030489619.1		38 kDa		1	0	1	0	0	1	0	0	2
			Putative LOV domain-containing protein OS=Cannabis sativa PE=2 SV=1	A0A126X1H2 (+1)		103 kDa		0	0	0	1	1	0	1	0	3
			ferredoxin-like [Cannabis sativa]	XP_030510336.1		16 kDa		0	0	1	0	0	0	2	1	1
			sodium/calcium exchanger NCL [Cannabis sativa]	XP_030479631.1		63 kDa		0	1	0	0	0	1	1	0	2
			rapid alkalinization factor [Cannabis sativa]	XP_030505584.1		13 kDa		0	0	0	0	0	0	1	0	0
			metallothionein-like protein type 2 [Cannabis sativa]	XP_030480212.1		8 kDa		0	0	0	0	0	0	0	1	0
			neurofilament medium polypeptide isoform X1 [Cannabis sativa]	XP_030506037.1 (+1)		83 kDa		0	0	1	0	0	1	0	0	2
			cytochrome b5 [Cannabis sativa]	XP_030500793.1		15 kDa		1	1	0	0	0	0	1	0	0
			U1 small nuclear ribonucleoprotein 70 kDa [Cannabis sativa]	XP_030498972.1		62 kDa		0	0	1	1	1	0	0	0	0
			protein PLASTID MOVEMENT IMPAIRED 1-RELATED 1-like [Cannabis sativa]	XP_030501693.1		124 kDa		1	0	0	0	0	0	0	0	1
			expansin-like A1 isoform X1 [Cannabis sativa]	XP_030485382.1 (+1)		28 kDa		2	0	0	0	0	0	0	0	1
			sulfite reductase [ferredoxin], chloroplastic [Cannabis sativa]	XP_030503475.1		77 kDa		0	0	0	0	0	0	2	1	2
			transmembrane 9 superfamily member 11 [Cannabis sativa]	XP_030477745.1		74 kDa		0	0	0	1	1	0	0	0	2
			probable mediator of RNA polymerase II transcription subunit 36b [Cannabis sativa]	XP_030483057.1 (+1)		33 kDa		0	0	1	0	0	0	2	0	1
			transcription elongation factor SPT6 homolog [Cannabis sativa]	XP_030481774.1		182 kDa		0	0	1	0	0	0	0	0	0
			protein SLOW GREEN 1, chloroplastic [Cannabis sativa]	XP_030508231.1		35 kDa		1	0	0	0	0	0	1	0	2
			sucrose synthase 7-like [Cannabis sativa]	XP_030507721.1		96 kDa		1	0	0	0	0	1	1	0	0
			ribulose-phosphate 3-epimerase, cytoplasmic isoform [Cannabis sativa]	XP_030484885.1		24 kDa		1	0	1	0	0	0	0	0	1
			probable alkaline/neutral invertase D [Cannabis sativa]	XP_030485668.1		63 kDa		0	0	0	0	0	0	1	0	2
			protein SIEVE ELEMENT OCCLUSION B-like [Cannabis sativa]	XP_030496787.1		97 kDa		0	0	0	0	0	1	1	0	2
			probable carboxylesterase 6 [Cannabis sativa]	XP_030490572.1		37 kDa		2	0	0	0	0	0	1	0	2
			acyl-coenzyme A oxidase 3, peroxisomal-like [Cannabis sativa]	XP_030482258.1		76 kDa		2	0	0	0	0	0	1	0	1
			fatty acid hydroperoxide lyase, chloroplastic [Cannabis sativa]	XP_030481799.1		54 kDa		1	0	0	0	0	0	2	0	2
			NADH dehydrogenase [ubiquinone] flavoprotein 1, mitochondrial [Cannabis sativa]	XP_030482681.1		53 kDa		1	0	0	0	0	0	1	0	2
			aminoacylase-1-like isoform X1 [Cannabis sativa]	XP_030479845.1 (+1)		50 kDa		1	1	0	0	0	0	0	0	2
			uncharacterized protein LOC115703217 [Cannabis sativa]	XP_030486592.1		55 kDa		0	0	0	1	1	0	0	2	0
			LOW QUALITY PROTEIN: uncharacterized protein LOC115695192 [Cannabis sativa]	XP_030478141.1		23 kDa		1	2	1	0	0	0	0	0	0
			probable phospholipid hydroperoxide glutathione peroxidase [Cannabis sativa]	XP_030499182.1		27 kDa		2	1	0	0	0	0	0	0	1
			ran-binding protein 1 homolog b [Cannabis sativa]	XP_030504173.1		26 kDa		1	1	0	0	0	0	1	0	0
			LOW QUALITY PROTEIN: actin cytoskeleton-regulatory complex protein PAN1-like [Cannabis sativa]	XP_030486173.1		117 kDa		0	0	0	1	1	0	0	0	3
			ATP synthase gamma chain, chloroplastic [Cannabis sativa]	XP_030487681.1		29 kDa		3	0	0	0	0	0	1	0	1
			membrane-associated 30 kDa protein, chloroplastic-like [Cannabis sativa]	XP_030484904.1		36 kDa		1	0	0	0	0	0	2	0	2
			NADH dehydrogenase [ubiquinone] 1 alpha subcomplex subunit 2 [Cannabis sativa]	XP_030499513.1		11 kDa		0	0	0	1	1	0	1	0	0
			carotenoid 9,10(9',10')-cleavage dioxygenase 1-like [Cannabis sativa]	XP_030493365.1		62 kDa		0	0	0	0	0	0	2	0	2
			chlorophyll a-b binding protein P4, chloroplastic [Cannabis sativa]	XP_030493309.1		28 kDa		1	0	0	0	0	0	1	0	4
			myosin heavy chain, embryonic smooth muscle isoform-like [Cannabis sativa]	XP_030484438.1		30 kDa		0	0	2	0	0	1	1	0	0
			uncharacterized protein LOC115703452 [Cannabis sativa]	XP_030486641.1		31 kDa		0	1	0	0	0	0	0	0	1
			thioredoxin M3, chloroplastic-like [Cannabis sativa]	XP_030486371.1		20 kDa		2	1	0	0	0	0	0	0	1
			thylakoid lumenal 16.5 kDa protein, chloroplastic [Cannabis sativa]	XP_030478738.1		26 kDa		3	1	0	0	0	0	1	0	0
			PITH domain-containing protein At3g04780 [Cannabis sativa]	XP_030503252.1		20 kDa		3	1	0	0	0	0	0	0	0
			non-specific lipid-transfer protein-like protein At2g13820 [Cannabis sativa]	XP_030506854.1		22 kDa		2	0	0	0	0	0	0	0	1
			berberine bridge enzyme-like 8 [Cannabis sativa]	XP_030480925.1		61 kDa		2	1	0	0	0	0	0	0	1
			14 kDa proline-rich protein DC2.15-like [Cannabis sativa]	XP_030485697.1		13 kDa		0	0	1	0	0	0	1	0	3
			ATP-dependent Clp protease proteolytic subunit-related protein 4, chloroplastic [Cannabis sativa]	XP_030501182.1		34 kDa		1	0	0	0	0	0	1	0	1
			NADH dehydrogenase [ubiquinone] 1 beta subcomplex subunit 9 [Cannabis sativa]	XP_030510442.1		14 kDa		1	0	0	0	0	0	0	0	2
			cytochrome c oxidase subunit 6b-2 [Cannabis sativa]	XP_030478743.1		9 kDa		0	0	0	1	1	0	0	0	0
			psbP domain-containing protein 6, chloroplastic [Cannabis sativa]	XP_030503187.1		30 kDa		3	0	0	0	0	0	0	0	1
			xylulose kinase 2 [Cannabis sativa]	XP_030494033.1		61 kDa		0	0	0	0	0	0	0	0	1
			uncharacterized protein LOC115722493 [Cannabis sativa]	XP_030507572.1		92 kDa		0	0	0	0	0	1	0	0	4
			uncharacterized protein LOC115721190 [Cannabis sativa]	XP_030506307.1		18 kDa		0	0	0	0	0	0	2	0	0
			importin subunit alpha-4 [Cannabis sativa]	XP_030503676.1		59 kDa		0	0	1	0	0	1	2	0	2
			3-hydroxyisobutyryl-CoA hydrolase-like protein 5 [Cannabis sativa]	XP_030484315.1		44 kDa		2	0	0	0	0	0	0	0	1
			cytochrome b-c1 complex subunit 7-2-like [Cannabis sativa]	XP_030508041.1		14 kDa		0	0	0	0	0	0	0	0	1
			uncharacterized protein LOC115698700 [Cannabis sativa]	XP_030481704.1 (+1)		21 kDa		0	0	0	0	0	0	1	0	2
			eukaryotic translation initiation factor 3 subunit D-like [Cannabis sativa]	XP_030479761.1 (+1)		65 kDa		0	0	0	0	0	0	1	0	2
			putative glucose-6-phosphate 1-epimerase [Cannabis sativa]	XP_030499017.1		35 kDa		0	0	0	0	0	0	1	0	2
			dynamin-related protein 5A [Cannabis sativa]	XP_030500703.1		68 kDa		0	0	0	0	0	0	0	0	3
			NDR1/HIN1-like protein 3 [Cannabis sativa]	XP_030484105.1		27 kDa		0	0	0	0	0	1	0	0	3
			trifunctional UDP-glucose 4,6-dehydratase/UDP-4-keto-6-deoxy-D-glucose 3,5-epimerase/UDP-4-keto-L-rhamnose-reductase RHM1-like [Cannabis sativa]	XP_030482187.1		76 kDa		1	0	0	0	0	0	0	0	3
			uncharacterized protein LOC115700547 isoform X1 [Cannabis sativa]	XP_030483968.1 (+1)		529 kDa		0	0	0	0	0	0	0	0	3
			glycerol kinase [Cannabis sativa]	XP_030491830.1		56 kDa		1	0	0	0	0	0	0	0	1
			2-dehydro-3-deoxyphosphooctonate aldolase [Cannabis sativa]	XP_030507336.1		32 kDa		2	0	0	0	0	0	0	0	1
			peptidyl-prolyl cis-trans isomerase FKBP16-3, chloroplastic [Cannabis sativa]	XP_030481609.1		24 kDa		2	0	0	0	0	0	0	0	2
			alpha-N-acetylglucosaminidase [Cannabis sativa]	XP_030493952.1		92 kDa		3	0	0	0	0	0	0	0	1
			nuclear-pore anchor isoform X1 [Cannabis sativa]	XP_030488658.1 (+1)		231 kDa		0	0	0	0	0	0	0	0	1
			DNA-binding protein DDB_G0278111 [Cannabis sativa]	XP_030479003.1		15 kDa		3	0	0	0	0	0	0	0	1
			3-dehydroquinate synthase, chloroplastic [Cannabis sativa]	XP_030485959.1		49 kDa		1	0	0	0	0	1	0	0	0
			adenine phosphoribosyltransferase 1-like [Cannabis sativa]	XP_030497988.1		28 kDa		2	2	0	0	0	0	0	0	0
			Cytochrome b6 OS=Cannabis sativa GN=petB PE=3 SV=1	A0A0C5APY6 (+1)	petB	26 kDa		0	0	0	0	0	0	3	0	3
			Small ubiquitin-related modifier (Fragment) OS=Cannabis sativa GN=smt3 PE=2 SV=1	Q5TIQ0 (+1)	smt3	9 kDa		2	3	0	0	0	0	0	0	0
			GDSL esterase/lipase At2g04570-like [Cannabis sativa]	XP_030484939.1		40 kDa		0	1	0	0	0	0	0	0	1
			photosystem I reaction center subunit XI, chloroplastic [Cannabis sativa]	XP_030503784.1		23 kDa		0	0	0	0	0	0	1	0	5
			pheophorbide a oxygenase, chloroplastic [Cannabis sativa]	XP_030485132.1		61 kDa		0	0	0	0	0	0	2	0	4
			peptidyl-prolyl cis-trans isomerase FKBP13, chloroplastic [Cannabis sativa]	XP_030479005.1		23 kDa		3	1	0	0	0	0	0	0	0
			dihydropyrimidinase [Cannabis sativa]	XP_030492920.1		58 kDa		1	1	0	0	0	0	0	0	0
			nicalin-1 [Cannabis sativa]	XP_030504080.1		63 kDa		0	0	0	0	0	1	0	0	4
			cinnamoyl-CoA reductase 1-like [Cannabis sativa]	XP_030490384.1		36 kDa		4	0	0	0	0	0	0	0	1
			probable 26S proteasome non-ATPase regulatory subunit 3 [Cannabis sativa]	XP_030486230.1		55 kDa		0	0	0	0	0	0	1	0	3
			uncharacterized protein LOC115722792 [Cannabis sativa]	XP_030507979.1		47 kDa		2	0	0	0	0	0	0	0	1
			protein HEADING DATE 3A-like [Cannabis sativa]	XP_030480713.1		20 kDa		3	1	0	0	0	0	0	1	0
			cinnamoyl-CoA reductase 2-like [Cannabis sativa]	XP_030506213.1		36 kDa		2	0	0	0	0	0	0	0	0
			bifunctional purple acid phosphatase 26-like [Cannabis sativa]	XP_030510572.1		56 kDa		0	0	0	0	0	0	0	0	1
			subtilisin-like protease SBT1.6 [Cannabis sativa]	XP_030487734.1		81 kDa		0	0	0	0	0	0	0	0	3
			ATP-dependent Clp protease proteolytic subunit-related protein 1, chloroplastic [Cannabis sativa]	XP_030499394.1		64 kDa		0	0	0	0	0	0	0	0	4
			GTP-binding protein SAR1A [Cannabis sativa]	XP_030488063.1		22 kDa		2	2	0	0	0	0	1	0	0
			phenylcoumaran benzylic ether reductase Pyrc5-like [Cannabis sativa]	XP_030501711.1		34 kDa		0	0	0	0	0	0	1	0	1
			purple acid phosphatase 3-like [Cannabis sativa]	XP_030509013.1		38 kDa		4	0	0	0	0	0	0	0	0
			probable pectinesterase/pectinesterase inhibitor 6 [Cannabis sativa]	XP_030497423.1		25 kDa		0	0	0	0	0	0	0	0	1
			NADP-dependent malic enzyme [Cannabis sativa]	XP_030491388.1		71 kDa		0	0	0	0	0	0	0	0	4
			glucose-6-phosphate isomerase, cytosolic-like [Cannabis sativa]	XP_030484128.1		46 kDa		2	0	0	0	0	0	0	0	0
			cysteine synthase-like [Cannabis sativa]	XP_030504458.1		35 kDa		1	0	0	0	0	0	0	0	0
			importin-5 [Cannabis sativa]	XP_030510594.1		124 kDa		0	0	0	0	0	0	0	0	5
			S-norcoclaurine synthase 2-like [Cannabis sativa]	XP_030489960.1		18 kDa		3	0	0	0	0	0	0	0	0
			auxin-induced protein PCNT115-like [Cannabis sativa]	XP_030508256.1		38 kDa		0	0	0	0	0	0	0	0	0
			SWISS-PROT:Q5XKE5 Tax_Id=9606 Gene_Symbol=KRT79 Keratin, type II cytoskeletal 79	Q5XKE5		58 kDa		0	0	1	0	0	0	0	0	0
			ras-related protein RABA4d-like isoform X2 [Cannabis sativa]	XP_030494750.1		25 kDa		1	0	0	0	0	0	0	0	0
			galactokinase-like [Cannabis sativa]	XP_030502051.1		29 kDa		3	0	0	0	0	0	0	0	0
			plasma membrane ATPase 1-like [Cannabis sativa]	XP_030501566.1		106 kDa		0	0	0	0	0	0	1	0	0
			ras-related protein RABA3 [Cannabis sativa]	XP_030490839.1		27 kDa		0	0	0	0	0	1	0	0	0
			ras-related protein RABA5c-like [Cannabis sativa]	XP_030496082.1 (+1)		24 kDa		0	0	0	0	0	0	0	0	0
			TREMBL:A2A5Y0 Tax_Id=10090 Gene_Symbol=Krt31 keratin complex 1, acidic, gene 1	A2A5Y0		47 kDa		0	0	0	0	0	0	0	0	0
			uncharacterized protein LOC115722243 [Cannabis sativa]	XP_030507258.1		42 kDa		0	0	0	0	0	0	0	0	0
			ras-related protein RABA5e-like [Cannabis sativa]	XP_030508008.1		24 kDa		0	0	0	0	0	0	0	0	0
			tropinone reductase homolog At5g06060-like [Cannabis sativa]	XP_030479201.1		31 kDa		0	0	0	0	0	0	0	0	0
			TREMBL:Q8VED5 Tax_Id=10090 Gene_Symbol=Krt79 Keratin 79	Q8VED5		58 kDa		0	0	0	0	0	0	0	0	0
			ras-related protein RABA5a [Cannabis sativa]	XP_030491107.1		25 kDa		0	0	0	0	0	0	0	0	0
			Tax_Id=10090 Gene_Symbol=Krt33b keratin complex 1, acidic, gene 3	REFSEQ:XP_986630		54 kDa		0	0	0	0	0	0	0	0	0
			ras-related protein RABA4c-like [Cannabis sativa]	XP_030499154.1		25 kDa		0	0	0	0	0	0	0	0	0
			18.2 kDa class I heat shock protein-like [Cannabis sativa]	XP_030504472.1		18 kDa		0	0	0	0	0	0	0	0	0
			GDSL esterase/lipase APG-like isoform X2 [Cannabis sativa]	XP_030491445.1		37 kDa		0	0	0	0	0	0	0	0	0
			tubulin-folding cofactor A-like [Cannabis sativa]	XP_030492501.1		13 kDa		0	0	0	0	0	0	0	0	0
			long chain acyl-CoA synthetase 4-like [Cannabis sativa]	XP_030500223.1		74 kDa		0	0	0	0	0	0	0	0	0
			peroxidase 57-like [Cannabis sativa]	XP_030507281.1		37 kDa		0	0	0	0	0	0	0	0	0
			pyrophosphate-energized membrane proton pump 2 [Cannabis sativa]	XP_030496803.1		85 kDa		0	0	0	0	0	0	0	0	0
			NADH dehydrogenase [ubiquinone] 1 alpha subcomplex subunit 9, mitochondrial-like [Cannabis sativa]	XP_030498360.1		44 kDa		0	0	0	1	1	0	1	1	1
			putative pentatricopeptide repeat-containing protein At5g09950 [Cannabis sativa]	XP_030480421.1-DECOY		?		0	0	0	1	1	1	0	1	1
			L10-interacting MYB domain-containing protein-like [Cannabis sativa]	XP_030487245.1-DECOY		?		0	0	1	1	1	0	1	0	0
			DAG protein, chloroplastic [Cannabis sativa]	XP_030477625.1		26 kDa		0	0	1	1	1	0	0	1	0
			polyadenylate-binding protein 8-like [Cannabis sativa]	XP_030499948.1		71 kDa		0	0	0	1	1	1	0	1	0
			SWISS-PROT:Q86YZ3 Tax_Id=9606 Gene_Symbol=HRNR Hornerin	Q86YZ3		282 kDa		0	0	1	1	1	0	0	1	0
			callose synthase 9 [Cannabis sativa]	XP_030504614.1		219 kDa		0	0	1	1	1	0	1	0	0
			plasma membrane-associated cation-binding protein 1 [Cannabis sativa]	XP_030481163.1		23 kDa		1	0	1	0	0	0	1	0	0
			DEAD-box ATP-dependent RNA helicase 37-like [Cannabis sativa]	XP_030482358.1 (+1)		67 kDa		0	0	0	1	1	1	0	0	1
			chaperone protein dnaJ A6, chloroplastic-like [Cannabis sativa]	XP_030497344.1		47 kDa		0	0	1	1	1	0	0	0	1
			peptidyl-prolyl cis-trans isomerase NIMA-interacting 4-like [Cannabis sativa]	XP_030493265.1 (+1)		15 kDa		0	0	2	1	1	0	0	0	1
			ABC transporter E family member 2 [Cannabis sativa]	XP_030493045.1		68 kDa		0	0	0	1	1	0	1	0	1
			nascent polypeptide-associated complex subunit alpha-like protein 2 [Cannabis sativa]	XP_030500613.1		24 kDa		0	0	0	1	1	0	0	1	0
			activator of 90 kDa heat shock protein ATPase homolog 1 [Cannabis sativa]	XP_030482563.1		40 kDa		0	0	1	0	0	0	1	0	1
			acyl carrier protein 1, chloroplastic-like isoform X1 [Cannabis sativa]	XP_030507157.1 (+1)		15 kDa		1	1	0	0	0	0	1	0	2
			ferredoxin-thioredoxin reductase, variable chain, chloroplastic-like [Cannabis sativa]	XP_030508187.1		20 kDa		1	0	0	1	1	0	0	0	1
			eukaryotic translation initiation factor 3 subunit J-like [Cannabis sativa]	XP_030497388.1		25 kDa		1	1	0	0	0	0	2	0	1
			eukaryotic translation initiation factor 4G [Cannabis sativa]	XP_030494551.1		199 kDa		0	0	0	1	1	1	0	0	2
			ATP synthase subunit delta', mitochondrial [Cannabis sativa]	XP_030491925.1		21 kDa		1	1	0	0	0	0	1	0	1
			pleiotropic drug resistance protein 1-like isoform X1 [Cannabis sativa]	XP_030488377.1 (+1)		167 kDa		0	0	0	1	1	0	0	0	1
			PITH domain-containing protein 1 [Cannabis sativa]	XP_030488876.1		22 kDa		1	1	0	0	0	0	1	0	1
			probable pectate lyase 5 [Cannabis sativa]	XP_030499368.1		45 kDa		0	0	0	1	1	0	0	1	1
			uncharacterized protein LOC115708075 [Cannabis sativa]	XP_030492112.1		37 kDa		1	0	0	0	0	0	1	0	1
			synaptotagmin-1-like [Cannabis sativa]	XP_030487823.1		62 kDa		0	0	0	1	1	0	1	0	0
			cell division protein FtsZ homolog 1, chloroplastic [Cannabis sativa]	XP_030509674.1		45 kDa		1	1	0	0	0	0	0	0	1
			probable sucrose-phosphate synthase 1 [Cannabis sativa]	XP_030510584.1		118 kDa		0	0	0	0	0	1	1	0	1
			phosphoprotein ECPP44-like [Cannabis sativa]	XP_030498417.1		32 kDa		0	1	0	0	0	0	0	0	1
			peroxidase 3 [Cannabis sativa]	XP_030482973.1		36 kDa		1	1	0	0	0	0	1	0	0
			LOW QUALITY PROTEIN: pyruvate dehydrogenase E1 component subunit alpha-3, chloroplastic-like [Cannabis sativa]	XP_030487914.1 (+1)		48 kDa		0	0	0	1	1	0	0	0	2
			phosphoenolpyruvate carboxykinase (ATP)-like [Cannabis sativa]	XP_030490408.1		75 kDa		0	0	0	1	1	1	0	0	1
			uncharacterized protein LOC115695262 [Cannabis sativa]	XP_030478200.1		33 kDa		1	1	0	0	0	0	1	0	1
			uncharacterized protein LOC115721071 [Cannabis sativa]	XP_030506176.1		10 kDa		1	1	0	0	0	0	1	0	0
			sorting nexin 1 isoform X1 [Cannabis sativa]	XP_030484431.1		46 kDa		0	0	0	1	1	1	0	0	0
			LOW QUALITY PROTEIN: phospholipase D delta-like [Cannabis sativa]	XP_030486068.1		60 kDa		0	0	0	0	0	1	1	0	1
			RNA-binding protein Y14 [Cannabis sativa]	XP_030505833.1		22 kDa		0	0	0	0	0	1	0	0	2
			LOW QUALITY PROTEIN: epidermal growth factor receptor substrate 15-like [Cannabis sativa]	XP_030509560.1		107 kDa		0	0	0	1	1	1	0	0	1
			putative UDP-glucose flavonoid 3-O-glucosyltransferase 3 [Cannabis sativa]	XP_030482629.1		56 kDa		1	0	0	1	1	0	0	0	0
			remorin-like [Cannabis sativa]	XP_030500172.1 (+1)		23 kDa		1	0	0	1	1	0	0	0	0
			probable 3-hydroxyisobutyrate dehydrogenase-like 1, mitochondrial [Cannabis sativa]	XP_030492265.1		37 kDa		2	0	0	0	0	0	1	0	1
			peptidyl-prolyl cis-trans isomerase FKBP12 [Cannabis sativa]	XP_030478538.1		12 kDa		2	0	0	0	0	0	1	0	1
			ER membrane protein complex subunit 4 [Cannabis sativa]	XP_030484136.1		20 kDa		0	0	0	1	1	0	0	0	1
			nodal modulator 1 [Cannabis sativa]	XP_030492745.1		131 kDa		0	0	0	1	1	0	1	0	0
			beta-galactosidase 3-like [Cannabis sativa]	XP_030503841.1		43 kDa		1	1	0	0	0	0	0	0	1
			histone-lysine N-methyltransferase, H3 lysine-9 specific SUVH1-like [Cannabis sativa]	XP_030508487.1		80 kDa		0	0	0	0	0	2	1	0	2
			branched-chain amino acid aminotransferase 2, chloroplastic [Cannabis sativa]	XP_030496346.1		45 kDa		2	2	0	0	0	1	0	0	0
			grpE protein homolog 2, mitochondrial-like isoform X1 [Cannabis sativa]	XP_030511190.1 (+1)		36 kDa		2	1	0	0	0	0	1	0	0
			50S ribosomal protein L31, chloroplastic [Cannabis sativa]	XP_030491470.1		15 kDa		0	0	0	1	1	0	0	0	2
			30S ribosomal protein S9, chloroplastic [Cannabis sativa]	XP_030483732.1		22 kDa		2	2	0	0	0	0	1	0	0
			aspartic proteinase-like [Cannabis sativa]	XP_030504167.1		55 kDa		2	1	0	0	0	0	1	0	0
			LOW QUALITY PROTEIN: probable alpha,alpha-trehalose-phosphate synthase [UDP-forming] 7 [Cannabis sativa]	XP_030496147.1		97 kDa		0	0	1	0	0	2	0	0	2
			UBP1-associated protein 2C [Cannabis sativa]	XP_030479951.1		44 kDa		0	0	1	0	0	0	1	0	3
			sucrose-phosphatase 1 [Cannabis sativa]	XP_030483938.1		48 kDa		1	0	0	0	0	0	1	0	1
			elongation factor G-2, chloroplastic [Cannabis sativa]	XP_030500895.1		87 kDa		1	0	0	0	0	0	1	0	1
			THO complex subunit 4A [Cannabis sativa]	XP_030505317.1		26 kDa		0	0	0	0	0	1	1	1	0
			30S ribosomal protein S17, chloroplastic [Cannabis sativa]	XP_030491783.1		18 kDa		1	2	0	0	0	0	0	0	1
			LOW QUALITY PROTEIN: argininosuccinate lyase, chloroplastic-like [Cannabis sativa]	XP_030500894.1 (+1)		59 kDa		0	0	0	0	0	0	2	0	1
			probable carboxylesterase 12 [Cannabis sativa]	XP_030485688.1		34 kDa		0	0	0	0	0	0	1	0	2
			palmitoyl-protein thioesterase 1-like [Cannabis sativa]	XP_030502001.1		36 kDa		1	0	0	0	0	0	1	0	0
			fasciclin-like arabinogalactan protein 2 [Cannabis sativa]	XP_030483894.1		42 kDa		2	2	0	0	0	0	0	0	1
			pre-mRNA-processing-splicing factor 8A [Cannabis sativa]	XP_030488376.1		274 kDa		0	0	0	0	0	0	1	0	2
			peamaclein [Cannabis sativa]	XP_030499053.1		10 kDa		1	1	0	0	0	0	0	1	0
			reticulon-like protein B1 [Cannabis sativa]	XP_030485393.1		29 kDa		0	0	0	0	0	0	1	0	1
			threonine synthase 1, chloroplastic-like [Cannabis sativa]	XP_030488150.1 (+1)		57 kDa		0	0	1	0	0	0	2	0	0
			CSC1-like protein ERD4 [Cannabis sativa]	XP_030481347.1		81 kDa		0	0	2	0	0	0	0	0	1
			50S ribosomal protein L14, chloroplastic OS=Cannabis sativa GN=rpl14 PE=3 SV=1	A0A0C5AS10	rpl14	14 kDa		0	0	0	0	0	1	3	0	0
			DExH-box ATP-dependent RNA helicase DExH12-like [Cannabis sativa]	XP_030492966.1		247 kDa		0	0	0	0	0	0	0	0	2
			major latex allergen Hev b 5-like [Cannabis sativa]	XP_030483843.1		20 kDa		2	0	0	0	0	0	0	0	0
			probable inactive purple acid phosphatase 2 [Cannabis sativa]	XP_030482082.1		76 kDa		0	0	0	0	0	0	1	0	2
			plant UBX domain-containing protein 4-like [Cannabis sativa]	XP_030491225.1		31 kDa		0	1	0	0	0	0	0	0	3
			probable 26S proteasome non-ATPase regulatory subunit 9 isoform X1 [Cannabis sativa]	XP_030478876.1 (+1)		24 kDa		0	0	1	0	0	0	0	1	0
			peroxisomal and mitochondrial division factor 1 [Cannabis sativa]	XP_030484734.1		36 kDa		0	0	0	0	0	0	1	0	1
			methionine aminopeptidase 2B-like [Cannabis sativa]	XP_030482642.1		49 kDa		1	0	0	0	0	0	2	0	1
			uncharacterized protein LOC115701081 isoform X1 [Cannabis sativa]	XP_030484639.1 (+1)		15 kDa		2	0	0	0	0	0	0	0	0
			protein CROWDED NUCLEI 1 [Cannabis sativa]	XP_030482151.1		137 kDa		0	0	0	0	0	0	1	0	0
			ornithine carbamoyltransferase, chloroplastic [Cannabis sativa]	XP_030510622.1		42 kDa		1	0	0	0	0	0	0	0	1
			glutathione transferase GST 23-like [Cannabis sativa]	XP_030491671.1		26 kDa		1	0	0	0	0	0	2	0	2
			eukaryotic translation initiation factor 4B2-like [Cannabis sativa]	XP_030496515.1		58 kDa		1	0	1	0	0	0	2	0	0
			chaperone protein dnaJ 10 [Cannabis sativa]	XP_030511151.1		38 kDa		1	0	0	0	0	1	0	0	0
			vesicle-associated protein 1-2-like [Cannabis sativa]	XP_030500987.1		27 kDa		0	0	0	0	0	0	1	0	3
			mitochondrial amidoxime reducing component 2 [Cannabis sativa]	XP_030479918.1		35 kDa		0	0	1	0	0	0	0	0	1
			villin-4-like [Cannabis sativa]	XP_030478899.1		107 kDa		0	0	0	0	0	0	2	0	2
			protein trichome birefringence-like 43, partial [Cannabis sativa]	XP_030482867.1		40 kDa		0	0	0	0	0	0	1	0	1
			spliceosome-associated protein 130 A [Cannabis sativa]	XP_030491032.1		135 kDa		0	0	0	0	0	0	0	0	1
			uncharacterized protein LOC115705379 [Cannabis sativa]	XP_030488570.1		31 kDa		0	0	0	0	0	0	1	0	3
			coatomer subunit beta'-1-like [Cannabis sativa]	XP_030488490.1		35 kDa		2	1	0	0	0	0	0	0	0
			cinnamoyl-CoA reductase 1 [Cannabis sativa]	XP_030506020.1		35 kDa		0	0	1	0	0	0	0	0	1
			protein HUA2-LIKE 2-like [Cannabis sativa]	XP_030501681.1		184 kDa		0	0	0	0	0	0	0	0	2
			nuclear pore complex protein NUP93A-like [Cannabis sativa]	XP_030494249.1		96 kDa		0	0	1	0	0	0	0	0	3
			patellin-3 [Cannabis sativa]	XP_030485653.1		64 kDa		2	0	0	0	0	0	0	0	1
			eukaryotic peptide chain release factor subunit 1-3-like [Cannabis sativa]	XP_030481794.1 (+1)		49 kDa		0	0	0	0	0	2	0	0	1
			uncharacterized protein LOC115716432 isoform X1 [Cannabis sativa]	XP_030501082.1 (+1)		99 kDa		0	0	0	0	0	0	2	0	0
			50S ribosomal protein L6, chloroplastic [Cannabis sativa]	XP_030483670.1		25 kDa		0	0	0	0	0	0	1	0	1
			WD repeat-containing protein 20-like [Cannabis sativa]	XP_030493347.1		58 kDa		0	0	0	1	1	0	0	0	0
			ubiquinone biosynthesis protein COQ9-B, mitochondrial [Cannabis sativa]	XP_030488597.1		34 kDa		0	0	0	0	0	1	0	0	2
			DNA damage-binding protein 1 [Cannabis sativa]	XP_030481164.1		121 kDa		1	0	0	0	0	0	0	0	0
			thaumatin-like protein 1 [Cannabis sativa]	XP_030486073.1		31 kDa		2	0	0	0	0	0	0	0	2
			chorismate synthase, chloroplastic-like [Cannabis sativa]	XP_030490330.1		48 kDa		0	0	0	0	0	0	1	0	2
			clavaminate synthase-like protein At3g21360 [Cannabis sativa]	XP_030491401.1		36 kDa		2	0	0	0	0	0	1	0	0
			protein phosphatase methylesterase 1 [Cannabis sativa]	XP_030506041.1		44 kDa		0	0	0	0	0	0	0	0	1
			calcium sensing receptor, chloroplastic [Cannabis sativa]	XP_030493816.1		42 kDa		0	0	0	0	0	0	3	0	2
			protein lin-12-like [Cannabis sativa]	XP_030505616.1		23 kDa		2	2	0	0	0	0	0	0	0
			probable nucleolar protein 5-2 [Cannabis sativa]	XP_030503649.1		62 kDa		0	0	0	0	0	0	2	0	3
			peptide-N4-(N-acetyl-beta-glucosaminyl)asparagine amidase A-like [Cannabis sativa]	XP_030480151.1		70 kDa		1	1	0	0	0	0	0	0	0
			tropinone reductase homolog At5g06060 [Cannabis sativa]	XP_030491075.1		29 kDa		0	0	0	0	0	0	2	0	1
			DXR (Fragment) OS=Cannabis sativa PE=2 SV=1	A0A1V0QSG8 (+1)		52 kDa		0	0	1	0	0	0	0	0	3
			glucan endo-1,3-beta-glucosidase 3 [Cannabis sativa]	XP_030498621.1		53 kDa		2	1	0	0	0	0	0	0	0
			UDP-sulfoquinovose synthase, chloroplastic [Cannabis sativa]	XP_030490656.1		52 kDa		3	0	0	0	0	0	1	0	0
			coatomer subunit beta-1-like [Cannabis sativa]	XP_030500001.1		107 kDa		0	0	0	0	0	1	0	0	4
			LOW QUALITY PROTEIN: UDP-sugar pyrophosphorylase-like [Cannabis sativa]	XP_030493770.1		68 kDa		0	0	0	0	0	1	0	0	1
			eukaryotic translation initiation factor 6-2 [Cannabis sativa]	XP_030481149.1 (+1)		26 kDa		3	0	0	0	0	0	0	0	2
			12-oxophytodienoate reductase 3-like isoform X1 [Cannabis sativa]	XP_030489891.1 (+1)		50 kDa		1	0	0	0	0	0	0	0	1
			110 kDa U5 small nuclear ribonucleoprotein component CLO [Cannabis sativa]	XP_030497093.1 (+1)		110 kDa		0	0	0	0	0	1	0	0	3
			uncharacterized protein LOC115704343 [Cannabis sativa]	XP_030487413.1 (+1)		12 kDa		0	1	0	0	0	0	0	0	0
			protein FAM136A-like [Cannabis sativa]	XP_030487343.1		17 kDa		0	0	0	0	0	0	2	0	3
			membrane-associated 30 kDa protein, chloroplastic-like [Cannabis sativa]	XP_030506517.1		36 kDa		1	0	0	0	0	0	0	0	4
			thioredoxin-like protein CXXS1 [Cannabis sativa]	XP_030491271.1		14 kDa		2	0	0	0	0	0	0	0	0
			3-oxoacyl-[acyl-carrier-protein] synthase 3 A, chloroplastic [Cannabis sativa]	XP_030501916.1		42 kDa		0	0	0	0	0	1	0	0	1
			MFP1 attachment factor 1-like [Cannabis sativa]	XP_030495280.1		17 kDa		1	2	0	0	0	0	0	0	0
			beta-galactosidase 17 [Cannabis sativa]	XP_030490612.1		80 kDa		2	0	0	0	0	0	0	0	1
			phosphoinositide phospholipase C 2-like [Cannabis sativa]	XP_030479645.1		67 kDa		0	0	0	0	0	0	0	1	3
			signal recognition particle 54 kDa protein 2 [Cannabis sativa]	XP_030491815.1		55 kDa		0	0	0	0	0	0	0	0	1
			COP1-interactive protein 1 [Cannabis sativa]	XP_030502204.1		225 kDa		0	0	0	0	0	0	1	0	1
			glycine--tRNA ligase, chloroplastic/mitochondrial 2-like isoform X1 [Cannabis sativa]	XP_030492230.1 (+1)		120 kDa		0	0	0	0	0	0	0	0	2
			protein BOBBER 1 [Cannabis sativa]	XP_030501610.1		34 kDa		1	0	0	0	0	0	0	0	0
			early nodulin-like protein 1 [Cannabis sativa]	XP_030482946.1		20 kDa		2	2	0	0	0	0	0	0	0
			protein SAR DEFICIENT 4 [Cannabis sativa]	XP_030501064.1		36 kDa		3	0	0	0	0	0	0	0	1
			callose synthase 10 [Cannabis sativa]	XP_030494101.1		218 kDa		0	0	0	0	0	0	0	0	4
			glutamate--tRNA ligase, cytoplasmic [Cannabis sativa]	XP_030503543.1		83 kDa		0	0	0	0	0	0	1	0	4
			early nodulin-like protein 1 [Cannabis sativa]	XP_030503219.1		20 kDa		1	2	0	0	0	0	0	0	0
			acid phosphatase 1-like [Cannabis sativa]	XP_030488638.1 (+1)		29 kDa		3	0	0	0	0	0	0	0	0
			L-galactono-1,4-lactone dehydrogenase, mitochondrial-like [Cannabis sativa]	XP_030494342.1		67 kDa		0	0	0	0	0	0	0	0	4
			protein CURVATURE THYLAKOID 1A, chloroplastic [Cannabis sativa]	XP_030489231.1		18 kDa		0	0	0	0	0	0	0	0	1
			RNA-binding protein CP29B, chloroplastic [Cannabis sativa]	XP_030493873.1		30 kDa		0	0	0	0	0	0	0	0	3
			L-ascorbate peroxidase 3 isoform X1 [Cannabis sativa]	XP_030487766.1 (+1)		32 kDa		0	0	0	0	0	0	1	0	1
			ubiquitin-conjugating enzyme E2 variant 1B-like [Cannabis sativa]	XP_030498900.1		18 kDa		0	1	0	0	0	0	0	0	1
			pyruvate, phosphate dikinase, chloroplastic [Cannabis sativa]	XP_030507307.1		105 kDa		1	0	0	0	0	0	0	0	0
			ribulose-1,5 bisphosphate carboxylase/oxygenase large subunit N-methyltransferase, chloroplastic [Cannabis sativa]	XP_030483058.1		57 kDa		1	0	0	0	0	0	0	0	0
			60S ribosomal protein L10a-like [Cannabis sativa]	XP_030508042.1		24 kDa		0	1	0	0	0	0	0	0	2
			SWISS-PROT:P02768-1 Tax_Id=9606 Gene_Symbol=ALB Isoform 1 of Serum albumin precursor	P02768-1		69 kDa		0	0	0	0	0	0	0	0	2
			protein TIC110, chloroplastic [Cannabis sativa]	XP_030506023.1		112 kDa		0	0	0	0	0	0	0	0	3
			metacaspase-4 [Cannabis sativa]	XP_030488269.1		46 kDa		1	0	0	0	0	0	0	0	0
			eukaryotic translation initiation factor 1A [Cannabis sativa]	XP_030482057.1		16 kDa		0	0	0	0	0	0	0	0	2
			gamma-glutamyl hydrolase 2-like [Cannabis sativa]	XP_030481162.1		43 kDa		3	0	0	0	0	0	0	0	0
			serine/threonine-protein kinase SRK2A-like [Cannabis sativa]	XP_030503673.1		41 kDa		0	0	0	0	0	1	0	0	2
			uncharacterized protein LOC115704260 [Cannabis sativa]	XP_030487337.1		41 kDa		3	0	0	0	0	0	0	0	0
			S-norcoclaurine synthase 2-like [Cannabis sativa]	XP_030489454.1		18 kDa		2	0	0	0	0	0	0	0	0
			LOW QUALITY PROTEIN: delta-1-pyrroline-5-carboxylate synthase-like [Cannabis sativa]	XP_030488276.1		73 kDa		0	0	0	0	0	0	0	0	3
			calcium-transporting ATPase 4, endoplasmic reticulum-type-like [Cannabis sativa]	XP_030492969.1		117 kDa		0	0	0	1	1	0	0	0	1
			hsp70 nucleotide exchange factor FES1 [Cannabis sativa]	XP_030480711.1		43 kDa		2	0	0	0	0	0	0	0	0
			protochlorophyllide-dependent translocon component 52, chloroplastic-like [Cannabis sativa]	XP_030510764.1		60 kDa		0	0	0	0	0	0	1	0	4
			E3 ubiquitin-protein ligase KEG [Cannabis sativa]	XP_030488747.1		181 kDa		0	0	0	0	0	0	0	0	3
			NDR1/HIN1-like protein 6 [Cannabis sativa]	XP_030509473.1		29 kDa		0	0	0	0	0	0	0	0	2
			lignin-forming anionic peroxidase-like [Cannabis sativa]	XP_030508514.1		35 kDa		0	0	1	0	0	0	0	0	0
			major allergen Pru av 1-like [Cannabis sativa]	XP_030507011.1		18 kDa		2	0	0	0	0	0	0	0	0
			6-phosphofructo-2-kinase/fructose-2,6-bisphosphatase [Cannabis sativa]	XP_030503476.1		84 kDa		0	0	0	0	0	0	0	0	3
			glutathione hydrolase 3 isoform X1 [Cannabis sativa]	XP_030488088.1 (+1)		68 kDa		2	0	0	0	0	0	0	0	0
			tropinone reductase-like 3 [Cannabis sativa]	XP_030491201.1		28 kDa		0	0	0	0	0	0	0	0	4
			glucan endo-1,3-beta-glucosidase, basic isoform-like [Cannabis sativa]	XP_030494293.1		38 kDa		0	2	0	0	0	0	0	0	0
			SWISS-PROT:Q14532 Keratin, type I cuticular HA2 (Hair keratin, type I HA2)	Q14532		50 kDa		0	0	0	0	0	0	1	0	0
			ATP-dependent zinc metalloprotease FTSH 6, chloroplastic [Cannabis sativa]	XP_030484147.1		74 kDa		1	0	0	0	0	0	0	0	0
			GTP-binding protein SAR1A-like [Cannabis sativa]	XP_030507175.1		22 kDa		2	1	0	0	0	0	0	0	0
			SWISS-PROT:Q9DCV7 Tax_Id=10090 Gene_Symbol=Krt7 Keratin, type II cytoskeletal 7	Q9DCV7		51 kDa		0	2	0	0	0	0	0	1	0
			argininosuccinate synthase, chloroplastic [Cannabis sativa]	XP_030495480.1		45 kDa		3	0	0	0	0	0	0	0	0
			protochlorophyllide-dependent translocon component 52, chloroplastic-like [Cannabis sativa]	XP_030510617.1		60 kDa		0	0	0	0	0	0	1	0	3
			monodehydroascorbate reductase 1, peroxisomal-like isoform X1 [Cannabis sativa]	XP_030509749.1 (+1)		64 kDa		0	0	0	1	1	0	0	0	0
			SWISS-PROT:Q2M2I5 Tax_Id=9606 Gene_Symbol=KRT24 Keratin, type I cytoskeletal 24	Q2M2I5		55 kDa		0	0	0	0	0	0	0	0	0
			cytochrome P450 81Q32-like [Cannabis sativa]	XP_030496187.1		60 kDa		0	0	0	0	0	0	0	1	0
			SWISS-PROT:O76014 Keratin, type I cuticular HA7 (Hair keratin, type I HA7)	O76014		53 kDa		0	0	0	0	0	0	0	0	0
			putative 4-hydroxy-4-methyl-2-oxoglutarate aldolase 3 [Cannabis sativa]	XP_030510701.1		18 kDa		0	0	0	0	0	0	0	0	0
			SWISS-PROT:P08729 Tax_Id=9606 Gene_Symbol=KRT7 Keratin, type II cytoskeletal 7	P08729 (+1)		51 kDa		0	0	0	0	0	0	0	0	0
			SWISS-PROT:P05787 Tax_Id=9606 Gene_Symbol=KRT8 Keratin, type II cytoskeletal 8	P05787		54 kDa		0	0	0	0	0	0	0	0	0
			cysteine synthase-like [Cannabis sativa]	XP_030504695.1		35 kDa		0	0	0	0	0	0	0	0	0
			glucose-6-phosphate 1-dehydrogenase, chloroplastic-like [Cannabis sativa]	XP_030481970.1		68 kDa		0	0	0	0	0	0	0	0	0
			UDP-N-acetylglucosamine--dolichyl-phosphate N-acetylglucosaminephosphotransferase-like [Cannabis sativa]	XP_030495740.1		47 kDa		0	0	1	1	1	0	0	0	1
			protodermal factor 1 [Cannabis sativa]	XP_030487524.1		37 kDa		0	0	0	1	1	0	1	0	1
			26S proteasome non-ATPase regulatory subunit 7 homolog A-like [Cannabis sativa]	XP_030480813.1		35 kDa		0	0	1	1	1	0	0	0	1
			uncharacterized protein LOC115709794 [Cannabis sativa]	XP_030493870.1		12 kDa		0	0	1	0	0	1	0	1	1
			peptidyl-prolyl cis-trans isomerase FKBP53-like [Cannabis sativa]	XP_030486789.1		53 kDa		0	0	0	1	1	1	0	0	1
			vesicle-associated membrane protein 721-like [Cannabis sativa]	XP_030480057.1		25 kDa		1	0	0	0	0	1	0	0	1
			4-coumarate--CoA ligase-like 5 [Cannabis sativa]	XP_030498352.1		60 kDa		0	0	0	1	1	0	1	0	1
			monogalactosyldiacylglycerol synthase 2, chloroplastic-like [Cannabis sativa]	XP_030478883.1-DECOY		?		0	0	0	1	1	1	0	1	0
			uncharacterized protein LOC115706834 [Cannabis sativa]	XP_030490444.1		34 kDa		0	0	0	1	1	0	0	0	1
			uncharacterized protein LOC115719054 [Cannabis sativa]	XP_030503800.1		49 kDa		0	0	0	1	1	0	0	1	0
			leukocyte receptor cluster member 8 homolog [Cannabis sativa]	XP_030503398.1		70 kDa		0	0	0	1	1	0	0	0	0
			probable pectate lyase 8 [Cannabis sativa]	XP_030499400.1		51 kDa		0	0	0	1	1	0	0	0	1
			probable quinone oxidoreductase [Cannabis sativa]	XP_030486243.1		68 kDa		0	0	0	1	1	0	0	0	1
			protein CURVATURE THYLAKOID 1D, chloroplastic [Cannabis sativa]	XP_030499670.1		23 kDa		0	0	1	1	1	0	0	0	0
			peamaclein-like [Cannabis sativa]	XP_030486367.1		10 kDa		0	0	0	0	0	1	0	1	1
			probable plastid-lipid-associated protein 4, chloroplastic isoform X1 [Cannabis sativa]	XP_030478583.1 (+1)		28 kDa		0	0	1	1	1	0	0	0	0
			outer envelope pore protein 16-2, chloroplastic isoform X1 [Cannabis sativa]	XP_030508506.1 (+1)		20 kDa		0	0	0	0	0	0	1	0	1
			DNA replication licensing factor MCM4 [Cannabis sativa]	XP_030511249.1		93 kDa		0	0	0	1	1	0	0	1	0
			stem-specific protein TSJT1-like [Cannabis sativa]	XP_030480623.1		28 kDa		0	0	0	1	1	0	0	0	0
			delta-aminolevulinic acid dehydratase, chloroplastic [Cannabis sativa]	XP_030491637.1		47 kDa		0	0	0	0	0	1	0	0	1
			uncharacterized protein LOC115716319 isoform X1 [Cannabis sativa]	XP_030500943.1		18 kDa		1	1	0	0	0	0	0	0	1
			cystathionine gamma-synthase 1, chloroplastic [Cannabis sativa]	XP_030481934.1		58 kDa		0	0	0	1	1	0	0	0	1
			probable protein phosphatase 2C 76 [Cannabis sativa]	XP_030500797.1		40 kDa		0	0	1	0	0	0	1	0	1
			trithorax group protein osa [Cannabis sativa]	XP_030505978.1		58 kDa		1	0	0	0	0	0	1	0	2
			cytosolic enolase 3 [Cannabis sativa]	XP_030503827.1		52 kDa		1	1	0	0	0	0	0	0	1
			Terpene synthase OS=Cannabis sativa PE=2 SV=1	A0A1V0QSF8		74 kDa		0	0	0	1	1	0	0	0	1
			photosystem I reaction center subunit psaK, chloroplastic [Cannabis sativa]	XP_030481388.1		13 kDa		1	0	0	0	0	0	0	1	1
			uncharacterized protein LOC115701016 isoform X1 [Cannabis sativa]	XP_030484559.1		32 kDa		2	0	0	0	0	0	1	0	1
			bifunctional dTDP-4-dehydrorhamnose 3,5-epimerase/dTDP-4-dehydrorhamnose reductase [Cannabis sativa]	XP_030500851.1		34 kDa		0	0	0	1	1	0	0	0	2
			dicarboxylate transporter 2.1, chloroplastic-like [Cannabis sativa]	XP_030510483.1		61 kDa		0	0	0	1	1	0	0	0	2
			importin subunit beta-1-like [Cannabis sativa]	XP_030501989.1 (+1)		96 kDa		1	0	0	0	0	0	1	0	1
			bifunctional protein FolD 4, chloroplastic-like [Cannabis sativa]	XP_030490086.1		40 kDa		2	1	0	0	0	0	1	0	0
			ATPase family AAA domain-containing protein 3-B-like [Cannabis sativa]	XP_030501523.1		71 kDa		0	0	2	0	0	1	0	0	1
			uncharacterized protein At4g13200, chloroplastic [Cannabis sativa]	XP_030499495.1		22 kDa		1	1	0	0	0	0	0	0	2
			L-ascorbate oxidase-like [Cannabis sativa]	XP_030504055.1		65 kDa		1	0	0	0	0	0	1	0	1
			protein fluG-like isoform X2 [Cannabis sativa]	XP_030494205.1 (+1)		98 kDa		0	0	0	0	0	0	1	0	1
			trafficking protein particle complex II-specific subunit 120 homolog [Cannabis sativa]	XP_030509705.1		130 kDa		0	0	1	0	0	0	1	0	0
			cysteine protease RD19A [Cannabis sativa]	XP_030509680.1		40 kDa		0	1	0	0	0	1	0	0	2
			iron-sulfur cluster co-chaperone protein HscB homolog [Cannabis sativa]	XP_030484212.1		31 kDa		1	0	1	0	0	0	0	0	1
			cytochrome P450 81Q32-like [Cannabis sativa]	XP_030486053.1		58 kDa		0	0	0	0	0	0	1	1	1
			glucan endo-1,3-beta-glucosidase 4 [Cannabis sativa]	XP_030511036.1		53 kDa		1	1	0	0	0	0	0	0	1
			NADH dehydrogenase [ubiquinone] 1 alpha subcomplex subunit 13-B [Cannabis sativa]	XP_030508207.1		16 kDa		0	0	0	0	0	0	1	1	0
			7-methylxanthosine synthase 1-like [Cannabis sativa]	XP_030502085.1		46 kDa		0	0	1	0	0	0	2	1	0
			uncharacterized protein LOC115709688 [Cannabis sativa]	XP_030493719.1		57 kDa		0	0	0	1	1	0	0	0	1
			GLABROUS1 enhancer-binding protein-like [Cannabis sativa]	XP_030506265.1		36 kDa		0	1	1	0	0	0	0	0	1
			1,2-dihydroxy-3-keto-5-methylthiopentene dioxygenase 2-like [Cannabis sativa]	XP_030507189.1		24 kDa		1	0	0	0	0	0	1	0	1
			neutral ceramidase 2 [Cannabis sativa]	XP_030480418.1		87 kDa		0	0	0	1	1	0	0	0	1
			ultraviolet-B receptor UVR8 [Cannabis sativa]	XP_030480834.1		60 kDa		1	0	0	0	0	0	1	0	1
			peptidyl-prolyl cis-trans isomerase FKBP16-4, chloroplastic-like [Cannabis sativa]	XP_030487019.1		25 kDa		1	0	0	0	0	0	1	0	1
			thionin-like [Cannabis sativa]	XP_030496796.1		15 kDa		0	0	1	0	0	1	0	0	0
			probable inactive receptor kinase At2g26730 [Cannabis sativa]	XP_030489597.1		72 kDa		0	0	0	0	0	0	0	0	1
			putative MO25-like protein At5g47540 [Cannabis sativa]	XP_030491122.1		39 kDa		0	0	0	0	0	1	0	0	2
			uncharacterized protein LOC115722143 [Cannabis sativa]	XP_030507134.1-DECOY		?		1	0	0	0	0	0	0	0	1
			probable cinnamyl alcohol dehydrogenase 1 [Cannabis sativa]	XP_030500203.1		39 kDa		0	1	0	0	0	1	1	0	1
			AP-4 complex subunit epsilon [Cannabis sativa]	XP_030480195.1		106 kDa		0	0	0	0	0	0	0	0	2
			peptidyl-prolyl cis-trans isomerase E [Cannabis sativa]	XP_030484801.1		19 kDa		0	1	0	0	0	0	0	0	2
			WD-40 repeat-containing protein MSI4-like [Cannabis sativa]	XP_030489136.1		55 kDa		1	0	0	0	0	0	0	0	1
			protein YLS3-like [Cannabis sativa]	XP_030478855.1		22 kDa		1	0	0	0	0	0	0	0	2
			LOW QUALITY PROTEIN: protein phosphatase 2C and cyclic nucleotide-binding/kinase domain-containing protein [Cannabis sativa]	XP_030491224.1		120 kDa		0	0	1	0	0	0	0	0	1
			uncharacterized protein LOC115723102 [Cannabis sativa]	XP_030508387.1		27 kDa		2	0	0	0	0	0	1	0	0
			ricin B-like lectin R40G3 [Cannabis sativa]	XP_030507974.1		34 kDa		0	1	0	0	0	0	0	0	1
			ras-related protein RABB1c [Cannabis sativa]	XP_030490977.1		23 kDa		0	0	0	0	0	0	1	0	1
			cytochrome P450 86B1 [Cannabis sativa]	XP_030499135.1		61 kDa		0	0	0	0	0	0	2	0	1
			dolichyl-diphosphooligosaccharide--protein glycosyltransferase 48 kDa subunit [Cannabis sativa]	XP_030498983.1		49 kDa		0	1	0	0	0	0	0	0	2
			DNA gyrase subunit A, chloroplastic/mitochondrial [Cannabis sativa]	XP_030488824.1		105 kDa		0	0	0	0	0	0	1	0	2
			probable pectate lyase 8 [Cannabis sativa]	XP_030507246.1		49 kDa		0	0	0	0	0	0	2	0	0
			ATP-dependent 6-phosphofructokinase 6-like [Cannabis sativa]	XP_030479799.1		54 kDa		1	0	0	0	0	0	0	0	1
			peroxisomal 2,4-dienoyl-CoA reductase-like [Cannabis sativa]	XP_030494230.1		32 kDa		0	0	0	0	0	0	1	0	1
			diaminopimelate decarboxylase 2, chloroplastic-like [Cannabis sativa]	XP_030490317.1 (+1)		53 kDa		0	0	0	0	0	0	1	0	2
			polyadenylate-binding protein RBP45-like [Cannabis sativa]	XP_030491700.1		45 kDa		0	0	1	0	0	0	0	0	2
			LOW QUALITY PROTEIN: E3 ubiquitin-protein ligase UPL2-like [Cannabis sativa]	XP_030480630.1		408 kDa		0	0	0	0	0	1	0	0	1
			nuclear transport factor 2 isoform X1 [Cannabis sativa]	XP_030488329.1 (+1)		51 kDa		0	1	0	0	0	0	0	0	1
			peptidyl-prolyl cis-trans isomerase FKBP20-1 [Cannabis sativa]	XP_030491274.1		20 kDa		1	0	0	0	0	0	0	0	1
			eukaryotic translation initiation factor 5B [Cannabis sativa]	XP_030493260.1		148 kDa		0	0	1	0	0	0	0	0	0
			NADPH-dependent aldehyde reductase-like protein, chloroplastic [Cannabis sativa]	XP_030507185.1		27 kDa		0	0	1	0	0	1	0	0	1
			30S ribosomal protein S7, chloroplastic OS=Cannabis sativa GN=rps7 PE=3 SV=1	A0A0C5ARU3	rps7	17 kDa		2	0	0	0	0	0	0	0	2
			40S ribosomal protein S26-3-like [Cannabis sativa]	XP_030503945.1 (+2)		15 kDa		0	0	0	0	0	2	0	0	2
			ATPase subunit 4 OS=Cannabis sativa GN=atp4 PE=4 SV=1	A0A0M4S8F3	atp4	22 kDa		0	0	0	0	0	2	0	0	2
			spermidine synthase 1 [Cannabis sativa]	XP_030497088.1		37 kDa		2	1	0	0	0	0	0	0	0
			cysteine proteinase inhibitor B [Cannabis sativa]	XP_030507541.1		17 kDa		1	1	0	0	0	0	0	0	0
			lipoamide acyltransferase component of branched-chain alpha-keto acid dehydrogenase complex, mitochondrial [Cannabis sativa]	XP_030507248.1		54 kDa		0	0	0	0	0	0	2	0	1
			beta-amylase [Cannabis sativa]	XP_030484332.1		59 kDa		1	2	0	0	0	0	0	0	0
			probable pyridoxal 5'-phosphate synthase subunit PDX1 [Cannabis sativa]	XP_030504557.1		33 kDa		0	0	1	0	0	0	0	0	3
			AP-1 complex subunit mu-2-like [Cannabis sativa]	XP_030494156.1		49 kDa		0	0	0	0	0	0	1	0	3
			anthocyanidin 3-O-glucosyltransferase 2-like [Cannabis sativa]	XP_030482632.1		55 kDa		2	0	0	0	0	0	1	0	0
			probable 2-carboxy-D-arabinitol-1-phosphatase [Cannabis sativa]	XP_030506075.1		45 kDa		1	0	0	0	0	0	0	0	1
			pre-mRNA-processing factor 19 [Cannabis sativa]	XP_030506618.1		57 kDa		0	0	0	0	0	0	1	0	3
			WD repeat-containing protein VIP3-like [Cannabis sativa]	XP_030491843.1		34 kDa		3	1	0	0	0	0	0	0	0
			eukaryotic translation initiation factor 2 subunit gamma-like [Cannabis sativa]	XP_030507183.1		51 kDa		1	0	0	0	0	0	0	0	1
			uncharacterized protein LOC115710184 [Cannabis sativa]	XP_030494387.1		44 kDa		1	0	0	0	0	0	0	0	1
			tocopherol cyclase, chloroplastic [Cannabis sativa]	XP_030482476.1		56 kDa		1	0	0	0	0	0	0	0	3
			6,7-dimethyl-8-ribityllumazine synthase, chloroplastic [Cannabis sativa]	XP_030507525.1		24 kDa		0	1	0	0	0	0	0	0	0
			protein SHORT ROOT IN SALT MEDIUM 1 [Cannabis sativa]	XP_030482665.1		158 kDa		0	0	0	0	0	0	0	1	1
			carbamoyl-phosphate synthase small chain, chloroplastic [Cannabis sativa]	XP_030498816.1		46 kDa		1	1	0	0	0	0	0	0	0
			UDP-glycosyltransferase 73C3-like [Cannabis sativa]	XP_030495905.1 (+1)		56 kDa		2	0	0	0	0	2	0	0	0
			caffeic acid 3-O-methyltransferase [Cannabis sativa]	XP_030501009.1		40 kDa		1	0	0	0	0	0	0	0	2
			thiamine thiazole synthase, chloroplastic [Cannabis sativa]	XP_030502265.1		37 kDa		0	0	0	0	0	0	0	0	1
			histidine--tRNA ligase, cytoplasmic-like [Cannabis sativa]	XP_030479786.1		98 kDa		0	0	0	0	0	0	1	0	3
			dihydroorotase, mitochondrial-like [Cannabis sativa]	XP_030484012.1		38 kDa		3	0	0	0	0	0	1	0	0
			uncharacterized protein LOC115705183 [Cannabis sativa]	XP_030488294.1		14 kDa		0	0	0	0	0	0	1	0	1
			DEAD-box ATP-dependent RNA helicase 38 [Cannabis sativa]	XP_030500928.1		56 kDa		0	0	0	0	0	0	2	0	1
			CEN-like protein 1 [Cannabis sativa]	XP_030500472.1		21 kDa		0	0	0	0	0	0	0	0	1
			uncharacterized protein LOC115706203 [Cannabis sativa]	XP_030489637.1		25 kDa		1	0	0	0	0	0	0	0	0
			UDP-glycosyltransferase 13-like [Cannabis sativa]	XP_030498748.1		55 kDa		3	1	0	0	0	0	0	0	0
			methyl-CpG-binding domain-containing protein 11-like [Cannabis sativa]	XP_030510399.1		36 kDa		2	0	0	0	0	0	0	0	0
			ubiquitin carboxyl-terminal hydrolase 14 [Cannabis sativa]	XP_030510166.1		90 kDa		0	0	0	0	0	0	0	0	1
			LOW QUALITY PROTEIN: serine/threonine-protein phosphatase 6 regulatory subunit 3-like [Cannabis sativa]	XP_030509215.1		87 kDa		1	0	0	0	0	0	0	0	0
			2-acylphloroglucinol 4-prenyltransferase-like isoform X1 [Cannabis sativa]	XP_030497548.1 (+1)		45 kDa		0	0	2	0	0	0	0	0	2
			uncharacterized protein LOC115714059 isoform X1 [Cannabis sativa]	XP_030498450.1 (+2)		96 kDa		0	0	0	0	0	0	0	0	2
			protein EARLY-RESPONSIVE TO DEHYDRATION 7, chloroplastic-like [Cannabis sativa]	XP_030487745.1		49 kDa		1	0	0	0	0	0	0	0	0
			4-coumarate--CoA ligase 1-like [Cannabis sativa]	XP_030510279.1		61 kDa		2	0	0	0	0	0	0	0	0
			30S ribosomal protein S20, chloroplastic [Cannabis sativa]	XP_030480759.1		20 kDa		2	1	0	0	0	0	0	0	0
			L-arabinokinase-like [Cannabis sativa]	XP_030483694.1		109 kDa		0	0	0	0	0	0	1	0	2
			ABC transporter C family member 2-like [Cannabis sativa]	XP_030480242.1		182 kDa		0	0	0	0	0	0	0	0	2
			endogenous alpha-amylase/subtilisin inhibitor [Cannabis sativa]	XP_030486765.1		23 kDa		3	1	0	0	0	0	0	0	0
			thioredoxin X, chloroplastic [Cannabis sativa]	XP_030508604.1		20 kDa		1	0	0	0	0	0	0	0	0
			reticulon-4-interacting protein 1, mitochondrial [Cannabis sativa]	XP_030480087.1		39 kDa		0	0	0	0	0	0	2	0	0
			polygalacturonase At1g48100-like [Cannabis sativa]	XP_030497528.1		57 kDa		0	0	0	0	0	0	0	0	2
			protein TIC 21, chloroplastic-like [Cannabis sativa]	XP_030486321.1 (+1)		31 kDa		0	0	0	0	0	0	0	0	2
			calcium-transporting ATPase 4, plasma membrane-type-like [Cannabis sativa]	XP_030494247.1		113 kDa		0	0	0	0	0	0	1	0	2
			apyrase 2-like [Cannabis sativa]	XP_030507283.1		51 kDa		0	0	0	0	0	0	0	0	2
			ABC transporter F family member 4 [Cannabis sativa]	XP_030490475.1		80 kDa		0	0	0	0	0	0	2	0	0
			uncharacterized protein LOC115705703 isoform X1 [Cannabis sativa]	XP_030488969.1		51 kDa		0	0	1	0	0	0	0	0	0
			ABC transporter I family member 6, chloroplastic-like [Cannabis sativa]	XP_030488995.1 (+1)		37 kDa		0	0	0	0	0	0	0	0	3
			CCR4-NOT transcription complex subunit 1 [Cannabis sativa]	XP_030500598.1		266 kDa		0	0	0	0	0	0	0	0	2
			26S proteasome regulatory subunit 6B homolog [Cannabis sativa]	XP_030503840.1 (+1)		47 kDa		0	0	0	0	0	0	0	0	0
			pyridoxal kinase [Cannabis sativa]	XP_030507361.1		38 kDa		0	1	0	0	0	0	0	0	0
			probable acetyl-CoA acetyltransferase, cytosolic 2 [Cannabis sativa]	XP_030491029.1		43 kDa		2	0	0	0	0	0	0	1	0
			uncharacterized protein LOC115710123 isoform X1 [Cannabis sativa]	XP_030494322.1 (+3)		13 kDa		0	0	0	0	0	0	0	0	1
			probable protein phosphatase 2C 58 isoform X1 [Cannabis sativa]	XP_030482829.1 (+1)		31 kDa		1	0	0	0	0	0	0	0	2
			protein MODIFIER OF SNC1 1 isoform X1 [Cannabis sativa]	XP_030493375.1 (+1)		172 kDa		0	0	0	0	0	0	0	0	2
			epidermal growth factor receptor substrate 15-like isoform X1 [Cannabis sativa]	XP_030478676.1		109 kDa		0	0	0	0	0	1	0	0	1
			beta-galactosidase 3 [Cannabis sativa]	XP_030499794.1		95 kDa		1	0	0	0	0	0	0	0	0
			phospholipase A1-IIgamma-like [Cannabis sativa]	XP_030501951.1		45 kDa		2	1	0	0	0	0	0	0	0
			xaa-Pro dipeptidase [Cannabis sativa]	XP_030489159.1		54 kDa		3	0	0	0	0	0	0	0	0
			LOW QUALITY PROTEIN: methylthioribose kinase-like [Cannabis sativa]	XP_030486317.1 (+1)		48 kDa		0	0	0	0	0	0	0	0	1
			stem-specific protein TSJT1-like [Cannabis sativa]	XP_030489680.1		28 kDa		1	0	0	0	0	0	0	0	0
			phenylalanine ammonia-lyase-like [Cannabis sativa]	XP_030495458.1		77 kDa		0	0	0	0	0	0	0	0	2
			thaumatin-like protein 1 [Cannabis sativa]	XP_030481417.1		35 kDa		2	0	0	0	0	0	0	0	0
			uncharacterized protein LOC115725580 isoform X1 [Cannabis sativa]	XP_030511010.1 (+3)		46 kDa		2	0	0	0	0	0	0	0	0
			protein FLOWERING LOCUS T-like [Cannabis sativa]	XP_030493096.1		20 kDa		0	0	0	0	0	0	0	1	0
			(R)-mandelonitrile lyase 1-like isoform X1 [Cannabis sativa]	XP_030478881.1 (+1)		61 kDa		1	0	0	0	0	0	1	0	0
			methylcrotonoyl-CoA carboxylase beta chain, mitochondrial [Cannabis sativa]	XP_030486268.1		62 kDa		0	0	0	0	0	0	0	0	3
			WEB family protein At5g55860-like [Cannabis sativa]	XP_030509648.1		73 kDa		0	0	0	0	0	0	0	0	3
			myosin-17-like [Cannabis sativa]	XP_030490697.1		181 kDa		0	0	0	0	0	0	0	0	1
			cytosolic endo-beta-N-acetylglucosaminidase 1-like isoform X1 [Cannabis sativa]	XP_030489121.1		70 kDa		1	1	0	0	0	0	0	0	1
			uncharacterized protein LOC115698089 [Cannabis sativa]	XP_030481124.1		26 kDa		0	0	0	0	0	0	0	0	3
			phospho-2-dehydro-3-deoxyheptonate aldolase 2, chloroplastic-like [Cannabis sativa]	XP_030500212.1		58 kDa		3	0	0	0	0	0	0	0	1
			beta-galactosidase 5-like [Cannabis sativa]	XP_030484887.1		93 kDa		0	0	0	0	0	0	0	0	2
			coatomer subunit beta'-1-like [Cannabis sativa]	XP_030488355.1 (+1)		105 kDa		0	0	0	0	0	0	1	0	3
			10 kDa chaperonin 1, chloroplastic [Cannabis sativa]	XP_030494930.1		15 kDa		0	0	0	0	0	0	0	0	1
			pleiotropic drug resistance protein 1-like [Cannabis sativa]	XP_030488382.1		162 kDa		0	0	0	0	0	0	0	0	3
			phenylalanine ammonia-lyase-like [Cannabis sativa]	XP_030494388.1		77 kDa		0	0	0	0	0	0	0	0	3
			Phenylalanine ammonia-lyase OS=Cannabis sativa GN=PAL PE=2 SV=1	V5KWZ6 (+1)	PAL	77 kDa		0	0	0	0	0	0	0	0	3
			uncharacterized protein LOC115723260 [Cannabis sativa]	XP_030508561.1		83 kDa		0	0	4	0	0	0	0	0	0
			enhancer of mRNA-decapping protein 4-like [Cannabis sativa]	XP_030490975.1		147 kDa		0	0	0	0	0	0	0	0	4
			LOW QUALITY PROTEIN: uncharacterized protein LOC115715894 [Cannabis sativa]	XP_030500430.1		104 kDa		0	0	0	0	0	0	0	0	4
			ATP-dependent Clp protease proteolytic subunit 2, mitochondrial [Cannabis sativa]	XP_030492000.1		28 kDa		2	0	0	0	0	0	0	0	0
			phosphomannomutase [Cannabis sativa]	XP_030490087.1		28 kDa		3	0	0	0	0	0	0	0	0
			sorting and assembly machinery component 50 homolog B-like [Cannabis sativa]	XP_030489171.1		61 kDa		0	0	0	0	0	0	0	0	3
			UDP-glucuronic acid decarboxylase 2-like [Cannabis sativa]	XP_030482375.1		49 kDa		0	0	0	0	0	0	0	0	3
			lamin-like protein [Cannabis sativa]	XP_030484482.1		20 kDa		0	1	0	0	0	0	0	0	0
			glutamate--cysteine ligase, chloroplastic [Cannabis sativa]	XP_030500847.1		59 kDa		1	0	0	0	0	0	0	0	0
			phosphoenolpyruvate carboxykinase (ATP)-like [Cannabis sativa]	XP_030496786.1		74 kDa		0	0	0	0	0	1	0	0	1
			epidermis-specific secreted glycoprotein EP1-like [Cannabis sativa]	XP_030499985.1		49 kDa		0	0	0	0	0	0	1	0	0
			non-specific lipid-transfer protein 1-like [Cannabis sativa]	XP_030505885.1		16 kDa		0	0	0	0	0	1	2	0	0
			myosin-11 [Cannabis sativa]	XP_030503260.1		174 kDa		0	0	0	0	0	0	0	0	3
			ATP-dependent 6-phosphofructokinase 6-like [Cannabis sativa]	XP_030488994.1		54 kDa		1	0	0	0	0	0	0	0	0
			SWISS-PROT:Q7RTS7 Tax_Id=9606 Gene_Symbol=KRT74 Keratin, type II cytoskeletal 74	Q7RTS7		58 kDa		0	0	0	0	0	0	0	0	3
			Tax_Id=9606 Gene_Symbol=- Similar to Keratin, type II cytoskeletal 8	H-INV:HIT000292931		49 kDa		0	0	0	0	0	0	0	0	0
			probable inactive purple acid phosphatase 27 [Cannabis sativa]	XP_030494241.1 (+2)		70 kDa		0	0	0	0	0	0	0	0	0
			phosphoglycolate phosphatase 2-like [Cannabis sativa]	XP_030491001.1		33 kDa		0	0	0	0	0	0	0	0	0
			peptidyl-prolyl cis-trans isomerase CYP63 isoform X2 [Cannabis sativa]	XP_030502352.1 (+1)		74 kDa		0	0	0	0	0	0	0	0	0
			proteasome subunit beta type-6-like [Cannabis sativa]	XP_030481423.1		8 kDa		0	0	0	0	0	0	0	0	0
			probable nucleoredoxin 1 [Cannabis sativa]	XP_030496793.1		84 kDa		0	0	0	0	0	0	0	0	0
			L-galactono-1,4-lactone dehydrogenase, mitochondrial-like [Cannabis sativa]	XP_030495485.1		67 kDa		0	0	0	0	0	0	0	0	0
			protochlorophyllide-dependent translocon component 52, chloroplastic-like [Cannabis sativa]	XP_030510997.1		61 kDa		0	0	0	0	0	0	0	0	0
			histone H1-like [Cannabis sativa]	XP_030504381.1		23 kDa		0	0	0	0	0	0	0	0	0
			aminopeptidase M1-like isoform X1 [Cannabis sativa]	XP_030490149.1 (+4)		105 kDa		0	0	0	0	0	0	0	0	0
			heterogeneous nuclear ribonucleoprotein 1-like [Cannabis sativa]	XP_030498433.1		43 kDa		0	0	0	1	1	0	0	0	1
			probable dolichyl-diphosphooligosaccharide--protein glycosyltransferase subunit 3B [Cannabis sativa]	XP_030491747.1		39 kDa		0	0	1	1	1	0	0	0	0
			GDSL esterase/lipase At5g45920 [Cannabis sativa]	XP_030480926.1		27 kDa		0	0	0	1	1	0	0	1	0
			zinc finger protein-like 1 homolog [Cannabis sativa]	XP_030486434.1		39 kDa		0	0	0	1	1	1	0	0	0
			uncharacterized protein LOC115709467 [Cannabis sativa]	XP_030493441.1		35 kDa		0	0	0	1	1	1	0	0	0
			LIMR family protein At5g01460 [Cannabis sativa]	XP_030481397.1		56 kDa		0	0	0	1	1	0	0	0	1
			apoptotic chromatin condensation inducer in the nucleus [Cannabis sativa]	XP_030499278.1		83 kDa		0	0	0	1	1	0	1	0	0
			mavicyanin [Cannabis sativa]	XP_030481434.1		19 kDa		1	0	1	0	0	0	0	0	1
			protein HLB1 isoform X1 [Cannabis sativa]	XP_030501084.1 (+2)		57 kDa		0	1	0	1	1	0	0	0	0
			probable NAD(P)H dehydrogenase (quinone) FQR1-like 2 [Cannabis sativa]	XP_030499025.1		28 kDa		1	1	0	0	0	0	0	0	1
			dCTP pyrophosphatase 1-like [Cannabis sativa]	XP_030496113.1		14 kDa		1	1	0	0	0	0	0	0	1
			electron transfer flavoprotein subunit beta, mitochondrial isoform X1 [Cannabis sativa]	XP_030509115.1		28 kDa		0	0	0	0	0	0	1	1	1
			molybdopterin biosynthesis protein CNX1 [Cannabis sativa]	XP_030504393.1		70 kDa		0	0	1	0	0	1	0	0	1
			leucine-rich repeat extensin-like protein 1 [Cannabis sativa]	XP_030479816.1		34 kDa		0	0	0	1	1	0	0	0	1
			eukaryotic translation initiation factor 4E-1-like [Cannabis sativa]	XP_030480522.1		25 kDa		0	0	0	0	0	1	1	1	0
			single-stranded DNA-binding protein, mitochondrial isoform X1 [Cannabis sativa]	XP_030506583.1 (+1)		24 kDa		0	0	0	0	0	0	1	0	1
			protein transport protein Sec61 subunit beta-like [Cannabis sativa]	XP_030500601.1		9 kDa		0	0	1	0	0	0	1	0	0
			carbonic anhydrase 2-like isoform X1 [Cannabis sativa]	XP_030496287.1		30 kDa		1	0	0	0	0	0	1	0	0
			LIM domain-containing protein WLIM1-like [Cannabis sativa]	XP_030494557.1		23 kDa		0	0	0	1	1	0	0	0	0
			clustered mitochondria protein [Cannabis sativa]	XP_030490175.1		155 kDa		0	0	0	0	0	0	0	0	1
			non-functional NADPH-dependent codeinone reductase 2-like [Cannabis sativa]	XP_030497007.1		36 kDa		1	1	0	0	0	0	0	0	1
			NADH dehydrogenase subunit 9 OS=Cannabis sativa GN=nad9 PE=3 SV=1	A0A0M4R4N3	nad9	23 kDa		0	0	0	0	0	1	0	0	0
			uncharacterized protein LOC115697538 [Cannabis sativa]	XP_030480450.1		95 kDa		0	0	0	0	0	1	0	0	0
			PHD finger protein Alfin1 isoform X1 [Cannabis sativa]	XP_030497090.1 (+1)		28 kDa		0	0	0	1	1	0	0	0	0
			GDSL esterase/lipase LTL1-like [Cannabis sativa]	XP_030505827.1		40 kDa		0	0	0	0	0	0	0	1	1
			protein MEMO1 [Cannabis sativa]	XP_030481980.1		33 kDa		0	0	1	0	0	0	0	0	1
			30S ribosomal protein S8, chloroplastic OS=Cannabis sativa GN=rps8 PE=3 SV=1	A0A0C5APY7	rps8	15 kDa		1	0	0	0	0	0	1	0	1
			protein SUPPRESSOR OF K(+) TRANSPORT GROWTH DEFECT 1 [Cannabis sativa]	XP_030503681.1		48 kDa		0	0	1	0	0	1	0	0	0
			proteasome subunit beta type-3-A [Cannabis sativa]	XP_030483898.1		23 kDa		1	0	0	0	0	0	0	0	1
			probable 2-oxoglutarate/Fe(II)-dependent dioxygenase [Cannabis sativa]	XP_030504188.1		40 kDa		0	0	0	0	0	0	0	1	0
			cytochrome b-c1 complex subunit 9 [Cannabis sativa]	XP_030495732.1		8 kDa		0	0	0	0	0	0	1	0	1
			peroxisomal membrane protein 11C-like [Cannabis sativa]	XP_030490152.1		26 kDa		0	0	0	0	0	0	1	0	1
			mulatexin-like [Cannabis sativa]	XP_030499801.1		40 kDa		1	0	0	0	0	0	0	0	1
			serine/threonine-protein phosphatase 5 isoform X1 [Cannabis sativa]	XP_030482729.1 (+1)		55 kDa		1	0	0	0	0	0	1	0	0
			inositol-pentakisphosphate 2-kinase-like [Cannabis sativa]	XP_030493181.1		50 kDa		0	0	0	0	0	1	0	0	1
			RB1-inducible coiled-coil protein 1 [Cannabis sativa]	XP_030496776.1		71 kDa		1	0	0	0	0	0	0	0	1
			oligouridylate-binding protein 1-like [Cannabis sativa]	XP_030489986.1		45 kDa		0	0	1	0	0	1	0	0	0
			vacuolar-processing enzyme gamma-isozyme-like [Cannabis sativa]	XP_030496431.1		55 kDa		0	1	0	0	0	0	0	1	0
			golgin candidate 6 [Cannabis sativa]	XP_030481837.1		101 kDa		0	0	0	0	0	0	0	0	1
			leucine-rich repeat receptor-like serine/threonine/tyrosine-protein kinase SOBIR1 [Cannabis sativa]	XP_030493755.1		70 kDa		0	0	1	0	0	0	0	0	1
			thioredoxin-like protein Clot [Cannabis sativa]	XP_030496825.1		15 kDa		1	0	0	0	0	0	0	0	1
			protein transport protein SEC31 homolog B [Cannabis sativa]	XP_030495434.1		121 kDa		0	0	0	0	0	0	1	0	1
			cilia- and flagella-associated protein 251-like isoform X1 [Cannabis sativa]	XP_030492551.1 (+1)		64 kDa		1	0	0	0	0	0	0	0	1
			protease Do-like 1, chloroplastic [Cannabis sativa]	XP_030483877.1		49 kDa		0	0	0	0	0	0	1	0	1
			cysteine desulfurase, mitochondrial [Cannabis sativa]	XP_030496337.1		50 kDa		0	0	0	0	0	0	1	0	1
			probable small nuclear ribonucleoprotein F [Cannabis sativa]	XP_030485031.1		10 kDa		0	0	0	0	0	1	1	0	0
			LOW QUALITY PROTEIN: probable methionine--tRNA ligase [Cannabis sativa]	XP_030507432.1		90 kDa		0	0	0	0	0	1	0	0	1
			30S ribosomal protein S10, chloroplastic [Cannabis sativa]	XP_030478585.1		22 kDa		0	0	0	0	0	0	1	0	1
			uncharacterized protein LOC115712960 [Cannabis sativa]	XP_030497257.1		81 kDa		0	0	0	0	0	0	1	0	1
			30S ribosomal protein S19, chloroplastic OS=Cannabis sativa GN=rps19 PE=3 SV=1	A0A0C5APY8 (+1)	rps19	11 kDa		2	1	0	0	0	0	0	0	0
			ubiquitin-fold modifier 1 [Cannabis sativa]	XP_030506363.1		10 kDa		1	0	0	0	0	0	0	0	2
			protein YLS3-like [Cannabis sativa]	XP_030509729.1		20 kDa		1	1	0	0	0	0	0	0	0
			polygalacturonase QRT3 [Cannabis sativa]	XP_030480970.1		53 kDa		1	1	0	0	0	0	0	0	0
			2-acylphloroglucinol 4-prenyltransferase-like isoform X1 [Cannabis sativa]	XP_030497521.1		38 kDa		0	0	0	0	0	0	1	0	1
			ER membrane protein complex subunit 1 [Cannabis sativa]	XP_030482553.1		110 kDa		0	0	0	0	0	1	0	0	1
			photosystem I reaction center subunit VI, chloroplastic-like [Cannabis sativa]	XP_030491785.1		15 kDa		1	0	0	0	0	0	2	0	0
			RNA-binding KH domain-containing protein PEPPER [Cannabis sativa]	XP_030510426.1		52 kDa		0	0	0	0	0	1	0	0	2
			urease [Cannabis sativa]	XP_030496734.1		90 kDa		1	0	0	0	0	0	0	0	1
			uncharacterized protein LOC115697870 [Cannabis sativa]	XP_030480892.1		25 kDa		0	0	0	0	0	0	1	0	1
			red chlorophyll catabolite reductase isoform X1 [Cannabis sativa]	XP_030499473.1 (+1)		37 kDa		0	0	0	0	0	0	1	0	1
			uncharacterized protein LOC115701006 isoform X1 [Cannabis sativa]	XP_030484552.1 (+1)		25 kDa		2	1	0	0	0	0	0	0	0
			non-specific lipid-transfer protein 4.1 [Cannabis sativa]	XP_030508107.1		12 kDa		0	0	0	0	0	1	2	0	0
			GLABRA2 expression modulator [Cannabis sativa]	XP_030497403.1		33 kDa		1	0	0	0	0	0	0	0	1
			LOW QUALITY PROTEIN: endoplasmic reticulum metallopeptidase 1-like [Cannabis sativa]	XP_030490312.1		84 kDa		0	0	1	0	0	0	0	0	1
			ATP-dependent Clp protease proteolytic subunit 6, chloroplastic [Cannabis sativa]	XP_030511071.1		30 kDa		0	0	0	0	0	0	0	0	1
			protein TOC75-3, chloroplastic [Cannabis sativa]	XP_030503631.1		89 kDa		0	0	0	0	0	0	2	0	1
			probable thionin-2.4 [Cannabis sativa]	XP_030480839.1		14 kDa		0	0	2	0	0	0	0	0	1
			mitochondrial carnitine/acylcarnitine carrier-like protein [Cannabis sativa]	XP_030501548.1		31 kDa		0	0	0	0	0	0	2	0	1
			protein CutA, chloroplastic isoform X1 [Cannabis sativa]	XP_030484414.1		21 kDa		1	0	0	0	0	0	0	0	0
			geranylgeranyl diphosphate reductase, chloroplastic [Cannabis sativa]	XP_030492934.1		51 kDa		0	0	0	0	0	0	1	0	1
			enhancer of mRNA-decapping protein 4-like [Cannabis sativa]	XP_030510105.1		151 kDa		0	0	0	0	0	0	1	0	2
			phosphoribosylaminoimidazole carboxylase, chloroplastic-like isoform X1 [Cannabis sativa]	XP_030504660.1 (+2)		70 kDa		0	0	0	0	0	0	1	0	2
			kiwellin-like [Cannabis sativa]	XP_030510113.1		22 kDa		0	0	0	0	0	2	0	0	1
			chloroplast envelope quinone oxidoreductase homolog [Cannabis sativa]	XP_030496952.1		36 kDa		0	0	0	0	0	0	1	0	1
			probable 3-hydroxyisobutyrate dehydrogenase-like 3, mitochondrial [Cannabis sativa]	XP_030506543.1		32 kDa		0	0	0	0	0	1	0	0	0
			branched-chain-amino-acid aminotransferase-like protein 1 [Cannabis sativa]	XP_030504123.1		64 kDa		1	0	0	0	0	0	0	0	1
			glutathione S-transferase zeta class-like isoform X1 [Cannabis sativa]	XP_030499733.1 (+1)		26 kDa		2	0	0	0	0	1	0	0	0
			cysteine protease XCP2-like [Cannabis sativa]	XP_030506754.1		55 kDa		0	1	0	0	0	0	0	0	2
			thaumatin-like protein 1b [Cannabis sativa]	XP_030492533.1		26 kDa		1	0	1	0	0	0	0	0	0
			putative invertase inhibitor [Cannabis sativa]	XP_030494955.1		23 kDa		1	2	0	0	0	0	0	0	0
			DNA-directed RNA polymerases II, IV and V subunit 9A [Cannabis sativa]	XP_030503043.1		13 kDa		0	0	0	0	0	0	1	0	2
			eukaryotic translation initiation factor 3 subunit F [Cannabis sativa]	XP_030489512.1		31 kDa		1	0	0	0	0	0	0	0	0
			xyloglucan endotransglucosylase/hydrolase protein 31-like [Cannabis sativa]	XP_030499981.1		33 kDa		0	0	1	0	0	2	0	0	0
			phenylcoumaran benzylic ether reductase Betv6-like [Cannabis sativa]	XP_030484506.1		34 kDa		2	1	0	0	0	0	0	0	0
			multiple organellar RNA editing factor 8, chloroplastic/mitochondrial-like [Cannabis sativa]	XP_030480048.1		46 kDa		0	0	1	0	0	0	0	0	1
			3-phosphoshikimate 1-carboxyvinyltransferase 2-like [Cannabis sativa]	XP_030488829.1 (+1)		55 kDa		2	0	0	0	0	0	1	0	0
			beta-glucosidase 18-like [Cannabis sativa]	XP_030489713.1		60 kDa		0	0	0	0	0	0	0	0	1
			probable prolyl 4-hydroxylase 10 [Cannabis sativa]	XP_030496962.1		33 kDa		0	0	1	0	0	1	0	0	0
			prolyl endopeptidase [Cannabis sativa]	XP_030498514.1		89 kDa		1	1	0	0	0	0	0	0	0
			gamma aminobutyrate transaminase 3, chloroplastic-like [Cannabis sativa]	XP_030482659.1		57 kDa		1	0	0	0	0	0	0	0	2
			ATP synthase subunit epsilon, mitochondrial [Cannabis sativa]	XP_030498745.1		8 kDa		1	1	0	0	0	0	0	0	0
			aspartic proteinase-like protein 2 [Cannabis sativa]	XP_030504673.1		52 kDa		1	1	0	0	0	0	0	0	0
			uncharacterized protein LOC115715065 [Cannabis sativa]	XP_030499718.1		23 kDa		1	0	0	0	0	0	0	0	1
			calvin cycle protein CP12-3, chloroplastic [Cannabis sativa]	XP_030495854.1		14 kDa		0	2	0	0	0	0	0	0	1
			pathogenesis-related protein 1-like [Cannabis sativa]	XP_030487534.1		20 kDa		0	0	1	0	0	0	0	0	1
			pheophorbidase-like isoform X1 [Cannabis sativa]	XP_030503645.1		31 kDa		1	1	0	0	0	0	0	0	0
			mRNA-capping enzyme [Cannabis sativa]	XP_030479690.1		80 kDa		0	0	1	0	0	0	0	0	0
			4-alpha-glucanotransferase, chloroplastic/amyloplastic [Cannabis sativa]	XP_030497372.1		65 kDa		0	0	0	0	0	0	0	0	1
[truncated: 630 more rows]
