# Supplementary material for: The Cannabis Proteome Draft Map Project
Source: Int J Mol Sci. 2020 Jan 31;21(3):965. doi: 10.3390/ijms21030965 (PMC7037972; doi:10.3390/ijms21030965)
Supplement: Supplementary file 1 [file ijms-21-00965-s001.zip › ijms-654092-SI-to conversion/ijms-654092-Supplemetary Tables/Supplemental_Table_S8_GreenPlant_Viridiplantae_reanalysis_for_GO.xlsx]

## Sheet: Proteins
Accession	Description	Exp. q-value: Combined	Contaminant	Sum PEP Score	Coverage [%]	# Peptides	# PSMs	# Unique Peptides	# Protein Groups	# AAs	MW [kDa]	calc. pI	Score Sequest HT: Sequest HT	# Peptides (by Search Engine): Sequest HT	Biological Process	Cellular Component	Molecular Function	Pfam IDs	Entrez Gene ID	Gene Symbol	Ensembl Gene ID	Chromosome	KEGG Pathways	WikiPathways	# Razor Peptides	Abundance Ratio: (Leaves) / (Stems)	Abundance Ratio: (Indica flower) / (Stems)	Abundance Ratio: (Sativa flower) / (Stems)	Abundance Ratio: (Indica flower) / (Leaves)	Abundance Ratio: (Sativa flower) / (Leaves)	Abundance Ratio: (Sativa flower) / (Indica flower)	Abundance Ratio Adj. P-Value: (Leaves) / (Stems)	Abundance Ratio Adj. P-Value: (Indica flower) / (Stems)	Abundance Ratio Adj. P-Value: (Sativa flower) / (Stems)	Abundance Ratio Adj. P-Value: (Indica flower) / (Leaves)	Abundance Ratio Adj. P-Value: (Sativa flower) / (Leaves)	Abundance Ratio Adj. P-Value: (Sativa flower) / (Indica flower)	Abundance Ratio Variability [%]: (Leaves) / (Stems)	Abundance Ratio Variability [%]: (Indica flower) / (Stems)	Abundance Ratio Variability [%]: (Sativa flower) / (Stems)	Abundance Ratio Variability [%]: (Indica flower) / (Leaves)	Abundance Ratio Variability [%]: (Sativa flower) / (Leaves)	Abundance Ratio Variability [%]: (Sativa flower) / (Indica flower)	Abundances (Grouped): Stems	Abundances (Grouped): Leaves	Abundances (Grouped): Indica flower	Abundances (Grouped): Sativa flower	Found in Sample: [S8] F8: Sample, Stems	Found in Sample: [S7] F7: Sample, Leaves
P35908	SWISS-PROT:P35908 Tax_Id=9606 Gene_Symbol=KRT2 Keratin, type II cytoskeletal 2 epidermal	0	TRUE	77.471	27	20	90	15	1	645	65.8	8	114.46	20	cell death;cell organization and biogenesis;cell proliferation;cellular component movement;metabolic process	cytoskeleton;cytosol;membrane;nucleus	protein binding;structural molecule activity	Pf00038, Pf12128, Pf13166	3849	KRT2		12			5	0.084	0.075	0.114	1.332	1.733	1.739	0.435465	0.343576	0.516753	0.918902	0.843155	0.411225	1.02	0.4	1.25	125.8	115.46	68.76	1.41405e+09	1.08599e+08	1.33238e+08	2.33737e+08	High	High
P04259	SWISS-PROT:P04259 Tax_Id=9606 Gene_Symbol=KRT6B Keratin, type II cytoskeletal 6B	0	TRUE	71.438	29	19	68	2	1	564	60	8	104.4	19	cell death;cell organization and biogenesis;metabolic process	cytosol	catalytic activity;motor activity;protein binding;structural molecule activity	Pf00038, Pf01576, Pf04111, Pf13166	3854	KRT6B		12			0	0.01	0.01	0.01				5.76923e-17	3.73822e-17	3.12543e-17										7.02289e+06				High	Not Found
P04264	SWISS-PROT:P04264 Tax_Id=9606 Gene_Symbol=KRT1 Keratin, type II cytoskeletal 1	0	TRUE	78.954	21	19	266	16	1	644	66	8.12	329.68	19	cell death;defense response;metabolic process;regulation of biological process;response to stimulus;transport	cytoskeleton;cytosol;extracellular;membrane;nucleus	catalytic activity;motor activity;protein binding;receptor activity;structural molecule activity;transporter activity	Pf00038, Pf01496, Pf01576, Pf05103, Pf05957, Pf12128, Pf13166, Pf13514	3848	KRT1		12		Corticotropin-releasing hormone signaling pathway	2	0.078	0.023	0.083	0.299	0.694	1.996	0.42471	0.0828807	0.409945	0.704674	0.938724	0.290151	0.54	0.04	0.22	5.6	21.3	28.78	9.84407e+09	6.3976e+08	2.97065e+08	6.92082e+08	High	High
P02538	SWISS-PROT:P02538 Tax_Id=9606 Gene_Symbol=KRT6A Keratin, type II cytoskeletal 6A	0	TRUE	72.79	29	19	70	2	1	564	60	8	107.99	19	cell death;cell differentiation;cell organization and biogenesis;defense response;metabolic process;regulation of biological process;response to stimulus	cytosol;membrane;nucleus	protein binding;structural molecule activity	Pf00038, Pf04111, Pf13166	3853	KRT6A	ENSG00000205420.10	12		Ectoderm Differentiation	12	0.036	0.233	0.267	0.052	0.111	1.702	0.15993	0.734514	0.807707	0.102409	0.434568	0.416658	0.15	7.82	9.92	0	0	36.16	5.68657e+08	2.80315e+07	5.47556e+07	9.22816e+07	High	Peak Found
P35527	SWISS-PROT:P35527 Tax_Id=9606 Gene_Symbol=KRT9 Keratin, type I cytoskeletal 9	0	TRUE	76.561	45	18	102	18	1	623	62.1	5.3	168.91	18	cell death;cell organization and biogenesis	cytosol;membrane;nucleus	structural molecule activity	Pf00038, Pf13166	3857	KRT9		17			0	0.045	0.033	0.06	0.519	3.132	0.961	0.22639	0.136183	0.322127	0.79998	0.710854	0.843094	0.08	0.08	0.46	23.76	317.52	54.23	1.29826e+09	3.83239e+07	6.82673e+07	1.14054e+08	High	High
P11143	Heat shock 70 kDa protein OS=Zea mays OX=4577 GN=HSP70 PE=3 SV=2	0	FALSE	77.284	27	16	257	2	1	645	70.5	5.33	393.76	16	cell organization and biogenesis		nucleotide binding	Pf00012, Pf06723	542423	hsp1					14	1.046	0.869	0.849	0.821	1.042	0.649	0.927721	0.990345	0.998488	0.925169	0.962395	0.916579	71.12	85.97	85.25	82.25	125.87	10.7	7.33778e+08	1.18947e+09	1.91629e+09	2.74976e+09	High	High
P08779	SWISS-PROT:P08779 Tax_Id=9606 Gene_Symbol=KRT16 Keratin, type I cytoskeletal 16	0	TRUE	69.366	36	15	62	10	1	473	51.2	5.05	113.24	15	cell death;cell differentiation;cell organization and biogenesis;cell proliferation;cellular component movement;defense response;regulation of biological process;response to stimulus	cytoskeleton;cytosol;nucleus	protein binding;structural molecule activity	Pf00038, Pf07888, Pf13514	3868	KRT16	ENSG00000186832.8	17			4	0.047	0.207	0.136	4.182	2.909	1.537	0.244139	0.71472	0.580264	0.637906	0.732211	0.521051	0.12	2.16	4.05	57.9	217.01	0	5.04305e+08	5.18252e+06	1.18744e+07	1.75869e+07	High	High
P27322	Heat shock cognate 70 kDa protein 2 OS=Solanum lycopersicum OX=4081 GN=HSC-2 PE=2 SV=1	0	FALSE	76.653	24	15	220	4	1	644	70.7	5.19	332.62	15	cell organization and biogenesis		nucleotide binding	Pf00012, Pf06723	101247772	LOC101247772; hsc70		10			0	0.975	0.718	0.205	1.051	0.797	0.281	0.951075	0.995497	0.732793	0.991039	0.966107	0.281916	32.89	1.22	4.52	108.38	87.26	4.08	4.76275e+07	3.19449e+07	2.746e+07	1.09429e+07	High	High
P13645	SWISS-PROT:P13645 Tax_Id=9606 Gene_Symbol=KRT10 Keratin, type I cytoskeletal 10	0	TRUE	67.339	27	15	105	12	1	593	59.5	5.21	199.26	15	metabolic process		structural molecule activity	Pf00038, Pf04111							3	0.031	0.027	0.022	0.44	0.259	0.884	0.123188	0.102712	0.109747	0.755096	0.710854	0.905751	0.09	0.07	0.04	18.89	2.04	45.48	2.05745e+09	1.03848e+08	3.56089e+07	2.56803e+07	High	High
Q09X10	ATP synthase subunit beta, chloroplastic OS=Morus indica OX=248361 GN=atpB PE=3 SV=1	0	FALSE	141.345	31	14	502	6	1	498	53.8	5.59	738.92	14	metabolic process;transport	membrane	catalytic activity;nucleotide binding;transporter activity	Pf00006, Pf00306, Pf02874, Pf13481	4290673	atpB					14	2.613	0.898	0.725	0.335	0.271	0.567	0.639101	0.99002	0.998488	0.736181	0.726775	0.841231	83.14	42.63	48.56	8.45	9.54	26.5	1.05223e+09	2.05033e+09	1.03126e+09	9.29021e+08	High	High
P13647	SWISS-PROT:P13647 Tax_Id=9606 Gene_Symbol=KRT5 Keratin, type II cytoskeletal 5	0	TRUE	60.795	18	14	49	5	1	590	62.3	7.74	70.79	14	cell death;cell organization and biogenesis;metabolic process	cytoplasm;cytosol;membrane;mitochondrion;nucleus	catalytic activity;motor activity;protein binding;structural molecule activity	Pf00038, Pf01576, Pf02994, Pf03961, Pf04111, Pf05957, Pf12128	3852	KRT5	ENSG00000186081.11	12			0	0.03	0.01	0.032	0.01	0.464	100	0.11358	3.73822e-17	0.179315	5.01721e-17	0.840425	5.27394e-17	0.05		0		0		3.08028e+08	9.28823e+06		1.78866e+06	High	High
P26413	Heat shock 70 kDa protein OS=Glycine max OX=3847 GN=HSP70 PE=3 SV=1	0	FALSE	61.044	22	13	212	4	1	645	70.8	5.49	313.42	13	cell organization and biogenesis		nucleotide binding	Pf00012, Pf06723	100782173	LOC100782173; HSP70		17			0	0.07	0.158	0.081	1.508	1.283	0.324	0.396316	0.614267	0.403777	0.87204	0.91709	0.411225	0.12	2.49	0.79	75.36	136.51	2.21	2.92344e+07	2.81179e+06	9.06789e+06	2.38808e+06	High	High
P18260	ATP synthase subunit alpha, mitochondrial OS=Helianthus annuus OX=4232 GN=ATPA PE=3 SV=1	0	FALSE	62.806	28	13	131	1	1	510	55.5	6.33	169.66	13	metabolic process;transport	membrane;mitochondrion	catalytic activity;nucleotide binding;transporter activity	Pf00006, Pf00306, Pf02874, Pf09378	18250974	atp1		MT			14	0.368	0.16	0.478	0.397	0.883	0.949	0.924969	0.617318	0.974101	0.741052	0.992683	0.843094	9.03	3.04	33.53	17.65	120.68	58.33	6.58175e+08	2.521e+08	2.20566e+08	3.46549e+08	High	High
P09469	V-type proton ATPase catalytic subunit A OS=Daucus carota OX=4039 PE=2 SV=1	0	FALSE	58.827	17	12	126	6	1	623	68.8	5.45	200.74	12	metabolic process;transport		catalytic activity;nucleotide binding;transporter activity	Pf00006, Pf00306, Pf02874							7	0.693	2.296	0.968	2.079	1.556	0.797	0.97851	0.775586	0.993371	0.794156	0.867035	0.97268	67.54	99.2	60.04	35.77	83.13	49.61	7.04281e+08	1.58075e+08	2.88918e+08	2.21522e+08	High	High
P05492	ATP synthase subunit alpha, mitochondrial OS=Oenothera biennis OX=3942 GN=ATPA PE=3 SV=1	0	FALSE	59.268	26	12	127	1	1	511	55.6	6.61	161.79	12	metabolic process;transport	membrane;mitochondrion	catalytic activity;nucleotide binding;transporter activity	Pf00006, Pf00306, Pf02874, Pf09378							0	0.01	0.01	0.01	0.01	0.01		5.76923e-17	3.73822e-17	3.12543e-17	5.01721e-17	3.08764e-17		0						7.6585e+07	699229			High	Peak Found
Q8MBK3	ATP synthase subunit beta, chloroplastic OS=Cressa truxillensis OX=197373 GN=atpB PE=3 SV=1	0	FALSE	86.457	26	11	321	3	1	490	53	5.15	376.4	11	metabolic process;transport	membrane	catalytic activity;nucleotide binding;transporter activity	Pf00006, Pf00306, Pf02874, Pf13481							0	0.01	0.659	0.01	100		0.01	5.76923e-17	0.995039	3.12543e-17	5.01721e-17		5.27394e-17		0					2.04309e+06		1.34543e+06		High	High
P54774	Cell division cycle protein 48 homolog OS=Glycine max OX=3847 GN=CDC48 PE=2 SV=1	0	FALSE	43.957	15	11	52	3	1	807	89.7	5.31	72.18	11	metabolic process;regulation of biological process;response to stimulus	membrane	catalytic activity;nucleotide binding;protein binding;RNA binding	Pf00004, Pf00158, Pf00910, Pf01057, Pf01078, Pf02359, Pf02933, Pf05496, Pf06068, Pf07724, Pf07728, Pf13191, Pf13207, Pf13238, Pf13401	547850	CDC48	GLYMA13G39830	13	Protein processing in endoplasmic reticulum		8	0.909	1.161	2.302	1.907	3.164	1.13	0.962317	0.951001	0.750631	0.8147	0.708256	0.833056	49.65	132.35	94.5	85.41	28.93	78.71	1.28912e+08	1.13899e+08	3.09061e+08	3.02421e+08	High	High
Q9FI56	Chaperone protein ClpC1, chloroplastic OS=Arabidopsis thaliana OX=3702 GN=CLPC1 PE=1 SV=1	0	FALSE	53.212	13	11	81	4	1	929	103.4	6.77	141.19	11	cell organization and biogenesis;metabolic process;regulation of biological process;response to stimulus;transport	cytosol;membrane;mitochondrion	catalytic activity;nucleotide binding;protein binding;RNA binding	Pf00004, Pf00910, Pf02151, Pf02861, Pf06309, Pf07724, Pf07728, Pf10431, Pf13177, Pf13191, Pf13401	835165	CLPC1	AT5G50920	5			9	1.967	1.385	1.328	0.78	0.374	0.721	0.725488	0.9079	0.92652	0.912924	0.791289	0.984814	82	37.46	57.45	58.7	9.94	22.33	9.62744e+07	2.97019e+08	1.87984e+08	1.12445e+08	High	High
P93880	Ribulose bisphosphate carboxylase large chain (Fragment) OS=Senna didymobotrya OX=72401 GN=rbcL PE=3 SV=1	0	FALSE	59.117	23	11	618	2	1	455	50.4	6.68	619.84	11	metabolic process		catalytic activity;metal ion binding	Pf00016, Pf02788							12	2.586	2.2	1.423	0.381	0.266	0.531	0.639101	0.784728	0.910622	0.736181	0.72385	0.833056	130.13	112.03	93.11	18.89	8.44	15.55	2.08381e+09	1.95974e+10	7.84221e+09	5.11623e+09	High	High
P08927	RuBisCO large subunit-binding protein subunit beta, chloroplastic OS=Pisum sativum OX=3888 PE=1 SV=2	0	FALSE	49.551	21	11	108	4	1	595	62.9	6.04	176.42	11	metabolic process	cytoplasm	nucleotide binding	Pf00118							7	2.943	1.028	0.732	0.379	0.159	0.515	0.618198	0.972389	0.998488	0.736181	0.559248	0.833056	109.89	60.67	57.85	11.21	1.96	18.22	1.0852e+08	5.3272e+08	8.1937e+08	9.84688e+08	Peak Found	High
P09043	Glyceraldehyde-3-phosphate dehydrogenase A, chloroplastic (Fragment) OS=Nicotiana tabacum OX=4097 GN=GAPA PE=2 SV=1	0	FALSE	67.191	28	11	166	3	1	392	41.8	7.02	242.69	11	metabolic process		catalytic activity;nucleotide binding	Pf00044, Pf02800	107780142	LOC107780142					9	10.168	3.079	1.654	0.119	0.091	0.644	0.176782	0.693085	0.862004	0.309521	0.37879	0.910663	123.07	142.34	148.03	1.03	1.2	54.69	9.02107e+07	4.0318e+08	7.18129e+07	1.01422e+08	High	High
P02533	SWISS-PROT:P02533 Tax_Id=9606 Gene_Symbol=KRT14 Keratin, type I cytoskeletal 14	0	TRUE	50.77	27	11	45	3	1	472	51.6	5.16	79.4	11	cell death;cell organization and biogenesis;response to stimulus	cytoplasm;cytosol;nucleus	protein binding;structural molecule activity	Pf00038, Pf13514	3861	KRT14		17		Corticotropin-releasing hormone signaling pathway	3	0.034	0.01	0.018	0.01		100	0.138208	3.73822e-17	0.0871445	5.01721e-17		5.27394e-17	0.03		0				4.55244e+08	6.32288e+06		225553	High	High
Q06GQ2	Ribulose bisphosphate carboxylase large chain OS=Piper cenocladum OX=398741 GN=rbcL PE=3 SV=1	0	FALSE	47.229	22	10	562	1	1	475	52.7	6.54	595.54	10	metabolic process		catalytic activity;metal ion binding	Pf00016, Pf02788	4363664	rbcL					0																							Not Found	High
Q9LZF6	Cell division control protein 48 homolog E OS=Arabidopsis thaliana OX=3702 GN=CDC48E PE=2 SV=2	0	FALSE	41.3	13	10	78	2	1	810	89.9	5.2	113.86	10	cell division;metabolic process;response to stimulus;transport	cytoplasm;cytoskeleton;cytosol;Golgi;nucleus	catalytic activity;nucleotide binding;protein binding;RNA binding	Pf00004, Pf00910, Pf01057, Pf01078, Pf02359, Pf02933, Pf05496, Pf06068, Pf07724, Pf07728, Pf13191, Pf13207, Pf13238, Pf13401	831870	AT5G03340; AtCDC48C	AT5G03340	5	Protein processing in endoplasmic reticulum		0	0.296	6.261	9.803	7.563	11.843	1.566	0.896028	0.436977	0.289924	0.369194	0.294742	0.498717	15.84	0	0	0	0	0	2.67362e+07	1.87321e+07	1.37907e+08	2.15938e+08	High	High
Q9ASR1	Elongation factor 2 OS=Arabidopsis thaliana OX=3702 GN=LOS1 PE=1 SV=1	0	FALSE	49.104	13	10	45	6	1	843	93.8	6.25	38.51	10	metabolic process;response to stimulus	cytoplasm;cytosol;extracellular;Golgi;membrane	catalytic activity;metal ion binding;nucleotide binding;RNA binding	Pf00009, Pf00679, Pf03144, Pf03764, Pf14492	842058	LOS1	AT1G56070	1			6	0.428	0.66	1.849	2.039	2.275	0.799	0.961915	0.99002	0.827057	0.800777	0.783345	0.97268	25.88	61.63	238.64	98.85	112.87	41.71	2.59849e+07	3.60314e+07	7.36866e+07	5.90201e+07	Peak Found	High
P34783	Glyceraldehyde-3-phosphate dehydrogenase OS=Atriplex nummularia OX=3553 PE=2 SV=1	0	FALSE	55.019	28	10	204	8	1	360	39.1	6.87	231.39	10	metabolic process		catalytic activity;nucleotide binding	Pf00044, Pf01113, Pf02800							3	0.427	0.508	0.383	1.267	0.904	0.754	0.961335	0.94585	0.923987	0.928961	0.998239	0.999565	8.5	20.64	14.26	104.91	78.14	43.66	1.48919e+09	9.22516e+08	1.82384e+09	2.02989e+09	High	High
Q40459	Oxygen-evolving enhancer protein 1, chloroplastic OS=Nicotiana tabacum OX=4097 GN=PSBO PE=2 SV=1	0	FALSE	54.362	29	10	110	5	1	332	35.2	5.96	187.87	10	metabolic process;regulation of biological process	membrane	metal ion binding	Pf01716	107820252	LOC107820252					5	2.815	0.276	0.32	0.093	0.164	0.585	0.627163	0.785262	0.874437	0.220002	0.566623	0.843094	56.91	5.56	13.8	0.73	4.66	6.92	6.46546e+08	2.09769e+09	3.06449e+08	1.77222e+08	High	High
P92549	ATP synthase subunit alpha, mitochondrial OS=Arabidopsis thaliana OX=3702 GN=ATPA PE=1 SV=2	0	FALSE	43.155	19	9	77	1	1	507	55	6.61	68.19	9	metabolic process;transport	membrane;mitochondrion	catalytic activity;nucleotide binding;transporter activity	Pf00006, Pf00306, Pf02874, Pf09378	3890462	atp1		MT	Oxidative phosphorylation; Metabolic pathways		0	0.01	0.01	0.01				5.76923e-17	3.73822e-17	3.12543e-17										812308				High	Not Found
Q10AZ4	Actin-3 OS=Oryza sativa subsp. japonica OX=39947 GN=ACT3 PE=2 SV=1	0	FALSE	45.986	26	9	150	2	1	377	41.7	5.49	180.21	9		cytoplasm;cytoskeleton	nucleotide binding	Pf00022	4334702	Os03g0836000; LOC4334702	OS03G0836000	3			9	0.32	0.47	0.847	2.094	2.974	1.014	0.91912	0.929922	0.998488	0.792231	0.726775	0.836173	6.39	22.8	87.46	108.62	84.94	34.37	3.53569e+09	1.0331e+09	2.64266e+09	2.78473e+09	High	High
P49118	Luminal-binding protein OS=Solanum lycopersicum OX=4081 PE=2 SV=1	0	FALSE	40.125	14	9	99	1	1	666	73.2	5.21	156.82	9	cell organization and biogenesis	endoplasmic reticulum;organelle lumen	catalytic activity;nucleotide binding	Pf00012, Pf01968, Pf06723	543957	BiP/grp78		8			4	0.181	0.474	0.257	1.004	0.313	0.233	0.6793	0.93326	0.793177	0.988128	0.760361	0.154671	0.53	13.22	7.59	40.94	71.79	15.31	1.79478e+08	5.89412e+07	8.55348e+07	4.48572e+07	High	High
Q01899	Heat shock 70 kDa protein, mitochondrial OS=Phaseolus vulgaris OX=3885 PE=2 SV=1	0	FALSE	34.056	15	9	91	7	1	675	72.5	6.2	113.07	9	cell organization and biogenesis;metabolic process	mitochondrion	nucleotide binding;protein binding	Pf00012, Pf06723							1	3.228	2.711	2.141	0.754	0.947	1.207	0.590455	0.734514	0.765164	0.902626	0.98431	0.768694	71.74	95.18	113.6	30.58	59.06	31.15	1.16707e+08	1.81479e+08	2.30732e+08	1.19017e+09	High	High
P17614	ATP synthase subunit beta, mitochondrial OS=Nicotiana plumbaginifolia OX=4092 GN=ATPB PE=1 SV=1	0	FALSE	61.753	26	9	202	6	1	560	59.8	6.34	303.75	9	metabolic process;transport	membrane;mitochondrion	catalytic activity;nucleotide binding;protein binding;transporter activity	Pf00006, Pf00306, Pf02874							4	0.503	0.337	0.275	0.62	0.436	0.56	0.97851	0.847872	0.821088	0.836439	0.8146	0.836618	19.94	8.18	9.5	25.39	16.09	30.7	6.40494e+08	3.52054e+08	2.16433e+08	1.50262e+08	High	High
Q03509	Calmodulin-6 OS=Arabidopsis thaliana OX=3702 GN=CAM6 PE=1 SV=2	0	FALSE	48.566	51	9	85	1	1	149	16.8	4.27	132.13	9	regulation of biological process;response to stimulus	cytosol	metal ion binding;protein binding	Pf00036, Pf08726, Pf12763, Pf13202, Pf13405, Pf13499, Pf13833, Pf14658	832245	CAM6	AT5G21274	5	Plant-pathogen interaction; Phosphatidylinositol signaling system; MAPK signaling pathway - plant		2	0.015	0.01	0.01	0.395	0.01	0.01	0.0290685	3.73822e-17	3.12543e-17	0.753425	3.08764e-17	5.27394e-17	0.02	0		0			1.68691e+08	2.35384e+06	84347.8		High	Peak Found
P04464	Calmodulin OS=Triticum aestivum OX=4565 PE=1 SV=3	0	FALSE	39.781	51	9	71	3	1	149	16.8	4.25	109.35	9		cytoplasm	metal ion binding;protein binding	Pf00036, Pf08726, Pf12763, Pf13202, Pf13405, Pf13499, Pf13833, Pf14658							6	0.062	0.134	0.022	0.289	0.028	0.334	0.343975	0.563272	0.109873	0.690343	0.111842	0.420855	0.46	2.03	0.04	0	0	25.63	5.94146e+08	3.79209e+07	1.26571e+07	2.44585e+06	High	Peak Found
P12859	Glyceraldehyde-3-phosphate dehydrogenase B, chloroplastic OS=Pisum sativum OX=3888 GN=GAPB PE=1 SV=2	0	FALSE	46.3	19	9	137	2	1	451	48.1	7.66	135.53	9	metabolic process		catalytic activity;nucleotide binding;protein binding	Pf00044, Pf02672, Pf02800							4	9.891	2.663	0.75	0.199	0.058	0.435	0.185513	0.734514	0.998488	0.514218	0.246432	0.704328	34.21	125.52	69.88	4.58	0.4	9.89	4.06252e+07	4.8459e+08	7.67155e+07	2.26712e+07	Peak Found	High
Q589B3	ATP synthase subunit alpha, chloroplastic OS=Silene latifolia OX=37657 GN=atpA PE=3 SV=1	0	FALSE	35.294	16	9	204	2	1	507	55.6	5.34	232.89	9	metabolic process;transport	membrane	catalytic activity;nucleotide binding;transporter activity	Pf00006, Pf00306, Pf02874, Pf09378	11541043	atpA					4	0.74	0.166	4.617	0.198	1.499	0.67	0.97851	0.62764	0.506897	0.511561	0.882452	0.934861	50.85	38.79	56.93	5.68	135.17	13.34	5.77893e+08	1.6231e+09	1.39364e+09	1.34016e+09	High	High
Q42434	Luminal-binding protein OS=Spinacia oleracea OX=3562 GN=HSC70 PE=2 SV=1	0	FALSE	30.733	13	8	92	1	1	668	73.5	5.12	154.89	8	cell organization and biogenesis	endoplasmic reticulum;organelle lumen	catalytic activity;nucleotide binding	Pf00012, Pf01968, Pf06723	110783146	LOC110783146					0	0.01	0.465	0.453	46.604	45.43	0.975	5.76923e-17	0.928637	0.9687	0.0202227	0.0590809	0.843094	0	0	0	0	0	0	2.80586e+07	280064	1.30521e+07	1.27233e+07	Peak Found	Peak Found
P25857	Glyceraldehyde-3-phosphate dehydrogenase GAPB, chloroplastic OS=Arabidopsis thaliana OX=3702 GN=GAPB PE=1 SV=2	0	FALSE	41.167	18	8	146	1	1	447	47.6	6.8	148.14	8	metabolic process;response to stimulus	cytosol;extracellular;membrane	catalytic activity;nucleotide binding	Pf00044, Pf02672, Pf02800	840895	GAPB	AT1G42970	1	Carbon fixation in photosynthetic organisms; Carbon metabolism; Metabolic pathways		0	100	100	100	42.642	100	11.812	5.76923e-17	3.73822e-17	3.12543e-17	0.024846	3.08764e-17	1.32877e-05				0	0	0		349273	1.48938e+07	1.75921e+08	Not Found	Peak Found
O24581	Luminal-binding protein 3 OS=Zea mays OX=4577 GN=BIPE3 PE=2 SV=1	0	FALSE	38.012	11	8	114	2	1	663	73.1	5.24	176.48	8	cell organization and biogenesis	endoplasmic reticulum;organelle lumen	catalytic activity;nucleotide binding	Pf00012, Pf01968, Pf06723	732809	bip2		4	Protein export; Protein processing in endoplasmic reticulum		0	0.606	2.766	3.156	4.565	5.207	1.141	0.991188	0.727479	0.642105	0.601304	0.551623	0.833056	3.24	55.49	3.27	46.18	5.54	52.01	2.26013e+08	1.39201e+08	7.24725e+08	7.17271e+08	High	High
Q1S9I9	Probable histone H2B.1 OS=Medicago truncatula OX=3880 PE=3 SV=3	0	FALSE	31.173	48	8	91	8	1	148	16.2	10.08	79.28	8		chromosome;nucleus	DNA binding;protein binding	Pf00125	11442767; 11417139	MTR_4g071180; MTR_4g070240	MTR_4g071180; MTR_4g070240	4			0	0.602	1.483	3.075	3.279	4.603	1.008	0.989034	0.898299	0.65257	0.736181	0.594007	0.837434	42.26	65.16	69.21	136.12	145.33	98.43	5.26297e+08	6.77436e+08	2.24629e+08	1.29438e+08	High	High
P32112	Adenosylhomocysteinase OS=Triticum aestivum OX=4565 GN=SAHH PE=2 SV=1	0	FALSE	34.651	15	8	103	2	1	485	53.4	5.92	115.09	8	metabolic process;transport		catalytic activity;nucleotide binding	Pf00670, Pf02254, Pf02826, Pf02882, Pf05221, Pf13241	543491	SH6.2					7	0.257	0.435	0.272	2.283	1.306	0.926	0.845102	0.9079	0.818231	0.765844	0.91709	0.863239	7.72	19.95	7.4	44.27	126.57	69.05	9.18825e+08	3.53676e+08	7.52118e+08	9.17907e+08	High	High
Q43298	Chaperonin CPN60-2, mitochondrial OS=Zea mays OX=4577 GN=CPN60II PE=2 SV=1	0	FALSE	28.499	13	8	62	2	1	576	60.9	5.85	92.39	8	metabolic process	cytoplasm;mitochondrion	nucleotide binding	Pf00118	542707	CPN60II	Zm00001d032789	1	RNA degradation		6	0.258	0.867	0.725	1.715	1.551	0.828	0.847297	0.990345	0.998488	0.836439	0.867939	0.944283	7.1	54.72	49.81	44.57	50.95	30.74	1.7733e+08	7.33179e+07	1.30932e+08	1.16476e+08	High	High
Q05046	Chaperonin CPN60-2, mitochondrial OS=Cucurbita maxima OX=3661 GN=CPN60-2 PE=1 SV=1	0	FALSE	30.701	13	8	63	1	1	575	61.1	6.64	102.82	8	metabolic process	cytoplasm;mitochondrion	nucleotide binding	Pf00118							1	1.366	1.829	1.598	1.339	1.169	0.873	0.890818	0.840445	0.877371	0.917857	0.937899	0.914831	185.45	350.14	607.04	85.11	190.51	61.87	4.1057e+07	5.04421e+07	9.30331e+07	1.25696e+08	Peak Found	High
O23755	Elongation factor 2 OS=Beta vulgaris OX=161934 PE=2 SV=1	0	FALSE	53.383	9	8	86	4	1	843	93.7	6.3	86.95	8	metabolic process	cytoplasm	catalytic activity;nucleotide binding;RNA binding	Pf00009, Pf00679, Pf03144, Pf03764, Pf14492	104906141	LOC104906141		2			0	0.282	2.003	1.915	1.328	6.387	0.862	0.883004	0.821222	0.810965	0.919528	0.482998	0.927982	9.88	54.47	33.95	111.97	57.87	12.04	2.73418e+08	1.41222e+08	5.18365e+08	4.12077e+08	High	High
Q9LV11	ATPase 11, plasma membrane-type OS=Arabidopsis thaliana OX=3702 GN=AHA11 PE=1 SV=1	0	FALSE	35.26	8	8	90	4	1	956	105.1	6.6	151.36	8	metabolic process;transport	membrane	catalytic activity;metal ion binding;nucleotide binding;transporter activity	Pf00122, Pf00690, Pf00702, Pf12710, Pf13246	836388	HA11	AT5G62670	5	Oxidative phosphorylation		4	2.372	2.635	1.017	1.211	0.554	0.426	0.647284	0.734514	0.991994	0.942518	0.893265	0.676856	41.05	119.51	127.7	74.75	31.7	7.68	1.20843e+08	3.14043e+08	4.40527e+08	3.15474e+08	High	High
P31541	ATP-dependent Clp protease ATP-binding subunit ClpA homolog CD4A, chloroplastic OS=Solanum lycopersicum OX=4081 GN=CD4A PE=3 SV=1	0	FALSE	40.969	10	8	55	1	1	926	102.5	6.64	99.26	8	metabolic process		catalytic activity;nucleotide binding;protein binding;RNA binding	Pf00004, Pf00910, Pf02151, Pf02861, Pf07724, Pf07728, Pf10431, Pf13191, Pf13401	101265014	LOC101265014; CD4A		3			0	100	100		1.136	0.01	0.01	5.76923e-17	3.73822e-17		0.944297	3.08764e-17	5.27394e-17				0				3.31177e+06	3.76374e+06		Not Found	High
P21240	Chaperonin 60 subunit beta 1, chloroplastic OS=Arabidopsis thaliana OX=3702 GN=CPN60B1 PE=1 SV=3	0	FALSE	28.208	14	8	56	1	1	600	63.8	6.51	108.98	8	cell death;cell organization and biogenesis;defense response;metabolic process;response to stimulus	cytoplasm;cytosol;extracellular;Golgi;membrane;mitochondrion;ribosome	nucleotide binding;protein binding	Pf00118	841996	CPN60B	AT1G55490	1	RNA degradation		0	0.261	0.227	0.01	0.873	0.01	0.01	0.844891	0.753099	3.12543e-17	0.976652	3.08764e-17	5.27394e-17	0	0		0			4.48488e+06	1.16885e+06	1.02001e+06		High	Peak Found
Q9SP07	14-3-3-like protein OS=Lilium longiflorum OX=4690 PE=2 SV=1	0	FALSE	54.605	25	8	127	3	1	259	29.2	4.84	166.61	8			protein binding	Pf00244							10	0.567	0.482	0.857	0.809	1.076	1.225	0.97851	0.939984	0.998488	0.924739	0.955011	0.76195	42.12	25.12	10.17	25.03	50.51	26.82	1.17081e+09	5.15614e+08	6.49858e+08	7.61038e+08	High	High
Q09X32	ATP synthase subunit alpha, chloroplastic OS=Morus indica OX=248361 GN=atpA PE=3 SV=1	0	FALSE	36.763	16	8	137	2	1	507	55.4	5.21	177.26	8	metabolic process;transport	membrane	catalytic activity;nucleotide binding;transporter activity	Pf00006, Pf00306, Pf02874, Pf09378	4290663	atpA					0	100	100	100	0.611	0.111	0.181	5.76923e-17	3.73822e-17	3.12543e-17	0.832628	0.432662	0.0657264				0	0	0		5.94575e+06	3.46635e+06	626930	Not Found	High
Q02028	Stromal 70 kDa heat shock-related protein, chloroplastic OS=Pisum sativum OX=3888 GN=HSP70 PE=2 SV=1	0	FALSE	34.034	12	8	78	3	1	706	75.5	5.35	110.79	8	cell organization and biogenesis;metabolic process		nucleotide binding;protein binding	Pf00012, Pf06723							5	3.422	1.442	1.471	0.567	0.566	1.086	0.560265	0.899225	0.907355	0.817646	0.899286	0.833056	100.78	110.99	140.79	17.91	25.38	9.8	1.22111e+08	3.68751e+08	3.14311e+08	4.95067e+08	High	High
P93211	14-3-3 protein 6 OS=Solanum lycopersicum OX=4081 GN=TFT6 PE=2 SV=2	0	FALSE	55.543	33	8	111	2	1	258	28.9	4.75	132.62	8			protein binding	Pf00244	543562	TFT6		11			1	0.162	0.324	0.728	0.545	0.333	0.749	0.641045	0.829337	0.998488	0.813181	0.776368	0.999565	3.37	20.77	0	8.99	0	0	5.58801e+07	9.06431e+07	4.08533e+07	2.94196e+07	High	High
O23654	V-type proton ATPase catalytic subunit A OS=Arabidopsis thaliana OX=3702 GN=VHA-A PE=1 SV=1	0	FALSE	46.495	15	8	118	2	1	623	68.8	5.24	171.76	8	cell organization and biogenesis;development;metabolic process;response to stimulus;transport	cytosol;extracellular;Golgi;membrane;mitochondrion;vacuole	catalytic activity;nucleotide binding;protein binding;transporter activity	Pf00006, Pf00306, Pf02874	844228	VHA-A	AT1G78900	1	Metabolic pathways; Phagosome; Oxidative phosphorylation		0	1.589	0.488	4.654	0.307	0.986	0.62	0.82143	0.94298	0.50368	0.716252	0.971351	0.871724	195.4	270.48	0	34.86	0	0	2.80021e+07	9.69654e+07	1.47006e+08	9.0977e+07	High	High
P50249	Adenosylhomocysteinase OS=Phalaenopsis sp. OX=36900 GN=SAHH PE=2 SV=1	0	FALSE	36.9	15	8	100	1	1	485	53.1	6.14	113.4	8	metabolic process;transport		catalytic activity;nucleotide binding	Pf00670, Pf02254, Pf02826, Pf05221							1	0.077	0.018	0.013	0.227	0.169	0.743	0.42471	0.0539947	0.0549978	0.583317	0.581593	0.999565	0	0	0	0	0	0	1.93913e+08	14753181	3.35092e+06	2.48934e+06	High	High
P27065	Ribulose bisphosphate carboxylase large chain OS=Solanum lycopersicum OX=4081 GN=rbcL PE=1 SV=4	0	FALSE	43.614	16	8	309	1	1	477	52.9	7.02	197.95	8	metabolic process;response to stimulus	extracellular;membrane;ribosome	catalytic activity;metal ion binding	Pf00016, Pf02788	3950383; 3950460	rbcL; rps19	Solyc01g007330.2	1	Carbon metabolism; Carbon fixation in photosynthetic organisms; Metabolic pathways; Glyoxylate and dicarboxylate metabolism		4	4.428	12.772	3.918	0.156	0.045	0.324	0.458269	0.211823	0.569207	0.419485	0.192821	0.411225	134.04	1.49	144.31	1.05	0.15	0.99	8.01348e+07	4.12576e+09	9.17784e+08	4.35956e+08	Peak Found	High
A1E9R0	Photosystem II CP43 reaction center protein OS=Sorghum bicolor OX=4558 GN=psbC PE=3 SV=1	0	FALSE	51.71	23	8	89	2	1	473	51.9	7.21	159.07	8	metabolic process	membrane	metal ion binding	Pf00421	4549104	psbC	SORBI_K037300; SORBI_K037400; ABK79482	Pt	Metabolic pathways; Photosynthesis		7	1.857	0.234	0.71	0.126	0.193	1.056	0.752844	0.734514	0.998488	0.324185	0.61954	0.833056	104.4	6.09	290.43	0.73	10.37	176.64	9.99174e+07	4.48605e+08	1.08686e+08	3.05133e+08	High	High
P53492	Actin-7 OS=Arabidopsis thaliana OX=3702 GN=ACT7 PE=1 SV=1	0	FALSE	48.061	23	8	202	1	1	377	41.7	5.49	268.29	8	cell differentiation;cell division;cell growth;cell organization and biogenesis;response to stimulus	cytoplasm;cytoskeleton;cytosol;membrane;mitochondrion	nucleotide binding;protein binding;structural molecule activity	Pf00022	830841	ACT7	AT5G09810	5			1	1.678	0.146	0.074	0.087	0.044	0.506	0.804156	0.571511	0.384723	0.19927	0.18604	0.833056	123.51	2.6	4.41	2.41	0.71	443.97	2.97588e+08	2.43975e+08	9.12511e+07	4.90408e+06	High	High
A4QJA0	ATP synthase subunit alpha, chloroplastic OS=Aethionema cordifolium OX=434059 GN=atpA PE=3 SV=1	0	FALSE	30.963	15	8	129	1	1	507	55.3	5.26	160.74	8	metabolic process;transport	membrane	catalytic activity;nucleotide binding;transporter activity	Pf00006, Pf00306, Pf02874, Pf09378	4968594	atpA					0	1.349	0.083	0.01	0.062	0.01	0.01	0.891519	0.384609	3.12543e-17	0.130516	3.08764e-17	5.27394e-17	0	0		0			1.27415e+07	17186848	1.05944e+06		Peak Found	High
Q9TKI7	ATP synthase subunit beta, chloroplastic OS=Medicago sativa OX=3879 GN=atpB PE=3 SV=1	0	FALSE	86.904	21	8	314	1	1	490	52.7	5.25	398.23	8	metabolic process;transport	membrane	catalytic activity;nucleotide binding;transporter activity	Pf00006, Pf00306, Pf02874, Pf13481							0	0.582	0.015	0.01	0.025	0.01	0.01	0.985113	0.0397969	3.12543e-17	0.0248834	3.08764e-17	5.27394e-17	0	0		0			2.883e+07	1.90369e+07	419224		High	High
B1A931	Photosystem II CP43 reaction center protein OS=Carica papaya OX=3649 GN=psbC PE=3 SV=1	0	FALSE	45.296	23	8	99	2	1	473	51.9	7.21	179.01	8	metabolic process	membrane	metal ion binding	Pf00421	5878353	psbC					0	7.639	0.049	0.01	0.01	0.01	0.01	0.276407	0.220201	3.12543e-17	5.01721e-17	3.08764e-17	5.27394e-17	23.32	0.23		0			6.8585e+07	5.07256e+08	3.3913e+06		High	High
P19866	Glyceraldehyde-3-phosphate dehydrogenase A, chloroplastic OS=Spinacia oleracea OX=3562 GN=GAPA PE=1 SV=2	0	FALSE	43.445	19	8	98	1	1	401	43	7.74	91.8	8	metabolic process		catalytic activity;nucleotide binding	Pf00044, Pf02800	110805429	LOC110805429					0	1.503	0.01	0.01	0.01	0.01		0.812863	3.73822e-17	3.12543e-17	5.01721e-17	3.08764e-17		0						470527	707218			Peak Found	High
P53504	Actin-1 OS=Sorghum bicolor OX=4558 GN=AC1 PE=2 SV=1	0	FALSE	40.527	23	8	177	2	1	377	41.8	5.69	222.61	8		cytoplasm;cytoskeleton	nucleotide binding	Pf00022	110436378	LOC110436378		1			0	0.18	0.01	0.01	0.01	0.01		0.6793	3.73822e-17	3.12543e-17	5.01721e-17	3.08764e-17		0						1.73762e+07	3.13296e+06			High	High
Q04695	SWISS-PROT:Q04695 Tax_Id=9606 Gene_Symbol=KRT17 Keratin, type I cytoskeletal 17	0	TRUE	31.798	18	8	33	4	1	432	48.1	5.02	63.57	8	cell death;cell organization and biogenesis;regulation of biological process;response to stimulus	cytoplasm;cytoskeleton;cytosol	protein binding;receptor activity;signal transducer activity;structural molecule activity	Pf00038, Pf07888	3872	KRT17	ENSG00000128422.15	17			0	0.016	0.01	0.01	0.01	0.01		0.0324733	3.73822e-17	3.12543e-17	5.01721e-17	3.08764e-17		0						3.54907e+07	292788			High	Peak Found
Q33619	Ribulose bisphosphate carboxylase large chain (Fragment) OS=Monarda didyma OX=39343 GN=rbcL PE=3 SV=1	0	FALSE	38.495	14	7	474	2	1	473	52.4	6.92	547.95	7	metabolic process		catalytic activity;metal ion binding	Pf00016, Pf02788							0																							Peak Found	High
O19989	Ribulose bisphosphate carboxylase large chain (Fragment) OS=Bulnesia arborea OX=66627 GN=rbcL PE=3 SV=1	0	FALSE	33.381	17	7	398	1	1	466	51.6	6.64	546.04	7	metabolic process		catalytic activity;metal ion binding	Pf00016, Pf02788							0																							Not Found	High
Q1ACM8	ATP synthase subunit alpha, chloroplastic OS=Chara vulgaris OX=55564 GN=atpA PE=3 SV=1	0	FALSE	29.903	13	7	126	1	1	508	55.3	5.43	156.46	7	metabolic process;transport	membrane	catalytic activity;nucleotide binding;transporter activity	Pf00006, Pf00306, Pf02874, Pf09378	4100217	atpA					0	0.01	0.01	0.01				5.76923e-17	3.73822e-17	3.12543e-17										9.61238e+06				High	Not Found
Q9SRZ6	Cytosolic isocitrate dehydrogenase [NADP] OS=Arabidopsis thaliana OX=3702 GN=CICDH PE=1 SV=1	0	FALSE	38.316	19	7	73	2	1	410	45.7	6.57	126.46	7	defense response;metabolic process;response to stimulus	cytoplasm;cytosol;extracellular;membrane	catalytic activity;metal ion binding;nucleotide binding	Pf00180	842905	cICDH	AT1G65930	1	2-Oxocarboxylic acid metabolism; Glutathione metabolism; Carbon metabolism; Citrate cycle (TCA cycle); Metabolic pathways; Peroxisome; Biosynthesis of secondary metabolites; Biosynthesis of amino acids		6	0.548	1.179	0.742	2.153	1.624	0.678	0.97851	0.948942	0.998488	0.781998	0.853871	0.944283	30.11	65.35	67.21	96.19	56.7	28.95	1.49519e+08	1.36274e+08	4.37067e+08	3.26537e+08	High	High
O49169	Elongation factor 1-alpha OS=Manihot esculenta OX=3983 GN=EF1 PE=3 SV=1	0	FALSE	25.055	20	7	110	2	1	449	49.3	9.13	162.02	7	metabolic process	cytoplasm	catalytic activity;nucleotide binding;RNA binding	Pf00009, Pf03143, Pf03144							6	0.536	0.619	0.426	1.967	1.369	0.829	0.97851	0.976218	0.948885	0.813181	0.909927	0.944283	17.14	39.17	26.54	52.37	81.12	31.43	5.33464e+08	3.16733e+08	2.23084e+08	1.84693e+08	High	High
P93209	14-3-3 protein 3 OS=Solanum lycopersicum OX=4081 GN=TFT3 PE=2 SV=1	0	FALSE	29.345	24	7	97	3	1	260	29.3	4.81	122.28	7			protein binding	Pf00244	543965	TFT3		4			0	0.942	1.416	1.254	1.503	1.331	0.886	0.95621	0.907163	0.942723	0.873807	0.915214	0.903423	1.09	25.97	67.04	24.54	65.28	27.26	2.44643e+08	2.19791e+08	3.21494e+08	2.82091e+08	High	High
P21616	Pyrophosphate-energized vacuolar membrane proton pump OS=Vigna radiata var. radiata OX=3916 PE=1 SV=4	0	FALSE	36.939	7	7	101	7	1	766	80	5.49	173.61	7	transport	membrane;vacuole	catalytic activity;metal ion binding;transporter activity	Pf03030							0	0.507	1.052	1.122	1.373	1.091	1.254	0.97851	0.972389	0.968831	0.911151	0.951038	0.731676	17.73	143.14	164.03	100.53	128.84	48.04	1.03198e+09	4.31276e+08	7.89606e+08	7.23273e+08	High	High
Q7XPY2	Plasma membrane ATPase OS=Oryza sativa subsp. japonica OX=39947 GN=Os04g0656100 PE=2 SV=1	0	FALSE	29.195	8	7	87	2	1	951	104.8	6.79	143.53	7	metabolic process;transport	membrane	catalytic activity;metal ion binding;nucleotide binding;transporter activity	Pf00122, Pf00690, Pf00702, Pf12710, Pf13246	4337257	Os04g0656100; LOC4337257	OS04G0656100	4	Oxidative phosphorylation		1	0.933	1.257	0.382	1.333	0.405	0.304	0.95621	0.939984	0.923987	0.918902	0.808501	0.361616	1.45	0	0	0	0	0	1.54221e+07	1.4365e+07	1.353e+07	4.11415e+06	High	High
Q9SZN1	V-type proton ATPase subunit B2 OS=Arabidopsis thaliana OX=3702 GN=VHA-B2 PE=1 SV=1	0	FALSE	39.992	20	7	51	2	1	487	54.3	5.15	66.47	7	cell organization and biogenesis;metabolic process;regulation of biological process;transport	Golgi;membrane;vacuole	catalytic activity;nucleotide binding;protein binding;transporter activity	Pf00006, Pf00306, Pf02874	830008	AT4G38510; VAB2	AT4G38510	4	Oxidative phosphorylation; Phagosome; Metabolic pathways		7	0.187	0.133	0.057	0.736	0.312	0.663	0.693006	0.561443	0.304049	0.888717	0.759118	0.934861	4.59	0.94	0	45.25	0.47	8.83	2.93336e+08	2.93357e+07	2.83309e+07	1.13946e+07	High	High
P29302	Photosystem I reaction center subunit II, chloroplastic OS=Nicotiana sylvestris OX=4096 GN=psaD PE=2 SV=1	0	FALSE	35.653	36	7	45	4	1	204	22.4	9.77	56.24	7	metabolic process	membrane		Pf02531	104242194	LOC104242194					3	0.272	0.433	0.233	0.653	2.327	1.259	0.86588	0.9079	0.761415	0.850583	0.783345	0.725294	8.27	6.16	2.12	45.66	106.86	112.15	2.54546e+08	2.38566e+08	6.32549e+07	5.08837e+07	High	High
P59232	Ubiquitin-40S ribosomal protein S27a-2 OS=Arabidopsis thaliana OX=3702 GN=RPS27AB PE=2 SV=2	0	FALSE	29.092	39	7	92	4	1	157	17.8	9.8	121.44	7	metabolic process	cytoplasm;Golgi;nucleus;ribosome	metal ion binding;protein binding;structural molecule activity	Pf00240, Pf01599, Pf11976, Pf13019, Pf13881, Pf14560	819323	UBQ6	AT2G47110	2	Ribosome		3	0.315	0.024	0.036	0.554	0.416	1.146	0.914225	0.085733	0.204504	0.813181	0.810505	0.82934	17.34	0	0.06	24.52	7.32	11.07	1.91829e+09	195605937	9.87147e+07	1.0735e+08	High	High
Q69RJ0	Ferredoxin-dependent glutamate synthase, chloroplastic OS=Oryza sativa subsp. japonica OX=39947 GN=GLU PE=2 SV=2	0	FALSE	25.961	6	7	55	2	1	1615	174.9	6.84	77	7	metabolic process	cytoplasm	catalytic activity;metal ion binding	Pf00310, Pf01070, Pf01493, Pf01645, Pf04898	4344164	Os07g0658400; LOC4344164		7	Glyoxylate and dicarboxylate metabolism; Nitrogen metabolism		5	3.055	5.097	13.726	0.311	0.235	0.756	0.601647	0.511838	0.211271	0.725202	0.675939	0.999565	79.62	243.26	0	7.25	0	0	1.70118e+07	6.62954e+08	1.9658e+08	1.46217e+08	Not Found	High
Q655S1	ATP-dependent zinc metalloprotease FTSH 2, chloroplastic OS=Oryza sativa subsp. japonica OX=39947 GN=FTSH2 PE=3 SV=1	0	FALSE	33.112	11	7	47	1	1	676	72.5	5.72	69.62	7	cell organization and biogenesis;metabolic process;regulation of biological process;response to stimulus	membrane;mitochondrion	catalytic activity;metal ion binding;nucleotide binding	Pf00004, Pf01057, Pf01078, Pf01434, Pf05496, Pf06068, Pf06480, Pf07724, Pf07728, Pf13191, Pf13207, Pf13401	4341796	Os06g0669400; LOC4341796	OS06G0669400	6			6	3.344	0.492	0.51	0.238	0.249	1.025	0.574899	0.944314	0.991994	0.613392	0.699869	0.836173	95.88	11.95	17.27	3.29	4.72	42.45	1.08247e+08	2.17911e+08	5.88261e+07	4.85784e+07	High	High
Q9ZNZ7-2	Isoform 2 of Ferredoxin-dependent glutamate synthase 1, chloroplastic/mitochondrial OS=Arabidopsis thaliana OX=3702 GN=GLU1	0	FALSE	32.732	6	7	47	3	1	1648	179.8	6.48	71.02	7	metabolic process;regulation of biological process;response to stimulus	extracellular;membrane;mitochondrion;organelle lumen	catalytic activity;metal ion binding;protein binding	Pf00310, Pf01493, Pf01645, Pf04898	830292	GLU1	AT5G04140	5			0	4.26			0.045	0.012	0.261	0.479574			0.0841041	0.0296495	0.261001	0			0	0	0	223696	7.72209e+07	3.08949e+06	807557	High	High
P93936	Ribulose bisphosphate carboxylase large chain (Fragment) OS=Watsonia angusta OX=58981 GN=rbcL PE=3 SV=1	0	FALSE	44.251	18	7	511	1	1	444	49.2	6.8	603.22	7	metabolic process		catalytic activity;metal ion binding	Pf00016, Pf02788							0	100	100	100	0.01	0.019	2.118	5.76923e-17	3.73822e-17	3.12543e-17	5.01721e-17	0.0660533	0.408506				0	0	0		1.23011e+07	110968	235019	Not Found	High
P09044	Glyceraldehyde-3-phosphate dehydrogenase B, chloroplastic (Fragment) OS=Nicotiana tabacum OX=4097 GN=GAPB PE=2 SV=1	0	FALSE	35.689	15	7	109	1	1	438	47.4	8.57	102.05	7	metabolic process		catalytic activity;nucleotide binding	Pf00044, Pf02800	107801158	LOC107801158					0	100			0.01	0.01		5.76923e-17			5.01721e-17	3.08764e-17									1.49202e+06			Not Found	High
Q41418	14-3-3-like protein OS=Solanum tuberosum OX=4113 PE=2 SV=1	0	FALSE	44.078	19	6	90	1	1	259	29.4	4.78	90.8	6			protein binding	Pf00244	102580656	LOC102580656					0	0.01	0.01	0.01				5.76923e-17	3.73822e-17	3.12543e-17										2.34927e+06				High	Not Found
P29305	14-3-3-like protein A OS=Hordeum vulgare OX=4513 PE=2 SV=1	0	FALSE	43.125	19	6	89	1	1	262	29.3	4.88	88.82	6	regulation of biological process		enzyme regulator activity;protein binding	Pf00244							0																							High	Not Found
Q9SU58	ATPase 4, plasma membrane-type OS=Arabidopsis thaliana OX=3702 GN=AHA4 PE=2 SV=2	0	FALSE	26.058	7	6	83	1	1	960	105.7	6.52	135.09	6	metabolic process;response to stimulus;transport	membrane	catalytic activity;metal ion binding;nucleotide binding;transporter activity	Pf00122, Pf00690, Pf00702, Pf12710, Pf13246	823950	HA4	AT3G47950	3	Oxidative phosphorylation		0																							Not Found	High
F1LKH7	Polyketide synthase 2 OS=Cannabis sativa OX=3483 GN=PKSG2 PE=2 SV=1	0	FALSE	39.122	14	6	106	4	1	385	42.6	6.54	159.48	6	metabolic process	cytoplasm	catalytic activity	Pf00195, Pf02797, Pf08541, Pf08545							3	8.234	100	100	26.231	19.947	0.673	0.250171	3.73822e-17	3.12543e-17	0.0697749	0.174349	0.938416	83.83	82.42	83.29	112.93	107.02	33.03	2.87581e+08	1.31248e+08	1.81031e+09	1.52345e+09	Peak Found	High
P50218	Isocitrate dehydrogenase [NADP] OS=Nicotiana tabacum OX=4097 PE=2 SV=1	0	FALSE	24.786	15	6	100	1	1	415	46.7	6.48	172.74	6	metabolic process	cytoplasm	catalytic activity;metal ion binding;nucleotide binding	Pf00180	107815853	LOC107815853					1	0.116	2.121	2.201	18.271	18.957	1.038	0.569106	0.801319	0.761747	0.119986	0.180313	0.836173	1.74	183.25	316.08	448.13	722.95	71.01	1.23054e+08	10389541	6.36898e+08	1.03486e+09	High	High
Q6YZX6	Putative aconitate hydratase, cytoplasmic OS=Oryza sativa subsp. japonica OX=39947 GN=Os08g0191100 PE=3 SV=1	0	FALSE	15.659	5	6	25	1	1	898	98	6.01	26.02	6	metabolic process	cytoplasm	catalytic activity;metal ion binding	Pf00330, Pf00694	9270306	P0610E02.32; Os08g0191100; LOC9270306		8			5	0.919	1.308	4.732	4.274	2.077	0.844	0.961236	0.927541	0.497767	0.624364	0.800709	0.934861	121.35	105.27	113.69	98.93	104.95	51.59	6.15728e+07	4.80217e+07	1.50557e+08	1.94931e+08	Peak Found	High
Q40345	Isocitrate dehydrogenase [NADP], chloroplastic (Fragment) OS=Medicago sativa OX=3879 PE=2 SV=1	0	FALSE	32.781	15	6	118	1	1	433	48.4	6.55	201.06	6	metabolic process		catalytic activity;metal ion binding;nucleotide binding	Pf00180							0	0.857	2.879	2.173	3.36	2.536	0.755	0.97851	0.71472	0.765164	0.732415	0.767707	0.999565	0	0	0	0	0	0	7.87201e+07	6.74363e+07	2.26615e+08	1.71042e+08	High	High
Q42560	Aconitate hydratase 1 OS=Arabidopsis thaliana OX=3702 GN=ACO1 PE=1 SV=2	0	FALSE	20.457	6	6	36	3	1	898	98.1	6.4	52.11	6	metabolic process;response to stimulus	cytoplasm;cytosol;extracellular;membrane;mitochondrion;vacuole	catalytic activity;metal ion binding;RNA binding	Pf00330, Pf00694	829737	ACO1	AT4G35830	4	2-Oxocarboxylic acid metabolism; Glyoxylate and dicarboxylate metabolism; Biosynthesis of amino acids; Biosynthesis of secondary metabolites; Carbon metabolism; Citrate cycle (TCA cycle); Metabolic pathways		0	0.252	1.188	0.996	2.172	5.185	0.816	0.837876	0.94585	0.993371	0.77829	0.552922	0.952561	3.72	106.87	3.83	104.38	38.23	36.69	9.18532e+07	5.31872e+07	7.88548e+07	9.50098e+07	High	High
Q02909	Phosphoenolpyruvate carboxylase, housekeeping isozyme OS=Glycine max OX=3847 GN=PPC16 PE=2 SV=1	0	FALSE	38.786	7	6	48	4	1	967	110.6	5.96	76.27	6	metabolic process	cytoplasm;cytosol;extracellular	catalytic activity	Pf00311	547769	PPC16; PEPC16	GLYMA20G09810	12; 20	Carbon metabolism; Metabolic pathways; Carbon fixation in photosynthetic organisms; Pyruvate metabolism		2	0.521	2.631	3.519	2.169	4.615	1.192	0.97851	0.734514	0.607344	0.77829	0.593116	0.779588	12.8	99.37	66.49	128.44	112.99	26.26	7.81423e+07	6.55694e+07	2.01168e+08	2.45181e+08	High	High
P20904	Actin OS=Volvox carteri OX=3067 PE=3 SV=1	0	FALSE	30.406	18	6	150	1	1	377	41.7	5.48	175.86	6		cytoplasm;cytoskeleton	nucleotide binding	Pf00022							1	0.01	0.01	0.028	1.421	6.702	4.715	5.76923e-17	3.73822e-17	0.153261	0.877451	0.46626	0.0079845	0	0	0	0	0	0	4.17253e+08	1.75191e+06	2.49027e+06	1.17411e+07	Peak Found	High
P29516	Tubulin beta-8 chain OS=Arabidopsis thaliana OX=3702 GN=TUBB8 PE=2 SV=2	0	FALSE	28.217	17	6	67	2	1	449	50.6	4.83	89.83	6	cell organization and biogenesis;response to stimulus	cytoplasm;cytoskeleton;Golgi;membrane	catalytic activity;nucleotide binding;protein binding;structural molecule activity	Pf00091, Pf03953, Pf10644	832451	TUB8	AT5G23860	5	Phagosome		6	0.424	0.529	0.649	1.33	0.803	0.559	0.958759	0.9563	0.998488	0.918902	0.966107	0.836173	19.68	30.69	33.97	87.91	47.16	10.34	1.89654e+08	9.74111e+07	1.30514e+08	5.70533e+07	High	High
Q10A30	Fructose-bisphosphate aldolase 2, cytoplasmic OS=Oryza sativa subsp. japonica OX=39947 GN=FBA2 PE=2 SV=1	0	FALSE	32.501	14	6	109	2	1	358	38.7	6.98	216.3	6	metabolic process	cytoplasm;cytosol	catalytic activity	Pf00274	107277365	LOC107277365	OS10G0163340	10	Carbon fixation in photosynthetic organisms; Carbon metabolism; Metabolic pathways; Biosynthesis of secondary metabolites; Fructose and mannose metabolism; Glycolysis / Gluconeogenesis; Biosynthesis of amino acids; Pentose phosphate pathway		4	0.464	1.229	0.716	1.188	0.687	0.578	0.97851	0.94585	0.999642	0.946682	0.935908	0.843094	18.19	122.58	102.33	50.39	39.63	17.04	4.02627e+08	2.3134e+08	2.60721e+08	2.00466e+08	High	High
P45739	Catalase OS=Helianthus annuus OX=4232 PE=2 SV=1	0	FALSE	18.698	14	6	24	2	1	492	56.7	7.09	33.93	6	metabolic process;response to stimulus		antioxidant activity;catalytic activity;metal ion binding	Pf00199, Pf06628	110872274	LOC110872274		8			4	0.301	0.805	0.248	0.963	1.654	1.082	0.904911	0.999676	0.777607	0.972678	0.846999	0.833056	10.39	88.41	11.55	20.76	39.78	29.47	8.63955e+07	1.38307e+07	1.17099e+07	8.52859e+06	High	High
O80860	ATP-dependent zinc metalloprotease FTSH 2, chloroplastic OS=Arabidopsis thaliana OX=3702 GN=FTSH2 PE=1 SV=1	0	FALSE	30.696	9	6	39	1	1	695	74.1	6.35	51.68	6	cell organization and biogenesis;development;metabolic process;regulation of biological process;response to stimulus	membrane;mitochondrion	catalytic activity;metal ion binding;nucleotide binding	Pf00004, Pf01057, Pf01078, Pf01434, Pf01695, Pf05496, Pf06068, Pf06480, Pf07724, Pf07726, Pf07728, Pf13191, Pf13207, Pf13401	817646	VAR2	AT2G30950	2			0	1.261	1.106	0.582	0.877	0.461	0.526	0.914225	0.965392	0.998488	0.94096	0.837999	0.833056	0	0	0	0	0	0	7.51858e+06	9480063	8.31259e+06	4.37353e+06	High	High
O81149	Proteasome subunit alpha type-5-A OS=Arabidopsis thaliana OX=3702 GN=PAE1 PE=1 SV=1	0	FALSE	22.12	28	6	26	6	1	237	25.9	4.75	32.16	6	metabolic process;response to stimulus	cytoplasm;cytosol;membrane;nucleus;proteasome;ribosome	catalytic activity;structural molecule activity	Pf00227, Pf10584	841822	PAE1	AT1G53850	1	Proteasome		0	0.361	0.37	0.349	0.795	0.238	0.505	0.924969	0.874228	0.907355	0.917801	0.680412	0.833056	19	24.21	13.65	42.76	0.18	11.16	1.33245e+08	79538846	7.38808e+07	3.94472e+07	High	High
P16096	Fructose-bisphosphate aldolase, chloroplastic OS=Spinacia oleracea OX=3562 PE=1 SV=3	0	FALSE	24.971	13	6	47	2	1	394	42.4	7.27	88.1	6	metabolic process		catalytic activity;protein binding	Pf00274	110778464	LOC110778464					5	1.545	5.747	2.254	0.56	0.103	0.366	0.838222	0.473038	0.754882	0.8147	0.411705	0.51543	88.13	36.96	1.17	41.29	0.81	3.09	1.52062e+07	3.19254e+08	7.45915e+07	2.56807e+07	Not Found	High
P46295	40S ribosomal protein S14 OS=Chlamydomonas reinhardtii OX=3055 GN=RPS14 PE=3 SV=1	0	FALSE	24.804	32	6	51	5	1	153	16.3	10.32	86.19	6	cell organization and biogenesis;metabolic process	ribosome	RNA binding;structural molecule activity	Pf00411	5722926	RPS14	CHLREDRAFT_24344		Ribosome		1	3.119	2.072	0.273	0.554	0.178	0.26	0.59452	0.814388	0.818231	0.813181	0.601388	0.221049	69.09	71.63	5.93	3.21	0.71	4.54	9.24072e+07	1.85828e+08	1.02904e+08	3.19198e+07	High	High
P34794	RuBisCO large subunit-binding protein subunit alpha, chloroplastic OS=Brassica napus OX=3708 PE=2 SV=1	0	FALSE	29.908	13	6	60	1	1	583	61.6	5.24	91.77	6	metabolic process	cytoplasm	nucleotide binding	Pf00118	106352579	LOC106352579		A7			5	1.396	0.733	1.098	0.511	0.692	0.641	0.879467	0.995497	0.97314	0.793128	0.937899	0.906265	19.47	79.43	128.34	33.1	33.29	16.24	5.53698e+07	3.82585e+08	4.18018e+08	3.43264e+08	High	High
P42896	Enolase OS=Ricinus communis OX=3988 PE=2 SV=1	0	FALSE	28.884	15	6	41	2	1	445	47.9	5.78	71.16	6	metabolic process	cytoplasm	catalytic activity;metal ion binding	Pf00113, Pf03952	8288376	RCOM_0382120; LOC8288376			Biosynthesis of secondary metabolites; Carbon metabolism; Metabolic pathways; RNA degradation; Biosynthesis of amino acids; Glycolysis / Gluconeogenesis		4	0.272	0.076	0.408	0.504	2.579	1.083	0.86588	0.352039	0.939905	0.789266	0.760361	0.833056	3	0.48	13.19	30.19	70.67	47.16	1.6287e+08	8.0852e+07	9.50528e+07	9.70571e+07	High	High
P50433	Serine hydroxymethyltransferase, mitochondrial OS=Solanum tuberosum OX=4113 PE=2 SV=1	0	FALSE	22.749	13	6	37	1	1	518	57.1	8.38	47.5	6	metabolic process;response to stimulus	cytosol;extracellular;membrane;mitochondrion;nucleus;ribosome	catalytic activity;RNA binding	Pf00155, Pf00464	102591486	SHMT	PGSC0003DMG400030612	2	Biosynthesis of amino acids; Glyoxylate and dicarboxylate metabolism; Metabolic pathways; Carbon metabolism; One carbon pool by folate; Glycine, serine and threonine metabolism; Cyanoamino acid metabolism; Biosynthesis of secondary metabolites		6	1.769	0.754	0.96	0.496	0.548	0.804	0.780476	0.999676	0.993371	0.782503	0.8896	0.968659	97.94	77.88	112.24	31.99	23.45	46.42	7.69634e+07	1.7013e+08	7.99945e+07	4.31726e+07	Peak Found	High
P36213	Photosystem I reaction center subunit II, chloroplastic OS=Hordeum vulgare OX=4513 GN=psaD PE=1 SV=1	0	FALSE	19.723	25	6	38	3	1	205	21.9	9.8	29.14	6	metabolic process	membrane		Pf02531							0	1.12	0.191	0.099	0.287	0.131	0.582	0.924845	0.680609	0.464702	0.685372	0.49195	0.843094	50.14	5.19	1.14	2.17	1.39	10.87	1.73662e+09	2.11487e+09	4.88779e+08	2.31396e+08	High	High
P46259	Tubulin alpha-1 chain OS=Pisum sativum OX=3888 GN=TUBA1 PE=3 SV=1	0	FALSE	29.391	19	6	96	0	1	452	49.6	5.06	125.8	6	cell organization and biogenesis	cytoplasm;cytoskeleton	catalytic activity;nucleotide binding;structural molecule activity	Pf00091, Pf03953							6	1.061	0.179	0.127	0.26	0.16	0.394	0.924969	0.649152	0.553797	0.643578	0.561298	0.580439	97.02	4.25	1.8	9.73	1.31	2.53	4.97791e+08	3.852e+08	8.97232e+07	3.60002e+07	Not Found	Not Found
Q9SZJ5	Serine hydroxymethyltransferase 1, mitochondrial OS=Arabidopsis thaliana OX=3702 GN=SHM1 PE=1 SV=1	0	FALSE	28.209	15	6	40	1	1	517	57.4	8.13	54.33	6	cell death;defense response;metabolic process;response to stimulus	cytoplasm;cytosol;extracellular;membrane;mitochondrion;nucleus;organelle lumen;ribosome	catalytic activity;protein binding;RNA binding	Pf00155, Pf00464	829949	SHM1	AT4G37930	4	Biosynthesis of secondary metabolites; Metabolic pathways; Cyanoamino acid metabolism; Glyoxylate and dicarboxylate metabolism; Biosynthesis of amino acids; One carbon pool by folate; Glycine, serine and threonine metabolism; Carbon metabolism		0	0.588	0.167	0.01	0.238	0.01	0.01	0.985581	0.62764	3.12543e-17	0.623811	3.08764e-17	5.27394e-17	8.96	0		0			1.15146e+07	7.04589e+06	1.10412e+06		High	High
P26302	Phosphoribulokinase, chloroplastic OS=Triticum aestivum OX=4565 PE=2 SV=1	0	FALSE	26.886	16	6	26	3	1	404	45.1	6.05	33.18	6	metabolic process		catalytic activity;nucleotide binding	Pf00485	543283	LOC543283					4	4.384	0.272	0.249	0.075	0.058	0.594	0.464188	0.783904	0.780249	0.159821	0.246432	0.843094	72.58	3	18.84	0.25	0.46	43.72	3.53894e+07	1.67488e+08	1.03011e+07	954000	Peak Found	High
P0DH99	Elongation factor 1-alpha 1 OS=Arabidopsis thaliana OX=3702 GN=A1 PE=1 SV=1	0	FALSE	23.921	15	6	109	1	1	449	49.5	9.11	162.1	6	metabolic process;response to stimulus	cytoplasm;cytosol;Golgi;membrane;mitochondrion;nucleus;vacuole	catalytic activity;nucleotide binding;protein binding;RNA binding	Pf00009, Pf03143, Pf03144	837309; 836161; 837307; 837308	AT1G07940; AT5G60390; AT1G07920; AT1G07930	AT1G07930; AT1G07940; AT1G07920; AT5G60390	1; 5	RNA transport		0	2.957	0.082	0.01	0.028	0.01	0.01	0.590455	0.399097	3.12543e-17	0.0275934	3.08764e-17	5.27394e-17	0	0		0			1.42176e+06	4.20356e+06	117144		Peak Found	High
P34767	Ribulose bisphosphate carboxylase large chain (Fragment) OS=Alisma plantago-aquatica OX=15000 GN=rbcL PE=3 SV=1	0	FALSE	43.468	13	6	564	1	1	394	43.9	7.15	593.52	6	metabolic process		catalytic activity;metal ion binding	Pf00016, Pf02788							0	100			0.01	0.01		5.76923e-17			5.01721e-17	3.08764e-17									929066			Not Found	High
Q43432	V-type proton ATPase subunit B 1 OS=Gossypium hirsutum OX=3635 PE=2 SV=1	0	FALSE	35.93	18	6	43	1	1	488	54.2	5.1	55.33	6	metabolic process;transport		catalytic activity;nucleotide binding;transporter activity	Pf00006, Pf00306, Pf02874	107890851	LOC107890851		14			0	0.293	0.01	0.01	0.01	0.01		0.896028	3.73822e-17	3.12543e-17	5.01721e-17	3.08764e-17		0						6.15408e+06	1803924			High	Peak Found
Q40677	Fructose-bisphosphate aldolase, chloroplastic OS=Oryza sativa subsp. japonica OX=39947 GN=ALDP PE=1 SV=2	0	FALSE	26.733	19	6	45	2	1	388	42	6.8	90.76	6	metabolic process	cytoplasm;mitochondrion	catalytic activity	Pf00274	4349897	Os11g0171300; LOC4349897	OS11G0171300	11	Biosynthesis of amino acids; Carbon metabolism; Pentose phosphate pathway; Carbon fixation in photosynthetic organisms; Metabolic pathways; Biosynthesis of secondary metabolites; Fructose and mannose metabolism; Glycolysis / Gluconeogenesis		0	0.156	0.01	0.01	0.01	0.01		0.641045	3.73822e-17	3.12543e-17	5.01721e-17	3.08764e-17		0						3.53447e+06	2.3097e+07			Peak Found	High
Q9STW6	Heat shock 70 kDa protein 6, chloroplastic OS=Arabidopsis thaliana OX=3702 GN=HSP70-6 PE=1 SV=1	0	FALSE	17.438	8	6	57	1	1	718	76.5	5.2	72.99	6	cell organization and biogenesis;metabolic process;response to stimulus;transport	mitochondrion;nucleus	nucleotide binding;protein binding	Pf00012, Pf03980, Pf06723	828531	cpHsc70-1	AT4G24280	4	Protein processing in endoplasmic reticulum; Endocytosis; Spliceosome		0	0.133	0.01	0.01	0.01	0.01		0.639101	3.73822e-17	3.12543e-17	5.01721e-17	3.08764e-17		0						870454	116087			High	Peak Found
P60712	SWISS-PROT:P60712 (Bos taurus) Actin, cytoplasmic 1	0	TRUE	28.496	18	5	144	2	1	375	41.7	5.48	183.71	5		cytoplasm;cytoskeleton;cytosol;membrane;nucleus	nucleotide binding;protein binding	Pf00022	280979	ACTB		25	Hypertrophic cardiomyopathy (HCM); Apoptosis; Bacterial invasion of epithelial cells; Focal adhesion; Hippo signaling pathway; Rap1 signaling pathway; Arrhythmogenic right ventricular cardiomyopathy (ARVC); Platelet activation; Oxytocin signaling pathway; Viral myocarditis; Phagosome; Leukocyte transendothelial migration; Tight junction; Proteoglycans in cancer; Influenza A; Adherens junction; Sa…		0	0.01	0.01	0.01				5.76923e-17	3.73822e-17	3.12543e-17										1.03025e+08				High	Not Found
P93586	Actin-46 (Fragment) OS=Solanum tuberosum OX=4113 PE=3 SV=1	0	FALSE	18.832	14	5	114	1	1	336	37.1	5.44	139.01	5		cytoplasm;cytoskeleton	nucleotide binding	Pf00022	102606253	LOC102606253					0																							High	Not Found
O48560	Catalase-3 OS=Glycine max OX=3847 GN=CAT3 PE=2 SV=1	0	FALSE	17.001	11	5	18	1	1	492	56.9	7.25	19.35	5	metabolic process;response to stimulus	mitochondrion	antioxidant activity;catalytic activity;metal ion binding	Pf00199, Pf06628	100037447	CAT3	GLYMA14G39810	14	Biosynthesis of secondary metabolites; Peroxisome; MAPK signaling pathway - plant; Glyoxylate and dicarboxylate metabolism; Carbon metabolism; Tryptophan metabolism		0																							Not Found	High
A0A398	50S ribosomal protein L2-B, chloroplastic OS=Coffea arabica OX=13443 GN=rpl2-B PE=3 SV=1	0	FALSE	15.775	25	5	11	5	1	276	30.1	10.86	14.79	5	metabolic process	ribosome	catalytic activity;RNA binding;structural molecule activity	Pf00181, Pf03947	4421801	rpl2					0	3.66					1.985	0.534065					0.411225	27.41					0	5.44828e+06	2.0297e+07	445712	884795	High	High
ENSEMBL:ENSP00000377550	Tax_Id=9606 Gene_Symbol=KRT13 46 kDa protein	0	TRUE	14.573	12	5	17	2	1	420	45.7	4.81	24.02	5											0	0.01	0.01	0.01				5.76923e-17	3.73822e-17	3.12543e-17										7.26935e+06				High	Not Found
P04992	Ribulose bisphosphate carboxylase large chain OS=Petunia hybrida OX=4102 GN=rbcL PE=1 SV=1	0	FALSE	39.872	10	5	69	2	1	477	53	7.05	81.23	5	metabolic process		catalytic activity;metal ion binding	Pf00016, Pf02788							0	0.728	13.554	20.714	62.384	77.11	1.236	0.97851	0.198774	0.131917	0.0103883	0.0246559	0.75201	0	349.62	320.76	58.25	80.09	35.61	5.39129e+06	835568	1.16978e+08	1.34037e+08	Peak Found	High
P80607	Probable UDP-arabinopyranose mutase 1 OS=Zea mays OX=4577 GN=UPTG PE=1 SV=2	0	FALSE	18.321	12	5	10	1	1	364	41.2	6.13	18.77	5	cell organization and biogenesis;metabolic process	extracellular;Golgi	catalytic activity	Pf03214	542592	gpm374		1	Amino sugar and nucleotide sugar metabolism		4	0.066	0.376	0.022	9.115	0.315	0.048	0.367025	0.880028	0.109747	0.263558	0.759118	1.64112e-05	0.13	3.56	0	50.68	0	0	2.4682e+07	1.06545e+06	5.18119e+06	117760	High	Peak Found
Q9SP37	Adenosylhomocysteinase OS=Lupinus luteus OX=3873 GN=SAHH PE=1 SV=1	0	FALSE	21.629	9	5	126	1	1	485	53.3	5.96	112.48	5	metabolic process;transport		catalytic activity;nucleotide binding	Pf00670, Pf01262, Pf02254, Pf02826, Pf02882, Pf05221, Pf13241							0	0.434	3.822	4.963	8.807	11.435	1.298	0.964977	0.614886	0.479987	0.316398	0.305731	0.70524	0	0	0	0	0	0	7.54886e+08	3.27616e+08	2.88525e+09	3.74619e+09	High	High
P48351	Catalase isozyme 2 OS=Cucurbita pepo OX=3663 GN=CAT2 PE=2 SV=1	0	FALSE	20.157	11	5	199	2	1	492	56.9	7.46	269.57	5	metabolic process;response to stimulus		antioxidant activity;catalytic activity;metal ion binding	Pf00199, Pf06628							1	0.107	1.297	1.144	8.309	9.258	0.585	0.534518	0.929352	0.9687	0.331343	0.371564	0.843094	0.2	45.33	21.3	114.98	74.89	4.41	1.30989e+09	1.42725e+08	1.94258e+09	1.50048e+09	High	High
O24310	Elongation factor Tu, chloroplastic OS=Pisum sativum OX=3888 GN=tufA PE=2 SV=1	0	FALSE	26.731	12	5	78	1	1	488	53	7.12	186.63	5	metabolic process		catalytic activity;nucleotide binding;RNA binding	Pf00009, Pf03143, Pf03144							4	3.866	4.166	4.519	3.626	2.528	0.809	0.512586	0.57136	0.514789	0.695616	0.767707	0.963285	74.99	227.45	156.46	121.77	23.75	77.48	5.02412e+07	1.57762e+08	4.69274e+08	3.51871e+08	Peak Found	High
O04886	Pectinesterase 1 OS=Citrus sinensis OX=2711 GN=PECS-1.1 PE=2 SV=1	0	FALSE	16.432	8	5	40	4	1	584	63.5	8.88	57.35	5	cell organization and biogenesis;metabolic process;regulation of biological process	extracellular	catalytic activity;enzyme regulator activity	Pf01095, Pf04043	102578056	PECS-1.1		1	Pentose and glucuronate interconversions; Metabolic pathways		1	0.169	0.533	1.947	3.352	13.91	3.972	0.65719	0.95991	0.803815	0.732415	0.24642	0.0197494	1.17	11.35	20.74	43.99	35.78	6.62	2.17319e+08	5.07914e+07	1.589e+08	6.40844e+08	High	High
Q40401	Calreticulin OS=Nicotiana plumbaginifolia OX=4092 GN=CAL1 PE=2 SV=1	0	FALSE	15.784	12	5	15	5	1	416	47.5	4.61	15.3	5	metabolic process	endoplasmic reticulum;organelle lumen	metal ion binding;protein binding	Pf00262							0	0.227	4.696	4.326	3.231	6.01	0.921	0.794654	0.546932	0.533842	0.736181	0.501284	0.866978	3.27	135.77	140.61	81.16	127.91	48.8	3.29379e+07	2.52342e+07	1.08927e+08	8.86383e+07	High	High
A4QJE1	Photosystem II CP47 reaction center protein OS=Aethionema cordifolium OX=434059 GN=psbB PE=3 SV=1	0	FALSE	17.079	9	5	25	5	1	508	56	6.89	29.24	5	metabolic process	membrane		Pf00421	4968566	psbB					0	0.36			2.64	4.154	1.573	0.924845			0.741052	0.61954	0.495409	9.3			0	0	0	8.43756e+07	2.13433e+07	8.88412e+06	1.39784e+07	High	High
A4GGE7	Photosystem I iron-sulfur center OS=Phaseolus vulgaris OX=3885 GN=psaC PE=3 SV=1	0	FALSE	28.77	54	5	48	3	1	81	9	7.55	75.75	5	metabolic process;transport	membrane	catalytic activity;metal ion binding	Pf00037, Pf12838, Pf13183, Pf13187, Pf13237, Pf13370, Pf14697	4961813	psaC			Metabolic pathways; Photosynthesis		1	1.419	0.189	0.24	2.254	0.724	0.321	0.872718	0.674362	0.765164	0.766444	0.946478	0.411225	0	3.55	17.31	0	0	1.16	9.76055e+07	6.31309e+06	7.0478e+07	4.8032e+07	High	High
Q9SSB5	26S proteasome regulatory subunit 7 homolog A OS=Arabidopsis thaliana OX=3702 GN=RPT1A PE=1 SV=1	0	FALSE	32.667	14	5	14	5	1	426	47.8	6.65	27.61	5	metabolic process;regulation of biological process	cytoplasm;cytosol;membrane;nucleus;proteasome	catalytic activity;nucleotide binding;protein binding	Pf00004, Pf00158, Pf07724, Pf07726, Pf07728, Pf13191, Pf13401	841812	RPT1A	AT1G53750	1	Proteasome		0	0.504	1.251	0.701	2.224	1.574	0.508	0.97851	0.941063	0.998488	0.770841	0.863792	0.833056	16.72	96.02	2.07	69.17	10.74	3.75	2.7496e+07	1.40479e+07	2.93181e+07	1.13723e+07	High	High
Q8L7B5	Chaperonin CPN60-like 1, mitochondrial OS=Arabidopsis thaliana OX=3702 GN=At2g33210 PE=1 SV=1	0	FALSE	14.587	9	5	25	1	1	585	61.9	6.68	27.67	5	defense response;metabolic process;response to stimulus;transport	cytoplasm;cytosol;membrane;mitochondrion	metal ion binding;nucleotide binding;protein binding	Pf00118	817883	HSP60-2	AT2G33210	2	RNA degradation		0	0.539	1.122	0.845	2.083	1.568	0.753	0.97851	0.95801	0.998488	0.770841	0.864911	0.999565	0	0	0	0	0	0	3.74779e+06	2.01966e+06	4.20681e+06	3.16696e+06	High	High
P04709	ADP,ATP carrier protein 1, mitochondrial OS=Zea mays OX=4577 GN=ANT1 PE=2 SV=3	0	FALSE	26.684	12	5	58	5	1	387	42.4	9.85	77.78	5	transport	membrane;mitochondrion	transporter activity	Pf00153	542386	ANT1	Zm00001d017857	5			0	0.294	0.26	0.291	1.914	1.206	0.489	0.894627	0.76796	0.846952	0.814623	0.926336	0.818935	5.48	5.34	11.29	83.36	74.15	7.64	2.84225e+08	9.37311e+07	1.33714e+08	9.59786e+07	High	High
Q42662	5-methyltetrahydropteroyltriglutamate--homocysteine methyltransferase OS=Plectranthus scutellarioides OX=4142 GN=MET PE=1 SV=2	0	FALSE	18.03	7	5	27	2	1	764	84.5	6.51	35.57	5	metabolic process	cytoplasm	catalytic activity;metal ion binding	Pf01717, Pf08267							1	0.154	0.192	0.172	1.704	1.594	0.895	0.639101	0.68232	0.662074	0.837118	0.86055	0.895031	1.64	4.55	1.96	37.88	13.09	16.31	4.06056e+08	3.39055e+07	5.11821e+07	4.26581e+07	High	High
Q9SIP7	40S ribosomal protein S3-1 OS=Arabidopsis thaliana OX=3702 GN=RPS3A PE=1 SV=1	0	FALSE	16.292	20	5	69	5	1	250	27.5	9.54	130.45	5	metabolic process;response to stimulus	cytoplasm;cytosol;Golgi;membrane;nucleus;ribosome;vacuole	catalytic activity;DNA binding;RNA binding;structural molecule activity	Pf00189, Pf07650	817719	AT2G31610	AT2G31610	2	Ribosome		0	0.371	0.339	0.488	1.381	1.077	0.611	0.924969	0.848001	0.979637	0.90908	0.955011	0.863239	4.67	9.52	2.63	73.18	46.75	7.35	3.76079e+08	1.49515e+08	2.41021e+08	1.33976e+08	High	High
P09756	Chlorophyll a-b binding protein 3, chloroplastic OS=Glycine max OX=3847 GN=CAB3 PE=3 SV=1	0	FALSE	22.372	13	5	137	5	1	263	27.8	5.64	162.99	5	metabolic process;response to stimulus	membrane	metal ion binding	Pf00504	100805310	LOC100805310		8			0	0.621	0.745	0.299	1.345	0.351	0.519	0.997464	0.998028	0.849272	0.916336	0.783345	0.833056	24.83	59.55	7.4	111.66	7.26	9.24	1.61328e+09	1.10039e+09	5.8974e+08	2.84671e+08	High	High
O23948	V-type proton ATPase subunit E OS=Gossypium hirsutum OX=3635 GN=VATE PE=2 SV=1	0	FALSE	15.393	18	5	20	5	1	237	27.2	7.01	21.54	5	transport		catalytic activity;transporter activity	Pf01991	107947841	LOC107947841		1			0	0.863	0.34	0.179	1.341	0.493	0.646	0.97851	0.850235	0.677184	0.917675	0.849729	0.912996	63.92	7.04	1.99	69.19	26.47	4.14	6.06115e+07	3.08913e+07	4.35302e+07	3.26849e+07	High	High
Q2QLY5	5-methyltetrahydropteroyltriglutamate--homocysteine methyltransferase 1 OS=Oryza sativa subsp. japonica OX=39947 GN=Os12g0623900 PE=2 SV=1	0	FALSE	18.354	6	5	36	3	1	766	84.5	6.3	59.44	5	metabolic process	cytoplasm;cytosol;extracellular	catalytic activity;metal ion binding	Pf01717, Pf08267	4352832	Os12g0623900; LOC4352832	OS12G0623900	12	Selenocompound metabolism; Biosynthesis of secondary metabolites; Metabolic pathways; Cysteine and methionine metabolism; Biosynthesis of amino acids		2	0.163	0.218	0.03	1.223	0.146	0.103	0.641045	0.725282	0.16196	0.938635	0.524988	0.00326933	2.16	1.39	0.11	40.96	1.83	0.5	3.05462e+08	5.16404e+07	6.08973e+07	5.32233e+06	High	High
P37399	ATP synthase subunit beta, mitochondrial OS=Daucus carota OX=4039 GN=ATPB PE=3 SV=1	0	FALSE	31.035	12	5	128	2	1	547	59.1	5.85	183.29	5	metabolic process;transport	membrane;mitochondrion	catalytic activity;nucleotide binding;transporter activity	Pf00006, Pf00306, Pf02874							0	0.232	0.274	0.043	1.182	0.183	0.155	0.801752	0.784728	0.238142	0.938635	0.609219	0.0318355	0	0	0	0	0	0	1.5713e+07	3.6437e+06	4.30811e+06	668005	High	High
O49079	Oxygen-evolving enhancer protein 1, chloroplastic OS=Fritillaria agrestis OX=64177 GN=PSBO PE=2 SV=1	0	FALSE	20.169	13	5	128	1	1	329	34.8	6.61	131.83	5	metabolic process;regulation of biological process	membrane	metal ion binding	Pf01716							0	5.638	6.117	5.562	1.085	0.987	0.909	0.395638	0.446782	0.444199	0.979082	0.971107	0.875787	0	0	0	0	0	0	2.73768e+07	1.54348e+08	1.67474e+08	1.52278e+08	High	High
Q9ZT91	Elongation factor Tu, mitochondrial OS=Arabidopsis thaliana OX=3702 GN=TUFA PE=1 SV=1	0	FALSE	22.332	12	5	21	5	1	454	49.4	6.7	45.65	5	metabolic process;response to stimulus	cytosol;mitochondrion	catalytic activity;metal ion binding;nucleotide binding;RNA binding	Pf00009, Pf03143, Pf03144	828134	AT4G02930	AT4G02930	4			0	1.336	0.721	0.414	0.943	0.32	0.436	0.894627	0.995497	0.944303	0.96748	0.767707	0.70524	8.91	28.65	12.68	70.38	8.29	4.06	4.99081e+07	6.54388e+07	1.18618e+08	5.03362e+07	High	High
Q43848	Transketolase, chloroplastic OS=Solanum tuberosum OX=4113 PE=2 SV=1	0	FALSE	21.375	7	5	116	2	1	741	79.9	6.35	95.83	5	metabolic process	membrane	catalytic activity;metal ion binding	Pf00456, Pf02779, Pf02780	102591899	TK			Biosynthesis of secondary metabolites; Metabolic pathways; Biosynthesis of amino acids; Carbon metabolism; Carbon fixation in photosynthetic organisms; Pentose phosphate pathway		3	2.76	1.979	1.029	0.869	0.51	0.464	0.627163	0.821222	0.990064	0.937529	0.863371	0.768071	98.81	76.2	114.2	28.72	2.84	5.93	2.45862e+08	1.20122e+09	1.25748e+09	5.28995e+08	High	High
P35016	Endoplasmin homolog OS=Catharanthus roseus OX=4058 GN=HSP90 PE=2 SV=1	0	FALSE	18.073	6	5	19	5	1	817	93.4	4.97	31.55	5	metabolic process;response to stimulus	endoplasmic reticulum;organelle lumen	nucleotide binding;protein binding	Pf00183, Pf02518, Pf13589							0	0.544	0.475	1.303	0.836	0.829	0.485	0.97851	0.934077	0.932965	0.928596	0.974562	0.809299	16.05	9.03	463.01	27.44	27.18	10.81	5.32739e+07	54815624	6.18212e+07	3.66907e+07	High	High
B8AME2	Catalase isozyme C OS=Oryza sativa subsp. indica OX=39946 GN=OsI_09857 PE=3 SV=1	0	FALSE	18.926	11	5	37	1	1	492	56.7	7.42	42.75	5	metabolic process;response to stimulus		antioxidant activity;catalytic activity;metal ion binding	Pf00199, Pf06628			BGIOSGA011520	3			0	100	100		0.682	0.01	0.01	5.76923e-17	3.73822e-17		0.866523	3.08764e-17	5.27394e-17				0				6.09204e+06	4.15329e+06		Not Found	High
P17784	Fructose-bisphosphate aldolase 1, cytoplasmic OS=Oryza sativa subsp. japonica OX=39947 GN=FBA1 PE=1 SV=2	0	FALSE	19.796	13	5	43	1	1	358	38.8	7.33	109.1	5	metabolic process	cytoplasm;cytosol	catalytic activity	Pf00274	4338737	Os05g0402700; LOC4338737		5	Carbon fixation in photosynthetic organisms; Carbon metabolism; Metabolic pathways; Biosynthesis of secondary metabolites; Fructose and mannose metabolism; Glycolysis / Gluconeogenesis; Biosynthesis of amino acids; Pentose phosphate pathway		0	0.272	0.172	0.214	0.633	0.788	1.244	0.86664	0.637606	0.743904	0.84381	0.965125	0.744052	0	0	0	0	0	0	3.67237e+07	9993386	6.32652e+06	7.87233e+06	Peak Found	Peak Found
P21238	Chaperonin 60 subunit alpha 1, chloroplastic OS=Arabidopsis thaliana OX=3702 GN=CPN60A1 PE=1 SV=2	0	FALSE	17.484	9	5	65	1	1	586	62	5.19	78.75	5	cell organization and biogenesis;metabolic process	cytoplasm;cytosol;extracellular;membrane;mitochondrion;ribosome	nucleotide binding;protein binding	Pf00118, Pf13723	817344	CPN60A	AT2G28000	2			0	4.259	2.542	1.647	0.597	0.387	0.648	0.479574	0.734883	0.863281	0.824524	0.800709	0.914831	0	0	0	0	0	0	2.40252e+07	102322872	6.1078e+07	3.95638e+07	Peak Found	High
Q9ZSQ4	Phosphoglucomutase, cytoplasmic OS=Populus tremula OX=113636 GN=PGM1 PE=2 SV=1	0	FALSE	19.713	10	5	28	4	1	582	63.1	5.72	41.77	5	metabolic process	cytoplasm	catalytic activity;metal ion binding	Pf00408, Pf02878, Pf02879, Pf02880							1	0.674	0.329	0.301	0.525	0.538	0.99	0.985113	0.837259	0.852434	0.800777	0.881386	0.843094	23.93	4.23	4.84	2.87	5.98	24.64	6.54342e+07	3.42457e+07	1.70804e+07	1.59413e+07	High	High
A0A335	Photosystem I P700 chlorophyll a apoprotein A1 OS=Coffea arabica OX=13443 GN=psaA PE=3 SV=1	0	FALSE	12.122	5	5	91	5	1	750	83	7.18	72.6	5	metabolic process;transport	membrane	catalytic activity;metal ion binding	Pf00223	4421876	psaA					0	2.748	1.961	3.726	0.423	1.1	2.172	0.627163	0.821222	0.582492	0.74436	0.948021	0.221049	60.27	83.23	147.07	12.21	104.02	84.39	4.23082e+08	1.20174e+09	5.2082e+08	1.96127e+09	High	High
Q9ZRB0	Tubulin beta-3 chain OS=Triticum aestivum OX=4565 GN=TUBB3 PE=2 SV=1	0	FALSE	32.84	14	5	114	1	1	445	49.9	4.77	191.18	5	cell organization and biogenesis	cytoplasm;cytoskeleton	catalytic activity;nucleotide binding;structural molecule activity	Pf00091, Pf03953, Pf10644	543473	tubb3	TRIAE_CS42_6DS_TGACv1_542706_AA1728340				0	100	100	100	0.399	0.252	0.631	5.76923e-17	3.73822e-17	3.12543e-17	0.741052	0.704036	0.894007				0	0	0		1.45421e+07	5.80721e+06	3.66686e+06	High	High
Q43364	Elongation factor TuB, chloroplastic OS=Nicotiana sylvestris OX=4096 GN=TUFB PE=2 SV=1	0	FALSE	30.143	12	5	97	1	1	485	52.7	6.35	230.36	5	metabolic process		catalytic activity;nucleotide binding;RNA binding	Pf00009, Pf03143, Pf03144, Pf14578	104223071	LOC104223071					0	35.52	14.051	1.512	0.396	0.043	0.108	0.0140729	0.189015	0.893721	0.741052	0.180313	0.00419918	0	0	0	0	0	0	1.76711e+06	6.2767e+07	2.48292e+07	2.67157e+06	High	High
Q42961	Phosphoglycerate kinase, chloroplastic OS=Nicotiana tabacum OX=4097 PE=2 SV=1	0	FALSE	23.227	13	5	48	3	1	481	50.1	8.38	81.71	5	metabolic process		catalytic activity;nucleotide binding	Pf00162	107813429	LOC107813429					2	1.721	0.782	15.971	0.326	0.775	2.375	0.794654	0.999676	0.180161	0.736181	0.962304	0.162951	115.06	384.78	0	13.23	0	0	7.44238e+07	2.52278e+08	5.3125e+07	1.15193e+08	High	High
Q07078	Heat shock protein 81-3 OS=Oryza sativa subsp. japonica OX=39947 GN=HSP81-3 PE=1 SV=2	0	FALSE	26.117	8	5	14	3	1	699	80.1	5.06	21.68	5	metabolic process;response to stimulus	cytoplasm	nucleotide binding;protein binding	Pf00183, Pf02518, Pf13589	4347405; 9267802	Os09g0482400; LOC4347405; Os09g0482610; LOC9267802	OS09G0482400; OS09G0482600	9	Plant-pathogen interaction; Protein processing in endoplasmic reticulum		0	0.454	0.425	0.342	0.321	0.259	0.805	0.97851	0.903989	0.897152	0.735304	0.710854	0.968659	7.24	0	0	0	0	0	2.17562e+07	1.56577e+07	3.29559e+06	2.65334e+06	High	High
Q5Z974	ATP-dependent zinc metalloprotease FTSH 1, chloroplastic OS=Oryza sativa subsp. japonica OX=39947 GN=FTSH1 PE=2 SV=1	0	FALSE	38.822	12	5	37	2	1	686	72.7	5.69	89.4	5	cell division;cell organization and biogenesis;metabolic process;regulation of biological process;response to stimulus	membrane;mitochondrion	catalytic activity;metal ion binding;nucleotide binding;protein binding	Pf00004, Pf00158, Pf01057, Pf01078, Pf01434, Pf05496, Pf06068, Pf06480, Pf07724, Pf07728, Pf13191, Pf13207, Pf13401	4342113	Os06g0725900; LOC4342113	OS06G0725900	6			4	1.669	1.403	0.801	0.311	0.719	0.571	0.806845	0.9079	0.998488	0.724621	0.945366	0.843094	103.43	122.57	0	7.14	0	0	2.64148e+07	9.20868e+07	2.59563e+07	3.15964e+06	High	High
P34811	Elongation factor G-1, chloroplastic OS=Glycine max OX=3847 GN=fusA1 PE=3 SV=2	0	FALSE	23.139	10	5	20	5	1	787	86.8	5.77	26.59	5	metabolic process		catalytic activity;nucleotide binding;RNA binding	Pf00009, Pf00679, Pf01926, Pf03144, Pf03764, Pf14492	100797377	LOC100797377	GLYMA17G14650	17			0	19.513	0.969		0.16	0.129	0.222	0.0535775	0.978551		0.431323	0.487208	0.130376	25.95	0		2.8	1.91	4.54	2.35183e+06	8.54371e+07	1.45599e+07	2.69481e+06	Peak Found	High
P12459	Tubulin beta-1 chain OS=Glycine max OX=3847 GN=TUBB1 PE=3 SV=1	0	FALSE	25.793	14	5	66	2	1	445	50	5.02	121.18	5	cell organization and biogenesis	cytoplasm;cytoskeleton	catalytic activity;nucleotide binding;structural molecule activity	Pf00091, Pf03953	100776983	LOC100776983		8			2	1.508	0.224	0.01	0.149	0.01	0.01	0.852383	0.734514	3.12543e-17	0.39739	3.08764e-17	5.27394e-17	46.61	3.39		0.67			9.42111e+07	1.08283e+08	1.38471e+07		Peak Found	High
P51819	Heat shock protein 83 OS=Ipomoea nil OX=35883 GN=HSP83A PE=2 SV=1	0	FALSE	22.197	8	5	21	3	1	703	80.8	5.05	35.58	5	metabolic process;response to stimulus	cytoplasm	nucleotide binding;protein binding	Pf00183, Pf02518, Pf13589	109146489	LOC109146489					2	0.162	0.05	0.015	0.076	0.033	0.351	0.641045	0.225012	0.0638723	0.16263	0.138933	0.602122	4.63	0.07	0	0.19	0	0	3.32741e+07	2.92362e+07	1.37943e+06	349041	High	High
A4GYQ4	Photosystem II D2 protein OS=Populus trichocarpa OX=3694 GN=psbD PE=3 SV=1	0	FALSE	25.686	19	5	138	1	1	353	39.5	5.55	227.28	5	metabolic process;transport	membrane	catalytic activity;metal ion binding	Pf00124	4929654	psbD			Photosynthesis; Metabolic pathways		4	0.412	0.036	0.012	0.071	0.024	0.329	0.95621	0.144874	0.0479976	0.155273	0.0860609	0.411225	14.96	0.11	0.01	0.26	0.01	0.77	1.73925e+09	1.41099e+09	1.56625e+08	5.08938e+07	High	Peak Found
P33623	Tubulin alpha-1 chain OS=Anemia phyllitidis OX=12940 GN=TUBA1 PE=2 SV=1	0	FALSE	25.309	14	5	76	1	1	451	49.8	5.15	105.34	5	cell organization and biogenesis	cytoplasm;cytoskeleton	catalytic activity;nucleotide binding;structural molecule activity	Pf00091, Pf03953							0	100			0.01	0.01		5.76923e-17			5.01721e-17	3.08764e-17									929180			Not Found	High
Q03682	Luminal-binding protein 2 (Fragment) OS=Nicotiana tabacum OX=4097 GN=BIP2 PE=2 SV=1	0	FALSE	20.708	15	5	31	1	1	292	32.2	4.61	44.57	5		endoplasmic reticulum;organelle lumen	nucleotide binding	Pf00012	107805427	LOC107805427					0	0.526	0.01	0.01	0.01	0.01		0.97851	3.73822e-17	3.12543e-17	5.01721e-17	3.08764e-17		0						1.35871e+07	7.29174e+06			High	High
Q6VAG1	Tubulin alpha-1 chain OS=Gossypium hirsutum OX=3635 PE=2 SV=1	0	FALSE	18.712	15	5	45	1	1	451	49.7	5.06	36.84	5	cell organization and biogenesis	cytoplasm;cytoskeleton	catalytic activity;nucleotide binding;structural molecule activity	Pf00091, Pf03953							0	100			0.01	0.01		5.76923e-17			5.01721e-17	3.08764e-17									543143			Not Found	High
Q06SH5	Photosystem II D2 protein OS=Stigeoclonium helveticum OX=55999 GN=psbD PE=3 SV=1	0	FALSE	19.705	15	4	132	1	1	352	39.5	6.14	220.83	4	metabolic process;transport	membrane	catalytic activity;metal ion binding	Pf00124	4308412	psbD					0																							High	High
P20649	ATPase 1, plasma membrane-type OS=Arabidopsis thaliana OX=3702 GN=AHA1 PE=1 SV=3	0	FALSE	19.028	4	4	55	1	1	949	104.2	6.7	90.91	4	metabolic process;regulation of biological process;response to stimulus;transport	Golgi;membrane;nucleus;vacuole	catalytic activity;metal ion binding;nucleotide binding;protein binding;transporter activity	Pf00122, Pf00690, Pf00702, Pf12710, Pf13246	816413	HA1	AT2G18960	2	Oxidative phosphorylation		0																							Not Found	Not Found
Q40642	Calmodulin-like protein 1 OS=Oryza sativa subsp. indica OX=39946 GN=CML1 PE=1 SV=1	0	FALSE	18.049	19	4	23	1	1	187	21	4.83	34.58	4		membrane	metal ion binding;protein binding	Pf00036, Pf12763, Pf13202, Pf13405, Pf13499, Pf13833			BGIOSGA004661	1			0																							High	Not Found
Q96481	Actin-105 (Fragment) OS=Solanum lycopersicum OX=4081 PE=3 SV=1	0	FALSE	16.187	11	4	111	1	1	336	37.2	5.27	135.47	4		cytoplasm;cytoskeleton	nucleotide binding	Pf00022	101264618	LOC101264618		4			0																							Not Found	Not Found
P26301	Enolase 1 OS=Zea mays OX=4577 GN=ENO1 PE=2 SV=1	0	FALSE	15.064	11	4	22	1	1	446	48	5.33	27.58	4	metabolic process	cytoplasm	catalytic activity;metal ion binding	Pf00113, Pf03952	732811	eno1		9	Glycolysis / Gluconeogenesis; RNA degradation; Biosynthesis of amino acids; Metabolic pathways; Carbon metabolism; Biosynthesis of secondary metabolites		0																							Peak Found	High
Q9SNX8	NADP-dependent glyceraldehyde-3-phosphate dehydrogenase OS=Apium graveolens OX=4045 PE=1 SV=1	0	FALSE	13.674	9	4	35	1	1	496	53.1	7.55	47.83	4	metabolic process	cytoplasm;cytosol	catalytic activity	Pf00171, Pf05893							0		100	100	100	100	0.013		3.73822e-17	3.12543e-17	5.01721e-17	3.08764e-17	3.31817e-11						0			2.13423e+08	2.85915e+06	Not Found	Not Found
Q9SRX2	60S ribosomal protein L19-1 OS=Arabidopsis thaliana OX=3702 GN=RPL19A PE=2 SV=1	0	FALSE	9.773	9	4	8	4	1	214	24.6	11.36	4.12	4	metabolic process	cytoplasm;cytosol;membrane;ribosome	RNA binding;structural molecule activity	Pf01280	839407	emb2386	AT1G02780	1	Ribosome		0	1.576	12.286	11.226	22.171	20.257	0.914	0.812863	0.220201	0.256012	0.095788	0.173995	0.87035	184.83	0	0	0	0	0	2.81187e+06	5.37388e+06	2.98471e+07	2.72704e+07	Peak Found	High
P17783	Malate dehydrogenase, mitochondrial OS=Citrullus lanatus OX=3654 GN=MMDH PE=1 SV=1	0	FALSE	18.946	10	4	144	3	1	347	36.2	8.73	217.94	4	metabolic process	mitochondrion;organelle lumen	catalytic activity	Pf00056, Pf01073, Pf02866							1	0.269	2.182	2.133	7.025	7.354	0.878	0.861522	0.787248	0.765831	0.404103	0.430087	0.910663	1.25	21.27	5.31	11.1	5.85	27.34	9.3368e+08	2.67549e+08	2.08267e+09	1.99534e+09	High	High
O04300	Probable UDP-arabinopyranose mutase 1 OS=Pisum sativum OX=3888 GN=UPTG PE=1 SV=1	0	FALSE	13.76	12	4	8	1	1	364	41.5	6.07	16.43	4	cell organization and biogenesis;metabolic process	extracellular;Golgi	catalytic activity	Pf03214							0	0.162	0.998	1.08	6.146	6.648	1.082	0.673528	0.972389	0.97314	0.400819	0.466694	0.833056	0	0	0	0	0	0	1.99231e+06	323622	1.98909e+06	2.1515e+06	Peak Found	Peak Found
P00761 SWISS-PROT:P00761	Trypsin - Sus scrofa (Pig).	0	TRUE	25.107	25	4	235	4	1	231	24.4	7.18	364.76	4											0	0.476	7.68	14.215	5.319	16.248	1.574	0.97851	0.364644	0.204504	0.517664	0.212947	0.495409	21.13	26.13	7.33	113.08	124.08	34.75	1.09919e+09	4.19537e+08	2.68154e+09	4.95276e+09	High	High
Q9FM19	Hypersensitive-induced response protein 1 OS=Arabidopsis thaliana OX=3702 GN=HIR1 PE=1 SV=1	0	FALSE	13.857	15	4	13	3	1	286	31.4	5.43	16.77	4		cytosol;Golgi;membrane;vacuole	protein binding	Pf01145	836395	HIR1	AT5G62740	5			1	0.131	1.277	0.513	4.37	2.865	0.656	0.612165	0.933651	0.991994	0.623811	0.732211	0.927417	2.32	78.8	41.24	71.75	26.24	11.43	2.90717e+08	6.3197e+07	1.42749e+08	8.85214e+07	High	High
P26564	Eukaryotic translation initiation factor 5A-1 OS=Medicago sativa OX=3879 PE=2 SV=1	0	FALSE	11.135	22	4	33	4	1	161	17.6	5.78	17.58	4	metabolic process;regulation of biological process		RNA binding	Pf01287							0	3.261	8.207	23.074	4.307	8.371	2.558	0.585162	0.342	0.114011	0.623811	0.393253	0.128223	10.33	71.88	87.82	97.63	81.63	30.91	2.77943e+07	8.74665e+07	2.55721e+08	7.35799e+08	High	High
Q39256	Polyubiquitin 8 OS=Arabidopsis thaliana OX=3702 GN=UBQ8 PE=3 SV=1	0	FALSE	12.907	10	4	13	1	1	631	71.7	9.03	15.81	4	metabolic process	cytoplasm;nucleus;vacuole	protein binding	Pf00240, Pf11976, Pf13019, Pf13881, Pf14560	820137	UBQ8	AT3G09790	3			0	0.092	0.262	0.502	2.866	5.485	1.914	0.479028	0.772475	0.991029	0.736181	0.530155	0.331045	0	0	0	0	0	0	4.56937e+07	4.18112e+06	1.19848e+07	2.29344e+07	High	Peak Found
Q6ZKC0	14-3-3-like protein GF14-C OS=Oryza sativa subsp. japonica OX=39947 GN=GF14C PE=1 SV=1	0	FALSE	23.38	14	4	58	3	1	256	28.8	4.84	101.19	4	transport	cytoplasm;nucleus	protein binding;transporter activity	Pf00244, Pf01496	4345634	Os08g0430500; LOC4345634	OS08G0430500	8			0	0.031	0.082	0.049	2.618	1.579	0.603	0.122021	0.380227	0.271699	0.743894	0.863792	0.847904	0	0	0	0	0	0	2.88647e+08	9.02861e+06	2.36404e+07	1.42605e+07	High	High
Q94KU1	6-phosphogluconate dehydrogenase, decarboxylating 1 OS=Spinacia oleracea OX=3562 GN=pgdC PE=1 SV=1	0	FALSE	14.519	9	4	28	2	1	483	53.2	6.35	21.98	4	metabolic process	cytoplasm	catalytic activity	Pf00393, Pf03446	110804151	LOC110804151					0	0.54	1.165	0.719	2.157	1.332	0.617	0.97851	0.95001	0.999642	0.781313	0.915214	0.87035	4.95	195.38	224.09	224.7	488.38	43.14	1.40636e+08	6.8785e+07	4.61852e+08	5.73435e+08	High	High
Q6H8D5	Coatomer subunit beta'-2 OS=Oryza sativa subsp. japonica OX=39947 GN=Os02g0209100 PE=2 SV=1	0	FALSE	9.679	4	4	24	4	1	910	102.6	5.06	31.12	4	transport	cytoplasm;Golgi;membrane	protein binding;structural molecule activity	Pf00400, Pf04053	4328694	OJ1006_A02.24; Os02g0209100; LOC4328694		2			0	0.87	2.153	0.814	2.155	0.815	0.718	0.97851	0.793975	0.998488	0.781676	0.970525	0.979187	3.54	128.71	192.81	102.8	165.07	30.65	4.74621e+07	4.16755e+07	4.62258e+07	1.63749e+07	High	High
Q93VT8	ATP-citrate synthase beta chain protein 1 OS=Oryza sativa subsp. japonica OX=39947 GN=ACLB-1 PE=2 SV=1	0	FALSE	24.526	8	4	66	4	1	608	66	7.68	133.15	4	metabolic process	cytoplasm;cytosol	catalytic activity;metal ion binding;nucleotide binding	Pf00285, Pf00549	4325777	Os01g0300200; LOC4325777	OS01G0300200	1	Citrate cycle (TCA cycle); Metabolic pathways; Biosynthesis of secondary metabolites		0	0.703	0.861	1.85	2.108	1.563	0.717	0.97851	0.993585	0.826938	0.789701	0.865428	0.977601	54.47	54.71	119.09	11.68	115.16	29.77	9.03054e+07	1.26609e+08	9.81782e+08	9.73631e+08	High	High
P80261	NADH dehydrogenase [ubiquinone] iron-sulfur protein 3 OS=Solanum tuberosum OX=4113 GN=NAD9 PE=1 SV=3	0	FALSE	20.784	22	4	77	4	1	190	22.9	6.55	150.87	4	metabolic process;transport	membrane;mitochondrion	catalytic activity	Pf00329							0	1.202	2.761	1.541	1.926	1.644	0.707	0.91912	0.727479	0.888023	0.813181	0.848619	0.97268	16.18	54.02	28.89	32.98	49.75	43.56	1.08158e+08	1.44243e+08	2.94049e+08	2.71507e+08	High	High
Q9FFR3	6-phosphogluconate dehydrogenase, decarboxylating 3, chloroplastic OS=Arabidopsis thaliana OX=3702 GN=PGD3 PE=1 SV=1	0	FALSE	10.446	8	4	17	2	1	487	53.3	5.8	15.11	4	metabolic process;response to stimulus	cytoplasm;cytosol;mitochondrion	catalytic activity;protein binding	Pf00393, Pf03446	834169	AT5G41670	AT5G41670	5	Biosynthesis of secondary metabolites; Pentose phosphate pathway; Glutathione metabolism; Carbon metabolism; Metabolic pathways		1	0.61	0.312		1.872	3.766	0.548	0.98672	0.826398		0.818988	0.647271	0.836173	0	0		251.69	0	0	3.11923e+06	2.83344e+06	7.35384e+06	3.50028e+06	Peak Found	High
P35683	Eukaryotic initiation factor 4A-1 OS=Oryza sativa subsp. japonica OX=39947 GN=Os06g0701100 PE=2 SV=2	0	FALSE	29.745	13	4	45	4	1	414	47.1	5.57	76.92	4	metabolic process;regulation of biological process	cytoplasm	catalytic activity;nucleotide binding;RNA binding	Pf00270, Pf00271	4341966	Os06g0701100; LOC4341966	OS06G0701100	6	RNA transport		0	0.576	0.984	5.708	1.846	5.838	0.58	0.980858	0.975726	0.438156	0.818988	0.509412	0.843094	36	121.48	692.39	121.4	58.52	2.83	3.19342e+07	1.80103e+07	2.7102e+07	1.17372e+07	High	High
O82797	Proliferating cell nuclear antigen OS=Nicotiana tabacum OX=4097 GN=PCNA PE=2 SV=1	0	FALSE	28.577	22	4	17	2	1	264	29.3	4.79	25.58	4	metabolic process;regulation of biological process	nucleus	DNA binding;enzyme regulator activity	Pf00705, Pf02747	107779602	LOC107779602					3	5.176	8.577	6.227	1.657	1.203	0.726	0.424495	0.327147	0.407865	0.845122	0.926336	0.985982	89.71	0	0	0	0	0	8.66309e+06	4.27822e+07	4.36753e+07	3.64927e+07	Peak Found	High
Q9FM01	UDP-glucose 6-dehydrogenase 4 OS=Arabidopsis thaliana OX=3702 GN=UGD4 PE=1 SV=1	0	FALSE	16.375	9	4	38	4	1	480	53.1	5.85	67.28	4	metabolic process	cytoplasm;cytosol;extracellular;nucleus	catalytic activity;nucleotide binding	Pf00984, Pf03720, Pf03721	833928	AT5G39320; UDG4	AT5G39320	5	Ascorbate and aldarate metabolism; Metabolic pathways; Pentose and glucuronate interconversions; Amino sugar and nucleotide sugar metabolism		0	1.859	1.304	0.416	1.632	0.158	0.234	0.752844	0.92846	0.944303	0.850583	0.558131	0.15698	91.27	46.84	9.12	19.66	0	8.13	9.53054e+07	2.55047e+07	1.18944e+08	5.02467e+07	High	High
P81406	NADP-dependent glyceraldehyde-3-phosphate dehydrogenase OS=Pisum sativum OX=3888 GN=GAPN PE=1 SV=1	0	FALSE	11.647	9	4	32	1	1	496	53	7.15	44.41	4	metabolic process	cytoplasm	catalytic activity	Pf00171, Pf05893							3	9.229	4.206	3.003	1.609	1.319	0.577	0.208251	0.567225	0.662074	0.856196	0.91709	0.843094	63.41	110.66	346.44	63.02	30.19	16.81	1.09745e+07	2.84317e+07	3.77437e+07	2.97954e+07	Peak Found	High
O04486	Ras-related protein RABA2a OS=Arabidopsis thaliana OX=3702 GN=RABA2A PE=2 SV=1	0	FALSE	14.486	21	4	26	1	1	217	24.1	6.6	36.33	4	regulation of biological process;response to stimulus;transport	cytosol;endosome;Golgi;membrane	catalytic activity;nucleotide binding	Pf00025, Pf00071, Pf01926, Pf05783, Pf08477	837490	RAB11c	AT1G09630	1	Endocytosis		0	0.079	0.125	0.077	1.587	0.978	0.616	0.42471	0.532875	0.387301	0.845406	0.974558	0.868236	0	0	0	0	0	0	4.17508e+07	3.27909e+06	5.20279e+06	3.20534e+06	High	High
P49205	40S ribosomal protein S17-1 OS=Arabidopsis thaliana OX=3702 GN=RPS17A PE=2 SV=3	0	FALSE	20.223	18	4	28	4	1	141	16	10.04	36.08	4	cell organization and biogenesis;metabolic process	cytoplasm;cytosol;Golgi;membrane;ribosome	structural molecule activity	Pf00833	814978	AT2G04390	AT2G04390	2	Ribosome		0	1.175	0.9	0.324	1.512	0.235	0.423	0.91912	0.99002	0.877825	0.87204	0.675282	0.668218	40.13	183.77	8.38	35.45	3	5.86	1.68185e+08	1.70138e+08	7.50164e+07	3.04121e+07	High	High
Q42806	Pyruvate kinase, cytosolic isozyme OS=Glycine max OX=3847 PE=2 SV=1	0	FALSE	20.933	9	4	30	3	1	511	55.3	7.56	28.05	4	metabolic process	cytoplasm	catalytic activity;metal ion binding;nucleotide binding	Pf00224, Pf02887	547791	LOC547791	GLYMA05G09310	5	Glycolysis / Gluconeogenesis; Biosynthesis of secondary metabolites; Pyruvate metabolism; Biosynthesis of amino acids; Carbon metabolism; Metabolic pathways; Purine metabolism		1	0.322	0.462	0.376	1.106	0.899	1.22	0.91912	0.927126	0.921906	0.972678	0.999869	0.766954	1.41	14.65	9.7	39.29	31.81	61.84	4.13873e+07	1.59519e+07	2.12747e+07	2.6383e+07	High	High
Q9SYM5	Trifunctional UDP-glucose 4,6-dehydratase/UDP-4-keto-6-deoxy-D-glucose 3,5-epimerase/UDP-4-keto-L-rhamnose-reductase RHM1 OS=Arabidopsis thaliana OX=3702 GN=RHM1 PE=1 SV=1	0	FALSE	20.823	7	4	23	4	1	669	75.3	7.28	33.73	4	cell differentiation;cell organization and biogenesis;metabolic process;regulation of biological process;transport	cytoplasm;cytosol	catalytic activity	Pf01073, Pf01370, Pf02719, Pf04321, Pf07993, Pf13460	844193	RHM1	AT1G78570	1	Amino sugar and nucleotide sugar metabolism		0	3.909	2.602	0.849	0.927	0.191	0.217	0.512586	0.734514	0.998488	0.96112	0.61954	0.119335	0	0	0	34.23	0.7	2.93	1.63797e+06	2.03373e+07	1.55485e+07	1.88141e+06	High	High
Q9LDZ0	Heat shock 70 kDa protein 10, mitochondrial OS=Arabidopsis thaliana OX=3702 GN=HSP70-10 PE=1 SV=1	0	FALSE	15.859	6	4	41	2	1	682	72.9	5.78	56.45	4	cell organization and biogenesis;metabolic process;response to stimulus	Golgi;membrane;mitochondrion;organelle lumen	nucleotide binding;protein binding	Pf00012, Pf06723	830818	MTHSC70-2	AT5G09590	5	Endocytosis; Protein processing in endoplasmic reticulum; Spliceosome		0	1.022	0.872	0.297	0.853	0.291	0.341	0.928687	0.99002	0.849272	0.936234	0.743715	0.446794	0	0	0	0	0	0	1.24927e+07	7.96258e+06	6.78812e+06	2.31679e+06	High	High
Q944G9	Fructose-bisphosphate aldolase 2, chloroplastic OS=Arabidopsis thaliana OX=3702 GN=FBA2 PE=1 SV=2	0	FALSE	21.561	11	4	72	2	1	398	43	7.24	88.26	4	metabolic process;response to stimulus	extracellular;membrane	catalytic activity	Pf00274	830052	FBA2	AT4G38970	4	Biosynthesis of secondary metabolites; Carbon metabolism; Pentose phosphate pathway; Glycolysis / Gluconeogenesis; Fructose and mannose metabolism; Carbon fixation in photosynthetic organisms; Metabolic pathways; Biosynthesis of amino acids		0	3.105	4.651	3.426	0.818	0.576	0.703	0.597318	0.550013	0.610284	0.925169	0.905157	0.968659	0	0	0	63.73	34.27	3.39	6.85555e+07	3.38108e+08	3.74836e+08	2.72508e+08	High	High
Q0WNJ6	Clathrin heavy chain 1 OS=Arabidopsis thaliana OX=3702 GN=CHC1 PE=1 SV=1	0	FALSE	13.599	3	4	9	4	1	1705	193.1	5.4	17.14	4	cell organization and biogenesis;transport	cytosol;Golgi;membrane;vacuole	protein binding;structural molecule activity	Pf00637, Pf01394, Pf09268, Pf13838	820284	AT3G11130	AT3G11130	3	Endocytosis		0	0.565	0.633	0.143	0.623	0.141	0.226	0.97851	0.981918	0.598824	0.836723	0.512597	0.139319	14.22	16.65	0	25.39	0	0	1.59052e+07	1.24004e+07	2.0081e+07	1.22638e+06	High	High
Q9ZS34	Geranylgeranyl diphosphate reductase, chloroplastic OS=Nicotiana tabacum OX=4097 GN=CHLP PE=2 SV=1	0	FALSE	14.904	11	4	12	4	1	464	51.3	8.97	18.28	4	metabolic process;regulation of biological process		catalytic activity;nucleotide binding	Pf05669	107783257	LOC107783257					0	1.383	8.186	10.743	0.617	0.618	1.001	0.907249	0.342	0.262613	0.835157	0.91709	0.841231	39.49	0	0	184.32	244.54	40.59	3.42535e+06	7.99614e+06	8.10907e+06	1.04825e+07	High	High
P49209	60S ribosomal protein L9-1 OS=Arabidopsis thaliana OX=3702 GN=RPL9B PE=1 SV=3	0	FALSE	16.16	21	4	27	3	1	194	22	9.45	30.05	4	metabolic process	cytoplasm;cytosol;Golgi;membrane;ribosome;vacuole	RNA binding;structural molecule activity	Pf00347	840211; 840208	PGY2; AT1G33120	AT1G33120; AT1G33140	1	Ribosome		1	0.701	0.117	0.296	0.577	6.577	1.138	0.97851	0.505587	0.849272	0.818988	0.472385	0.833056	47.08	0.22	0	27.57	1151.15	101.91	4.77267e+07	2.92552e+07	3.82851e+07	5.90686e+07	High	High
Q31948	Ribulose bisphosphate carboxylase large chain (Fragment) OS=Cornus alternifolia OX=16902 GN=rbcL PE=3 SV=3	0	FALSE	24.877	10	4	375	1	1	468	51.8	6.58	472.48	4	metabolic process		catalytic activity;metal ion binding	Pf00016, Pf02788							0	5.13	2.652	11.625	0.517	2.266	4.384	0.42471	0.734514	0.248163	0.797851	0.783345	0.0117923	0	0	0	0	0	0	3.28228e+07	1.68365e+08	8.70307e+07	3.81577e+08	High	High
Q42676	Transketolase, chloroplastic (Fragment) OS=Craterostigma plantagineum OX=4153 GN=TKT3 PE=1 SV=1	0	FALSE	24.125	8	4	48	3	1	519	56.2	6.15	52.48	4	metabolic process		catalytic activity;metal ion binding	Pf00456, Pf02779, Pf02780							0	2.759	1.311	36.055	0.475	1.321	0.758	0.627163	0.927126	0.0613546	0.769135	0.91709	0.999565	117.54	128.76	0	12.24	0	0	1.20056e+07	7.62727e+07	1.02667e+08	6.93453e+07	Peak Found	High
O80988	Glycine dehydrogenase (decarboxylating) 2, mitochondrial OS=Arabidopsis thaliana OX=3702 GN=GLDP2 PE=1 SV=1	0	FALSE	10.515	4	4	11	1	1	1044	113.7	6.65	16.04	4	metabolic process	extracellular;mitochondrion	catalytic activity;nucleotide binding	Pf02347	817149	GLDP2	AT2G26080	2	Glyoxylate and dicarboxylate metabolism; Carbon metabolism; Glycine, serine and threonine metabolism; Metabolic pathways; Biosynthesis of secondary metabolites		3	2.438	1.253	0.24	0.473	0.225	0.311	0.641045	0.940835	0.765164	0.766635	0.663989	0.385718	26.58	38.27	6.93	5.77	1.88	0	5.08029e+07	1.12283e+08	5.78667e+07	1.76614e+07	Not Found	High
Q9SN35	Ras-related protein RABA1d OS=Arabidopsis thaliana OX=3702 GN=RABA1D PE=2 SV=1	0	FALSE	14.252	20	4	24	1	1	214	23.9	5.35	30.54	4	regulation of biological process;response to stimulus;transport	cytosol;endosome;Golgi;membrane	catalytic activity;nucleotide binding	Pf00025, Pf00071, Pf01926, Pf04670, Pf08477, Pf13401	827614	RABA1d	AT4G18800	4			3	0.661	0.589	0.626	0.437	1.387	0.505	0.985581	0.972389	0.998488	0.753425	0.905869	0.833056	27.29	28.81	22.75	22.16	0	7.4	6.78658e+07	1.61381e+07	6.4474e+07	3.19395e+07	High	High
Q09X04	Cytochrome f OS=Morus indica OX=248361 GN=petA PE=3 SV=1	0	FALSE	16.794	16	4	45	1	1	320	35.3	8.56	52.37	4	metabolic process;transport	membrane	metal ion binding	Pf01333	4290677	petA					3	2.77	1.186	1.001	0.428	0.361	0.844	0.627163	0.94585	0.991994	0.74436	0.783345	0.934861	86.35	25.69	12.07	1.33	5.95	27.08	2.89888e+08	6.47802e+08	2.87526e+08	3.11135e+08	Peak Found	High
B9N843	Biotin carboxylase 2, chloroplastic OS=Populus trichocarpa OX=3694 GN=POPTR_0018s14250g PE=2 SV=2	0	FALSE	15.611	8	4	14	4	1	526	57.5	6.93	23.85	4	metabolic process		catalytic activity;metal ion binding;nucleotide binding	Pf00289, Pf01071, Pf02222, Pf02785, Pf02786, Pf07478, Pf08442, Pf08443, Pf13535, Pf15632	18107844	POPTR_0018s14250g	POPTR_0018s14250	18; LGXVIII	Pyruvate metabolism; Propanoate metabolism; Fatty acid metabolism; Metabolic pathways; Fatty acid biosynthesis; Biosynthesis of secondary metabolites; Carbon metabolism		0	0.419	0.358	0.057	0.413	0.026	0.071	0.95621	0.865622	0.303929	0.74436	0.0985511	0.000324309	4.64	16.69	0	3.33	0	0	1.52978e+07	1.36051e+07	4.67448e+06	248583	High	High
A0A334	Photosystem I P700 chlorophyll a apoprotein A2 OS=Coffea arabica OX=13443 GN=psaB PE=3 SV=1	0	FALSE	22.576	7	4	66	4	1	734	82.4	7.24	80.15	4	metabolic process;transport	membrane	catalytic activity;metal ion binding	Pf00223	4421875	psaB					0	0.145	0.086	0.04	0.401	0.087	0.383	0.627163	0.387743	0.222262	0.741052	0.371564	0.549808	1.99	0.52	0.08	14.86	0.49	3.16	3.76701e+08	1.56038e+08	3.14202e+07	1.15641e+07	High	High
Q36610	Ribulose bisphosphate carboxylase large chain (Fragment) OS=Onychium japonicum OX=32172 GN=rbcL PE=3 SV=1	0	FALSE	24.627	11	4	365	1	1	414	45.7	6.6	476.86	4	metabolic process		catalytic activity;metal ion binding	Pf00016, Pf02788							0	0.236	0.087	0.082	0.368	0.349	0.95	0.809697	0.391983	0.407566	0.736181	0.783345	0.843094	0	0	0	0	0	0	9.55008e+07	2.24985e+07	8.27135e+06	7.85695e+06	High	High
O48549	40S ribosomal protein S6-1 OS=Arabidopsis thaliana OX=3702 GN=RPS6A PE=1 SV=2	0	FALSE	13.815	13	4	18	2	1	250	28.4	10.61	31.8	4	metabolic process	cytosol;Golgi;membrane;mitochondrion;nucleus;ribosome	RNA binding;structural molecule activity	Pf01092	829298	RPS6	AT4G31700	4	Ribosome		2	0.542	0.175	0.195	0.326	0.27	0.752	0.97851	0.643848	0.716615	0.736181	0.726775	0.999565	4.38	0.32	2.24	0.42	3.5	36.2	6.49514e+07	3.21558e+07	1.11077e+07	7.02202e+06	High	High
Q6IFZ6	SWISS-PROT:Q6IFZ6 Tax_Id=10090 Gene_Symbol=Krt77 Keratin, type II cytoskeletal 1b	0	TRUE	10.551	3	4	18	1	1	572	61.3	8.02	22.16	4		cytoskeleton	protein binding;structural molecule activity	Pf00038, Pf09728, Pf13166	406220	Krt77	ENSMUSG00000067594.5	15			0	0.024	0.01	0.122	0.281	5.014	17.829	0.0791105	3.73822e-17	0.540929	0.733712	0.563886	3.62727e-07	0	0	0	0	0	0	4.37259e+07	1.06646e+06	299939	5.34749e+06	High	High
O23894	26S proteasome regulatory subunit 6A homolog OS=Brassica campestris OX=3711 GN=TBP1 PE=2 SV=1	0	FALSE	17.438	16	4	19	4	1	424	47.5	5.03	33.45	4	metabolic process;regulation of biological process;response to stimulus	cytoplasm;nucleus;proteasome	catalytic activity;nucleotide binding;protein binding	Pf00004, Pf01078, Pf05496, Pf05673, Pf07724, Pf07726, Pf07728, Pf13191, Pf13401, Pf14532	103848939	LOC103848939			Proteasome		0	1.196	1.125	1.653	0.278	1.909	0.86	0.91912	0.963148	0.862004	0.66497	0.810505	0.927982	40.91	105.22	0	7.18	0	0	2.75894e+07	3.36754e+07	4.56234e+07	3.68194e+07	High	High
O23936	Aminomethyltransferase, mitochondrial OS=Flaveria trinervia OX=4227 GN=GDCST PE=3 SV=1	0	FALSE	17.222	13	4	58	2	1	407	44.3	8.68	75.98	4	metabolic process	mitochondrion	catalytic activity	Pf01571, Pf08669							2	5.074	1.028	0.844	0.272	0.223	0.82	0.42471	0.972389	0.998488	0.658297	0.663102	0.947809	52.19	105.2	56.56	17.65	9.94	14.74	1.29209e+08	2.77707e+08	2.5317e+08	1.79328e+08	High	High
O82530	Proteasome subunit alpha type-4 OS=Petunia hybrida OX=4102 GN=PAC1 PE=2 SV=1	0	FALSE	11.354	18	4	19	2	1	249	27.2	5.74	18.08	4	metabolic process	cytoplasm;nucleus;proteasome	catalytic activity	Pf00227, Pf10584							1	0.481	0.074	0.099	0.242	0.324	1.341	0.97851	0.342	0.466816	0.623811	0.767707	0.665611	20.46	1.14	0.62	6.47	0.58	117.63	1.69801e+08	4.64433e+07	1.34884e+07	1.49436e+07	High	High
Q39444	ATP-dependent zinc metalloprotease FTSH, chloroplastic (Fragment) OS=Capsicum annuum OX=4072 GN=FTSH PE=2 SV=1	0	FALSE	23.69	8	4	25	1	1	662	71	6.96	59.48	4	cell division;metabolic process;regulation of biological process;response to stimulus	membrane	catalytic activity;metal ion binding;nucleotide binding;protein binding	Pf00004, Pf00158, Pf01057, Pf01078, Pf01434, Pf05496, Pf06068, Pf07724, Pf07726, Pf07728, Pf13191, Pf13207, Pf13401	107866816	LOC107866816		4			0	2.326	0.558	0.273	0.24	0.117	0.488	0.657129	0.965392	0.818231	0.620242	0.454381	0.817887	0	0	0	0	0	0	2.44205e+07	5.67955e+07	1.36366e+07	6.6573e+06	High	High
Q94A52	Eukaryotic initiation factor 4A-III homolog OS=Arabidopsis thaliana OX=3702 GN=EIF4A3 PE=1 SV=2	0	FALSE	12.865	11	4	7	4	1	408	45.8	6.23	12.92	4	metabolic process;regulation of biological process;response to stimulus;transport	cytoplasm;membrane;nucleus;spliceosomal complex	catalytic activity;nucleotide binding;protein binding;RNA binding	Pf00270, Pf00271	821513	EIF4A-III	AT3G19760	3	mRNA surveillance pathway; Spliceosome; RNA transport		0	0.742	0.123		0.166		0.454	0.97851	0.56612		0.451877		0.833056	0	0		0		0	1.31132e+06	7.32808e+06	809399	294335	Peak Found	High
P08824	RuBisCO large subunit-binding protein subunit alpha (Fragment) OS=Ricinus communis OX=3988 PE=2 SV=1	0	FALSE	14.499	10	4	13	1	1	495	52.3	4.87	24.84	4	metabolic process	cytoplasm	nucleotide binding	Pf00118	8262033	RCOM_0335000; LOC8262033					0	100	100		0.163	0.01	0.01	5.76923e-17	3.73822e-17		0.486334	3.08764e-17	5.27394e-17				0				148547	24209.9		Not Found	High
Q9R0H5	SWISS-PROT:Q9R0H5 Tax_Id=10090 Gene_Symbol=Krt71 Keratin, type II cytoskeletal 6G	0	TRUE	14.206	9	4	14	3	1	524	57.3	6.99	20.04	4	cell organization and biogenesis;metabolic process	cytoplasm;cytoskeleton	structural molecule activity	Pf00038, Pf04111, Pf09726, Pf12128	56735	Krt71	ENSMUSG00000051879.3	15			1	0.319	0.055	0.031	0.113	0.178		0.91912	0.248153	0.16962	0.287037	0.599812		6.94	0	0	0	0		1.14535e+08	2.49273e+07	867952	2.97651e+06	High	High
P46285	Sedoheptulose-1,7-bisphosphatase, chloroplastic OS=Triticum aestivum OX=4565 PE=2 SV=1	0	FALSE	23.42	10	4	43	3	1	393	42	6.43	57.98	4	defense response;metabolic process;response to stimulus	extracellular	catalytic activity;metal ion binding	Pf00316			TRIAE_CS42_3AL_TGACv1_193623_AA0615440				2	2.399	0.208	0.335	0.087	0.294	0.737	0.641351	0.71472	0.889342	0.19927	0.745827	0.996127	16.46	5.31	0.23	0.94	9.22	0	5.70685e+07	1.37848e+08	2.25959e+07	1.67048e+07	High	High
P09559	Phosphoribulokinase, chloroplastic OS=Spinacia oleracea OX=3562 PE=1 SV=1	0	FALSE	22.832	12	4	26	1	1	402	45	6.21	29.94	4	metabolic process		catalytic activity;nucleotide binding	Pf00485	110791203	LOC110791203					0	1.992	0.159	0.01	0.08	0.01	0.01	0.721095	0.62764	3.12543e-17	0.17466	3.08764e-17	5.27394e-17	0	0		0			8.00405e+06	1.5948e+07	1.27554e+06		High	High
Q42971	Enolase OS=Oryza sativa subsp. japonica OX=39947 GN=ENO1 PE=1 SV=2	0	FALSE	22.205	10	4	35	1	1	446	47.9	5.57	51.1	4	metabolic process	cytoplasm	catalytic activity;metal ion binding	Pf00113, Pf03952	4348176	Os10g0167300; LOC4348176		10	Biosynthesis of amino acids; RNA degradation; Glycolysis / Gluconeogenesis; Biosynthesis of secondary metabolites; Carbon metabolism; Metabolic pathways		0	2.109	0.074	0.01	0.035	0.01	0.01	0.688039	0.342	3.12543e-17	0.0522425	3.08764e-17	5.27394e-17	0	0		0			1.37634e+07	2.90337e+07	1.02084e+06		High	High
P12460	Tubulin beta-2 chain OS=Glycine max OX=3847 GN=TUBB2 PE=3 SV=1	0	FALSE	23.239	11	4	55	1	1	449	50.6	4.91	80.33	4	cell organization and biogenesis	cytoplasm;cytoskeleton	catalytic activity;nucleotide binding;structural molecule activity	Pf00091, Pf03953	100811275	LOC100811275		3			0	1.036	0.01	0.804	0.01	0.776	100	0.924845	3.73822e-17	0.998488	5.01721e-17	0.963383	5.27394e-17	0		0		0		810904	840263		651754	Peak Found	High
P29500	Tubulin beta-1 chain OS=Pisum sativum OX=3888 GN=TUBB1 PE=3 SV=1	0	FALSE	22.406	11	4	66	1	1	450	50.5	4.86	117.56	4	cell organization and biogenesis	cytoplasm;cytoskeleton	catalytic activity;nucleotide binding;structural molecule activity	Pf00091, Pf03953							0	100			0.01	0.01		5.76923e-17			5.01721e-17	3.08764e-17									6.44745e+06			Not Found	High
Q9BAE0	ATP-dependent zinc metalloprotease FTSH, chloroplastic OS=Medicago sativa OX=3879 GN=FTSH PE=2 SV=1	0	FALSE	21.97	7	4	20	1	1	706	75.6	5.85	36.16	4	cell division;metabolic process;regulation of biological process	membrane	catalytic activity;metal ion binding;nucleotide binding;protein binding	Pf00004, Pf00158, Pf01078, Pf01434, Pf06068, Pf07724, Pf07728, Pf13191, Pf13401							0	0.123	0.01	0.01	0.01	0.01		0.590455	3.73822e-17	3.12543e-17	5.01721e-17	3.08764e-17		0						1.51119e+07	1.856e+06			High	High
Q49CC1	Ribulose bisphosphate carboxylase large chain OS=Cuscuta sandwichiana OX=197374 GN=rbcL PE=3 SV=1	0	FALSE	20.894	9	4	54	2	1	481	53.4	7.2	97.21	4	metabolic process		catalytic activity;metal ion binding	Pf00016, Pf02788							0	100			0.01	0.01		5.76923e-17			5.01721e-17	3.08764e-17									530050			Not Found	High
P46257	Fructose-bisphosphate aldolase, cytoplasmic isozyme 2 OS=Pisum sativum OX=3888 PE=3 SV=1	0	FALSE	18.402	11	4	41	1	1	359	38.5	7.25	105.27	4	metabolic process	cytoplasm	catalytic activity	Pf00274							0	100			0.01	0.01		5.76923e-17			5.01721e-17	3.08764e-17									1.54537e+06			Not Found	High
Q2QD76	Cytochrome f OS=Cucumis sativus OX=3659 GN=petA PE=3 SV=1	0	FALSE	17.03	18	4	45	1	1	320	35.1	8.56	52.37	4	metabolic process;transport	membrane	metal ion binding	Pf01333	3429265	petA			Metabolic pathways; Photosynthesis		0	0.595	0.01	0.01	0.01	0.01		0.996728	3.73822e-17	3.12543e-17	5.01721e-17	3.08764e-17		0						2.06047e+06	1.22604e+06			High	Peak Found
A8W3I2	Photosystem II D2 protein OS=Cuscuta obtusiflora OX=437280 GN=psbD PE=3 SV=1	0	FALSE	16.699	15	4	66	1	1	353	39.6	5.95	84.02	4	metabolic process;transport	membrane	catalytic activity;metal ion binding	Pf00124	5714809	psbD					0	1.9	0.01	0.01	0.01	0.01		0.6793	3.73822e-17	3.12543e-17	5.01721e-17	3.08764e-17		0						1.16597e+06	2.21557e+06			Peak Found	High
Q94A28	Aconitate hydratase 2, mitochondrial OS=Arabidopsis thaliana OX=3702 GN=ACO2 PE=1 SV=3	0	FALSE	11.685	3	4	11	2	1	995	108.4	7.15	14.43	4	metabolic process;response to stimulus	cytosol;mitochondrion	catalytic activity;metal ion binding	Pf00330, Pf00694	828805	ACO2	AT4G26970	4	Biosynthesis of secondary metabolites; Carbon metabolism; 2-Oxocarboxylic acid metabolism; Glyoxylate and dicarboxylate metabolism; Biosynthesis of amino acids; Citrate cycle (TCA cycle); Metabolic pathways		0	0.115	0.01	0.01	0.01	0.01		0.538143	3.73822e-17	3.12543e-17	5.01721e-17	3.08764e-17		0						5.55838e+06	414710			High	High
Q7Z3Y8	SWISS-PROT:Q7Z3Y8 Tax_Id=9606 Gene_Symbol=KRT27 Keratin, type I cytoskeletal 27	0	TRUE	11.425	8	4	10	3	1	459	49.8	5.14	13.41	4	cell death	cytosol	structural molecule activity	Pf00038	342574	KRT27		17			0	0.433	0.01	0.01	0.01	0.01		0.964799	3.73822e-17	3.12543e-17	5.01721e-17	3.08764e-17		37.8						1.07731e+07	1.07007e+07			High	High
Q01587	Ribulose bisphosphate carboxylase/oxygenase activase, chloroplastic OS=Cucumis sativus OX=3659 PE=2 SV=1	0	FALSE	30.159	12	3	48	1	1	413	45.7	7.72	81.8	3			nucleotide binding	Pf00004	101206383	RCA		6			0																							Not Found	High
P20364	Tubulin beta-1 chain (Fragment) OS=Daucus carota OX=4039 GN=TUBB1 PE=1 SV=2	0	FALSE	16.644	11	3	47	1	1	315	35.8	4.86	65.11	3	cell organization and biogenesis	cytoplasm;cytoskeleton	catalytic activity;nucleotide binding;structural molecule activity	Pf00091, Pf03953							0																							High	High
ENSEMBL:ENSBTAP00000016242	(Bos taurus) similar to alpha-tubulin I isoform 1	0	TRUE	15.547	10	3	26	2	1	451	50.1	5.06	28.7	3											0	0.01	0.01	6.199		100	100	5.76923e-17	3.73822e-17	0.409576		3.08764e-17	5.27394e-17			0				1.49132e+07			9.06593e+07	High	Not Found
P06251	Photosystem I iron-sulfur center OS=Marchantia polymorpha OX=3197 GN=psaC PE=3 SV=3	0	FALSE	13.839	37	3	16	1	1	81	8.9	6.92	27.68	3	metabolic process;transport	membrane	catalytic activity;metal ion binding	Pf00037, Pf12838, Pf13183, Pf13187, Pf13237, Pf14697	2702670	psaC					0	0.01	0.01	0.01				5.76923e-17	3.73822e-17	3.12543e-17										1.0807e+06				High	Not Found
Q42962	Phosphoglycerate kinase, cytosolic OS=Nicotiana tabacum OX=4097 PE=2 SV=1	0	FALSE	12.803	12	3	15	1	1	401	42.3	5.97	36.01	3	metabolic process	cytoplasm	catalytic activity;nucleotide binding	Pf00162	107787830	LOC107787830					0	0.01	0.01	0.01				5.76923e-17	3.73822e-17	3.12543e-17										1.05792e+07				High	Not Found
P24902	Actin (Fragment) OS=Pinus contorta OX=3339 PE=3 SV=1	0	FALSE	11.954	22	3	19	1	1	161	17.8	5.59	25.19	3		cytoplasm;cytoskeleton	nucleotide binding	Pf00022							0																							Not Found	High
A6P6V9	Cannabidiolic acid synthase OS=Cannabis sativa OX=3483 GN=CBDAS PE=1 SV=1	0	FALSE	9.631	6	3	15	2	1	544	62.2	8.72	25.35	3	metabolic process	extracellular	catalytic activity;nucleotide binding	Pf01565, Pf08031							0	0.136	0.01	0.052			8.172	0.623542	3.73822e-17	0.284437			0.00114547	0	0	0			0	1.01556e+08	7.29754e+06	301143	2.46105e+06	High	High
P25766	Ras-related protein RGP1 OS=Oryza sativa subsp. japonica OX=39947 GN=RGP1 PE=2 SV=2	0	FALSE	9.51	14	3	10	2	1	226	25	7.37	15.16	3	regulation of biological process;response to stimulus	endosome;Golgi;membrane	catalytic activity;nucleotide binding	Pf00025, Pf00071, Pf08477	4346614	Os09g0281700; LOC4346614		9	Endocytosis		0	0.01	0.01	0.01				5.76923e-17	3.73822e-17	3.12543e-17										3.12375e+06				High	High
Q8N1N4-2	SWISS-PROT:Q8N1N4-2 Tax_Id=9606 Gene_Symbol=KRT78 Isoform 2 of Keratin, type II cytoskeletal 78	0	TRUE	9.422	6	3	9	1	1	521	56.9	6.02	10.94	3											0																							High	Not Found
O20250	Transketolase, chloroplastic OS=Spinacia oleracea OX=3562 PE=1 SV=1	0	FALSE	9.418	5	3	25	1	1	741	80.2	6.67	13.74	3	metabolic process	membrane	catalytic activity;metal ion binding	Pf00456, Pf02775, Pf02779, Pf02780	110782409	LOC110782409					0																							Peak Found	Peak Found
Q6STH5	Fe-S cluster assembly factor HCF101, chloroplastic OS=Arabidopsis thaliana OX=3702 GN=HCF101 PE=1 SV=1	0	FALSE	9.267	9	3	4	3	1	532	57.7	6.29	4.19	3	cell organization and biogenesis;metabolic process		metal ion binding;nucleotide binding	Pf00142, Pf01656, Pf01883, Pf06155, Pf07015, Pf09140, Pf10609, Pf13614	822033	HCF101	AT3G24430	3			0	100	100			0.01	0.01	5.76923e-17	3.73822e-17			3.08764e-17	5.27394e-17								727819	1.56255e+06		Not Found	High
Q9ZU52	Fructose-bisphosphate aldolase 3, chloroplastic OS=Arabidopsis thaliana OX=3702 GN=FBA3 PE=1 SV=1	0	FALSE	8.79	13	3	15	2	1	391	42.3	8.09	24.98	3	metabolic process;response to stimulus	mitochondrion	catalytic activity	Pf00274	814643	AT2G01140; PDE345	AT2G01140	2	Glycolysis / Gluconeogenesis; Fructose and mannose metabolism; Biosynthesis of secondary metabolites; Carbon metabolism; Pentose phosphate pathway; Carbon fixation in photosynthetic organisms; Metabolic pathways; Biosynthesis of amino acids		0		0.688	0.267			0.388		0.99002	0.807707			0.563868		0	0			0	1.62198e+07	582815	1.11628e+07	4.32573e+06	High	High
Q9ZT00	Ribulose bisphosphate carboxylase/oxygenase activase, chloroplastic OS=Zea mays OX=4577 GN=RCA1 PE=2 SV=3	0	FALSE	8.752	8	3	18	1	1	433	47.9	6.73	15.31	3			catalytic activity;nucleotide binding	Pf00004	541712	rca1	Zm00001d048593	4			0																							Not Found	Not Found
Q40546	Pyruvate kinase isozyme G, chloroplastic OS=Nicotiana tabacum OX=4097 PE=2 SV=1	0	FALSE	8.436	4	3	5	2	1	562	61.8	7.53	9.43	3	metabolic process		catalytic activity;metal ion binding;nucleotide binding	Pf00224, Pf02887	107822892	LOC107822892					1	2.154	0.274	0.379		0.206	0.596	0.6793	0.784728	0.923987		0.633426	0.843094	0	0	3.35		0	39.06	8.97508e+07	2.24216e+06	2.69979e+07	3.00416e+07	Peak Found	Not Found
O65595	Probable pyruvate kinase, cytosolic isozyme OS=Arabidopsis thaliana OX=3702 GN=At4g26390 PE=3 SV=1	0	FALSE	8.126	6	3	12	2	1	497	54.3	7.9	4.03	3	metabolic process	cytoplasm;cytosol	catalytic activity;metal ion binding;nucleotide binding	Pf00224, Pf02887	828745	AT4G26390	AT4G26390	4	Biosynthesis of secondary metabolites; Pyruvate metabolism; Biosynthesis of amino acids; Purine metabolism; Metabolic pathways; Glycolysis / Gluconeogenesis; Carbon metabolism		0	0.384	1.669	6.935			4.155	0.928687	0.867498	0.386617			0.0156635	0	0	0			0	1.14308e+07	3.46695e+06	4.00152e+06	1.6628e+07	High	Peak Found
P54260	Aminomethyltransferase, mitochondrial OS=Solanum tuberosum OX=4113 GN=GDCST PE=2 SV=1	0	FALSE	7.219	8	3	5	1	1	406	44.2	8.57	3.49	3	metabolic process	mitochondrion	catalytic activity	Pf01571, Pf08669	102602939	LOC102602939			Biosynthesis of secondary metabolites; Metabolic pathways; Carbon metabolism; One carbon pool by folate; Glycine, serine and threonine metabolism; Glyoxylate and dicarboxylate metabolism		0																							High	Not Found
F1LKH6	Polyketide synthase 1 OS=Cannabis sativa OX=3483 GN=PKSG1 PE=2 SV=1	0	FALSE	20.524	8	3	102	1	1	385	42.5	6.54	158.41	3	metabolic process	cytoplasm	catalytic activity	Pf00195, Pf02797, Pf08541, Pf08545							0		100	100	100	100	100		3.73822e-17	3.12543e-17	5.01721e-17	3.08764e-17	5.27394e-17						0			6.01541e+06	9.11613e+08	Not Found	Not Found
P30184	Leucine aminopeptidase 1 OS=Arabidopsis thaliana OX=3702 GN=LAP1 PE=1 SV=1	0	FALSE	17.938	7	3	13	1	1	520	54.5	5.92	13.84	3	metabolic process;response to stimulus	cytoplasm;cytosol;vacuole	catalytic activity;metal ion binding	Pf00883, Pf02789	816954	AT2G24200; LAP1	AT2G24200	2	Metabolic pathways; Glutathione metabolism		0	0.01			100	100	0.425	5.76923e-17			5.01721e-17	3.08764e-17	0.715211						0	2.49976e+06		2.72874e+06	1.16079e+06	High	Not Found
Q96551	S-adenosylmethionine synthase 1 OS=Catharanthus roseus OX=4058 GN=SAMS1 PE=1 SV=1	0	FALSE	16.379	9	3	15	1	1	393	43	5.94	30.7	3	metabolic process	cytoplasm	catalytic activity;metal ion binding;nucleotide binding	Pf00438, Pf02772, Pf02773							0	0.01	1.233	0.219	100	100	0.177	5.76923e-17	0.92737	0.743904	5.01721e-17	3.08764e-17	0.0608304		0	0			0	3.05584e+06		3.76812e+06	668455	High	Not Found
Q9M3V8	40S ribosomal protein S6 OS=Asparagus officinalis OX=4686 GN=rps6 PE=2 SV=1	0	FALSE	7.428	12	3	9	1	1	251	28.5	10.59	5.59	3	metabolic process	ribosome	structural molecule activity	Pf01092	109833366; 109833973	LOC109833366; LOC109833973		3			0		100	100	100	100	0.282		3.73822e-17	3.12543e-17	5.01721e-17	3.08764e-17	0.411225						0			2.19526e+06	618296	Not Found	Not Found
Q9XF97	60S ribosomal protein L4 OS=Prunus armeniaca OX=36596 GN=RPL4 PE=2 SV=1	0	FALSE	19.934	8	3	80	1	1	408	44.8	10.23	74.68	3	metabolic process	ribosome	structural molecule activity	Pf00573, Pf14374							0	0.101	9.556	19.814	61.481	100	2.073	0.558309	0.293914	0.139699	0.00902329	3.08764e-17	0.256726	0	65.29	62.74	0	0	2.34	1.21582e+06	110855	8.60969e+06	1.80179e+07	High	Peak Found
P07145	Catalase OS=Ipomoea batatas OX=4120 PE=2 SV=1	0	FALSE	8.237	6	3	11	1	1	492	56.9	7.09	13.53	3	metabolic process;response to stimulus		antioxidant activity;catalytic activity;metal ion binding	Pf00199, Pf06628							0	0.177	3.071	1.61	17.369	9.108	0.524	0.659796	0.694296	0.874188	0.13051	0.377404	0.833056	0	0	0	0	0	0	4.42532e+06	782420	1.35899e+07	7.12625e+06	Peak Found	Peak Found
P25696	Bifunctional enolase 2/transcriptional activator OS=Arabidopsis thaliana OX=3702 GN=ENO2 PE=1 SV=1	0	FALSE	8.625	6	3	10	1	1	444	47.7	5.77	7.94	3	metabolic process;regulation of biological process;response to stimulus	cytoplasm;cytosol;extracellular;membrane;mitochondrion;nucleus	catalytic activity;DNA binding;metal ion binding	Pf00113, Pf03952	818226	LOS2	AT2G36530	2	Glycolysis / Gluconeogenesis; Biosynthesis of amino acids; RNA degradation; Metabolic pathways; Biosynthesis of secondary metabolites; Carbon metabolism		0	0.052	0.735	0.01	14.064	0.01	0.01	0.287162	0.995497	3.12543e-17	0.150098	3.08764e-17	5.27394e-17	0	0		0			8.48966e+06	443813	6.24162e+06		High	High
Q6ZL94	Succinate--CoA ligase [ADP-forming] subunit alpha, mitochondrial OS=Oryza sativa subsp. japonica OX=39947 GN=Os07g0577700 PE=1 SV=1	0	FALSE	8.81	12	3	8	1	1	331	34.2	8.22	3.59	3	metabolic process	mitochondrion;organelle lumen	catalytic activity;nucleotide binding	Pf00549, Pf02629, Pf13607	4343710	Os07g0577700; LOC4343710	OS07G0577700	7	Citrate cycle (TCA cycle); Carbon metabolism; Propanoate metabolism; Metabolic pathways; Biosynthesis of secondary metabolites		2	0.148	1.906	100	12.87	100	2.525	0.638527	0.825788	3.12543e-17	0.159821	3.08764e-17	0.134173	1.83	1713.93	0	998.75	0	0	1.05872e+07	1.26047e+06	5.63428e+06	1.20496e+07	High	Peak Found
Q41595	Glyceraldehyde-3-phosphate dehydrogenase, cytosolic OS=Taxus baccata OX=25629 PE=2 SV=1	0	FALSE	26.997	12	3	90	1	1	340	36.7	6.89	46.7	3	metabolic process	cytoplasm	catalytic activity;nucleotide binding	Pf00044, Pf01113, Pf02800							0	0.143	0.994	0.01	6.956	0.01	0.01	0.622153	0.974336	3.12543e-17	0.368497	3.08764e-17	5.27394e-17	0	0		0			5.62322e+06	803522	5.58969e+06		High	High
Q8VZC3	Delta-1-pyrroline-5-carboxylate dehydrogenase 12A1, mitochondrial OS=Arabidopsis thaliana OX=3702 GN=ALDH12A1 PE=2 SV=1	0	FALSE	8.933	5	3	28	3	1	556	61.7	6.73	18.83	3	metabolic process;response to stimulus	mitochondrion;organelle lumen	catalytic activity;metal ion binding	Pf00171, Pf03220	836373	ALDH12A1	AT5G62530	5	Metabolic pathways; Arginine and proline metabolism; Alanine, aspartate and glutamate metabolism		0	1.454	12.344	17.745	6.857	9.857	1.437	0.861522	0.220201	0.159062	0.416123	0.358523	0.580439	35.31	136.14	62.83	30	2.56	34.4	8.12257e+06	1.17743e+07	1.75674e+08	1.31366e+08	High	High
P27154	Phosphoenolpyruvate carboxylase OS=Nicotiana tabacum OX=4097 GN=PPC PE=2 SV=1	0	FALSE	14.045	3	3	27	1	1	964	110.1	5.88	30.22	3	metabolic process	cytoplasm	catalytic activity	Pf00311	107777405	LOC107777405					0	2.797	24.035	29.182	5.512	9.029	1.638	0.627163	0.0931659	0.0833762	0.511561	0.37879	0.456192	0	0	0	68.02	21.5	45.07	4.50622e+06	2.94398e+07	1.6783e+08	2.63053e+08	Peak Found	High
P29356	Fructose-bisphosphate aldolase, cytoplasmic isozyme OS=Spinacia oleracea OX=3562 PE=2 SV=1	0	FALSE	14.605	9	3	38	3	1	357	38.4	6.28	49.1	3	metabolic process	cytoplasm;cytosol	catalytic activity;protein binding	Pf00274	110786983	LOC110786983					0	0.186	0.984	0.493	5.301	2.654	0.501	0.688039	0.975726	0.984647	0.519357	0.755676	0.833056	4.71	872.09	638.06	383.15	1147.27	47.51	8.85507e+07	9.24372e+06	7.8422e+07	1.05421e+08	High	High
P68209	Succinate--CoA ligase [ADP-forming] subunit alpha-1, mitochondrial OS=Arabidopsis thaliana OX=3702 GN=At5g08300 PE=1 SV=1	0	FALSE	13.728	12	3	29	1	1	347	36.1	8.27	30.88	3	metabolic process;response to stimulus	cytosol;mitochondrion;organelle lumen	catalytic activity;metal ion binding;nucleotide binding	Pf00549, Pf02629, Pf13607	830726	AT5G08300	AT5G08300	5	Biosynthesis of secondary metabolites; Propanoate metabolism; Metabolic pathways; Citrate cycle (TCA cycle); Carbon metabolism		0	1.842	8.893	6.697	4.828	3.636	0.753	0.757608	0.316768	0.387301	0.566568	0.662414	0.999565	0	0	0	0	0	0	1.1584e+07	2.13377e+07	1.03014e+08	7.75807e+07	Peak Found	High
Q942L2	Protein disulfide isomerase-like 2-2 OS=Oryza sativa subsp. japonica OX=39947 GN=PDIL2-2 PE=2 SV=1	0	FALSE	8.437	5	3	12	3	1	371	40.7	6.87	11.12	3	cellular homeostasis;metabolic process;regulation of biological process;response to stimulus	endoplasmic reticulum;extracellular	catalytic activity	Pf00085, Pf07749, Pf13098, Pf13728, Pf13899, Pf13905, Pf14842	4326806	Os01g0339900; LOC4326806	OS01G0339900	1	Protein processing in endoplasmic reticulum		0	4.839	22.51	12.229	4.317	2.264	0.525	0.42471	0.102702	0.235264	0.623811	0.783345	0.833056	0	0	0	11.1	16.33	1.43	3.07296e+07	1.51869e+08	7.04411e+08	3.82222e+08	Peak Found	High
Q40281	Ribulose bisphosphate carboxylase/oxygenase activase, chloroplastic OS=Malus domestica OX=3750 GN=RCA PE=2 SV=1	0	FALSE	15.693	8	3	34	1	1	437	48	8.13	47.98	3			nucleotide binding	Pf00004, Pf06309	103456062	LOC103456062		15			2	5.502	2.51	0.12	4.176	0.026	0.213	0.405576	0.736274	0.538569	0.637906	0.0984263	0.110572	189.53	228.27	2.21	78.48	0.03	5.85	3.55059e+07	5.57675e+08	6.82459e+07	1.62502e+07	Peak Found	High
P92939	Calcium-transporting ATPase 1, endoplasmic reticulum-type OS=Arabidopsis thaliana OX=3702 GN=ECA1 PE=1 SV=2	0	FALSE	9.604	3	3	8	3	1	1061	116.3	5.11	14.07	3	cellular homeostasis;response to stimulus;transport	endoplasmic reticulum;membrane;nucleus	catalytic activity;metal ion binding;nucleotide binding;transporter activity	Pf00122, Pf00689, Pf00690, Pf00702, Pf08282, Pf12710, Pf13246	837296	ECA1	AT1G07810	1			0	0.228	0.586	2.215	4.152	3.897	1.192	0.794654	0.972389	0.759147	0.637968	0.635611	0.779588	4.59	14.91	43.64	13.03	98.81	144.71	1.05937e+07	2.4206e+06	8.68306e+06	9.08867e+06	High	High
F4K0E8	4-hydroxy-3-methylbut-2-en-1-yl diphosphate synthase (ferredoxin), chloroplastic OS=Arabidopsis thaliana OX=3702 GN=ISPG PE=1 SV=1	0	FALSE	10.02	5	3	17	3	1	741	82.2	6.43	21.28	3	metabolic process;regulation of biological process;response to stimulus	nucleus	catalytic activity;metal ion binding	Pf04551	836181	HDS	AT5G60600	5	Metabolic pathways; Terpenoid backbone biosynthesis; Biosynthesis of secondary metabolites		0	0.562	6.43	1.734	3.954	0.187	0.27	0.97851	0.42471	0.849272	0.658297	0.61954	0.249244	0	189.02	1222.82	0	0	29.9	5.48376e+06	1.27056e+06	6.50022e+07	9.27471e+07	Peak Found	High
P30298	Sucrose synthase 2 OS=Oryza sativa subsp. japonica OX=39947 GN=SUS2 PE=1 SV=2	0	FALSE	8.849	4	3	8	2	1	808	92.1	6.39	9.09	3	cell organization and biogenesis;metabolic process	mitochondrion	catalytic activity	Pf00534, Pf00862	4340386	Os06g0194900; LOC4340386	OS06G0194900	6	Starch and sucrose metabolism; Metabolic pathways		1	0.018	0.068	0.036	3.804	2.016	0.53	0.0425082	0.317175	0.204504	0.623811	0.805486	0.836173	0	0	0	0	0	0	3.51271e+07	526005	2.00108e+06	1.06063e+06	High	High
Q9ZT05	Photosystem I reaction center subunit psaK, chloroplastic OS=Medicago sativa OX=3879 GN=PSAK PE=2 SV=1	0	FALSE	7.781	16	3	8	3	1	129	13.3	10.49	15.59	3	metabolic process	membrane		Pf01241							0	100	100	100	3.789	4.241	1.077	5.76923e-17	3.73822e-17	3.12543e-17	0.672121	0.61954	0.833056				5.77	13.51	19.81		2.18184e+06	7.91396e+06	7.77101e+06	Not Found	High
O24357	Glucose-6-phosphate 1-dehydrogenase, chloroplastic OS=Spinacia oleracea OX=3562 GN=G6PD PE=2 SV=1	0	FALSE	8.147	5	3	26	1	1	574	65.1	6.55	35.03	3	metabolic process		catalytic activity;nucleotide binding	Pf00479, Pf02781	110805440	LOC110805440					0	3.051	9.703	5.027	3.181	1.648	0.518	0.602121	0.2865	0.47663	0.736181	0.848142	0.833056	0	0	0	0	0	0	1.40048e+07	4.27229e+07	1.35889e+08	7.04053e+07	High	High
P43282	S-adenosylmethionine synthase 3 OS=Solanum lycopersicum OX=4081 GN=SAM3 PE=2 SV=1	0	FALSE	14.441	7	3	32	1	1	390	42.6	6.16	51.61	3	metabolic process	cytoplasm;cytosol	catalytic activity;metal ion binding;nucleotide binding	Pf00438, Pf02772, Pf02773	544302	SAM3	Solyc09g008280.1	9	Biosynthesis of secondary metabolites; Cysteine and methionine metabolism; Metabolic pathways; Biosynthesis of amino acids		2	2.861	4.034	5.308	2.998	3.418	0.902	0.62654	0.585397	0.460893	0.736181	0.677904	0.886593	90.15	135.39	68.12	88.5	24.84	8.13	5.92548e+07	1.06438e+08	3.4963e+08	3.21049e+08	Peak Found	High
Q9SF40	60S ribosomal protein L4-1 OS=Arabidopsis thaliana OX=3702 GN=RPL4A PE=1 SV=1	0	FALSE	17.107	8	3	74	1	1	406	44.7	10.35	70.79	3	metabolic process	cytoplasm;cytosol;membrane;ribosome;vacuole	RNA binding;structural molecule activity	Pf00573, Pf14374	820120	AT3G09630	AT3G09630	3	Ribosome		3	1.276	3.38	4.593	2.942	2.601	0.639	0.913568	0.64967	0.508923	0.736181	0.759118	0.903423	138.78	102.38	127.64	14.81	100.24	2.67	1.46836e+08	3.51762e+08	9.54274e+08	8.22218e+08	Not Found	High
Q9LXS6	Citrate synthase 2, peroxisomal OS=Arabidopsis thaliana OX=3702 GN=CSY2 PE=2 SV=1	0	FALSE	13.309	7	3	23	3	1	514	56.6	8.62	37.87	3	metabolic process		catalytic activity	Pf00285	825044	CSY2	AT3G58750	3	2-Oxocarboxylic acid metabolism; Glyoxylate and dicarboxylate metabolism; Biosynthesis of amino acids; Citrate cycle (TCA cycle); Metabolic pathways; Biosynthesis of secondary metabolites; Carbon metabolism		0	0.113	0.658	0.263	2.914	2.142	0.52	0.558309	0.99002	0.803341	0.736181	0.794525	0.833056	0	31.27	5.19	33.55	89.41	28.16	3.36725e+07	7.30381e+06	3.00745e+07	1.74924e+07	High	High
Q9FIF3	40S ribosomal protein S8-2 OS=Arabidopsis thaliana OX=3702 GN=RPS8B PE=2 SV=1	0	FALSE	9.829	17	3	8	1	1	210	23.8	10.49	10.29	3	metabolic process	cytoplasm;membrane;ribosome	structural molecule activity	Pf01201	836042	AT5G59240	AT5G59240	5	Ribosome		0	0.39	1.119	0.01	2.873	0.01	0.01	0.95621	0.94585	3.12543e-17	0.736181	3.08764e-17	5.27394e-17	0	0		0			1.4702e+06	572700	1.64562e+06		Peak Found	High
Q6K9N6	Succinate--CoA ligase [ADP-forming] subunit beta, mitochondrial OS=Oryza sativa subsp. japonica OX=39947 GN=Os02g0621700 PE=1 SV=1	0	FALSE	9.501	7	3	50	3	1	422	45.1	6.32	39.54	3	metabolic process;response to stimulus	mitochondrion	catalytic activity;metal ion binding;nucleotide binding	Pf00549, Pf08442	4330016	Os02g0621700; LOC4330016	OS02G0621700	2	Citrate cycle (TCA cycle); Carbon metabolism; Biosynthesis of secondary metabolites; Metabolic pathways; Propanoate metabolism		0	2.838	8.046	6.528	2.835	2.363	0.996	0.627163	0.347764	0.391238	0.736181	0.783345	0.842779	114.84	20.37	122.06	2.1	3.96	27.32	6.48995e+07	1.45874e+08	2.93672e+08	3.46678e+08	High	High
Q8L743	Glucose-6-phosphate 1-dehydrogenase 3, chloroplastic OS=Arabidopsis thaliana OX=3702 GN=G6PD3 PE=1 SV=2	0	FALSE	7.666	5	3	8	1	1	599	67.3	7.18	10.34	3	metabolic process		catalytic activity;nucleotide binding;protein binding	Pf00479, Pf02781	839044	G6PD3	AT1G24280	1	Pentose phosphate pathway; Metabolic pathways; Glutathione metabolism; Carbon metabolism; Biosynthesis of secondary metabolites		2	0.851	2.236	0.916	2.675	6.162	1.991	0.97851	0.783904	0.998488	0.741052	0.493083	0.292222	87.3	66.5	0	41.27	174.56	209.83	1.30262e+07	9.30089e+06	2.69689e+07	4.1527e+07	Not Found	Peak Found
Q8GTB6	Tetrahydrocannabinolic acid synthase OS=Cannabis sativa OX=3483 PE=1 SV=1	0	FALSE	10.088	7	3	6	2	1	545	61.9	8.95	6.35	3	metabolic process	extracellular;membrane	catalytic activity;nucleotide binding	Pf01565, Pf08031							0	0.311	0.862	0.112	2.647	0.345	0.131	0.914225	0.99002	0.51054	0.741052	0.783345	0.0313991	0.64	0	0	0	0	0	6.56846e+06	2.04693e+06	2.80691e+06	366342	High	High
O23138	Cytochrome c-1 OS=Arabidopsis thaliana OX=3702 GN=CYTC-1 PE=1 SV=1	0	FALSE	9.727	30	3	12	3	1	114	12.4	9.31	20.85	3	cell proliferation;metabolic process;transport	cytosol;Golgi;membrane;mitochondrion	metal ion binding;protein binding	Pf00034, Pf13442	838889	CYTC-1	AT1G22840	1	Sulfur metabolism; Metabolic pathways		0	0.505	6.602	4.211	2.537	1.297	0.511	0.97851	0.412868	0.540929	0.74436	0.91709	0.833056	185.84	0	0	104.58	66.69	8.64	9.19614e+06	6.1289e+06	8.08333e+06	4.98114e+06	High	High
P93541	Glutamate dehydrogenase OS=Solanum lycopersicum OX=4081 GN=GDH1 PE=2 SV=1	0	FALSE	9.109	8	3	9	1	1	412	44.8	7.17	7.4	3	metabolic process	mitochondrion;organelle lumen	catalytic activity	Pf00208, Pf02812	544015	gdh1		10	Metabolic pathways; Nitrogen metabolism; Alanine, aspartate and glutamate metabolism; Carbon metabolism; Arginine biosynthesis		2	0.083	0.051	0.225	2.482	3.995	1.61	0.42471	0.238288	0.751758	0.736181	0.62357	0.533425	0	0	0	283.66	58.99	177.94	6.32587e+06	546338	1.01252e+06	1.70828e+06	High	High
Q42556	ATPase 9, plasma membrane-type OS=Arabidopsis thaliana OX=3702 GN=AHA9 PE=2 SV=2	0	FALSE	18.525	3	3	47	1	1	954	105.1	6.39	108.13	3	metabolic process;transport	membrane	catalytic activity;metal ion binding;nucleotide binding;transporter activity	Pf00122, Pf00690, Pf00702, Pf12710, Pf13246	844405	HA9	AT1G80660	1	Oxidative phosphorylation		0	1.28	3.166	0.719	2.472	0.561	0.227	0.911912	0.680754	0.999642	0.74681	0.896384	0.140922	0	0	0	0	0	0	1.05452e+07	1.35024e+07	3.33846e+07	7.57821e+06	Peak Found	High
P84977	Glycine-rich RNA-binding protein 3 (Fragments) OS=Populus euphratica OX=75702 PE=1 SV=1	0	FALSE	27.159	50	3	186	3	1	48	5.2	4.53	351.82	3			RNA binding	Pf00076, Pf13893							0	1.18	4.483	2.455	2.456	2.08	0.548	0.91912	0.56612	0.742021	0.750268	0.800709	0.836173	103.93	116.08	80.22	18.21	79.31	25.51	5.52453e+08	1.448e+09	3.38875e+09	4.47087e+09	High	High
P52427	Proteasome subunit alpha type-4 OS=Spinacia oleracea OX=3562 GN=PAC1 PE=2 SV=1	0	FALSE	9.928	12	3	29	1	1	250	27.4	6.6	34.35	3	metabolic process	cytoplasm;nucleus;proteasome	catalytic activity	Pf00227, Pf10584	110784639	LOC110784639					0	3.601	8.359	8.588	2.321	2.385	1.027	0.539421	0.337024	0.320982	0.765844	0.783345	0.836173	0	0	0	0	0	0	1.6057e+07	5.78135e+07	1.34214e+08	1.37903e+08	Peak Found	High
Q9M4S8	Triosephosphate isomerase, chloroplastic OS=Fragaria ananassa OX=3747 GN=TPI PE=2 SV=1	0	FALSE	21.463	10	3	34	3	1	314	33.5	7.8	65.25	3	metabolic process		catalytic activity	Pf00121							0	0.904	1.934	0.599	2.221	1.071	0.368	0.964799	0.821222	0.998488	0.770841	0.957078	0.520011	68.64	5.63	0.26	110.29	62.29	3.24	6.60633e+07	6.72351e+07	1.26228e+08	4.90651e+07	High	High
O04499	2,3-bisphosphoglycerate-independent phosphoglycerate mutase 1 OS=Arabidopsis thaliana OX=3702 GN=PGM1 PE=2 SV=3	0	FALSE	14.626	5	3	14	3	1	557	60.5	5.53	26.33	3	development;metabolic process;response to stimulus	cytoplasm;cytosol;extracellular;membrane	catalytic activity;metal ion binding	Pf01676, Pf06415	837507	AT1G09780; iPGAM1	AT1G09780	1	Biosynthesis of secondary metabolites; Metabolic pathways; Glycine, serine and threonine metabolism; Carbon metabolism; Glycolysis / Gluconeogenesis; Biosynthesis of amino acids		0	0.084	0.062	0.059	2.151	2.179	0.946	0.43619	0.283949	0.314203	0.7823	0.786637	0.843094	0.92	0.21	0.32	97.39	64.47	53.99	8.28737e+07	5.54934e+06	1.0549e+07	1.31771e+07	High	High
Q8VYN6	ATP-dependent 6-phosphofructokinase 5, chloroplastic OS=Arabidopsis thaliana OX=3702 GN=PFK5 PE=1 SV=1	0	FALSE	11.897	6	3	22	2	1	537	58.6	7.25	33.02	3	metabolic process		catalytic activity;metal ion binding;nucleotide binding	Pf00365	816781	PFK5	AT2G22480	2	Biosynthesis of secondary metabolites; Carbon metabolism; Metabolic pathways; Biosynthesis of amino acids; RNA degradation; Glycolysis / Gluconeogenesis; Galactose metabolism; Fructose and mannose metabolism; Pentose phosphate pathway		2	0.764	0.854	0.468	2.134	0.589	0.378	0.97851	0.995091	0.97314	0.78578	0.909927	0.549808	42.46	1.41	17.21	37.93	20.82	13.75	1.95895e+07	1.2472e+07	2.89774e+07	1.72392e+07	High	High
Q285L8	40S ribosomal protein S3a OS=Nicotiana tabacum OX=4097 GN=cyc07 PE=2 SV=1	0	FALSE	19.638	14	3	30	3	1	261	29.7	9.72	40.45	3	metabolic process	cytoplasm;ribosome	structural molecule activity	Pf01015	107794621	LOC107794621					0	0.462	2.469	0.774	1.951	0.833	0.427	0.97851	0.743596	0.998488	0.813181	0.975083	0.680044	77.11	0	0	97.31	109.45	8.49	3.90664e+07	9.03723e+07	9.66857e+07	3.08949e+07	High	High
Q8H103	Glucose-6-phosphate isomerase 1, chloroplastic OS=Arabidopsis thaliana OX=3702 GN=PGI1 PE=1 SV=1	0	FALSE	8.397	5	3	8	3	1	613	67	5.69	6.02	3	metabolic process;regulation of biological process	cytosol	catalytic activity	Pf00342	828564	PGI1	AT4G24620	4	Carbon metabolism; Biosynthesis of secondary metabolites; Metabolic pathways; Pentose phosphate pathway; Glycolysis / Gluconeogenesis; Amino sugar and nucleotide sugar metabolism; Starch and sucrose metabolism	Starch Metabolism	0	0.531	1.035	0.779	1.95	1.467	0.753	0.97851	0.972389	0.998488	0.813181	0.891849	0.999565	7.01	110.78	91.7	143.39	188.86	17.29	3.78719e+07	2.13767e+07	4.02702e+07	3.3245e+07	High	High
Q9M5K2	Dihydrolipoyl dehydrogenase 2, mitochondrial OS=Arabidopsis thaliana OX=3702 GN=LPD2 PE=1 SV=1	0	FALSE	10.628	7	3	8	3	1	507	54	7.03	19.32	3	cellular homeostasis;metabolic process;regulation of biological process;response to stimulus	extracellular;Golgi;mitochondrion;organelle lumen	catalytic activity;metal ion binding;nucleotide binding	Pf00070, Pf02852, Pf07992	820984	mtLPD2	AT3G17240	3	Glycolysis / Gluconeogenesis; Carbon metabolism; Biosynthesis of secondary metabolites; Glyoxylate and dicarboxylate metabolism; Valine, leucine and isoleucine degradation; Citrate cycle (TCA cycle); Glycine, serine and threonine metabolism; Pyruvate metabolism; Metabolic pathways; Propanoate metabolism		0	0.439	1.103	8.105	1.941	1.557	0.926	0.970955	0.965392	0.337368	0.813181	0.867035	0.863239	24.56	579.2	0	21.36	0	0	1.50605e+07	8.91703e+06	9.02248e+06	7.6115e+06	High	Peak Found
Q08069	40S ribosomal protein S8 OS=Zea mays OX=4577 GN=RPS8 PE=2 SV=2	0	FALSE	14.193	16	3	8	1	1	221	25	10.37	11.91	3	cell organization and biogenesis;metabolic process	ribosome	structural molecule activity	Pf01201	542341; 103654829; 103654826; 103654828; 103654822	RPS8; LOC103654829; LOC103654826; LOC103654828; LOC103654822	Zm00001d053636; Zm00001d053635; Zm00001d053632; Zm00001d053633; Zm00001d053630	4	Ribosome		2	0.526	0.872	0.311	1.659	0.591	0.356	0.97851	0.99002	0.862004	0.845122	0.909927	0.49254	65.52	347.23	121.72	93.37	121.53	21.95	5.99756e+07	1.10272e+07	9.30225e+06	2.09185e+06	Not Found	High
Q9SL67	26S proteasome regulatory subunit 4 homolog B OS=Arabidopsis thaliana OX=3702 GN=RPT2B PE=1 SV=1	0	FALSE	6.116	4	3	13	3	1	443	49.3	6.1	15.89	3	metabolic process;regulation of biological process	cytoplasm;cytosol;membrane;nucleus;proteasome	catalytic activity;nucleotide binding;protein binding;RNA binding	Pf00004, Pf00910, Pf05673, Pf07724, Pf07726, Pf07728, Pf13191, Pf13401	816533	AT2G20140; RPT2b	AT2G20140	2	Proteasome		0	0.585	0.964	1.227	1.648	2.097	1.568	0.985476	0.979757	0.946005	0.847322	0.800637	0.498328	43.71	83.47	25.47	30.77	95.93	31.77	4.04605e+07	3.39681e+07	4.9632e+07	5.28728e+07	High	High
Q65XK0	Ketol-acid reductoisomerase, chloroplastic OS=Oryza sativa subsp. japonica OX=39947 GN=Os05g0573700 PE=1 SV=1	0	FALSE	22.147	8	3	30	3	1	578	62.3	6.43	57.51	3	metabolic process		catalytic activity;metal ion binding;nucleotide binding;protein binding	Pf01450, Pf07991	4339677	Os05g0573700; LOC4339677	OS05G0573700	5	2-Oxocarboxylic acid metabolism; Pantothenate and CoA biosynthesis; Valine, leucine and isoleucine biosynthesis; Metabolic pathways; Biosynthesis of secondary metabolites; Biosynthesis of amino acids		0	0.5	0.91	0.48	1.632	4.407	1.075	0.97851	0.99002	0.975942	0.850583	0.615629	0.833056	9.78	52.44	0	112.16	228.66	44.72	1.60502e+07	2.09205e+07	1.78385e+07	1.35093e+07	High	High
P93805	Phosphoglucomutase, cytoplasmic 2 OS=Zea mays OX=4577 PE=2 SV=2	0	FALSE	9.291	6	3	13	2	1	583	63	5.71	9.5	3	metabolic process	cytoplasm	catalytic activity;metal ion binding	Pf00408, Pf02878, Pf02879, Pf02880	542358	LOC542358		1	Amino sugar and nucleotide sugar metabolism; Galactose metabolism; Metabolic pathways; Pentose phosphate pathway; Purine metabolism; Glycolysis / Gluconeogenesis; Starch and sucrose metabolism; Biosynthesis of secondary metabolites		0	0.475			1.621	1.32	0.814	0.97851			0.853403	0.91709	0.955537	0			0	0	0	5.24339e+06	1.28857e+07	1.68496e+07	1.37175e+07	High	High
P48522	Trans-cinnamate 4-monooxygenase OS=Catharanthus roseus OX=4058 GN=CYP73A4 PE=2 SV=1	0	FALSE	14.158	7	3	5	2	1	505	58.2	9.09	11.25	3	metabolic process		catalytic activity;metal ion binding	Pf00067							1	0.134	0.164	0.029	1.574		0.226	0.61883	0.62764	0.159667	0.845122		0.151459	0	0.99	0	0		0	2.63932e+07	1.06901e+06	4.04963e+06	536017	High	Not Found
Q9LV21	T-complex protein 1 subunit delta OS=Arabidopsis thaliana OX=3702 GN=CCT4 PE=1 SV=1	0	FALSE	12.016	7	3	9	3	1	536	57.7	7.68	15.57	3	metabolic process;response to stimulus	cytoplasm;cytosol	nucleotide binding;protein binding	Pf00118	821346	AT3G18190	AT3G18190	3			0	0.33	0.481		1.455	0.911	0.771	0.91912	0.93892		0.886048	0.994754	0.991863	0	0		59.56	47.54	14.99	3.56127e+06	2.50089e+07	2.38017e+07	1.73325e+07	High	High
O04937	Glutamate dehydrogenase A OS=Nicotiana plumbaginifolia OX=4092 GN=GDHA PE=2 SV=1	0	FALSE	9.133	8	3	10	2	1	411	44.8	7.08	18.11	3	metabolic process		catalytic activity	Pf00208, Pf02812							0	0.397	0.226	0.581	1.365	1.461	1.07	0.94513	0.734514	0.998488	0.912924	0.892773	0.833056	0	7.51	0	0	0	0	3.86155e+07	1.47437e+07	2.02635e+07	2.15362e+07	High	Peak Found
O22518	40S ribosomal protein SA OS=Glycine max OX=3847 PE=2 SV=1	0	FALSE	12.467	9	3	34	3	1	310	33.9	5.26	29.96	3	cell organization and biogenesis;metabolic process;transport	cytoplasm;ribosome	structural molecule activity	Pf00318	548014	LOC548014	GLYMA07G04890	7	Ribosome		0	0.347	0.638	0.422	1.355	0.5	0.485	0.924845	0.982005	0.946005	0.914678	0.854339	0.809299	13.49	16.16	21.63	128.59	32.18	9.51	1.05813e+08	7.30225e+07	6.82701e+07	4.2402e+07	High	High
O22666	UDP-arabinopyranose mutase 3 OS=Arabidopsis thaliana OX=3702 GN=RGP3 PE=1 SV=2	0	FALSE	13.703	9	3	12	1	1	362	41.3	5.6	22.78	3	cell organization and biogenesis;metabolic process	cytoplasm;cytosol;Golgi;membrane	catalytic activity;protein binding	Pf03214	820039	RGP3	AT3G08900	3	Amino sugar and nucleotide sugar metabolism		0	0.322	0.433	0.047	1.345	0.145	0.108	0.91912	0.9079	0.261149	0.916336	0.522805	0.00423293	0	0	0	0	0	0	5.13162e+07	1.65136e+07	2.22109e+07	2.39381e+06	High	High
Q945K7	Isocitrate dehydrogenase [NAD] catalytic subunit 5, mitochondrial OS=Arabidopsis thaliana OX=3702 GN=IDH5 PE=1 SV=1	0	FALSE	10.233	9	3	12	3	1	374	40.6	6.79	16.86	3	metabolic process	mitochondrion	catalytic activity;metal ion binding;nucleotide binding	Pf00180, Pf13726	831884	IDH-V	AT5G03290	5	Metabolic pathways; Citrate cycle (TCA cycle); Biosynthesis of amino acids; 2-Oxocarboxylic acid metabolism; Biosynthesis of secondary metabolites; Carbon metabolism		0	0.468	1.298	0.303	1.309	0.116	0.292	0.97851	0.929352	0.853687	0.925169	0.450945	0.319327	0	122.25	11.17	0	0	18.86	2.55856e+07	6.91637e+06	2.45744e+07	1.72707e+07	High	High
P38546	GTP-binding nuclear protein Ran1 OS=Solanum lycopersicum OX=4081 GN=RAN1 PE=2 SV=1	0	FALSE	9.807	13	3	47	1	1	221	25.2	6.71	67.44	3	regulation of biological process;response to stimulus;transport	cytoplasm;nucleus	catalytic activity;nucleotide binding	Pf00025, Pf00071, Pf08477	778289	RAN1	Solyc05g023800.2	5	RNA transport; Ribosome biogenesis in eukaryotes		0	2.171	2.679	1.551	1.234	0.714	0.579	0.6793	0.734514	0.885408	0.936234	0.942913	0.843094	0	0	0	0	0	0	4.2452e+07	9.21442e+07	1.13731e+08	6.58345e+07	High	High
Q04960	DnaJ protein homolog OS=Cucumis sativus OX=3659 GN=DNAJ1 PE=2 SV=1	0	FALSE	11.434	9	3	6	3	1	413	46	6.48	11.19	3	metabolic process;response to stimulus	membrane	metal ion binding;nucleotide binding;protein binding	Pf00226, Pf00684, Pf01556	101204918	LOC101223821; LOC101204918		5			0	0.749	1.554	1.132	1.191	5.452	0.729	0.97851	0.886748	0.9687	0.945921	0.532797	0.985982	48.58	0	0	0	454.06	0	1.51676e+07	1.69384e+07	1.83124e+07	1.68754e+07	High	High
Q9FKG3	ATP-dependent 6-phosphofructokinase 4, chloroplastic OS=Arabidopsis thaliana OX=3702 GN=PFK4 PE=1 SV=1	0	FALSE	15.553	6	3	25	2	1	530	58.4	8.24	35.41	3	metabolic process;transport	cytoplasm	catalytic activity;metal ion binding;nucleotide binding	Pf00365	836279	PFK4	AT5G61580	5	Glycolysis / Gluconeogenesis; Carbon metabolism; Pentose phosphate pathway; Biosynthesis of secondary metabolites; Galactose metabolism; Biosynthesis of amino acids; RNA degradation; Metabolic pathways; Fructose and mannose metabolism		0	1.495	1.699	0.671	1.137	0.449	0.395	0.854241	0.865622	0.998488	0.965545	0.827796	0.584083	15.2	0.73	3.31	15.93	1.57	1.26	1.58377e+07	25144953	2.68404e+07	1.09311e+07	High	High
Q304B9-2	Isoform 2 of Neutral ceramidase 2 OS=Arabidopsis thaliana OX=3702 GN=NCER2	0	FALSE	8.903	4	3	5	3	1	792	87.3	8.43	10.25	3	metabolic process	endoplasmic reticulum;extracellular;Golgi	catalytic activity	Pf04734	818379	AT2G38010	AT2G38010	2			0	0.456	0.621	1.583	1.119	3.472	1.196	0.97851	0.977689	0.87874	0.959055	0.673234	0.776735	6.11	0	123.19	0	163.75	0	7.57974e+06	4.06545e+06	4.21801e+06	7.71514e+06	High	High
Q944P7	Leucine aminopeptidase 2, chloroplastic OS=Arabidopsis thaliana OX=3702 GN=LAP2 PE=2 SV=2	0	FALSE	12.9	6	3	12	1	1	583	61.3	7.08	15.57	3	metabolic process	cytoplasm;cytosol;vacuole	catalytic activity;metal ion binding	Pf00883, Pf02789	829216	AT4G30920; LAP2	AT4G30920	4	Metabolic pathways; Glutathione metabolism		3	0.444	0.278	0.078	1.059	0.176	0.281	0.975876	0.787565	0.390331	0.988128	0.585458	0.411225	0	0	0	81.59	0	0	3.91808e+07	2.80222e+06	2.01703e+06	453554	High	Not Found
Q8VZH2	Aminopeptidase M1 OS=Arabidopsis thaliana OX=3702 GN=APM1 PE=1 SV=1	0	FALSE	14.532	4	3	20	3	1	879	98.1	5.5	42.53	3	metabolic process;transport	cytoplasm;cytosol;endoplasmic reticulum;membrane;nucleus	catalytic activity;metal ion binding	Pf01433, Pf11838, Pf13485	829446	APM1	AT4G33090	4			0	0.674	0.606	0.335	1.003	0.679	0.715	0.985113	0.972389	0.889342	0.988108	0.931261	0.973873	31.16	21.82	5.75	15.34	47.63	47.85	2.0972e+07	1.17322e+07	1.33924e+07	6.89364e+06	High	High
O48917	UDP-sulfoquinovose synthase, chloroplastic OS=Arabidopsis thaliana OX=3702 GN=SQD1 PE=1 SV=1	0	FALSE	9.501	7	3	14	3	1	477	53.1	8.19	21.53	3	cell communication;metabolic process;response to stimulus		catalytic activity;metal ion binding	Pf01073, Pf01370	829440	SQD1	AT4G33030	4	Amino sugar and nucleotide sugar metabolism; Glycerolipid metabolism		0	2.249	1.861	0.814	0.96	0.584	0.479	0.668443	0.830969	0.998488	0.97208	0.906784	0.790409	0	0	0	20.31	1.95	3.1	5.03777e+06	1.7968e+07	1.2079e+07	8.07466e+06	High	High
P52416	Glucose-1-phosphate adenylyltransferase small subunit 1, chloroplastic OS=Vicia faba OX=3906 GN=AGPC PE=2 SV=1	0	FALSE	11.01	5	3	26	1	1	508	55.6	6.87	28.38	3	metabolic process		catalytic activity;nucleotide binding	Pf00483, Pf12804							2	2.912	2.284	1.079	0.951	0.293	0.308	0.622148	0.775586	0.974101	0.970144	0.744378	0.372613	25.97	86.81	3.38	55.63	1.76	5.49	4.43292e+07	1.2804e+08	6.12219e+07	4.50872e+07	High	High
P80030	Enoyl-[acyl-carrier-protein] reductase [NADH], chloroplastic OS=Brassica napus OX=3708 PE=1 SV=2	0	FALSE	8.186	8	3	34	3	1	385	40.5	8.66	13.79	3	metabolic process		catalytic activity	Pf13561	106389421; 106418332	LOC106389421; LOC106418332			Fatty acid metabolism; Metabolic pathways; Biotin metabolism; Fatty acid biosynthesis		0	1.19	1.325	1.114	0.904	0.778	2.088	0.91912	0.923378	0.972318	0.949519	0.963555	0.25285	34.31	52.18	60.57	71.29	2.06	88.57	4.11842e+07	5.16476e+07	6.38008e+07	4.80449e+08	High	High
P93262	Phosphoglucomutase, cytoplasmic OS=Mesembryanthemum crystallinum OX=3544 GN=PGM1 PE=2 SV=1	0	FALSE	9.399	8	3	4	2	1	583	63.4	6.25	3.93	3	metabolic process	cytoplasm	catalytic activity;metal ion binding	Pf00408, Pf02878, Pf02879, Pf02880							0	100	100	100	0.899	0.877	0.975	5.76923e-17	3.73822e-17	3.12543e-17	0.96353	0.990785	0.843094				0	0	0		4.79359e+06	3.8359e+06	3.73954e+06	Not Found	High
Q336R9	Peptide methionine sulfoxide reductase A4, chloroplastic OS=Oryza sativa subsp. japonica OX=39947 GN=MSRA4 PE=2 SV=2	0	FALSE	9.67	12	3	20	3	1	263	28.6	8.35	25.87	3	metabolic process;response to stimulus		catalytic activity	Pf01625	4349402	Os10g0563600; LOC4349402	OS10G0563600	10			0	2.827	2.517	1.376	0.891	0.229	0.793	0.627163	0.735268	0.919794	0.944601	0.671621	0.973256	122.44	3.11	0	100.32	0	33.45	2.09271e+07	6.01134e+07	5.67587e+07	1.36612e+07	Peak Found	High
Q94K05	T-complex protein 1 subunit theta OS=Arabidopsis thaliana OX=3702 GN=CCT8 PE=1 SV=1	0	FALSE	8.888	5	3	14	3	1	549	58.9	5.35	24.94	3	metabolic process;regulation of biological process	cytoplasm;cytosol;membrane	nucleotide binding;protein binding	Pf00118	819549	AT3G03960	AT3G03960	3			0	1.233	1.446	2.458	0.819	2.8	1.439	0.91912	0.898299	0.741468	0.925169	0.741312	0.580439	63.99	58.82	8.64	58.11	101.47	33.69	5.01013e+07	5.16798e+07	7.58103e+07	9.78353e+07	High	High
P25076	Cytochrome c1-1, heme protein, mitochondrial OS=Solanum tuberosum OX=4113 GN=CYCL PE=2 SV=1	0	FALSE	14.592	17	3	26	3	1	320	35.1	7.23	56.28	3	metabolic process;transport	membrane;mitochondrion	metal ion binding	Pf00034, Pf02167, Pf13442	102589911	LOC102589911			Metabolic pathways; Oxidative phosphorylation		0	0.24	0.338	0.11	0.794	0.449	0.325	0.812863	0.848001	0.501574	0.917675	0.827823	0.411225	0.14	0	0	54.55	0	0	8.74301e+07	2.16281e+07	2.62754e+07	8.48147e+06	High	High
Q9LFL3	TOM1-like protein 1 OS=Arabidopsis thaliana OX=3702 GN=TOL1 PE=1 SV=1	0	FALSE	8.594	8	3	3	3	1	407	45.3	4.86	4.12	3	transport	cytosol;membrane;nucleus	transporter activity	Pf00790, Pf03127	831551	AT5G16880	AT5G16880	5			0	0.386	0.232		0.728	6.134	0.852	0.926793	0.734514		0.88327	0.494182	0.934861	19.59	5.15		24.97	0	0	2.97088e+06	3.19142e+06	1.06199e+07	8.23068e+06	High	Peak Found
A2WSI7	GTP-binding nuclear protein Ran-1 OS=Oryza sativa subsp. indica OX=39946 GN=RAN1 PE=2 SV=2	0	FALSE	9.368	13	3	29	1	1	221	25	6.86	37.29	3	regulation of biological process;response to stimulus;transport	nucleus	catalytic activity;nucleotide binding	Pf00025, Pf00071, Pf08477							2	0.014	1.29	0.5	0.697	4.494	1.135	0.0250661	0.929922	0.990184	0.871773	0.605488	0.833056	0.02	0	47.98	0	407.9	0	1.95697e+08	1.67008e+08	1.15773e+08	1.44115e+08	High	Peak Found
P92963	Ras-related protein RABB1c OS=Arabidopsis thaliana OX=3702 GN=RABB1C PE=1 SV=1	0	FALSE	11.521	17	3	11	3	1	211	23.2	7.42	18.09	3	regulation of biological process;response to stimulus;transport	cytoplasm;endosome;Golgi;membrane;vacuole	catalytic activity;nucleotide binding	Pf00009, Pf00025, Pf00071, Pf01926, Pf08477	827428	RABB1C	AT4G17170	4			0	0.09	0.18	0.263	0.672	1.356	1.154	0.467657	0.650961	0.802232	0.864563	0.910723	0.822645	0.03	2.86	9.49	23.28	5.67	93.77	8.75743e+07	8.00228e+06	1.15621e+07	6.90108e+06	High	High
O64981	Ribulose bisphosphate carboxylase/oxygenase activase, chloroplastic OS=Phaseolus vulgaris OX=3885 GN=RCA1 PE=2 SV=1	0	FALSE	35.849	11	3	64	1	1	441	48.2	8.13	117.95	3			nucleotide binding	Pf00004							3	12.287	7.1	1.452	0.659	0.135	0.204	0.126253	0.387743	0.910622	0.85395	0.501791	0.0954766	19.46	0	0	0	0	0	5.25534e+06	7.60002e+07	3.28825e+07	6.72306e+06	Peak Found	High
P22177	Proliferating cell nuclear antigen (Fragment) OS=Glycine max OX=3847 PE=2 SV=1	0	FALSE	20.291	16	3	11	1	1	236	26.1	4.77	16.82	3	metabolic process;regulation of biological process	nucleus	DNA binding;enzyme regulator activity	Pf00705, Pf02747	548079	LOC548079		8			0	1.025	0.67	1.169	0.654	1.141	1.745	0.928687	0.99002	0.960848	0.851624	0.942913	0.411225	0	0	0	0	0	0	7.42615e+06	7.60999e+06	4.9756e+06	8.68259e+06	High	High
P02581	Actin-1 OS=Glycine max OX=3847 GN=SAC1 PE=3 SV=2	0	FALSE	19.213	12	3	60	1	1	377	41.3	5.58	90.45	3		cytoplasm;cytoskeleton	nucleotide binding	Pf00022							0	0.859	0.544	0.196	0.633	0.229	0.361	0.97851	0.965392	0.718355	0.84383	0.670857	0.498487	30.08	20.05	5.51	10.2	4.78	8.2	2.70393e+07	1.91409e+07	1.09654e+07	3.41163e+06	High	High
P85413	Probable UDP-arabinopyranose mutase 1 (Fragments) OS=Phoenix dactylifera OX=42345 PE=1 SV=1	0	FALSE	10.507	42	3	11	1	1	60	6.8	8.16	10.5	3	cell organization and biogenesis;metabolic process	extracellular;Golgi	catalytic activity	Pf03214							0	0.465	0.289	0.179	0.621	0.386	0.621	0.97851	0.807248	0.677184	0.836439	0.800709	0.873102	0	0	0	0	0	0	3.77712e+07	1.75514e+07	1.09081e+07	6.77333e+06	High	High
Q9SVD7-2	Isoform 2 of Ubiquitin-conjugating enzyme E2 variant 1D OS=Arabidopsis thaliana OX=3702 GN=UEV1D	0	FALSE	26.865	20	3	24	3	1	147	16.6	6.68	28.97	3	metabolic process;response to stimulus	cytosol;nucleus	catalytic activity;protein binding	Pf00179	824422	UEV1D-4	AT3G52560	3			0	1.002	0.588	0.01	0.618	0.01	0.01	0.935873	0.972389	3.12543e-17	0.835157	3.08764e-17	5.27394e-17	27.01	23.46		4.21			6.27295e+07	4.43049e+07	2.78941e+07		High	High
Q43117	Pyruvate kinase isozyme A, chloroplastic OS=Ricinus communis OX=3988 PE=1 SV=1	0	FALSE	9.273	6	3	8	3	1	583	64.1	5.57	9.75	3	metabolic process		catalytic activity;metal ion binding;nucleotide binding	Pf00224, Pf02887, Pf03328	8280200	RCOM_0910580; LOC8280200			Biosynthesis of amino acids; Glycolysis / Gluconeogenesis; Pyruvate metabolism; Purine metabolism; Metabolic pathways; Carbon metabolism; Biosynthesis of secondary metabolites		0		2.651	2.454	0.604		0.925		0.71472	0.739551	0.83998		0.86335		0	0	0		0	378927	4403012	2.99038e+06	929700	Peak Found	High
Q9M2F9	DEAD-box ATP-dependent RNA helicase 52 OS=Arabidopsis thaliana OX=3702 GN=RH52 PE=1 SV=1	0	FALSE	11.507	5	3	13	3	1	646	69.2	7.81	24.16	3	metabolic process	cytoplasm	catalytic activity;nucleotide binding;RNA binding	Pf00270, Pf00271	825026	AT3G58570	AT3G58570	3			0	0.551	0.496	0.354	0.586	0.419	0.715	0.97851	0.94585	0.910622	0.823572	0.810505	0.973873	6.73	19.23	6.53	4.3	6.47	12.32	1.44023e+07	9.79122e+06	3.21993e+06	2.27118e+06	High	High
P49690	60S ribosomal protein L23 OS=Arabidopsis thaliana OX=3702 GN=RPL23A PE=2 SV=3	0	FALSE	7.218	19	3	20	3	1	140	15	10.48	5.43	3	metabolic process	ribosome	RNA binding;structural molecule activity	Pf00238	839511; 819595; 817900	AT1G04480; emb2171; AT2G33370	AT2G33370; AT1G04480; AT3G04400	1; 3; 2	Ribosome		0	0.2	0.353	0.19	0.574	0.202	0.264	0.72965	0.865574	0.703633	0.818988	0.627226	0.231977	13.4	16.5	0.01	21.59	0	8.04	1.8196e+07	1.12184e+07	9.63106e+06	2.93371e+06	High	High
P24929	50S ribosomal protein L12, chloroplastic OS=Nicotiana tabacum OX=4097 GN=RPL12 PE=1 SV=1	0	FALSE	12.202	17	3	13	3	1	186	19.6	6.81	28.4	3	metabolic process	ribosome	structural molecule activity	Pf00542	107768292	LOC107768292					0	2.27	0.519	0.094	0.483	0.087	0.762	0.662707	0.95001	0.448751	0.772367	0.371564	0.999565	121.23	0	0	0	0	171.59	8.07162e+06	1.76173e+07	3.58946e+06	2.61295e+06	High	High
Q43314	Glutamate dehydrogenase 1 OS=Arabidopsis thaliana OX=3702 GN=GDH1 PE=2 SV=1	0	FALSE	9.468	10	3	7	1	1	411	44.5	6.86	3.74	3	metabolic process;response to stimulus	mitochondrion	catalytic activity;metal ion binding;nucleotide binding	Pf00208, Pf02812	831935	GDH1	AT5G18170	5	Carbon metabolism; Arginine biosynthesis; Metabolic pathways; Alanine, aspartate and glutamate metabolism; Nitrogen metabolism		0	0.163	0.078	0.01	0.48	0.01	0.01	0.641351	0.361327	3.12543e-17	0.776699	3.08764e-17	5.27394e-17	0	0		0			2.30978e+07	3771532	1.80883e+06		High	High
Q07761	60S ribosomal protein L23a OS=Nicotiana tabacum OX=4097 GN=RPL23A PE=2 SV=1	0	FALSE	18.287	18	3	77	3	1	154	17.3	10.18	156.63	3	metabolic process	ribosome	RNA binding;structural molecule activity	Pf00276, Pf03939	107796789	LOC107796789					0	2.772	1.369	2.055	0.477	0.693	0.39	0.627163	0.912625	0.781764	0.770768	0.937899	0.570598	10.39	266.2	0	58.36	0	0	1.6402e+08	474430071	8.33114e+08	3.24495e+08	High	High
P28185	Ras-related protein RABA1a OS=Arabidopsis thaliana OX=3702 GN=RABA1A PE=1 SV=1	0	FALSE	9.732	14	3	11	2	1	216	23.9	6.93	18.95	3	regulation of biological process;response to stimulus;transport	cytoplasm;endosome;membrane	catalytic activity;nucleotide binding	Pf00025, Pf00071, Pf04670, Pf08477	837151	ARA-2	AT1G06400	1			0	0.432	0.192	0.01	0.444	0.01	0.01	0.97851	0.71472	3.12543e-17	0.788089	3.08764e-17	5.27394e-17	0	0		0			2.3476e+06	1.01408e+06	450078		High	Peak Found
Q8LAH8	Nucleoside diphosphate kinase IV, chloroplastic/mitochondrial OS=Arabidopsis thaliana OX=3702 GN=NDK4 PE=1 SV=2	0	FALSE	9.062	13	3	13	3	1	237	25.8	9.41	22.04	3	metabolic process	mitochondrion	catalytic activity;metal ion binding;nucleotide binding	Pf00334	828490	AT4G23900	AT4G23900	4	Pyrimidine metabolism; Purine metabolism; MAPK signaling pathway - plant; Metabolic pathways; Biosynthesis of secondary metabolites		0	0.285	0.122	0.321	0.427	0.504	0.714	0.890549	0.522166	0.875779	0.74436	0.858487	0.973256	2.08	0.87	18.05	7.24	7.64	23.09	7.36558e+07	3.6711e+07	3.09084e+07	1.60985e+07	High	High
Q9M462	Glucose-1-phosphate adenylyltransferase small subunit, chloroplastic OS=Brassica napus OX=3708 GN=AGPS1 PE=2 SV=1	0	FALSE	12.507	5	3	39	1	1	520	57	6.24	83.68	3	metabolic process		catalytic activity;nucleotide binding	Pf00483, Pf12804	106366674	LOC106366674	GSBRNA2T00038740001	A7	Biosynthesis of secondary metabolites; Amino sugar and nucleotide sugar metabolism; Metabolic pathways; Starch and sucrose metabolism		0	2.937	1.197	0.828	0.408	0.282	0.692	0.61883	0.94585	0.998488	0.744023	0.732211	0.951506	0	0	0	0	0	0	5.45303e+07	1.60178e+08	6.52727e+07	4.51548e+07	High	High
A0ZZ15	Photosystem II protein D1 OS=Gossypium barbadense OX=3634 GN=psbA PE=3 SV=1	0	FALSE	23.587	10	3	77	3	1	353	38.9	5.25	116.05	3	metabolic process;response to stimulus;transport	membrane	catalytic activity;metal ion binding	Pf00124	4575216	psbA					0	0.476	0.24	0.079	0.382	0.14	0.776	0.97851	0.734883	0.390331	0.736181	0.509412	0.985982	7.22	6.66	2.57	9.93	4.61	34.92	8.22531e+08	6.76674e+08	2.79091e+08	3.00232e+08	High	High
Q8RWV0	Transketolase-1, chloroplastic OS=Arabidopsis thaliana OX=3702 GN=TKL-1 PE=1 SV=1	0	FALSE	11.173	4	3	41	1	1	741	79.9	6.37	42.78	3	metabolic process;response to stimulus	cytosol	catalytic activity;metal ion binding	Pf00456, Pf02775, Pf02779, Pf02780	825246	AT3G60750	AT3G60750	3	Metabolic pathways; Pentose phosphate pathway; Biosynthesis of secondary metabolites; Biosynthesis of amino acids; Carbon fixation in photosynthetic organisms; Carbon metabolism		0	15.706	5.748	4.867	0.366	0.31	0.847	0.0818607	0.473038	0.485512	0.736181	0.759118	0.934861	0	0	0	0	0	0	2.26793e+06	3.56196e+07	1.30351e+07	1.1039e+07	High	High
Q43644	NADH dehydrogenase [ubiquinone] iron-sulfur protein 1, mitochondrial OS=Solanum tuberosum OX=4113 PE=2 SV=1	0	FALSE	10.193	5	3	9	3	1	738	79.9	6.24	12.42	3	metabolic process;response to stimulus;transport	membrane;mitochondrion	catalytic activity;metal ion binding	Pf00111, Pf00384, Pf09326, Pf10588, Pf13510	102594243	LOC102594243			Oxidative phosphorylation; Metabolic pathways		0	0.311	0.119	0.01	0.365	0.01	0.01	0.914225	0.514079	3.12543e-17	0.736181	3.08764e-17	5.27394e-17	0.74	0		0			1.80932e+07	5.63065e+06	1.08843e+06		High	High
P22798	50S ribosomal protein L15, chloroplastic OS=Spinacia oleracea OX=3562 GN=RPL15 PE=1 SV=3	0	FALSE	6.816	11	3	6	3	1	271	29	10.68	7.57	3	metabolic process	ribosome	RNA binding;structural molecule activity	Pf00828							0	3.641	2.468	1.387	0.363	0.204	0.562	0.537163	0.744873	0.91779	0.736181	0.631556	0.839637	91.92	0	0	0	0	0	3.39808e+06	1.74564e+07	4.80866e+06	2.7037e+06	Peak Found	High
Q9SF91	Ras-related protein RABE1e OS=Arabidopsis thaliana OX=3702 GN=RABE1E PE=1 SV=1	0	FALSE	8.562	13	3	19	2	1	218	24.3	8.21	10.12	3	regulation of biological process;response to stimulus;transport	Golgi;membrane	catalytic activity;nucleotide binding;protein binding	Pf00025, Pf00071, Pf08477	820148	RABE1e	AT3G09900	3	Endocytosis		1	0.331	0.12	0.104	0.352	0.349	0.523	0.91912	0.514079	0.479987	0.736181	0.783345	0.833056	0.48	0.44	0.23	3.4	2.32	32.04	9.15482e+07	3.0289e+07	1.23423e+07	6.52812e+06	High	High
P34066	Proteasome subunit alpha type-1-A OS=Arabidopsis thaliana OX=3702 GN=PAF1 PE=1 SV=3	0	FALSE	9.491	14	3	9	2	1	278	30.5	5.08	15.89	3	metabolic process;response to stimulus	cytoplasm;cytosol;membrane;nucleus;proteasome	catalytic activity	Pf00227, Pf10584	834290	PAF1	AT5G42790	5	Proteasome		1	0.253	0.341	0.377	0.255	0.818	1.106	0.838222	0.850235	0.922602	0.637906	0.970729	0.833056	6.04	0	0	12.32	0	0	1.34461e+07	11952040	3.64458e+06	3.32705e+06	High	High
P26969	Glycine dehydrogenase (decarboxylating), mitochondrial OS=Pisum sativum OX=3888 GN=GDCSP PE=1 SV=1	0	FALSE	8.542	3	3	8	1	1	1057	114.6	7.5	16.69	3	metabolic process	mitochondrion	catalytic activity	Pf02347							0	100	100		0.237	0.01	0.01	5.76923e-17	3.73822e-17		0.610009	3.08764e-17	5.27394e-17				0				15014814	3.55152e+06		Not Found	High
P16059	Oxygen-evolving enhancer protein 2, chloroplastic OS=Pisum sativum OX=3888 GN=PSBP PE=1 SV=1	0	FALSE	7.882	10	3	62	3	1	259	28	8.19	40.78	3	metabolic process	membrane	metal ion binding	Pf01789							0	2.576	0.574	0.157	0.213	0.058	0.273	0.639101	0.972389	0.626052	0.551239	0.246432	0.25738	13.81	108.53	4.01	14.25	0.52	6.9	1.75302e+08	4.53673e+08	5.16258e+07	1.46646e+07	High	High
Q3BAM8	Cytochrome f OS=Phalaenopsis aphrodite subsp. formosana OX=308872 GN=petA PE=3 SV=1	0	FALSE	15.864	15	3	47	1	1	320	35.6	8.92	75.6	3	metabolic process;transport	membrane	metal ion binding	Pf01333	3741692	petA					0	3.064	0.586	0.266	0.191	0.087	0.455	0.600088	0.972389	0.807681	0.507625	0.371564	0.744052	0	0	0	0	0	0	2.49814e+07	7.65389e+07	1.46374e+07	6.65718e+06	High	High
P19950	40S ribosomal protein S14 OS=Zea mays OX=4577 PE=3 SV=1	0	FALSE	12.252	33	3	32	2	1	149	16.2	10.7	53.82	3	metabolic process	ribosome	structural molecule activity	Pf00411							0	0.501	0.091	0.019	0.181	0.037	0.206	0.97851	0.409999	0.0899284	0.489425	0.161194	0.0993481	0	0	0	0	0	0	5.26998e+07	2.68749e+07	4.77527e+06	983350	High	High
Q9ZP21	Thioredoxin M-type, chloroplastic OS=Triticum aestivum OX=4565 PE=2 SV=1	0	FALSE	8.808	17	3	10	3	1	175	19.1	8.31	14.91	3	cell organization and biogenesis;cellular homeostasis;metabolic process;regulation of biological process;response to stimulus;transport		catalytic activity	Pf00085, Pf13098, Pf13899, Pf13905, Pf14595	542973	LOC542973	TRIAE_CS42_5BS_TGACv1_423901_AA1384800				0	6.384			0.11	0.082	0.743	0.341981			0.275131	0.357201	0.999565	0			0	0	0	2.65211e+06	4.63556e+07	3.16928e+06	2.3545e+06	Peak Found	High
O20252	Sedoheptulose-1,7-bisphosphatase, chloroplastic OS=Spinacia oleracea OX=3562 PE=2 SV=1	0	FALSE	24.535	9	3	38	2	1	387	42.1	6.2	71.81	3	metabolic process		catalytic activity;metal ion binding	Pf00316	110805656	LOC110805656					0	4.455	0.462	0.294	0.104	0.058	0.697	0.458269	0.926826	0.848683	0.256762	0.244942	0.960154	20.51	2.84	0	0.37	0	0	8.76699e+06	4.37075e+07	3.82176e+06	2.15198e+06	High	High
Q9LY32	ATPase 7, plasma membrane-type OS=Arabidopsis thaliana OX=3702 GN=AHA7 PE=3 SV=1	0	FALSE	9.396	4	3	27	2	1	961	105.5	6.84	15.31	3	metabolic process;transport	membrane	catalytic activity;metal ion binding;nucleotide binding;transporter activity	Pf00122, Pf00690, Pf00702, Pf12710, Pf13246	825204	HA7	AT3G60330	3	Oxidative phosphorylation		0	0.473	0.045	0.06	0.095	0.127	1.339	0.97851	0.220201	0.321278	0.226021	0.471108	0.752914	0	0	0	0	0	0	6.85499e+06	3.24402e+06	306945	411143	High	High
P08436	Histone H4 OS=Volvox carteri OX=3067 GN=H4-I PE=3 SV=2	0	FALSE	11.287	33	3	17	3	1	103	11.5	11.47	35.92	3	cell organization and biogenesis	chromosome;nucleus	DNA binding;protein binding	Pf00125, Pf15630	9616617; 9620241; 9620374; 9620488; 9620873; 9621877; 9622568; 9622622; 9625364; 9625474; 9625494; 9625708; 9625709	hstH4-14; hstH4-10; hstH4-1; hstH4-2; hstH4-5; hstH4-9; hstH4-3; hstH4-4; hstH4-8; hstH4-12; hstH4-11; hstH4-6; hstH4-7					0	0.213	0.015	0.026	0.073	0.125	1.717	0.757608	0.0439224	0.142755	0.155911	0.477351	0.533425	0.05	0.14	0.11	3.06	2.37	216.25	4.05546e+07	1.01539e+07	545323	573631	High	High
P22180	Plasma membrane ATPase 1 OS=Solanum lycopersicum OX=4081 GN=LHA1 PE=2 SV=1	0	FALSE	16.417	4	3	44	1	1	956	105	6.86	48.46	3	metabolic process;transport	membrane	catalytic activity;metal ion binding;nucleotide binding;transporter activity	Pf00122, Pf00690, Pf00702, Pf12710, Pf13246	543982	LHA1	Solyc03g113400.2	3	Oxidative phosphorylation		0	3.029	0.01	0.01	0.01	0.01		0.60411	3.73822e-17	3.12543e-17	5.01721e-17	3.08764e-17		0						1.88243e+06	5.70117e+06			Peak Found	High
P23321	Oxygen-evolving enhancer protein 1-1, chloroplastic OS=Arabidopsis thaliana OX=3702 GN=PSBO1 PE=1 SV=2	0	FALSE	16.188	15	3	91	1	1	332	35.1	5.66	86.5	3	cell organization and biogenesis;defense response;metabolic process;regulation of biological process;response to stimulus	extracellular;membrane	catalytic activity;metal ion binding;protein binding;RNA binding	Pf01716	836789	PSBO1	AT5G66570	5	Metabolic pathways; Photosynthesis		0	2.799	0.01	0.01	0.01	0.01	0.01	0.627163	3.73822e-17	3.12543e-17	5.01721e-17	3.08764e-17	5.27394e-17	0	0		0			1.50967e+08	4.22591e+08	124780		High	High
Q08435	Plasma membrane ATPase 1 OS=Nicotiana plumbaginifolia OX=4092 GN=PMA1 PE=2 SV=1	0	FALSE	14.569	4	3	44	1	1	957	105.1	6.89	46.6	3	metabolic process;transport	membrane	catalytic activity;metal ion binding;nucleotide binding;transporter activity	Pf00122, Pf00690, Pf00702, Pf12710, Pf13246							0	0.541	0.01	0.01	0.01	0.01		0.97851	3.73822e-17	3.12543e-17	5.01721e-17	3.08764e-17		0						6.42459e+06	3.4751e+06			High	High
Q37328	Ribulose bisphosphate carboxylase large chain (Fragment) OS=Ephedra sinica OX=33152 GN=rbcL PE=3 SV=1	0	FALSE	13.881	5	3	115	2	1	444	49.1	7.02	85.03	3	metabolic process		catalytic activity;metal ion binding	Pf00016, Pf02788							0	56.764	0.01	0.01	0.01	0.01		0.00229941	3.73822e-17	3.12543e-17	5.01721e-17	3.08764e-17		0						23189.4	2.66575e+06			Peak Found	High
A2CI56	Elongation factor Tu, chloroplastic OS=Chlorokybus atmophyticus OX=3144 GN=tufA PE=3 SV=1	0	FALSE	13.02	10	3	37	1	1	410	44.9	5.55	90.25	3	metabolic process		catalytic activity;nucleotide binding;RNA binding	Pf00009, Pf03143, Pf03144	4783303	tufA					0	0.233	0.01	0.01	0.01	0.01		0.838218	3.73822e-17	3.12543e-17	5.01721e-17	3.08764e-17		0						1.51176e+06	352414			Peak Found	High
Q9FLW9	Plastidial pyruvate kinase 2 OS=Arabidopsis thaliana OX=3702 GN=PKP2 PE=1 SV=1	0	FALSE	9.241	8	3	5	2	1	579	63.5	7.03	8.13	3	metabolic process;response to stimulus	cytosol;mitochondrion	catalytic activity;metal ion binding;nucleotide binding	Pf00224, Pf02887	835369	PKP-BETA1	AT5G52920	5	Biosynthesis of secondary metabolites; Pyruvate metabolism; Biosynthesis of amino acids; Purine metabolism; Metabolic pathways; Glycolysis / Gluconeogenesis; Carbon metabolism		0	2.855	0.01	0.01	0.01	0.01		0.639101	3.73822e-17	3.12543e-17	5.01721e-17	3.08764e-17		0						2.62545e+06	7.91038e+06			Peak Found	High
Q9T0P4	Ferredoxin-dependent glutamate synthase 2, chloroplastic OS=Arabidopsis thaliana OX=3702 GN=GLU2 PE=1 SV=2	0	FALSE	8.67	2	3	38	1	1	1629	177.6	7.01	36.45	3	metabolic process		catalytic activity;metal ion binding	Pf00310, Pf01493, Pf01645, Pf04898	818721	GLU2	AT2G41220	2	Nitrogen metabolism; Glyoxylate and dicarboxylate metabolism		0	0.123	0.01	0.01	0.01	0.01		0.585162	3.73822e-17	3.12543e-17	5.01721e-17	3.08764e-17		0						3.0349e+06	371949			High	Peak Found
Q43062	Pectinesterase/pectinesterase inhibitor PPE8B OS=Prunus persica OX=3760 PE=2 SV=1	0	FALSE	8.32	6	3	7	2	1	522	57.4	6.57	14.09	3	cell organization and biogenesis;metabolic process;regulation of biological process	extracellular	catalytic activity;enzyme regulator activity	Pf01095, Pf04043	18770026	PRUPE_ppa004300mg; LOC18770026		G7			0	0.08	0.01	0.787	0.01	21.139	100	0.42471	3.73822e-17	0.998488	5.01721e-17	0.160607	5.27394e-17	0		77.25		0		3.16879e+06	89312.6		2.64053e+06	High	Peak Found
P49361	Glycine dehydrogenase (decarboxylating) A, mitochondrial OS=Flaveria pringlei OX=4226 GN=GDCSPA PE=2 SV=1	0	FALSE	8.245	3	3	10	1	1	1037	113	6.98	7.8	3	metabolic process	mitochondrion	catalytic activity	Pf02347							0	100			0.01	0.01		5.76923e-17			5.01721e-17	3.08764e-17									1.0475e+06			Not Found	High
Q9SYI0	Protein translocase subunit SECA1, chloroplastic OS=Arabidopsis thaliana OX=3702 GN=SECA1 PE=1 SV=2	0	FALSE	7.805	3	3	4	3	1	1022	115.1	6.39	2.86	3	cell organization and biogenesis;regulation of biological process;response to stimulus;transport	membrane	catalytic activity;nucleotide binding;transporter activity	Pf00270, Pf01043, Pf07516, Pf07517	827922	AGY1	AT4G01800	4	Protein export		0	4.504	0.01	0.01	0.01	0.01		0.487905	3.73822e-17	3.12543e-17	5.01721e-17	3.08764e-17		0						1.50857e+06	8.12812e+06			Peak Found	High
Q9H552	TREMBL:Q9H552 Tax_Id=9606 Gene_Symbol=- Keratin-8-like protein 1	0	TRUE	7.288	5	3	6	2	1	499	55.1	4.91	2.47	3			catalytic activity;motor activity;structural molecule activity	Pf00038, Pf01576, Pf13166	347265	KRT8P11		9			0	0.172	0.01	0.01	0.01	0.01		0.661726	3.73822e-17	3.12543e-17	5.01721e-17	3.08764e-17		0						1.44305e+07	2.42378e+06			High	High
A4ULF8	S-adenosylmethionine synthase OS=Medicago sativa subsp. falcata OX=3878 GN=SAMS PE=2 SV=1	0	FALSE	11.953	8	2	9	1	1	396	43.1	6.18	19.82	2	metabolic process	cytoplasm	catalytic activity;metal ion binding;nucleotide binding	Pf00438, Pf02772, Pf02773							0																							Not Found	Not Found
Q96552	S-adenosylmethionine synthase 2 OS=Catharanthus roseus OX=4058 GN=SAMS2 PE=1 SV=1	0	FALSE	10.403	8	2	9	1	1	393	43	5.82	17.84	2	metabolic process	cytoplasm	catalytic activity;metal ion binding;nucleotide binding	Pf00438, Pf02772, Pf02773							0																							Not Found	High
P21342	Pyrophosphate--fructose 6-phosphate 1-phosphotransferase subunit alpha OS=Solanum tuberosum OX=4113 GN=PFP-ALPHA PE=1 SV=2	0	FALSE	7.716	5	2	4	1	1	616	67.3	7.43	4.75	2	metabolic process	cytoplasm	catalytic activity;metal ion binding;nucleotide binding	Pf00365	102577617	LOC102577617; PFP-ALPHA	PGSC0003DMG400010007	4	Glycolysis / Gluconeogenesis; Metabolic pathways; Fructose and mannose metabolism; Biosynthesis of secondary metabolites; Pentose phosphate pathway		0	0.01	0.01	0.01				5.76923e-17	3.73822e-17	3.12543e-17										4.74879e+06				High	Not Found
Q9XJ29	Anthranilate synthase alpha subunit 2, chloroplastic OS=Oryza sativa subsp. japonica OX=39947 GN=OsASA2 PE=1 SV=1	0	FALSE	7.126	4	2	3	1	1	606	66.9	7.12	6.63	2	metabolic process		catalytic activity	Pf00425, Pf04715	4332341	Os03g0264400; LOC4332341	OS03G0264400	3	Biosynthesis of secondary metabolites; Biosynthesis of amino acids; Metabolic pathways; Phenylalanine, tyrosine and tryptophan biosynthesis		1	0.68					0.543	0.97851					0.835355	0					0	520718	354347	4.23156e+06	2.29749e+06	Not Found	Not Found
C6TBN2	Probable aldo-keto reductase 1 OS=Glycine max OX=3847 GN=AKR1 PE=2 SV=1	0	FALSE	7.046	7	2	3	2	1	346	38.2	6.57	7.51	2	metabolic process		catalytic activity	Pf00248	100301897	LOC100301897		3			0	0.279	2.128	0.01		0.01	0.01	0.863352	0.783423	3.12543e-17		3.08764e-17	5.27394e-17	0	0					4.48381e+06	1022894	1.73206e+06		High	High
P42066	Phosphoenolpyruvate carboxykinase (ATP) OS=Cucumis sativus OX=3659 GN=PCK PE=2 SV=1	0	FALSE	6.717	4	2	4	2	1	670	74.4	6.54	3.62	2	metabolic process	cytoplasm	catalytic activity;nucleotide binding	Pf01293	101222382	LOC101222382		3	Glycolysis / Gluconeogenesis; Biosynthesis of secondary metabolites; Pyruvate metabolism; Citrate cycle (TCA cycle); Carbon metabolism; Carbon fixation in photosynthetic organisms; Metabolic pathways		0																							Not Found	High
Q9LFW1	UDP-arabinopyranose mutase 2 OS=Arabidopsis thaliana OX=3702 GN=RGP2 PE=1 SV=1	0	FALSE	6.702	7	2	4	1	1	360	40.9	6.13	7.15	2	cell organization and biogenesis;development;metabolic process;response to stimulus	cytoplasm;cytosol;Golgi;membrane;nucleus;ribosome	catalytic activity;protein binding;structural molecule activity	Pf03214	831419	RGP2	AT5G15650	5	Amino sugar and nucleotide sugar metabolism		0																							High	Not Found
Q10PW9	Sugar transport protein MST4 OS=Oryza sativa subsp. japonica OX=39947 GN=MST4 PE=1 SV=1	0	FALSE	4.904	5	2	2	2	1	515	56.7	9	0	2	response to stimulus;transport	membrane	transporter activity	Pf00083, Pf07690	4332079	Os03g0218400; LOC4332079	OS03G0218400	3			0	0.01	0.01	0.01				5.76923e-17	3.73822e-17	3.12543e-17										1.16185e+07				High	Not Found
Q67WJ2	ATP-dependent zinc metalloprotease FTSH 6, chloroplastic OS=Oryza sativa subsp. japonica OX=39947 GN=FTSH6 PE=3 SV=1	0	FALSE	4.877	4	2	2	1	1	686	72.6	6.44	1.68	2	cell organization and biogenesis;metabolic process;regulation of biological process;response to stimulus	membrane;mitochondrion	catalytic activity;metal ion binding;nucleotide binding;protein binding	Pf00004, Pf00158, Pf01057, Pf01078, Pf01434, Pf05496, Pf06068, Pf06480, Pf07724, Pf07728, Pf13191, Pf13207, Pf13401	4340563	Os06g0229000; LOC4340563		6			0																							High	Not Found
P59223	40S ribosomal protein S13-1 OS=Arabidopsis thaliana OX=3702 GN=RPS13A PE=2 SV=1	0	FALSE	4.557	11	2	5	1	1	151	17.1	10.39	3.75	2	metabolic process	cytosol;Golgi;ribosome	RNA binding;structural molecule activity	Pf00312, Pf08069	825248	AT3G60770	AT3G60770	3	Ribosome		0																							Not Found	High
O81983	Serine--tRNA ligase OS=Helianthus annuus OX=4232 PE=2 SV=1	0	FALSE	8.308	6	2	4	2	1	438	50.1	6.93	3.38	2	metabolic process	cytoplasm	catalytic activity;nucleotide binding	Pf00587, Pf02403	110935850	LOC110935850		4			0		100	100	100	100	0.152		3.73822e-17	3.12543e-17	5.01721e-17	3.08764e-17	0.0301864						0			5.56413e+06	848172	Not Found	Not Found
P81370	Thaumatin-like protein OS=Actinidia deliciosa OX=3627 GN=tlp PE=1 SV=2	0	FALSE	7.87	10	2	5	2	1	225	24.2	7.9	7.23	2	defense response;response to stimulus	extracellular	protein binding	Pf00314							0	0.01	0.062	0.01	100		0.01	5.76923e-17	0.285589	3.12543e-17	5.01721e-17		5.27394e-17		0					1.42704e+07		660972		High	Not Found
P81625	Acyl-CoA-binding protein 2 (Fragment) OS=Digitalis lanata OX=49450 PE=1 SV=2	0	FALSE	6.497	35	2	3	2	1	40	4.5	5.17	4.74	2	transport	cytoplasm		Pf00887							0		100	100	100	100	0.383		3.73822e-17	3.12543e-17	5.01721e-17	3.08764e-17	0.551225						7.36			5.53299e+06	1.80121e+06	Not Found	Not Found
P49040	Sucrose synthase 1 OS=Arabidopsis thaliana OX=3702 GN=SUS1 PE=1 SV=3	0	FALSE	5.736	3	2	10	1	1	808	92.9	6.2	22.75	2	metabolic process;regulation of biological process;response to stimulus;transport	cytosol	catalytic activity	Pf00534, Pf00862, Pf13524	832206	SUS1	AT5G20830	5	Metabolic pathways; Starch and sucrose metabolism		0	0.01	2.135	1.742	100	100	0.816	5.76923e-17	0.798579	0.849272	5.01721e-17	3.08764e-17	0.952903		0	0			0	5.23223e+06		1.11691e+07	9.11547e+06	High	Not Found
Q43086	Aspartate carbamoyltransferase 1, chloroplastic OS=Pisum sativum OX=3888 GN=PYRB1 PE=2 SV=1	0	FALSE	6.986	5	2	9	1	1	386	42.6	6.92	17.64	2	metabolic process		catalytic activity	Pf00185, Pf01113, Pf02729							1	1.273		0.212	49.806	3.349	1.353	0.914225		0.743904	0.0179143	0.685792	0.650131	0		0	0	1488.29	0	5.49065e+06	7.84034e+06	4.23404e+07	5.84669e+07	High	Peak Found
P27480	Linoleate 9S-lipoxygenase 1 OS=Phaseolus vulgaris OX=3885 GN=LOXA PE=3 SV=1	0	FALSE	9.095	3	2	25	2	1	862	97.1	6.96	31.59	2	metabolic process	cytoplasm	catalytic activity;metal ion binding;protein binding	Pf00305, Pf01477							0	1.025	23.245	22.369	22.679	21.824	0.503	0.928687	0.0981039	0.118762	0.0927105	0.159986	0.833056	0	0	0	0	0	26.08	8.25704e+06	8.46337e+06	1.99378e+08	1.86664e+08	Peak Found	Peak Found
A2Z7B3	GDP-mannose 3,5-epimerase 1 OS=Oryza sativa subsp. indica OX=39946 GN=OsI_032456 PE=2 SV=1	0	FALSE	5.853	5	2	15	1	1	378	42.8	6.09	16.85	2	metabolic process		catalytic activity;nucleotide binding	Pf01073, Pf01370			BGIOSGA032923	10			1	0.129	2.752	3.415	21.306	4.248	1.241	0.60411	0.728151	0.610284	0.0968513	0.61954	0.745944	0	0	0	0	449.33	0	2.45387e+07	5.46425e+06	6.75358e+07	8.53569e+07	Not Found	High
P82534	Non-specific lipid-transfer protein 1 OS=Prunus domestica OX=3758 PE=1 SV=1	0	FALSE	5.871	16	2	26	2	1	91	9.2	9.07	41.82	2	transport			Pf00234, Pf14368							0	0.01	0.12	33.348	16.119	100	100	5.76923e-17	0.514079	0.0688264	0.123891	3.08764e-17	5.27394e-17	0	0	0	0	0	0	4.02934e+07	299678	5.85494e+06	1.3437e+09	High	Peak Found
Q9AR74	Trans-cinnamate 4-monooxygenase OS=Ruta graveolens OX=37565 GN=CYP73A2 PE=2 SV=1	0	FALSE	9.955	5	2	8	1	1	506	58.1	9.33	13.42	2	metabolic process		catalytic activity;metal ion binding	Pf00067							0	0.069	0.712	0.509	10.334	7.378	0.714	0.39163	0.995497	0.991994	0.254604	0.429511	0.973256	0	0	0	0	0	0	3.20752e+07	2210937	2.28489e+07	1.63126e+07	Peak Found	Peak Found
Q93V93	Peroxidase 44 OS=Arabidopsis thaliana OX=3702 GN=PER44 PE=2 SV=1	0	FALSE	8.648	6	2	12	2	1	310	33.8	9.94	4.14	2	cell organization and biogenesis;metabolic process;response to stimulus	extracellular	antioxidant activity;catalytic activity;metal ion binding	Pf00141	828707	AT4G26010	AT4G26010	4	Metabolic pathways; Phenylpropanoid biosynthesis; Biosynthesis of secondary metabolites		0	0.01	0.018	0.055	9.17		2.198	5.76923e-17	0.0581008	0.301466	0.248873		0.298756	0	0.02	0	0		0	8.86726e+07	114767	1.31303e+06	572712	High	Peak Found
Q9ZRI8	Formate dehydrogenase, mitochondrial OS=Hordeum vulgare OX=4513 PE=2 SV=1	0	FALSE	10.074	5	2	60	2	1	377	41.5	7.37	32.98	2	metabolic process	mitochondrion	catalytic activity;nucleotide binding	Pf00389, Pf02826, Pf03720							0	0.451	5.646	3.9	8.751	8.552	0.977	0.97851	0.48048	0.569616	0.319302	0.392239	0.843094	0.31	46.77	111.45	9.78	3.15	13.22	1.74076e+08	8.00458e+07	6.67347e+08	6.82513e+08	High	High
Q38798	Calnexin homolog 2 OS=Arabidopsis thaliana OX=3702 GN=At5g07340 PE=2 SV=2	0	FALSE	5.335	2	2	33	2	1	532	60.5	4.83	21.96	2	metabolic process	endoplasmic reticulum;membrane	metal ion binding;protein binding	Pf00262	830625	AT5G07340	AT5G07340	5	Protein processing in endoplasmic reticulum; Phagosome		0	1.252	9.507	6.272	7.593	5.009	0.66	0.914225	0.292928	0.406498	0.367928	0.563976	0.928512	14.03	14.15	25.42	28.31	11.3	17.36	4.25829e+07	5.05901e+07	4.29367e+08	2.44067e+08	High	High
Q08480	Adenylate kinase 4 OS=Oryza sativa subsp. japonica OX=39947 GN=ADK-B PE=2 SV=1	0	FALSE	4.357	7	2	3	2	1	243	26.7	7.8	1.69	2	metabolic process	cytoplasm	catalytic activity;nucleotide binding	Pf00406, Pf05191, Pf13207	4350358; 107276068	Os11g0312400; LOC4350358; LOC107276068	OS11G0312400; OS11G0312220	11	Thiamine metabolism; Biosynthesis of secondary metabolites; Purine metabolism; Metabolic pathways		0	0.463	1.765	0.14	6.858	0.543	0.079	0.97851	0.854277	0.58848	0.416123	0.880312	0.000599306	19.67	0	0	0	0	0	1.1176e+07	3.17727e+06	1.88053e+07	1.49011e+06	High	High
Q0JNR2	Cysteine proteinase inhibitor 12 OS=Oryza sativa subsp. japonica OX=39947 GN=Os01g0270100 PE=2 SV=1	0	FALSE	5.346	7	2	8	2	1	250	27.3	6.54	7.37	2	defense response;regulation of biological process;response to stimulus	cytosol;endoplasmic reticulum;extracellular	enzyme regulator activity;metal ion binding;protein binding	Pf00031	4326272	Os01g0270100; LOC4326272	OS01G0270100	1			0	0.181	1.221	0.542	6.736	2.989	0.444	0.6793	0.94585	0.995689	0.425882	0.726775	0.719768	7.25	15.56	19.67	250.13	122.17	16.64	3.56648e+07	1.55642e+07	4.18874e+07	2.47946e+07	High	High
Q2QNG7	ATP-citrate synthase alpha chain protein 3 OS=Oryza sativa subsp. japonica OX=39947 GN=ACLA-3 PE=2 SV=1	0	FALSE	7.209	5	2	33	1	1	423	46.8	5.58	63.27	2	metabolic process	cytoplasm;cytosol	catalytic activity;nucleotide binding	Pf08442	4352549	Os12g0566300; LOC4352549	OS12G0566300	12	Biosynthesis of secondary metabolites; Citrate cycle (TCA cycle); Metabolic pathways		1	0.205	1.323	0.764	6.458	3.729	0.678	0.741304	0.923378	0.998488	0.440092	0.650162	0.944283	0	0	0	0	0	11.04	1.06794e+07	2188159	1.37592e+08	1.06539e+08	High	Not Found
Q42877	DNA-directed RNA polymerase II subunit RPB2 OS=Solanum lycopersicum OX=4081 GN=RPB2 PE=2 SV=1	0	FALSE	6.774	2	2	5	2	1	1191	135	7.96	9.07	2	metabolic process;response to stimulus	cytosol;nucleus	catalytic activity;DNA binding;metal ion binding	Pf00562, Pf04560, Pf04561, Pf04563, Pf04565, Pf04566	544278	rpb2	Solyc02g078260.2	2	RNA polymerase; Pyrimidine metabolism; Purine metabolism; Metabolic pathways		0	100	100	100	5.38	11.234	2.088	5.76923e-17	3.73822e-17	3.12543e-17	0.511561	0.311191	0.25285				170.93	315.33	79.52		1.40055e+07	4.02188e+07	8.17185e+07	Not Found	High
A7IZZ1	(-)-limonene synthase, chloroplastic OS=Cannabis sativa OX=3483 GN=TPS1 PE=1 SV=1	0	FALSE	8.181	4	2	8	2	1	622	72.3	6.92	19.84	2	metabolic process		catalytic activity;metal ion binding	Pf01397, Pf03936							0	0.117	2.698	8.426	5.125		0.692	0.590455	0.734514	0.326405	0.537824		0.951675	0	317.97	0	0		0	8.19746e+06	313105	6.87311e+07	4.64654e+07	High	Peak Found
Q93Y07-2	Isoform 2 of Galactolipid galactosyltransferase SFR2, chloroplastic OS=Arabidopsis thaliana OX=3702 GN=SFR2	0	FALSE	6.37	3	2	4	2	1	656	74.7	8.88	5.41	2	metabolic process;response to stimulus	membrane;mitochondrion	catalytic activity	Pf00150, Pf00232	819829	SFR2	AT3G06510	3			0	100	100	100	5	1.461	0.292	5.76923e-17	3.73822e-17	3.12543e-17	0.511561	0.892309	0.324607				0	0	0		1.09021e+06	4.61463e+06	1.34868e+06	Not Found	High
Q6I5Y0	Cyclin-dependent kinase C-1 OS=Oryza sativa subsp. japonica OX=39947 GN=CDKC-1 PE=2 SV=1	0	FALSE	4.811	3	2	2	1	1	519	57.4	9.16	1.7	2	metabolic process;regulation of biological process	nucleus	catalytic activity;nucleotide binding	Pf00069, Pf07714	4338674	Os05g0389700; LOC4338674	OS05G0389700	5			1	0.167	5.66	0.01	4.945	0.01	0.01	0.6793	0.453389	3.12543e-17	0.511561	3.08764e-17	5.27394e-17	0	0		498.68			1.14853e+06	335885	6.60513e+06		Peak Found	Peak Found
P46637	Arginase 1, mitochondrial OS=Arabidopsis thaliana OX=3702 GN=ARGAH1 PE=1 SV=1	0	FALSE	11.849	7	2	12	2	1	342	37.3	6.55	35.37	2	defense response;metabolic process;response to stimulus	mitochondrion	catalytic activity;metal ion binding	Pf00491	826468	AT4G08900; ARGAH1	AT4G08900	4	Metabolic pathways; Biosynthesis of secondary metabolites; Biosynthesis of amino acids; Arginine biosynthesis; Arginine and proline metabolism		0	0.573	2.818	0.839	4.921	1.465	0.298	0.980432	0.71827	0.998488	0.557135	0.892052	0.337003	10.35	8.12	8.71	23.32	19.03	0.38	1.03279e+07	6.71536e+06	2.99926e+07	9.0786e+06	High	High
P49210	60S ribosomal protein L9 OS=Oryza sativa subsp. japonica OX=39947 GN=RPL9 PE=2 SV=3	0	FALSE	9.647	12	2	9	1	1	190	21.3	9.61	12.63	2	metabolic process	ribosome	RNA binding;structural molecule activity	Pf00347	4347422	Os09g0485900; LOC4347422	OS09G0485900	9	Ribosome		0	4.47	19.17	33.864	4.289	7.576	1.766	0.413308	0.130735	0.0674116	0.623811	0.420661	0.411225	0	0	0	0	0	0	565370	2.52723e+06	1.08382e+07	1.91456e+07	High	High
P54767	Glutamate decarboxylase OS=Solanum lycopersicum OX=4081 PE=2 SV=1	0	FALSE	19.936	5	2	20	2	1	502	56.7	6.38	41.35	2	metabolic process		catalytic activity;protein binding	Pf00282	544313	LOC544313		3			0	0.335	1.922	0.072	4.262	0.215	0.103	0.91912	0.821233	0.376158	0.624731	0.647271	0.00315684	9.91	175.97	0	114.45	0	0	1.80148e+07	6.1051e+06	1.63504e+07	1.15815e+06	High	High
Q9XHE4	60S ribosomal protein L37a OS=Gossypium hirsutum OX=3635 GN=RPL37A PE=3 SV=1	0	FALSE	7.172	26	2	7	2	1	92	10.2	10.33	7.94	2	metabolic process	ribosome	metal ion binding;structural molecule activity	Pf01780	107890629	LOC107890629		14			0	0.036	0.375	0.132	3.895	1.253	0.322	0.131725	0.884702	0.570289	0.623811	0.918906	0.411225	0	0	0	168.57	190.17	1.43	5.74047e+06	815775	3.04484e+06	1.02173e+06	High	High
Q8S857	Probable histone H2A variant 2 OS=Oryza sativa subsp. japonica OX=39947 GN=Os10g0418000 PE=2 SV=1	0	FALSE	6.487	14	2	7	2	1	139	14.6	10.39	4.13	2	cell organization and biogenesis;regulation of biological process	chromosome;nucleus	DNA binding;protein binding	Pf00125	4348638	Os10g0418000; LOC4348638	OS10G0418000	10			0	0.263	18.465	10.766	3.893	2.27	0.583	0.854241	0.133538	0.262613	0.658297	0.783345	0.843094	92.36	0	0	0	0	0	1.25513e+07	6.23795e+06	2.3641e+07	1.3784e+07	High	High
Q9LSU3	Proteasome subunit alpha type-6 OS=Oryza sativa subsp. japonica OX=39947 GN=PAA1 PE=2 SV=1	0	FALSE	5.41	8	2	11	2	1	246	27.6	6.65	16	2	metabolic process	cytoplasm;nucleus;proteasome	catalytic activity	Pf00227, Pf10584	4331828	Os03g0180400; LOC4331828	OS03G0180400	3	Proteasome		0	0.056	0.21	0.628	3.741	23.924	1.58	0.309014	0.71472	0.998488	0.680211	0.141395	0.495409	0.39	4.45	0	281.82	0	0	1.10675e+08	7.17936e+06	3.08439e+07	4.07301e+07	High	High
Q09X08	Acetyl-coenzyme A carboxylase carboxyl transferase subunit beta, chloroplastic OS=Morus indica OX=248361 GN=accD PE=3 SV=1	0	FALSE	6.764	5	2	3	2	1	498	56.4	4.79	4.47	2	metabolic process		catalytic activity;metal ion binding;nucleotide binding	Pf01039	4290675	accD					0	100	100		3.566	0.01	0.01	5.76923e-17	3.73822e-17		0.703972	3.08764e-17	5.27394e-17				0				2.69411e+06	9.60818e+06		Not Found	High
Q9LEV3	CBS domain-containing protein CBSX3, mitochondrial OS=Arabidopsis thaliana OX=3702 GN=CBSX3 PE=1 SV=1	0	FALSE	9.513	9	2	11	2	1	206	22.7	9.01	9.67	2	cellular homeostasis;metabolic process;regulation of biological process;response to stimulus	mitochondrion	catalytic activity;metal ion binding	Pf00478, Pf00571	830953	AT5G10860; CBSX3	AT5G10860	5			0	0.186	0.503	0.016	3.484	0.109	0.031	0.689095	0.94585	0.0710263	0.716141	0.428356	2.9735e-07	1.78	14.51	0.05	18.47	3.13	0.3	1.76723e+08	2.53e+07	7.40048e+07	5.62972e+06	High	High
Q39336	Guanine nucleotide-binding protein subunit beta-like protein OS=Brassica napus OX=3708 GN=GB1 PE=2 SV=1	0.001	FALSE	4.009	6	2	11	2	1	327	35.7	7.9	3.33	2		ribosome	protein binding	Pf00400							0	6.051	20.557	6.883	3.397	1.137	0.335	0.35985	0.117971	0.386913	0.727406	0.942913	0.422193	0	0	0	0	0	0	2.1279e+06	1.47737e+07	4.37431e+07	1.46467e+07	Peak Found	High
Q42915	Ribulose bisphosphate carboxylase small chain, chloroplastic OS=Manihot esculenta OX=3983 PE=2 SV=1	0	FALSE	7.03	13	2	89	2	1	182	20.4	8.43	24.5	2	metabolic process		catalytic activity	Pf00101, Pf12338	110616119	LOC110616119		LG5			0	69.774	25.291	11.351	3.355	0.997	0.297	0.00242865	0.085733	0.252919	0.732415	0.969126	0.335722	0	0	0	678.09	439.93	5.55	3.83395e+07	2.67538e+09	9.78122e+08	4.36877e+08	High	High
P09678	Superoxide dismutase [Cu-Zn] OS=Brassica oleracea var. capitata OX=3716 GN=SODCC PE=1 SV=2	0	FALSE	10.847	18	2	10	1	1	152	15.2	6.24	7.78	2	metabolic process;response to stimulus	cytoplasm	antioxidant activity;catalytic activity;metal ion binding	Pf00080							0	0.04	0.133	0.01	3.337	0.01	0.01	0.188421	0.562104	3.12543e-17	0.704611	3.08764e-17	5.27394e-17	0	0		0			3.12183e+07	1248009	4.16452e+06		High	Peak Found
Q9FNP8	40S ribosomal protein S19-3 OS=Arabidopsis thaliana OX=3702 GN=RPS19C PE=2 SV=1	0	FALSE	6.282	15	2	43	2	1	143	15.7	10.21	30.05	2	cell organization and biogenesis;metabolic process	cytosol;nucleus;ribosome;vacuole	structural molecule activity	Pf01090	836238	AT5G61170	AT5G61170	5	Ribosome		0	0.259	1.999	1.356	3.244	2.2	0.678	0.849318	0.821222	0.923987	0.736181	0.783345	0.944283	9.73	0	0	0	0	0	2.54077e+08	1.55674e+08	5.04398e+08	3.42057e+08	High	High
P26360	ATP synthase subunit gamma, mitochondrial OS=Ipomoea batatas OX=4120 GN=ATPC PE=1 SV=2	0	FALSE	7.946	7	2	42	2	1	326	35.6	9.03	101.57	2	metabolic process;transport	membrane;mitochondrion	catalytic activity;transporter activity	Pf00231							0	1.427	4.589	2.714	3.215	1.902	0.591	0.871815	0.557075	0.703065	0.736181	0.810505	0.843094	178.05	309.63	481.33	71.61	147.36	21.93	5.27821e+07	3.54008e+07	1.00534e+08	6.34304e+07	High	High
Q39160	Myosin-5 OS=Arabidopsis thaliana OX=3702 GN=XI-1 PE=1 SV=1	0	FALSE	10.135	2	2	8	1	1	1520	172.8	8.31	8.51	2	cell division;cell growth;cell organization and biogenesis;cellular component movement;regulation of biological process	cytoplasm	catalytic activity;motor activity;nucleotide binding;protein binding	Pf00063, Pf01843, Pf02736, Pf05557, Pf05701, Pf09731, Pf15450	838333	MYA1	AT1G17580	1			1	3.374			3.139			0.538986			0.704481			0			0			153368	1.04891e+06	1.66809e+06	2.2921e+06	Not Found	High
P38500	Ferredoxin--nitrite reductase, chloroplastic OS=Betula pendula OX=3505 GN=NIR1 PE=2 SV=1	0	FALSE	9.916	3	2	30	2	1	583	65.2	7.25	32.91	2	metabolic process;transport		catalytic activity;metal ion binding	Pf01077, Pf03460							0	0.75	2.244	1.272	3.098	1.696	0.567	0.97851	0.783423	0.935934	0.736181	0.846999	0.841231	7.42	8.42	34.12	5.05	22.98	8.75	5.55994e+07	5.22058e+07	1.7174e+08	1.82849e+08	High	High
Q9SSD2	Pre-mRNA-processing-splicing factor 8A OS=Arabidopsis thaliana OX=3702 GN=PRP8A PE=1 SV=1	0	FALSE	8.051	2	2	4	2	1	2359	275.3	8.79	10.7	2	cell organization and biogenesis;metabolic process	cytosol;membrane;nucleus;spliceosomal complex	catalytic activity;protein binding;RNA binding	Pf01398, Pf08082, Pf08083, Pf08084, Pf10596, Pf10597, Pf10598, Pf12134	844347	SUS2	AT1G80070	1	Spliceosome		0	100	100	100	2.993	4.757	1.59	5.76923e-17	3.73822e-17	3.12543e-17	0.736181	0.583332	0.49254				0	0	0		8.53022e+06	2.32484e+07	3.69542e+07	Not Found	High
P14830	Superoxide dismutase [Cu-Zn] 1 OS=Solanum lycopersicum OX=4081 GN=SODCC.1 PE=2 SV=2	0	FALSE	9.426	20	2	35	2	1	152	15.3	6.32	54.24	2	defense response;metabolic process;regulation of biological process;response to stimulus	cytoplasm;cytosol;nucleus	antioxidant activity;catalytic activity;metal ion binding	Pf00080	544054	SODCC.1		1			0	0.231	0.683	0.064	2.954	0.278	0.159	0.800478	0.99002	0.33859	0.736181	0.732211	0.0342052	0	0	0	0	0	2.07	6.84387e+08	1.58224e+08	4.70403e+08	4.47688e+07	High	High
P54411	T-complex protein 1 subunit epsilon OS=Avena sativa OX=4498 PE=2 SV=1	0	FALSE	5.697	3	2	5	2	1	535	59	5.58	3.47	2	metabolic process	cytoplasm	nucleotide binding;protein binding	Pf00118							0	0.435	1.212	1.606	2.79	3.696	1.325	0.97851	0.926793	0.870162	0.736181	0.652449	0.705294	0	0	0	0	0	0	1.26297e+06	548886	1.53113e+06	2.02854e+06	Peak Found	High
Q9SDL8	Fructose-1,6-bisphosphatase, cytosolic OS=Oryza coarctata OX=77588 PE=2 SV=1	0	FALSE	7.628	8	2	13	2	1	344	37.6	5.9	20.83	2	metabolic process	cytoplasm	catalytic activity;metal ion binding	Pf00316							0	0.274	1.042	2.89	2.775	7.695	2.773	0.871815	0.972389	0.67636	0.736809	0.418529	0.0948047	3.56	0	0	0	0	0	2.90514e+08	1.07776e+08	2.94909e+08	8.17682e+08	High	High
O64530	Thiosulfate/3-mercaptopyruvate sulfurtransferase 1, mitochondrial OS=Arabidopsis thaliana OX=3702 GN=STR1 PE=1 SV=1	0	FALSE	8.028	7	2	13	2	1	379	41.9	6.39	29.75	2		cytosol;mitochondrion	catalytic activity	Pf00581	844264	MST1	AT1G79230	1	Cysteine and methionine metabolism; Metabolic pathways; Sulfur metabolism; Sulfur relay system		0	0.658	1.78	2.26	2.705	3.416	0.916	0.985802	0.850235	0.754882	0.741052	0.677904	0.87035	0.33	49.2	0	48.39	0	0	4.72612e+07	3.1221e+07	1.09259e+08	9.28028e+07	High	High
P28516	Pyruvate decarboxylase 1 OS=Zea mays OX=4577 GN=PDC1 PE=2 SV=1	0	FALSE	6.015	3	2	8	2	1	610	65.4	6.9	16.72	2			catalytic activity;metal ion binding	Pf00205, Pf02775, Pf02776	542376	pdc1		8			0	0.299	0.763	2.547	2.55	7.125	1.504	0.890818	0.999676	0.726652	0.74436	0.441336	0.544458	2.38	76.36	0	97.85	0	0	8.07882e+06	2.56097e+06	9.56808e+06	1.28127e+07	High	High
Q8L7F7	Nuclear pore complex protein NUP62 OS=Arabidopsis thaliana OX=3702 GN=NUP62 PE=1 SV=1	0	FALSE	6.857	3	2	4	2	1	739	73.4	4.82	7.98	2	metabolic process;regulation of biological process;transport	cytosol;nucleus	protein binding;structural molecule activity;transporter activity	Pf04111, Pf05064, Pf12072	819108	EMB2766	AT2G45000	2	RNA transport		0	0.154	0.248		2.537	1.734	0.432	0.638527	0.747617		0.74436	0.843154	0.694722	0	0		70.25	0	0	2.21877e+06	2.8292e+06	1.05207e+07	4.3118e+06	Peak Found	High
Q06364	Probable 26S proteasome non-ATPase regulatory subunit 3 OS=Daucus carota OX=4039 GN=21D7 PE=1 SV=2	0	FALSE	8.495	4	2	7	2	1	489	55.5	8.82	8.64	2	regulation of biological process	nucleus;proteasome	enzyme regulator activity;protein binding	Pf01399, Pf08375							0	0.186	0.103		2.386	11.499	1.114	0.689095	0.462338		0.757258	0.30389	0.833056	0	0		303.63	0	0	9.52022e+06	3.6704e+06	2.0575e+07	2.18285e+07	High	High
Q9ASZ9-2	Isoform 2 of Probable aldo-keto reductase 5 OS=Arabidopsis thaliana OX=3702 GN=At1g60730	0	FALSE	8.054	7	2	9	2	1	365	40.1	5.82	18.28	2	metabolic process	cytoplasm;cytosol	catalytic activity	Pf00248	842367	AT1G60730	AT1G60730	1			0	1.051	1.71	0.772	2.374		0.658	0.926326	0.865622	0.998488	0.757258		0.927982	0	57.23	0	0		0	1.24401e+07	552169	1.52871e+07	9.1949e+06	High	High
Q38970	Acetyl-CoA carboxylase 1 OS=Arabidopsis thaliana OX=3702 GN=ACC1 PE=1 SV=1	0	FALSE	4.969	1	2	3	2	1	2254	251.2	6.52	3.83	2	metabolic process;response to stimulus	cytoplasm;cytosol;membrane	catalytic activity;metal ion binding;nucleotide binding	Pf00289, Pf00364, Pf01039, Pf02222, Pf02655, Pf02785, Pf02786, Pf07478, Pf08326, Pf13535, Pf15632	840521	ACC1	AT1G36160	1	Pyruvate metabolism; Biosynthesis of secondary metabolites; Fatty acid biosynthesis; Propanoate metabolism; Fatty acid metabolism; Metabolic pathways		0	3.241	8.116	8.325	2.25	0.894	0.397	0.577769	0.344251	0.329959	0.766635	0.998225	0.592898	0	0	0	15.9	149.56	25.68	1.00663e+06	5.52054e+06	1.27328e+07	9.08237e+06	Peak Found	Peak Found
Q9SN86	Malate dehydrogenase, chloroplastic OS=Arabidopsis thaliana OX=3702 GN=At3g47520 PE=1 SV=1	0	FALSE	5.815	4	2	6	1	1	403	42.4	8.51	9.31	2	metabolic process;response to stimulus	extracellular;membrane;mitochondrion	catalytic activity	Pf00056, Pf01073, Pf02866	823906	MDH	AT3G47520	3	Glyoxylate and dicarboxylate metabolism; Biosynthesis of secondary metabolites; Carbon metabolism; Carbon fixation in photosynthetic organisms; Cysteine and methionine metabolism; Pyruvate metabolism; Metabolic pathways; Citrate cycle (TCA cycle)		0	0.774	1.731	0.917	2.238	1.185	0.53	0.97851	0.86291	0.998488	0.769793	0.933498	0.833056	0	0	0	0	0	0	1.02133e+07	7.90169e+06	1.76818e+07	9.36431e+06	High	Peak Found
Q0PGJ6	NADPH-dependent aldo-keto reductase, chloroplastic OS=Arabidopsis thaliana OX=3702 GN=AKR4C9 PE=1 SV=1	0	FALSE	13.162	4	2	17	2	1	315	35.1	8.12	29	2	metabolic process;response to stimulus	cytoplasm	catalytic activity;nucleotide binding	Pf00248	818354	AT2G37770; ChlAKR	AT2G37770	2			0	0.697	1.547	1.176	2.219	1.687	0.76	0.97851	0.886748	0.958224	0.770841	0.846999	0.999565	16.31	72.73	59.91	111.91	97.59	6.77	3.755e+07	2.63856e+07	6.69399e+07	4.90389e+07	High	High
Q8RXV3	Probable protein phosphatase 2C 59 OS=Arabidopsis thaliana OX=3702 GN=WIN2 PE=1 SV=1	0	FALSE	10.167	6	2	12	2	1	311	33.2	4.84	7.75	2	defense response;metabolic process;response to stimulus	membrane	catalytic activity;metal ion binding	Pf00481	829303	WIN2	AT4G31750	4			0	1.168	0.475	0.495	2.174	1.044	1.041	0.91912	0.934207	0.986447	0.77829	0.962304	0.835355	0	0	0	35.34	88.03	6.32	951849	6.64198e+06	1.39697e+07	1.16581e+07	High	High
Q67U26	Villin-3 OS=Oryza sativa subsp. japonica OX=39947 GN=VLN3 PE=2 SV=2	0	FALSE	7.611	3	2	9	2	1	970	108.7	7.59	17.51	2	cell organization and biogenesis;regulation of biological process;response to stimulus	cytoplasm;cytoskeleton	protein binding	Pf00626, Pf02209	4341731	Os06g0659300; LOC4341731		6			0	0.372	0.775	2.258	2.082	4.145	1.693	0.926109	0.999676	0.754882	0.793662	0.619636	0.421911	8.02	50.77	0	24.15	0	0	2.50567e+07	1.29648e+07	3.13373e+07	5.12515e+07	High	Peak Found
P41345	Ferredoxin--NADP reductase, root isozyme, chloroplastic OS=Oryza sativa subsp. japonica OX=39947 GN=Os03g0784700 PE=1 SV=1	0	FALSE	7.952	7	2	5	2	1	378	41.9	8.6	5.31	2	metabolic process;transport		catalytic activity	Pf00175	4334338	Os03g0784700; LOC4334338	OS03G0784700	3	Photosynthesis; Metabolic pathways		0	0.277	0.548	0.264	1.977	1.548	0.372	0.874327	0.965392	0.803815	0.811943	0.867939	0.533425	5.76	11.68	0	120.79	0	0	4.35925e+07	9.27567e+06	2.91034e+07	9.79942e+06	High	High
Q9LK25	Prohibitin-4, mitochondrial OS=Arabidopsis thaliana OX=3702 GN=PHB4 PE=1 SV=1	0	FALSE	7.005	7	2	13	2	1	279	30.6	7.56	22.06	2		Golgi;membrane;mitochondrion;vacuole		Pf01145	822347	PHB4	AT3G27280	3			0	0.189	0.224	4.526	1.862	37.57	20.181	0.698092	0.734514	0.514653	0.813181	0.0792632	1.02022e-07	2.45	0	0	0	0	0	1.79612e+07	2.68466e+06	3.36034e+06	6.78153e+07	High	High
Q9LVI9	Dihydropyrimidine dehydrogenase (NADP(+)), chloroplastic OS=Arabidopsis thaliana OX=3702 GN=PYD1 PE=1 SV=1	0	FALSE	10.705	5	2	42	2	1	426	46.8	6.8	70.31	2	cell communication;metabolic process;response to stimulus	cytoplasm;membrane	catalytic activity	Pf01180	821049	PYD1	AT3G17810	3	Pyrimidine metabolism; Pantothenate and CoA biosynthesis; Metabolic pathways; beta-Alanine metabolism		0	1.74	2.358	1.815	1.801	1.915	1.063	0.791707	0.76446	0.834818	0.823902	0.810505	0.833056	75.91	52.12	15.47	2.41	79.93	110.13	2.18513e+07	2.54538e+07	4.4193e+07	4.41606e+07	High	High
O04865	Phospholipase D alpha 1 OS=Vigna unguiculata OX=3917 GN=PLD1 PE=2 SV=1	0	FALSE	10.981	3	2	12	2	1	809	91.5	5.85	17.36	2	metabolic process	membrane	catalytic activity;metal ion binding;protein binding	Pf00168, Pf00614, Pf12357, Pf13091							0	0.325	0.582	0.373	1.789	1.145	0.64	0.91912	0.972389	0.918258	0.823902	0.942913	0.905751	12.43	98.49	56.58	112.41	176.28	19.1	2.33138e+07	7.13984e+06	1.86361e+07	1.53262e+07	High	High
Q9CAR7	Hypersensitive-induced response protein 2 OS=Arabidopsis thaliana OX=3702 GN=HIR2 PE=1 SV=1	0	FALSE	5.579	6	2	12	1	1	286	31.4	5.43	24.35	2		membrane;vacuole	protein binding	Pf01145	843320	AT1G69840	AT1G69840	1			0	0.256	0.425	0.254	1.661	0.992	0.597	0.844495	0.903989	0.78727	0.845122	0.970525	0.843094	0	0	0	0	0	0	5.33818e+07	13658000	2.26839e+07	1.35467e+07	High	High
O49460	Prohibitin-1, mitochondrial OS=Arabidopsis thaliana OX=3702 GN=PHB1 PE=1 SV=1	0	FALSE	5.601	6	2	25	2	1	288	31.7	9.26	22.89	2	defense response;metabolic process;response to stimulus	membrane;mitochondrion	catalytic activity;DNA binding	Pf01145, Pf09194	828969	PHB1	AT4G28510	4			0	0.44	0.711	9.481	1.615	14.631	2.722	0.971119	0.995091	0.299804	0.85395	0.237017	0.101796	11.39	175.86	0	224.42	0	0	7.25024e+07	3.18806e+07	1.08278e+08	2.77647e+08	High	High
P29344	30S ribosomal protein S1, chloroplastic OS=Spinacia oleracea OX=3562 GN=RPS1 PE=1 SV=1	0	FALSE	5.808	5	2	6	2	1	411	44.8	5.55	3.58	2	metabolic process	ribosome	RNA binding;structural molecule activity	Pf00575	110793885	LOC110793885					0	100	100	100	1.544	0.857	0.555	5.76923e-17	3.73822e-17	3.12543e-17	0.87064	0.984508	0.836173				0	0	0		2.10475e+07	2.51368e+07	1.3951e+07	Not Found	High
P34785	Tubulin gamma chain OS=Anemia phyllitidis OX=12940 GN=TUBG PE=2 SV=1	0	FALSE	6.451	4	2	3	2	1	472	53.1	6.18	4.06	2	cell organization and biogenesis	cytoplasm;cytoskeleton	catalytic activity;nucleotide binding	Pf00091, Pf03953							0	100	100	100	1.533	3.757	2.451	5.76923e-17	3.73822e-17	3.12543e-17	0.836439	0.644695	0.151459				0	0	0		1.05861e+06	1.62249e+06	3.97744e+06	Not Found	High
P05414	Peroxisomal (S)-2-hydroxy-acid oxidase OS=Spinacia oleracea OX=3562 PE=1 SV=1	0	FALSE	17.374	6	2	52	1	1	369	40.3	9.13	44.37	2	metabolic process		catalytic activity;nucleotide binding	Pf00478, Pf01070, Pf01645, Pf03060	110805661	LOC110805661					1	6.08	3.35	1.169	1.419	1.372	0.509	0.35949	0.653143	0.960848	0.900187	0.909927	0.833056	168.79	495.81	1399.31	125.91	145.35	28.97	2.77237e+07	3.33878e+08	7.0921e+08	5.16189e+08	Peak Found	High
Q02226	Cytochrome c oxidase subunit 2, mitochondrial (Fragment) OS=Glycine max OX=3847 GN=COX2 PE=3 SV=1	0	FALSE	4.072	4	2	29	2	1	394	44.3	6.6	11.1	2	metabolic process;transport	membrane;mitochondrion	catalytic activity;metal ion binding;transporter activity	Pf00116, Pf02790	100782702	LOC100782702		9			0	0.941	1.001	1.217	1.379	1.441	1.215	0.95621	0.972389	0.946005	0.90908	0.896384	0.768694	0	38.89	16.12	0	0	22.46	1.39324e+08	1.24495e+08	1.77082e+08	1.87069e+08	High	High
Q9C9C4	Enolase 1, chloroplastic OS=Arabidopsis thaliana OX=3702 GN=ENO1 PE=1 SV=1	0	FALSE	5.9	6	2	3	2	1	477	51.4	6.13	4.13	2	cell organization and biogenesis;metabolic process;response to stimulus		catalytic activity;metal ion binding	Pf00113, Pf03952	843741	ENO1	AT1G74030	1	Biosynthesis of secondary metabolites; Metabolic pathways; Biosynthesis of amino acids; RNA degradation; Glycolysis / Gluconeogenesis; Carbon metabolism		0	100	100	100	1.344	1.962	1.46	5.76923e-17	3.73822e-17	3.12543e-17	0.916638	0.810505	0.563868				0	0	0		8.09912e+06	1.00663e+07	1.47002e+07	Not Found	High
O04932	Probable sucrose-phosphate synthase 1 OS=Craterostigma plantagineum OX=4153 GN=SPS1 PE=2 SV=1	0	FALSE	6.582	2	2	7	2	1	1054	118.9	6.52	5.28	2	metabolic process		catalytic activity	Pf00534, Pf05116, Pf13692							0	0.755	0.966	4.964	1.279	9.274	1.041	0.97851	0.979679	0.479987	0.927971	0.371564	0.835355	29.6	327.31	0	505.58	0	0	1.19175e+07	7318018	4.87055e+07	5.03388e+07	High	High
Q9SGY2	ATP-citrate synthase alpha chain protein 1 OS=Arabidopsis thaliana OX=3702 GN=ACLA-1 PE=1 SV=1	0	FALSE	4.909	6	2	9	1	1	423	46.6	5.5	10.12	2	cell organization and biogenesis;metabolic process;regulation of biological process;response to stimulus	cytoplasm;cytosol	catalytic activity;nucleotide binding	Pf08442	837610	ACLA-1	AT1G10670	1	Metabolic pathways; Citrate cycle (TCA cycle); Biosynthesis of secondary metabolites		0	2.607	3.274	0.01	1.256	0.01	0.01	0.623292	0.649152	3.12543e-17	0.925169	3.08764e-17	5.27394e-17	0	0		0			1.35246e+06	3.52581e+06	4.42819e+06		Peak Found	High
Q9SMV6	Protein EXPORTIN 1A OS=Arabidopsis thaliana OX=3702 GN=XPO1 PE=1 SV=1	0	FALSE	7.959	2	2	8	2	1	1075	123.2	5.57	16.94	2	cell growth;cell organization and biogenesis;development;regulation of biological process;response to stimulus;transport	cytoplasm;cytosol;membrane;nucleus	protein binding;receptor activity;transporter activity	Pf03810, Pf08389, Pf08767	831565	XPO1A	AT5G17020	5	RNA transport; Ribosome biogenesis in eukaryotes		0	0.367	0.448	0.232	1.221	0.633	0.518	0.924969	0.91375	0.759147	0.938883	0.91709	0.833056	0	0	0	0	0	0	1.08066e+07	9.89492e+06	4.84492e+06	2.51079e+06	High	High
Q9ZQ31	Serine/threonine-protein kinase STY13 OS=Arabidopsis thaliana OX=3702 GN=STY13 PE=1 SV=2	0	FALSE	6.177	6	2	6	2	1	411	46	7.96	11.4	2	metabolic process;regulation of biological process;response to stimulus	membrane	catalytic activity;nucleotide binding;signal transducer activity	Pf00069, Pf07714	816972	AT2G24360	AT2G24360	2			0	5.032	6.012	5.746	1.195	1.142	0.956	0.366781	0.414478	0.430013	0.936234	0.942913	0.843094	0	0	0	0	0	0	577238	2.90485e+06	3.47034e+06	3.31693e+06	Peak Found	High
O24362	Proteasome subunit alpha type-3 OS=Spinacia oleracea OX=3562 GN=PAG1 PE=2 SV=1	0	FALSE	5.81	10	2	13	2	1	249	27.3	6.54	9.11	2	metabolic process	cytoplasm;nucleus;proteasome	catalytic activity	Pf00227, Pf10584	110775238	LOC110775238					0	1.547	1.825	0.701	1.18	0.453	0.384	0.838222	0.840721	0.998488	0.948881	0.829926	0.551225	0	0	0	0	0	0	6.66701e+06	8.3571e+06	9.86073e+06	3.78752e+06	High	High
Q41140	Pyrophosphate--fructose 6-phosphate 1-phosphotransferase subunit alpha OS=Ricinus communis OX=3988 GN=PFP-ALPHA PE=3 SV=1	0	FALSE	5.984	4	2	4	1	1	617	67.3	7.62	2.09	2	metabolic process	cytoplasm	catalytic activity;metal ion binding;nucleotide binding	Pf00365	8273674	RCOM_1602260; LOC8273674					1	0.496		0.137	1.164	0.276		0.97851		0.577711	0.926118	0.726775		0		0	0	0		2.2646e+06	1.99159e+06	1.00921e+06	310223	High	Peak Found
Q9SJT9	Coatomer subunit alpha-2 OS=Arabidopsis thaliana OX=3702 GN=At2g21390 PE=2 SV=1	0	FALSE	7.143	2	2	11	2	1	1218	136.4	6.92	21.04	2	transport	cytoplasm;cytosol;Golgi;membrane	protein binding;structural molecule activity;transporter activity	Pf00400, Pf04053, Pf06957	816678	AT2G21390	AT2G21390	2			0	0.557	0.643	0.122	1.155	0.591	0.158	0.97851	0.984354	0.540929	0.959053	0.909927	0.0331058	53.5	11.39	0	217.48	0	0	2.60566e+07	8.20092e+06	1.96422e+07	2.91935e+06	High	High
P13443	Glycerate dehydrogenase OS=Cucumis sativus OX=3659 GN=HPR-A PE=2 SV=1	0	FALSE	13.313	7	2	17	2	1	382	41.7	6.29	16.53	2	metabolic process		catalytic activity;nucleotide binding	Pf00389, Pf02826	101209132	LOC101228795; LOC101209132		7	Glycine, serine and threonine metabolism; Carbon metabolism; Glyoxylate and dicarboxylate metabolism; Biosynthesis of secondary metabolites; Metabolic pathways		0	0.687	0.709	0.643	1.135	0.807	0.711	0.979074	0.995039	0.998488	0.965545	0.967555	0.97268	0	0	0	14.3	14.38	18.52	1.44519e+07	4.07726e+07	4.8442e+07	3.05659e+07	Peak Found	High
Q2Z2F4	Histone H3.3b OS=Lilium longiflorum OX=4690 GN=soH3-1 PE=2 SV=3	0	FALSE	6.136	14	2	47	2	1	137	15.6	11.25	69.91	2		chromosome;nucleus	DNA binding;protein binding	Pf00125, Pf14744							0	1.185	1.294	0.383	1.092	0.454	0.645	0.91912	0.929352	0.923987	0.976652	0.829926	0.910663	51.41	127.55	0	67.18	0	0	3.0405e+09	2.56524e+09	1.80674e+09	1.16437e+09	High	High
Q9SU40	Monocopper oxidase-like protein SKU5 OS=Arabidopsis thaliana OX=3702 GN=SKU5 PE=1 SV=1	0	FALSE	5.036	4	2	3	2	1	587	65.6	9.11	3.47	2	cell growth;cell organization and biogenesis;metabolic process	cytosol;extracellular;membrane	catalytic activity;metal ion binding	Pf00394, Pf07731, Pf07732	826851	SKU5	AT4G12420	4			0	4.02	4.385	6.885	1.091	1.713	1.57	0.509238	0.56612	0.386913	0.97716	0.846999	0.498042	0	0	0	0	0	0	1.3062e+07	7095341	7.73794e+06	1.21509e+07	High	High
Q94AU2	25.3 kDa vesicle transport protein OS=Arabidopsis thaliana OX=3702 GN=SEC22 PE=2 SV=1	0	FALSE	6.379	11	2	8	2	1	218	25.3	9	14.91	2	cell organization and biogenesis;transport	endoplasmic reticulum;Golgi;membrane	protein binding;transporter activity	Pf00957, Pf13774	837737	SEC22	AT1G11890	1	SNARE interactions in vesicular transport; Phagosome		0	1.294	1.542	1.312	1.061	0.903	0.851	0.905108	0.886748	0.930949	0.988128	0.998395	0.934861	17.19	0	0	0	0	0	1.20183e+07	1.69778e+07	1.6044e+07	1.36518e+07	High	High
Q6AUK5	Peptide methionine sulfoxide reductase B3, chloroplastic OS=Oryza sativa subsp. japonica OX=39947 GN=MSRB3 PE=2 SV=1	0	FALSE	6.053	12	2	5	2	1	229	24.7	8.56	4.28	2	metabolic process;response to stimulus;transport		catalytic activity;metal ion binding	Pf01641	4338744	Os05g0404200; LOC4338744	OS05G0404200	5			0	1.513	1.598	0.01	1.056	0.01	0.01	0.846506	0.865622	3.12543e-17	0.979027	3.08764e-17	5.27394e-17	0	0		0			2.67254e+06	4044591	4.27011e+06		High	High
O24616	Proteasome subunit alpha type-7-B OS=Arabidopsis thaliana OX=3702 GN=PAD2 PE=1 SV=2	0.001	FALSE	3.908	8	2	9	2	1	250	27.3	8.63	12.95	2	metabolic process	cytoplasm;nucleus;proteasome;vacuole	catalytic activity	Pf00227, Pf10584	836746	PAD2	AT5G66140	5	Proteasome		0	0.855	0.882	0.558	1.032	0.652	0.632	0.97851	0.99002	0.998488	0.999953	0.920845	0.895031	9.33	10.55	23.36	26.41	38.16	24.06	5.48115e+07	4.32619e+07	5.27093e+07	4.87785e+07	High	High
P49077	Aspartate carbamoyltransferase, chloroplastic OS=Arabidopsis thaliana OX=3702 GN=PYRB PE=2 SV=2	0	FALSE	7.144	5	2	12	1	1	390	43.1	6.6	25.06	2	cell communication;metabolic process;response to stimulus	cytosol	catalytic activity;protein binding	Pf00185, Pf02729	821577	PYRB	AT3G20330	3	Alanine, aspartate and glutamate metabolism; Pyrimidine metabolism; Metabolic pathways		0	100	100	100	0.975	0.127	0.13	5.76923e-17	3.73822e-17	3.12543e-17	0.976652	0.482998	0.0124234				0	0	0		10308266	1.0048e+07	1.30969e+06	Not Found	High
Q38799	Pyruvate dehydrogenase E1 component subunit beta-1, mitochondrial OS=Arabidopsis thaliana OX=3702 GN=PDH2 PE=1 SV=2	0	FALSE	22.4	9	2	27	2	1	363	39.2	5.83	39.87	2	defense response;metabolic process;response to stimulus	cytosol;extracellular;Golgi;membrane;mitochondrion;organelle lumen	catalytic activity;nucleotide binding	Pf02779, Pf02780	835157	MAB1	AT5G50850	5	Glycolysis / Gluconeogenesis; Carbon metabolism; Citrate cycle (TCA cycle); Pyruvate metabolism; Biosynthesis of secondary metabolites; Metabolic pathways		0	0.801	0.643	0.103	0.954	0.142	0.22	0.97851	0.984354	0.47769	0.9705	0.515133	0.126351	172.84	81.66	1.8	41.21	2.1	2.8	2.75801e+07	2.77058e+07	1.8146e+07	2.02033e+06	High	High
P42798	40S ribosomal protein S15a-1 OS=Arabidopsis thaliana OX=3702 GN=RPS15AA PE=2 SV=2	0	FALSE	6.112	16	2	4	2	1	130	14.8	9.89	5.97	2	metabolic process	cytoplasm;cytosol;Golgi;membrane;mitochondrion;ribosome	structural molecule activity	Pf00410	837291; 836107	RPS15A; AT5G59850	AT1G07770; AT5G59850	1; 5	Ribosome		0	0.302	0.278	0.615	0.921	2.034	2.209	0.904911	0.787565	0.998488	0.970144	0.805486	0.221049	0	0	0	0	0	0	1.90607e+07	2243267	2.06551e+06	4.56322e+06	High	Peak Found
Q84W56	Ribonuclease J OS=Arabidopsis thaliana OX=3702 GN=RNJ PE=1 SV=1	0	FALSE	10.902	3	2	5	2	1	911	100.5	8.22	7.28	2	cell organization and biogenesis;transport		catalytic activity;DNA binding;metal ion binding;RNA binding	Pf00753, Pf07521, Pf10545, Pf12706, Pf13837	836461	emb2746	AT5G63420	5			0	8.787	7.895	3.104	0.898	0.353	0.393	0.22639	0.354493	0.648546	0.947093	0.783345	0.580439	393.57	409.54	646.69	4.47	9.14	10.37	2.57437e+06	1.34522e+07	1.22911e+07	6.32114e+06	Peak Found	High
Q9XEE2	Annexin D2 OS=Arabidopsis thaliana OX=3702 GN=ANN2 PE=1 SV=1	0	FALSE	8.669	4	2	13	2	1	317	36.2	6.1	2.83	2	response to stimulus;transport	cell surface;cytoplasm;cytosol;extracellular;membrane;nucleus	metal ion binding	Pf00191	836626	ANNAT2	AT5G65020	5			0	0.06	0.053	0.01	0.88	0.358	0.153	0.33932	0.240387	3.12543e-17	0.942716	0.783345	0.0287387	1.39	0.32	0	130.86	0	0	3.27421e+08	1.95088e+07	1.26589e+07	1.10637e+06	High	High
Q06652	Probable phospholipid hydroperoxide glutathione peroxidase OS=Citrus sinensis OX=2711 GN=CSA PE=1 SV=1	0	FALSE	7.305	15	2	8	2	1	167	18.6	6.02	13.64	2	metabolic process;response to stimulus	cytoplasm	antioxidant activity;catalytic activity	Pf00255, Pf00578, Pf08534	102616580	LOC102616580		5			0	0.692	0.244		0.876	0.972	0.448	0.97851	0.742496		0.940479	0.974606	0.724812	0	0		117.99	0	0	1.14091e+07	15925046	2.02258e+07	7.80861e+06	High	High
Q9FE58	60S ribosomal protein L22-3 OS=Arabidopsis thaliana OX=3702 GN=RPL22C PE=2 SV=1	0	FALSE	6.251	11	2	42	2	1	124	14	9.55	65.79	2	metabolic process	cytoplasm;cytosol;membrane;ribosome	RNA binding;structural molecule activity	Pf01776	832839	AT5G27770	AT5G27770	5	Ribosome		0	2.42	2.1	1.542	0.868	0.637	0.734	0.641045	0.807248	0.888023	0.936693	0.91709	0.993107	0	0	0	0	0	0	1.29065e+08	3.12375e+08	2.70986e+08	2.10802e+08	High	High
Q40147	Glutamate-1-semialdehyde 2,1-aminomutase, chloroplastic OS=Solanum lycopersicum OX=4081 PE=2 SV=1	0	FALSE	10.522	6	2	21	2	1	481	51.4	6.99	44.6	2	metabolic process		catalytic activity	Pf00202, Pf01212	543967	LOC543967; GSA-AT		4			0	3.134	5.241	1.443	0.836	0.23	0.275	0.592029	0.502467	0.910622	0.928596	0.671621	0.262784	111.16	0	0	0	0	0	8.13196e+06	2.53964e+07	1.05043e+07	2.89203e+06	High	High
Q7XKA8	Serine/threonine-protein kinase SAPK5 OS=Oryza sativa subsp. japonica OX=39947 GN=SAPK5 PE=2 SV=1	0	FALSE	7.944	8	2	9	1	1	370	42.1	6.42	20.39	2	metabolic process;regulation of biological process;response to stimulus	cytoplasm;nucleus	catalytic activity;nucleotide binding	Pf00069, Pf07714	4337502	Os04g0691100; LOC4337502	OS04G0691100	4	Plant hormone signal transduction; MAPK signaling pathway - plant		1	1.205	0.985	0.364	0.818	0.302	0.369	0.91912	0.972389	0.910622	0.936693	0.746217	0.56751	194.71	176.87	19.64	5.13	2.77	3.08	3.06125e+06	3453781	2.7627e+06	969109	Peak Found	High
Q9LT69	D-3-phosphoglycerate dehydrogenase 3, chloroplastic OS=Arabidopsis thaliana OX=3702 GN=PGDH3 PE=1 SV=1	0	FALSE	5.997	3	2	17	2	1	588	62.1	8.24	14.38	2	metabolic process	mitochondrion	catalytic activity;nucleotide binding	Pf00208, Pf00389, Pf01842, Pf02826, Pf05221	821482	AT3G19480	AT3G19480	3	Metabolic pathways; Biosynthesis of amino acids; Glycine, serine and threonine metabolism; Carbon metabolism		0	0.654	0.534	0.312	0.816	0.477	0.585	0.986442	0.960598	0.862915	0.925169	0.846999	0.843094	33.14	6.12	1.98	36	23.05	14.46	1.07562e+08	5.80047e+07	5.31611e+07	3.6559e+07	High	High
A2ZCQ7	60S ribosomal protein L10-1 OS=Oryza sativa subsp. indica OX=39946 GN=SC34 PE=2 SV=2	0	FALSE	8.581	8	2	35	2	1	224	25.3	10.24	32.91	2	metabolic process	ribosome	structural molecule activity	Pf00252							0	3.82	2.527	2.992	0.781	0.817	1.046	0.516948	0.734883	0.662074	0.912924	0.970525	0.833056	1874.16	2213.73	1955.65	25.57	8.06	31.63	5.49543e+07	1.55062e+08	1.47829e+08	1.46412e+08	High	High
P16149	40S ribosomal protein S16 OS=Lupinus polyphyllus OX=3874 GN=RPS16 PE=2 SV=1	0	FALSE	7.876	15	2	11	2	1	145	16.2	10.32	15.41	2	metabolic process	cytoplasm;ribosome	structural molecule activity	Pf00380							0	0.529	0.423	1.312	0.763	2.369	3.103	0.97851	0.906799	0.930949	0.903628	0.783345	0.0930322	1.92	0	0	0	0	0	7.41721e+06	3.82697e+06	697922	2.16559e+06	High	High
A2ZAB5	Serine/threonine-protein kinase SAPK3 OS=Oryza sativa subsp. indica OX=39946 GN=SAPK3 PE=1 SV=2	0	FALSE	7.89	9	2	7	1	1	334	37.8	5.94	13.51	2	metabolic process;regulation of biological process;response to stimulus	cytoplasm;nucleus	catalytic activity;nucleotide binding	Pf00069, Pf07714			BGIOSGA031386	10			0	0.543	0.408	0.202	0.751	0.372	0.495	0.97851	0.913477	0.725832	0.925169	0.783345	0.833056	0	0	0	0	0	0	3.27603e+06	1.77748e+06	1.33557e+06	660843	High	Peak Found
P57691	60S acidic ribosomal protein P0-3 OS=Arabidopsis thaliana OX=3702 GN=RPP0C PE=1 SV=1	0	FALSE	11.019	7	2	44	2	1	323	34.4	5.15	88.14	2	metabolic process;response to stimulus	cytoplasm;Golgi;membrane;ribosome	structural molecule activity	Pf00428, Pf00466	820296	AT3G11250	AT3G11250	3	Ribosome		0	8.054	5.836	1.395	0.725	0.173	0.239	0.258619	0.466828	0.915797	0.881765	0.591927	0.164273	627.14	2398.84	4720.32	136.7	16.21	6.17	1.8679e+07	7.52591e+07	1.63342e+08	7.5646e+07	High	High
K4BW79	2-methylene-furan-3-one reductase OS=Solanum lycopersicum OX=4081 GN=EO PE=1 SV=1	0	FALSE	7.184	9	2	5	2	1	388	41	8.09	11.34	2	metabolic process		catalytic activity;metal ion binding	Pf00107, Pf13602	101250690	LOC101250690; EO	Solyc05g005480.2	5			0	1.653	2.219	2.086	0.723	0.68	0.94	0.772076	0.76796	0.76913	0.90908	0.936852	0.852017	97.72	0	0	0	0	0	1.7552e+06	2.78435e+06	1.24349e+06	1.16901e+06	High	High
O82143	26S proteasome non-ATPase regulatory subunit 4 homolog OS=Oryza sativa subsp. japonica OX=39947 GN=RPN10 PE=1 SV=1	0	FALSE	5.377	5	2	6	2	1	402	42.4	4.64	5.75	2	cell organization and biogenesis;metabolic process	cytosol;nucleus;proteasome	protein binding	Pf13519	4332222	Os03g0243300; LOC4332222	OS03G0243300	3	Proteasome		0	0.718	0.301		0.721	21.116	17.018	0.97851	0.838539		0.914678	0.166925	5.2301e-07	0	0		43.93	0	0	681322	1.53418e+06	1.50202e+06	2.20727e+07	Peak Found	High
P17093	40S ribosomal protein S11 OS=Glycine max OX=3847 GN=RPS11 PE=2 SV=2	0	FALSE	6.976	7	2	13	2	1	159	17.8	10.76	23.65	2	metabolic process	ribosome	RNA binding;structural molecule activity	Pf00366	547984	RPS11	GLYMA13G23400	13	Ribosome		0	0.218	0.153	0.099	0.703	0.453	0.644	0.771501	0.594907	0.464586	0.87204	0.829926	0.910663	1.89	2.7	1.03	34.07	12.45	3.15	1.10437e+08	27002510	2.57129e+07	1.59265e+07	High	High
P52902	Pyruvate dehydrogenase E1 component subunit alpha, mitochondrial OS=Pisum sativum OX=3888 PE=2 SV=1	0	FALSE	10.721	5	2	11	2	1	397	43.5	7.9	21.67	2	metabolic process	mitochondrion;organelle lumen	catalytic activity	Pf00676							0	0.339	0.47	0.352	0.699	2.009	0.858	0.924845	0.929922	0.910379	0.87204	0.806416	0.928137	12.51	16.18	27.01	15.86	454.77	73.67	2.97819e+07	9.00578e+06	1.35086e+07	1.51649e+07	High	High
Q8H6A5	Translationally-controlled tumor protein homolog OS=Zea mays OX=4577 GN=TCTP PE=2 SV=1	0	FALSE	7.437	13	2	25	2	1	167	18.7	4.67	44.41	2		cytoplasm		Pf00838	541981	TCTP		5			0	0.758	0.525	0.708	0.693	1.024	1.412	0.97851	0.952858	0.998488	0.87064	0.965125	0.599678	7.8	1.9	0	3.2	0	0	1.07505e+08	7.46292e+07	5.39728e+07	7.451e+07	High	High
P49208	50S ribosomal protein L1, chloroplastic (Fragment) OS=Pisum sativum OX=3888 GN=RPL1 PE=2 SV=1	0	FALSE	4.706	8	2	8	2	1	208	23.5	10.23	12.52	2	metabolic process	ribosome	RNA binding;structural molecule activity	Pf00687							0	3.143	1.173	3.17	0.679	1.123	1.653	0.59102	0.95001	0.640152	0.866523	0.945513	0.449664	0	0	0	43.5	15.96	75.9	200879	4.57985e+07	5.61027e+07	5.71162e+07	Peak Found	High
Q42736	Pyruvate, phosphate dikinase, chloroplastic OS=Flaveria pringlei OX=4226 GN=PPDK PE=1 SV=1	0	FALSE	7.582	3	2	3	2	1	956	104.5	6.33	2.16	2	metabolic process		catalytic activity;metal ion binding;nucleotide binding	Pf00391, Pf01326, Pf02896							0	4.24		0.01	0.641	0.01	0.01	0.481256		3.12543e-17	0.853403	3.08764e-17	5.27394e-17	0			0			695531	5.50984e+06	145235		Peak Found	High
P34091	60S ribosomal protein L6 OS=Mesembryanthemum crystallinum OX=3544 GN=RPL6 PE=2 SV=1	0	FALSE	8.89	5	2	7	2	1	234	26	10.23	6.74	2	metabolic process	ribosome	structural molecule activity	Pf01159, Pf03868							0	1.319	0.838	0.01	0.635	0.01	0.01	0.897511	0.995497	3.12543e-17	0.844612	3.08764e-17	5.27394e-17	25.59	60.2		23.17			1.49746e+07	2.30865e+07	2.09662e+07		Peak Found	High
Q0WNZ5	5-methyltetrahydropteroyltriglutamate--homocysteine methyltransferase 3, chloroplastic OS=Arabidopsis thaliana OX=3702 GN=MS3 PE=1 SV=1	0	FALSE	10.515	3	2	34	1	1	812	90.5	8.05	71.14	2	metabolic process	cytosol;extracellular	catalytic activity;metal ion binding	Pf01717, Pf08267	832223	MS3	AT5G20980	5	Selenocompound metabolism; Biosynthesis of amino acids; Biosynthesis of secondary metabolites; Metabolic pathways; Cysteine and methionine metabolism		0	0.454	0.281	0.02	0.619	0.044	0.072	0.97851	0.792395	0.100342	0.835157	0.188343	0.000300678	0	0	0	0	0	0	6.19642e+07	2.81135e+07	1.73913e+07	1.24886e+06	High	High
Q70Z19	Nucleosome assembly protein 1;1 OS=Nicotiana tabacum OX=4097 GN=NAP1;1 PE=1 SV=1	0	FALSE	13.393	7	2	8	2	1	374	42.6	4.44	9.24	2	cell organization and biogenesis	cytoplasm;nucleus		Pf00956	107801712	NAP1;1					0	1.423	0.866	2.352	0.609	1.579	1.308	0.872718	0.990545	0.743904	0.830306	0.863792	0.695347	6.83	88.74	0	40.64	0	0	2.97351e+07	4.31318e+07	4.11226e+07	4.88873e+07	High	High
Q8LPS1	Long chain acyl-CoA synthetase 6, peroxisomal OS=Arabidopsis thaliana OX=3702 GN=LACS6 PE=1 SV=1	0	FALSE	5.735	3	2	4	2	1	701	76.6	7.93	6.99	2	development;metabolic process;response to stimulus	membrane	catalytic activity;nucleotide binding	Pf00501	819767	LACS6	AT3G05970	3	Fatty acid metabolism; Fatty acid biosynthesis; Fatty acid degradation; Metabolic pathways; Peroxisome		0	0.684	0.646	0.615	0.609	0.899	0.953	0.980171	0.986101	0.998488	0.830739	0.999869	0.843094	0	0	0	24.88	0	0	1.21463e+07	1.0676e+07	8.77781e+06	7.47522e+06	Peak Found	High
P49107	Photosystem I reaction center subunit N, chloroplastic OS=Arabidopsis thaliana OX=3702 GN=PSAN PE=1 SV=2	0	FALSE	8.64	13	2	38	2	1	171	18.4	8.92	51.17	2	metabolic process	membrane	protein binding	Pf05479	836525	PSAN	AT5G64040	5	Photosynthesis; Metabolic pathways		0	6.611	3.825	4.101	0.579	0.62	1.072	0.334866	0.6146	0.55173	0.818988	0.91709	0.833056	0	0	0	0	0	0	3.64112e+07	1.71256e+08	9.91007e+07	1.06235e+08	High	High
Q9SJM0	Callose synthase 10 OS=Arabidopsis thaliana OX=3702 GN=CALS10 PE=2 SV=5	0	FALSE	8.191	1	2	5	2	1	1904	218.2	8.16	12.94	2	cell organization and biogenesis;development;metabolic process;regulation of biological process	Golgi;membrane	catalytic activity	Pf02364, Pf14288	818258	GSL8	AT2G36850	2			0	0.497			0.578	0.326	0.564	0.97851			0.818988	0.769578	0.841231	0			0	0	0	1.23824e+06	7.77857e+06	4.13743e+06	2.33352e+06	High	High
Q94BQ2	26S proteasome regulatory subunit 8 homolog B OS=Arabidopsis thaliana OX=3702 GN=RPT6B PE=1 SV=1	0	FALSE	6.367	5	2	7	2	1	419	47.1	8.59	7.23	2	metabolic process;regulation of biological process;response to stimulus	cytoplasm;cytosol;nucleus;proteasome	catalytic activity;nucleotide binding;protein binding;RNA binding	Pf00004, Pf00910, Pf01057, Pf01078, Pf05496, Pf06068, Pf06414, Pf07724, Pf07726, Pf07728, Pf13191, Pf13207, Pf13401	832122	AT5G20000	AT5G20000	5	Proteasome		0	0.505	0.767	0.458	0.563	0.336	0.597	0.97851	0.999676	0.9687	0.8147	0.77991	0.843094	44.04	0	0	0	0	0	2.16218e+07	2.76878e+07	1.54238e+07	9.21033e+06	High	High
Q652L6	Monodehydroascorbate reductase 3, cytosolic OS=Oryza sativa subsp. japonica OX=39947 GN=MDAR3 PE=1 SV=1	0	FALSE	10.416	5	2	6	1	1	435	46.6	5.71	11.55	2	metabolic process	cytoplasm	catalytic activity;nucleotide binding	Pf00070, Pf04820, Pf07992	4347885	Os09g0567300; LOC4347885	OS09G0567300	9	Ascorbate and aldarate metabolism; Metabolic pathways		1	0.448	0.245		0.546		1.109	0.961915	0.742689		0.817646		0.833056	0	0		0		0	7.75259e+06	3474419	2.89149e+06	1.10177e+06	Not Found	Not Found
Q8LD27	Proteasome subunit beta type-6 OS=Arabidopsis thaliana OX=3702 GN=PBA1 PE=1 SV=2	0	FALSE	8.056	10	2	19	1	1	233	25.1	5.55	40.57	2	metabolic process;regulation of biological process;response to stimulus	cytoplasm;cytosol;membrane;nucleus;proteasome;vacuole	catalytic activity	Pf00227	829257	PBA1	AT4G31300	4	Proteasome		1	0.218	0.127	0.04	0.527	0.167	0.317	0.771501	0.541245	0.224669	0.800777	0.577096	0.407388	0.72	0	0	0	0	0	8.89416e+07	2.13713e+07	1.10699e+07	3.51035e+06	High	High
Q9LJL3	Presequence protease 1, chloroplastic/mitochondrial OS=Arabidopsis thaliana OX=3702 GN=PREP1 PE=1 SV=2	0	FALSE	7.894	2	2	10	2	1	1080	120.9	5.68	20.52	2	metabolic process;regulation of biological process;response to stimulus	extracellular;mitochondrion;organelle lumen	catalytic activity;metal ion binding;protein binding	Pf00675, Pf05193, Pf08367	821451	PREP1	AT3G19170	3			0	1.403	0.729	0.259	0.52	0.184	0.354	0.878079	0.995497	0.794289	0.800777	0.617387	0.494113	101.33	77.16	1.76	9.16	2.41	13.88	5.62105e+06	8.83739e+06	5.20287e+06	1.44197e+06	High	High
O64459	UTP--glucose-1-phosphate uridylyltransferase OS=Pyrus pyrifolia OX=3767 PE=2 SV=1	0	FALSE	5.398	4	2	4	1	1	471	51.8	6.39	3.93	2	metabolic process	cytoplasm	catalytic activity	Pf01704							1	0.329	1.157	0.924	0.507	0.405	0.799	0.91912	0.952396	0.998488	0.790728	0.808111	0.97268	54.58	0	0	0	0	0	1.17736e+07	7.61342e+06	3.65139e+06	2.91622e+06	High	Peak Found
Q9LZG0	Adenosine kinase 2 OS=Arabidopsis thaliana OX=3702 GN=ADK2 PE=1 SV=1	0	FALSE	13.12	6	2	15	2	1	345	37.8	5.26	35.53	2	metabolic process	cytoplasm;cytosol;membrane;nucleus	catalytic activity;metal ion binding;nucleotide binding	Pf00294	831882	ADK2	AT5G03300	5	Purine metabolism; Metabolic pathways		0	0.302	0.3	0.01	0.504	0.01	0.01	0.904911	0.821222	3.12543e-17	0.789266	3.08764e-17	5.27394e-17	9.91	0		0			7.809e+07	3.41154e+07	1.50368e+07		High	High
P52428	Proteasome subunit alpha type-1 OS=Oryza sativa subsp. japonica OX=39947 GN=PAF1 PE=2 SV=1	0	FALSE	9.484	10	2	11	1	1	270	29.6	5.54	20	2	metabolic process	cytoplasm;nucleus;proteasome	catalytic activity	Pf00227, Pf10584	4328215	Os02g0133800; LOC4328215	OS02G0133800	2	Proteasome		0	0.378	0.185	0.01	0.49	0.01	0.01	0.928687	0.665925	3.12543e-17	0.77829	3.08764e-17	5.27394e-17	0	0		0			1.67936e+07	6.35268e+06	3.11078e+06		High	High
Q9SMM0	Phosphoglucomutase, chloroplastic OS=Brassica napus OX=3708 GN=PGMP PE=2 SV=1	0	FALSE	5.751	3	2	3	2	1	629	68.5	5.83	1.78	2	metabolic process		catalytic activity;metal ion binding	Pf00408, Pf02878, Pf02879, Pf02880	106423685	LOC106423685		C6	Galactose metabolism; Glycolysis / Gluconeogenesis; Pentose phosphate pathway; Metabolic pathways; Amino sugar and nucleotide sugar metabolism; Biosynthesis of secondary metabolites; Purine metabolism; Starch and sucrose metabolism		0	1.214	0.567	0.01	0.467	0.01	0.01	0.903722	0.982005	3.12543e-17	0.796904	3.08764e-17	5.27394e-17	0	0		0			572650	1.44404e+06	324488		High	High
O23254	Serine hydroxymethyltransferase 4 OS=Arabidopsis thaliana OX=3702 GN=SHM4 PE=1 SV=1	0	FALSE	15.531	7	2	35	2	1	471	51.7	7.23	64.28	2	metabolic process;response to stimulus	cytoplasm;cytosol;membrane	catalytic activity;protein binding	Pf00155, Pf00464	827027	SHM4	AT4G13930	4	One carbon pool by folate; Metabolic pathways; Biosynthesis of secondary metabolites; Biosynthesis of amino acids; Glyoxylate and dicarboxylate metabolism; Carbon metabolism; Cyanoamino acid metabolism; Glycine, serine and threonine metabolism		0	0.32	0.145	0.04	0.453	0.125	0.276	0.91912	0.570051	0.222756	0.76176	0.478317	0.265415	0	0	0	0	0	0	5.74004e+07	1.77056e+07	8.02146e+06	2.21497e+06	High	High
Q8H0S9	Puromycin-sensitive aminopeptidase OS=Arabidopsis thaliana OX=3702 GN=MPA1 PE=2 SV=1	0	FALSE	6.26	2	2	4	2	1	883	99.1	5.67	5.76	2	metabolic process;response to stimulus	cytoplasm;cytosol;extracellular;membrane;vacuole	catalytic activity;metal ion binding	Pf01433, Pf11940, Pf13485	842681	AT1G63770	AT1G63770	1	Metabolic pathways; Glutathione metabolism		0	2.386	1.048	1.244	0.439	0.521	1.187	0.64419	0.972389	0.944303	0.753488	0.867939	0.784922	0	0	0	0	0	0	1.12925e+07	2.78215e+07	1.18313e+07	1.40424e+07	Peak Found	High
P28769	T-complex protein 1 subunit alpha OS=Arabidopsis thaliana OX=3702 GN=CCT1 PE=1 SV=1	0	FALSE	7.346	4	2	4	2	1	545	59.2	6.3	6.23	2	metabolic process	cytoplasm;cytosol	catalytic activity;nucleotide binding;protein binding	Pf00118	821544	TCP-1	AT3G20050	3			0	0.382	0.92	0.738	0.433	0.347	0.803	0.928687	0.99002	0.998488	0.749531	0.783345	0.97096	58.32	0	0	0	0	0	1.47803e+07	1.80266e+07	7.60302e+06	6.10487e+06	High	Peak Found
O24047	Malate dehydrogenase, cytoplasmic OS=Mesembryanthemum crystallinum OX=3544 GN=MDH PE=2 SV=1	0	FALSE	6.288	6	2	10	2	1	332	35.5	6.43	12.09	2	metabolic process	cytoplasm	catalytic activity	Pf00056, Pf02866							0	0.149	0.078	0.048	0.421	0.259	0.616	0.639101	0.359424	0.262613	0.74436	0.710854	0.868236	0.71	0	0	0	0	0	1.62442e+08	2.94047e+07	1.1889e+07	7.32198e+06	High	High
O65731	40S ribosomal protein S5 (Fragment) OS=Cicer arietinum OX=3827 GN=RPS5 PE=2 SV=1	0	FALSE	5.614	10	2	11	2	1	197	22	9.89	12.69	2	metabolic process	ribosome	RNA binding;structural molecule activity	Pf00177	101495481	RPS5; LOC101495481		Ca1			0	3.849	1.571	1.693	0.408	0.44	1.078	0.514408	0.883588	0.854753	0.74436	0.818919	0.833056	156.03	402.03	394.35	22.1	24.99	2.68	4.33855e+06	1.20423e+07	6.8675e+06	7.31077e+06	High	High
O05000	NADH-ubiquinone oxidoreductase chain 2 OS=Arabidopsis thaliana OX=3702 GN=ND2 PE=2 SV=2	0	FALSE	6.083	4	2	6	2	1	499	55.4	8.46	10.93	2	metabolic process;transport	membrane;mitochondrion	catalytic activity	Pf00361	3371312	nad2		MT	Oxidative phosphorylation; Metabolic pathways		0	0.265	0.107	0.252	0.404	0.306	0.759	0.872718	0.502467	0.783539	0.757258	0.750268	0.990194	0	0	13.08	0	0	0	5.96383e+06	1.41544e+06	571521	916078	High	High
Q9LR30	Glutamate--glyoxylate aminotransferase 1 OS=Arabidopsis thaliana OX=3702 GN=GGAT1 PE=1 SV=1	0	FALSE	4.829	5	2	3	2	1	481	53.3	6.89	1.74	2	metabolic process;response to stimulus	cytoplasm;cytosol;extracellular;membrane;vacuole	catalytic activity	Pf00155	838940	GGT1	AT1G23310	1	Glyoxylate and dicarboxylate metabolism; Carbon metabolism; Arginine biosynthesis; Biosynthesis of secondary metabolites; Alanine, aspartate and glutamate metabolism; Biosynthesis of amino acids; Carbon fixation in photosynthetic organisms; Glycine, serine and threonine metabolism; Metabolic pathways; 2-Oxocarboxylic acid metabolism		0	9.181	3.59	0.01	0.391	0.01	0.01	0.196269	0.574841	3.12543e-17	0.74436	3.08764e-17	5.27394e-17	0	0		0			220064	2.02045e+06	790001		Peak Found	High
O24045	Ribulose bisphosphate carboxylase small chain, chloroplastic OS=Musa acuminata OX=4641 GN=RBCS1 PE=2 SV=1	0	FALSE	5.734	9	2	34	2	1	180	20.5	9.07	18	2	metabolic process		catalytic activity	Pf00101, Pf12338	103976659	LOC103976659		2			0	2.073	0.805	0.575	0.388	0.277	0.714	0.698661	0.999676	0.998488	0.741052	0.732211	0.973779	210.79	43.24	20.15	52.33	25.68	2.71	1.40245e+08	5.339e+08	1.20318e+08	8.49204e+07	High	High
Q64LH2	Profilin-2 OS=Ambrosia artemisiifolia OX=4212 GN=A0418 PE=1 SV=1	0	FALSE	9.569	29	2	25	2	1	131	14.1	4.84	41.52	2		cytoplasm;cytoskeleton	protein binding	Pf00235							0	0.371	0.142	0.01	0.382	0.043	0.161	0.924969	0.56612	3.12543e-17	0.736181	0.180313	0.0352474	10.82	2.94	0	8.03	0	0	6.39194e+07	1.54113e+07	4.59032e+06	586058	High	High
O50003	60S ribosomal protein L12 OS=Prunus armeniaca OX=36596 GN=RPL12 PE=2 SV=1	0	FALSE	8.161	14	2	18	2	1	166	17.9	8.92	21.76	2	metabolic process	ribosome	RNA binding;structural molecule activity	Pf00298, Pf03946							0	2.4	0.909	0.597	0.379	0.249	0.657	0.641351	0.99002	0.998488	0.736181	0.70008	0.927982	3.43	66.04	37.77	12.03	6.82	9.52	5.2781e+06	1.2675e+07	5.40711e+06	3.8368e+06	High	High
P46298	40S ribosomal protein S13 OS=Pisum sativum OX=3888 GN=RPS13 PE=2 SV=1	0	FALSE	5.419	11	2	5	1	1	151	17.1	10.39	3.9	2	metabolic process	ribosome	structural molecule activity	Pf00312, Pf08069							1	0.717	0.27	0.076	0.376	0.129	0.734	0.97851	0.782728	0.386913	0.736181	0.486639	0.994427	14.74	11.9	0	17.55	0	0	1.81835e+07	1.16759e+07	3.87476e+06	1.13385e+06	Peak Found	High
P34788	40S ribosomal protein S18 OS=Arabidopsis thaliana OX=3702 GN=RPS18A PE=1 SV=1	0	FALSE	6.311	14	2	4	2	1	152	17.5	10.54	8.92	2	metabolic process	cytoplasm;cytosol;Golgi;membrane;ribosome;vacuole	protein binding;RNA binding;structural molecule activity	Pf00416	840300; 838884; 826569	AT1G34030; PFL; RPS18C	AT4G09800; AT1G34030; AT1G22780	1; 4	Ribosome		0	0.129		0.01	0.37	0.01	0.01	0.590455		3.12543e-17	0.741052	3.08764e-17	5.27394e-17	0			0			4.4063e+06	1.35209e+06	289759		High	High
Q42942	Uridine 5'-monophosphate synthase (Fragment) OS=Nicotiana tabacum OX=4097 GN=PYR5-6 PE=2 SV=1	0	FALSE	5.602	5	2	3	2	1	461	49.7	7.72	3.82	2	metabolic process		catalytic activity	Pf00156, Pf00215	107765924	LOC107765924					0	0.391	0.137	0.215	0.35	0.705	1.088	0.936189	0.56612	0.743904	0.736181	0.942913	0.833056	5.67	1.05	0	11.92	0	0	9.35682e+06	3.07262e+06	1.74068e+06	1.78078e+06	High	High
Q9LT08	26S proteasome non-ATPase regulatory subunit 14 homolog OS=Arabidopsis thaliana OX=3702 GN=RPN11 PE=1 SV=1	0	FALSE	5.878	6	2	7	2	1	308	34.3	6.8	13.66	2	metabolic process;response to stimulus	cytosol;nucleus;proteasome	catalytic activity;metal ion binding;protein binding	Pf01398, Pf13012, Pf14464	832420	AT5G23540	AT5G23540	5	Proteasome		0	0.697	0.28		0.349	0.805	2.662	0.979634	0.821222		0.736181	0.967555	0.203136	0	0		2.58	0	0	4.04805e+06	2.96139e+06	1.17715e+06	113345	High	High
Q0DUI8	15-cis-phytoene desaturase, chloroplastic/chromoplastic OS=Oryza sativa subsp. japonica OX=39947 GN=PDS PE=3 SV=2	0	FALSE	7.375	4	2	5	2	1	578	64.7	7.85	7.64	2	metabolic process		catalytic activity;nucleotide binding	Pf00890, Pf01266, Pf01494, Pf01593, Pf01946, Pf07992, Pf12831, Pf13450	4331854	OSJNBa0032G08.5; Os03g0184000; LOC4331854	OS03G0184000	3	Biosynthesis of secondary metabolites; Metabolic pathways; Carotenoid biosynthesis		0	1.332	0.462	1.159	0.347	0.779	1.149	0.894627	0.926793	0.963764	0.736181	0.963555	0.828068	16.46	27.28	0	12.87	0	0	6.59597e+06	9.72344e+06	6.41301e+06	7.29412e+06	High	High
P51418	60S ribosomal protein L18a-2 OS=Arabidopsis thaliana OX=3702 GN=RPL18AB PE=1 SV=2	0	FALSE	23.877	12	2	21	2	1	178	21.3	10.48	42.98	2	cell growth;cell organization and biogenesis;metabolic process	cytoplasm;cytosol;membrane;nucleus;ribosome	RNA binding;structural molecule activity	Pf01775	818011	AT2G34480	AT2G34480	2	Ribosome		0	0.49	0.408	0.072	0.344	0.162	0.17	0.97851	0.898299	0.375831	0.736181	0.564029	0.0444659	9.16	0.82	0	21.07	0	0	2.19607e+07	2.13548e+07	7.90396e+06	1.10007e+06	High	High
Q9LJN4	Probable beta-D-xylosidase 5 OS=Arabidopsis thaliana OX=3702 GN=BXL5 PE=2 SV=2	0	FALSE	5.055	3	2	4	2	1	781	85.4	8.51	1.69	2	metabolic process	extracellular	catalytic activity	Pf00933, Pf01915, Pf14310	821499	AT3G19620	AT3G19620	3	Amino sugar and nucleotide sugar metabolism; Metabolic pathways		0	0.288	0.153	1.34	0.337	2.951	8.753	0.891316	0.59533	0.9249	0.736181	0.730778	0.000186752	5.79	0	0	0	0	0	1.65197e+07	3.84556e+06	465382	4.07336e+06	High	High
Q9XF89	Chlorophyll a-b binding protein CP26, chloroplastic OS=Arabidopsis thaliana OX=3702 GN=LHCB5 PE=1 SV=1	0	FALSE	5.771	7	2	13	2	1	280	30.1	6.37	12.83	2	cell organization and biogenesis;metabolic process;response to stimulus	membrane	metal ion binding;protein binding	Pf00504	826626	LHCB5	AT4G10340	4	Photosynthesis - antenna proteins; Metabolic pathways		0	0.912	0.288	0.101	0.322	0.113	0.351	0.961915	0.805927	0.474252	0.735304	0.441336	0.476545	2.31	0	0	0	0	0	8.8344e+07	7.91287e+07	2.52597e+07	8.86954e+06	High	High
Q32904	Chlorophyll a-b binding protein 3, chloroplastic OS=Pisum sativum OX=3888 GN=lhca3 PE=1 SV=1	0	FALSE	6.594	7	2	9	2	1	275	29.6	8.79	12.16	2	metabolic process	membrane	metal ion binding	Pf00504							0	3.204	1.982	0.943	0.317	0.294	0.476	0.590455	0.821222	0.997751	0.732415	0.745827	0.782618	0	0	0	10.72	0	0	3.77344e+06	1.34951e+07	7.70663e+06	3.55879e+06	Peak Found	High
P47920	Nucleoside diphosphate kinase B OS=Flaveria bidentis OX=4224 PE=2 SV=1	0	FALSE	10.599	17	2	51	2	1	148	16.2	6.95	78.11	2	metabolic process		catalytic activity;metal ion binding;nucleotide binding	Pf00334							0	0.253	0.078	0.043	0.308	0.17	0.551	0.838222	0.359804	0.241072	0.718363	0.583332	0.836173	6.35	0.48	0.12	1.66	0.84	3.47	1.87393e+08	3.98533e+07	1.2343e+07	6.86941e+06	High	High
Q9AQU5	Aquaporin PIP1-3/PIP1-4 OS=Zea mays OX=4577 GN=PIP1-3 PE=2 SV=1	0	FALSE	10.173	6	2	12	2	1	292	31	8.63	18.14	2	transport	cytosol;membrane	transporter activity	Pf00230	541886	PIP1-4	Zm00001d051403	4			0	0.072	0.022	0.01	0.308	0.01	0.01	0.409877	0.0790952	3.12543e-17	0.736181	3.08764e-17	5.27394e-17	0	0		0			3.64265e+07	2.61711e+06	806482		High	High
Q84WW3-2	Isoform 2 of Inositol hexakisphosphate and diphosphoinositol-pentakisphosphate kinase VIP2 OS=Arabidopsis thaliana OX=3702 GN=VIP2	0	FALSE	6.019	2	2	5	2	1	1059	119.9	6.32	4.78	2	metabolic process;regulation of biological process	cytoplasm;cytosol;nucleus	catalytic activity;nucleotide binding	Pf00328, Pf08443	831359	AT5G15070	AT5G15070	5			0	3.761	1.741	1.162	0.305	0.309	0.667	0.526129	0.826398	0.961214	0.716141	0.759118	0.934861	0	0	0	5.93	0	0	1.07761e+06	1.18062e+07	3.43653e+06	1.25168e+06	Peak Found	High
Q93VR3	GDP-mannose 3,5-epimerase OS=Arabidopsis thaliana OX=3702 GN=At5g28840 PE=1 SV=1	0	FALSE	8.615	6	2	18	1	1	377	42.7	6.21	22.47	2	metabolic process	cytoplasm;cytosol	catalytic activity;nucleotide binding	Pf01073, Pf01370, Pf02719, Pf07993, Pf13460	833002	GME	AT5G28840	5	Metabolic pathways; Ascorbate and aldarate metabolism; Biosynthesis of secondary metabolites; Amino sugar and nucleotide sugar metabolism		0	100	100	100	0.3	0.217	0.723	5.76923e-17	3.73822e-17	3.12543e-17	0.689484	0.63765	0.999565				0	0	0		3.77756e+06	1.13346e+06	819519	Not Found	High
P10896	Ribulose bisphosphate carboxylase/oxygenase activase, chloroplastic OS=Arabidopsis thaliana OX=3702 GN=RCA PE=1 SV=2	0	FALSE	32.225	8	2	89	1	1	474	51.9	6.15	183.54	2	defense response;regulation of biological process;response to stimulus	extracellular;membrane;nucleus	enzyme regulator activity;nucleotide binding	Pf00004, Pf06309	818558	RCA	AT2G39730	2			0	36.674	10.147	3.465	0.277	0.094	0.341	0.0130909	0.27148	0.610284	0.664724	0.392227	0.446844	0	0	0	0	0	0	8.60043e+06	3.15416e+08	8.72715e+07	2.9798e+07	High	High
P17094	60S ribosomal protein L3-1 OS=Arabidopsis thaliana OX=3702 GN=ARP1 PE=1 SV=5	0	FALSE	9.412	5	2	14	2	1	389	44.5	10.17	24.55	2	cell organization and biogenesis;metabolic process	cytoplasm;cytosol;Golgi;membrane;ribosome;vacuole	RNA binding;structural molecule activity	Pf00297	840916	RP1	AT1G43170	1	Ribosome		0	0.334	0.11	0.068	0.262	0.331	0.612	0.91912	0.487296	0.355169	0.646485	0.774069	0.866978	6.4	0.38	0	4.46	0	0	4.0426e+07	1.62488e+07	4.31756e+06	940164	High	High
Q40977	Monodehydroascorbate reductase OS=Pisum sativum OX=3888 PE=1 SV=1	0	FALSE	13.446	6	2	27	1	1	433	47.3	6.11	40.01	2	metabolic process	cytoplasm	catalytic activity;nucleotide binding	Pf00070, Pf07992							0	0.86	0.224	0.01	0.261	0.01	0.01	0.97851	0.734514	3.12543e-17	0.644504	3.08764e-17	5.27394e-17	0	0		0			1.12389e+07	9.67004e+06	2.52109e+06		High	High
Q84P54	Gamma aminobutyrate transaminase 1, mitochondrial OS=Solanum lycopersicum OX=4081 GN=GABA-TP1 PE=1 SV=1	0	FALSE	6.441	5	2	5	2	1	515	56.7	7.8	7.65	2	metabolic process	mitochondrion	catalytic activity	Pf00155, Pf00202	543873	GABA-TP1		7	Alanine, aspartate and glutamate metabolism; Butanoate metabolism; Metabolic pathways		0	0.216	0.038	0.061	0.231	0.368	1.59	0.789142	0.171546	0.324326	0.626371	0.783345	0.599678	1.91	0	0	0	0	0	8.02749e+06	1.5399e+06	237364	377457	High	High
P29790	ATP synthase gamma chain, chloroplastic OS=Nicotiana tabacum OX=4097 GN=ATPC PE=1 SV=1	0	FALSE	7.658	6	2	9	2	1	377	41.4	8.02	19.05	2	metabolic process;transport	membrane	catalytic activity;transporter activity	Pf00231	107813955	LOC107813955					0	0.515	0.11	0.116	0.214	0.225	1.052	0.97851	0.502467	0.523904	0.561478	0.663573	0.836173	0	0	0	0	0	0	6.69146e+06	3.44822e+06	738919	777501	High	High
O65198	Superoxide dismutase [Cu-Zn], chloroplastic OS=Medicago sativa OX=3879 GN=SODCP PE=2 SV=1	0	FALSE	15.502	14	2	28	1	1	202	20.8	6.51	33.76	2	metabolic process;response to stimulus		antioxidant activity;catalytic activity;metal ion binding	Pf00080							1	0.19	0.04	0.016	0.208	0.109	0.163	0.703298	0.168428	0.0739009	0.538761	0.428356	0.0365268	1.34	0.25	0	9.33	0	0	3.05899e+08	6.85846e+07	1.01271e+07	1.02584e+06	High	High
Q6AVT2	Glucose-1-phosphate adenylyltransferase large subunit 1, chloroplastic/amyloplastic OS=Oryza sativa subsp. japonica OX=39947 GN=AGPL1 PE=1 SV=1	0	FALSE	4.309	3	2	4	2	1	511	55.4	7.37	3.84	2	metabolic process		catalytic activity;nucleotide binding	Pf00483	4334020	Os03g0735000; LOC4334020	OS03G0735000	3	Metabolic pathways; Biosynthesis of secondary metabolites; Amino sugar and nucleotide sugar metabolism; Starch and sucrose metabolism		0	19.378	10.567	8.699	0.208	0.133	0.637	0.0542106	0.248892	0.313491	0.538537	0.495648	0.901389	0	0	0	7.19	4.03	15.59	364272	3.51743e+07	6.08289e+06	4.27093e+06	Peak Found	High
Q8H1Q1	Thylakoid lumenal protein TL20.3, chloroplastic OS=Arabidopsis thaliana OX=3702 GN=TL20.3 PE=1 SV=1	0	FALSE	6.326	9	2	8	2	1	280	30	8.44	8.31	2		extracellular;membrane		Pf00805, Pf13599	837778	AT1G12250	AT1G12250	1			0	5.387	1.038	1.435	0.193	0.266	1.383	0.416632	0.972389	0.910622	0.509956	0.72434	0.629222	0	0	0	0	0	0	4.00514e+06	2.15741e+07	4.15563e+06	5.74867e+06	High	High
Q94AZ4	Probable calcium-binding protein CML13 OS=Arabidopsis thaliana OX=3702 GN=CML13 PE=2 SV=1	0	FALSE	6.654	16	2	2	2	1	148	16.5	4.94	3.03	2		cytoplasm;cytosol;membrane;nucleus	metal ion binding	Pf00036, Pf13405, Pf13499, Pf13833	837785	AT1G12310	AT1G12310	1	Plant-pathogen interaction		0	0.383		0.01	0.184	0.01	0.01	0.937093		3.12543e-17	0.525982	3.08764e-17	5.27394e-17	0			0			3.04972e+06	1.42606e+06	47406		Peak Found	High
A9P2P4	S-adenosylmethionine synthase 3 OS=Picea sitchensis OX=3332 GN=METK3 PE=2 SV=1	0	FALSE	10.273	5	2	9	1	1	394	43.1	6.14	19.58	2	metabolic process	cytoplasm	catalytic activity;metal ion binding;nucleotide binding	Pf00438, Pf02772, Pf02773							0	1.374	0.247	0.01	0.18	0.01	0.01	0.872718	0.761852	3.12543e-17	0.492289	3.08764e-17	5.27394e-17	0	0		0			3.33997e+06	4.58906e+06	825795		High	Peak Found
Q43870	ATP sulfurylase 2 OS=Arabidopsis thaliana OX=3702 GN=APS2 PE=1 SV=1	0	FALSE	4.394	4	2	7	2	1	476	53.6	6.61	1.65	2	cell communication;metabolic process;response to stimulus	cytoplasm;cytosol	catalytic activity;nucleotide binding	Pf01747, Pf14306	838580	APS2	AT1G19920	1	Sulfur metabolism; Purine metabolism; Selenocompound metabolism; Monobactam biosynthesis; Metabolic pathways		0	11.147	1.983	6.367	0.178	0.284	0.674	0.150341	0.821222	0.400839	0.479383	0.735057	0.938973	111.96	337.64	0	4.58	0	0	2.03368e+06	3.98237e+07	1.61588e+07	1.07925e+07	Peak Found	High
P25851	Fructose-1,6-bisphosphatase 1, chloroplastic OS=Arabidopsis thaliana OX=3702 GN=CFBP1 PE=1 SV=2	0	FALSE	8.642	4	2	23	2	1	417	45.1	5.4	38.47	2	metabolic process;response to stimulus	cytosol;extracellular	catalytic activity;metal ion binding	Pf00316	824572	HCEF1	AT3G54050	3	Carbon fixation in photosynthetic organisms; Carbon metabolism; Glycolysis / Gluconeogenesis; Pentose phosphate pathway; Biosynthesis of secondary metabolites; Metabolic pathways; Fructose and mannose metabolism	Starch Metabolism	0	13.699	2.029	0.54	0.148	0.069	0.415	0.104094	0.821222	0.994852	0.395149	0.297973	0.6458	87.13	68.11	0	0.37	0	0	1.99136e+07	1.75685e+08	2.81735e+07	1.0104e+07	Peak Found	High
Q02060	Photosystem II 22 kDa protein, chloroplastic OS=Spinacia oleracea OX=3562 GN=PSBS PE=1 SV=1	0	FALSE	9.605	9	2	23	1	1	274	29.2	8.98	38.36	2	metabolic process	membrane	protein binding		110795972	LOC110795972					0	100	100		0.111	0.01	0.01	5.76923e-17	3.73822e-17		0.296306	3.08764e-17	5.27394e-17				0				2.65355e+06	293595		High	High
Q94A97-2	Isoform 2 of Ubiquitin-conjugating enzyme E2 35 OS=Arabidopsis thaliana OX=3702 GN=UBC35	0	FALSE	6.144	22	2	5	2	1	154	17.3	8.12	3.29	2	cell differentiation;metabolic process;response to stimulus	cytoplasm;nucleus	catalytic activity;nucleotide binding;protein binding	Pf00179	844224	UBC35	AT1G78870	1			0	0.49	0.054	0.01	0.111	0.01	0.01	0.97851	0.26178	3.12543e-17	0.325763	3.08764e-17	5.27394e-17	0	0		0			1.76838e+06	865844	95687.1		High	High
O49313	NADH dehydrogenase [ubiquinone] 1 alpha subcomplex subunit 13-B OS=Arabidopsis thaliana OX=3702 GN=At2g33220 PE=2 SV=1	0	FALSE	11.564	20	2	6	2	1	143	16.1	9.36	12.23	2	metabolic process;transport	membrane;mitochondrion		Pf06212	817884	AT2G33220	AT2G33220	2	Oxidative phosphorylation; Metabolic pathways		0	0.226	0.047	0.01	0.108	0.01	0.01	0.793711	0.209414	3.12543e-17	0.27068	3.08764e-17	5.27394e-17	5.36	0		0			1.59486e+07	6.04814e+06	614963		High	High
P86015	Peroxidase 3 (Fragments) OS=Vitis vinifera OX=29760 PE=1 SV=1	0	FALSE	11.872	73	2	16	2	1	41	4.4	5.01	14.83	2	metabolic process;response to stimulus	extracellular	antioxidant activity;catalytic activity;metal ion binding	Pf00141							0	0.189	0.037	0.137	0.098		1.858	0.699207	0.152537	0.582492	0.24364		0.451303	0	0.15	0	0		0	4.48662e+07	7.87115e+06	1.01307e+06	442367	High	High
P46300	40S ribosomal protein S4 OS=Solanum tuberosum OX=4113 GN=RPS4 PE=2 SV=1	0	FALSE	5.743	9	2	8	2	1	264	29.9	10.29	5.21	2	metabolic process	cytoplasm;ribosome	RNA binding;structural molecule activity	Pf00900, Pf08071	102604933	RPS4			Ribosome		0	0.91	0.032	0.132	0.066	0.145	4.092	0.961915	0.133434	0.569207	0.146726	0.52181	0.0336299	0	0	0	0.44	0	0	1.64488e+07	1.62033e+07	682611	2.16432e+06	High	High
P07138	ATP synthase epsilon chain, chloroplastic OS=Ipomoea batatas OX=4120 GN=atpE PE=3 SV=1	0	FALSE	10.382	19	2	18	1	1	133	14.6	6.11	35.56	2	metabolic process;transport	membrane	catalytic activity;nucleotide binding;transporter activity	Pf00401, Pf02823	23764574	atpE					0	5.003	0.262	0.01	0.052	0.01	0.01	0.42471	0.783904	3.12543e-17	0.102409	3.08764e-17	5.27394e-17	0	0		0			7.81203e+06	3.90818e+07	2.04407e+06		High	High
Q9SUI4	Photosystem I reaction center subunit XI, chloroplastic OS=Arabidopsis thaliana OX=3702 GN=PSAL PE=1 SV=2	0	FALSE	11.548	11	2	71	2	1	219	23	9.85	84.7	2	metabolic process	membrane	protein binding	Pf02605	826892	PSAL	AT4G12800	4	Metabolic pathways; Photosynthesis		0	1.2	0.06	0.339	0.05	0.121	0.852	0.91912	0.274527	0.894496	0.0975254	0.466694	0.934861	141.64	1.74	0	0.46	0	0	4.17822e+08	3.97626e+08	3.48848e+07	2.70971e+07	High	High
Q32RZ1	NAD(P)H-quinone oxidoreductase subunit K, chloroplastic OS=Staurastrum punctulatum OX=102822 GN=ndhK PE=3 SV=1	0	FALSE	7.667	8	2	7	2	1	280	31.7	5.54	6.92	2	metabolic process;transport	membrane	catalytic activity;metal ion binding	Pf01058	4108656	ndhK					0	100	100		0.05	0.01	0.01	5.76923e-17	3.73822e-17		0.095788	3.08764e-17	5.27394e-17				0				1.672e+07	105105		Not Found	High
P25795	Aldehyde dehydrogenase family 7 member A1 OS=Pisum sativum OX=3888 PE=1 SV=3	0	FALSE	9.481	5	2	10	2	1	508	53.8	5.8	18.96	2	metabolic process		catalytic activity	Pf00171							0	0.212	0.32	9.531	0.047		0.933	0.755061	0.826398	0.298748	0.0782174		0.852403	0	242.22	0	0		0	1.07078e+07	2.2196e+06	2.31784e+06	2.06422e+06	High	High
P28188	Ras-related protein RABD2a OS=Arabidopsis thaliana OX=3702 GN=RABD2A PE=1 SV=3	0	FALSE	12.494	13	2	12	1	1	203	22.6	5.16	17.8	2	regulation of biological process;response to stimulus;transport	Golgi;membrane;vacuole	catalytic activity;nucleotide binding	Pf00025, Pf00071, Pf01926, Pf04670, Pf08477, Pf09439	837023	RA-5	AT1G02130	1			0	0.164	0.023	0.01	0.043	0.01	0.01	0.64419	0.085733	3.12543e-17	0.0766785	3.08764e-17	5.27394e-17	6.1	0		0			2.3638e+07	1.22534e+07	517918		High	High
Q9LF37	Chaperone protein ClpB3, chloroplastic OS=Arabidopsis thaliana OX=3702 GN=CLPB3 PE=1 SV=1	0	FALSE	7.339	4	2	10	2	1	968	108.9	6.23	12.61	2	cell organization and biogenesis;metabolic process;response to stimulus	cytoplasm	catalytic activity;nucleotide binding	Pf00004, Pf02861, Pf04111, Pf07724, Pf07728, Pf10431, Pf13191, Pf13401	831398	CLPB3	AT5G15450	5			0	2.109	0.084	0.726	0.037	0.344	3.398	0.688039	0.396694	0.998488	0.0563922	0.783345	0.0568493	12.66	0	83.96	0	21.14	0	8.05896e+06	1.8388e+07	648428	2.83079e+06	High	High
Q9SA52	Chloroplast stem-loop binding protein of 41 kDa b, chloroplastic OS=Arabidopsis thaliana OX=3702 GN=CSP41B PE=1 SV=1	0	FALSE	14.726	8	2	23	2	1	378	42.6	8.16	25.94	2	cell communication;cell organization and biogenesis;defense response;metabolic process;regulation of biological process;response to stimulus	cytoplasm;extracellular;Golgi;membrane;ribosome;vacuole	catalytic activity;DNA binding;protein binding;RNA binding	Pf01370, Pf04321, Pf13460, Pf13950	837455	CRB	AT1G09340	1			0	26.171	0.603	2.729	0.023	0.305	0.886	0.0287338	0.985602	0.700361	0.0206375	0.755676	0.903423	191.26	132.5	0	0.59	0	0	1.98749e+06	5.78786e+07	4.36398e+06	3.80373e+06	Peak Found	High
P54773	Photosystem II 22 kDa protein, chloroplastic OS=Solanum lycopersicum OX=4081 GN=PSBS PE=3 SV=1	0	FALSE	10.669	9	2	35	1	1	276	29.3	8.72	52.86	2	metabolic process;transport	membrane	transporter activity	Pf00504	101260830	LOC101260830; psbS	Solyc06g060340.2	6	Metabolic pathways; Photosynthesis		1	0.746	0.015	0.014	0.02	0.017	0.759	0.97851	0.0430071	0.0576554	0.0159157	0.0551301	0.999565	6.26	0.01	0	0.01	0	0	1.54585e+08	1.21581e+08	2.65543e+06	1.76813e+06	High	High
O49506	Peroxisomal (S)-2-hydroxy-acid oxidase GLO5 OS=Arabidopsis thaliana OX=3702 GN=GLO5 PE=1 SV=1	0	FALSE	13.594	8	2	17	1	1	368	40.5	8.31	45.64	2	defense response;metabolic process;regulation of biological process;response to stimulus	cytosol	catalytic activity;nucleotide binding	Pf00478, Pf00977, Pf01070, Pf01645, Pf03060	827563	AT4G18360; GOX3	AT4G18360	4	Metabolic pathways; Biosynthesis of secondary metabolites; Peroxisome; Glyoxylate and dicarboxylate metabolism; Carbon metabolism		0	100			0.01	0.01		5.76923e-17			5.01721e-17	3.08764e-17									8.95518e+06			Not Found	High
P24493	Delta-aminolevulinic acid dehydratase, chloroplastic OS=Spinacia oleracea OX=3562 GN=HEMB PE=1 SV=2	0	FALSE	12.862	6	2	18	2	1	433	47.3	6.21	18.17	2	metabolic process		catalytic activity;metal ion binding	Pf00490, Pf13873	110796930	LOC110796930					0	0.689	0.01		0.01	0.249	100	0.97851	3.73822e-17		5.01721e-17	0.700129	5.27394e-17	57.8				0		1.58991e+07	9.16673e+06		540440	High	High
P00295	Plastocyanin OS=Mercurialis perennis OX=3985 GN=PETE PE=1 SV=1	0	FALSE	10.907	47	2	4	2	1	99	10.5	4.36	7.37	2	metabolic process;transport	membrane	metal ion binding	Pf00127, Pf13473							0	2.175	0.01	0.01	0.01	0.01		0.656309	3.73822e-17	3.12543e-17	5.01721e-17	3.08764e-17		0						717682	1.561e+06			Peak Found	High
Q6L372-2	Isoform 2 of Cytochrome b6 OS=Saccharum hybrid OX=15819 GN=petB	0	FALSE	10.663	11	2	5	2	1	234	26.2	8.97	10.13	2	metabolic process	membrane	catalytic activity;metal ion binding	Pf00033, Pf13631	2843846	petB					0	0.8	0.01	0.01	0.01	0.01		0.97851	3.73822e-17	3.12543e-17	5.01721e-17	3.08764e-17		236.45						8.14554e+06	5.28363e+06			High	High
P30361	Cytochrome b6-f complex iron-sulfur subunit 1, chloroplastic OS=Nicotiana tabacum OX=4097 GN=petC1 PE=2 SV=2	0	FALSE	10.487	14	2	11	2	1	228	24.1	7.68	16.8	2	metabolic process;transport	membrane	catalytic activity;metal ion binding	Pf00355, Pf08802	107765416	LOC107765416					0	1.374	0.01	0.01	0.01	0.01		0.890549	3.73822e-17	3.12543e-17	5.01721e-17	3.08764e-17		296.31						1.58216e+07	7.95711e+06			High	High
P23509	Glucose-1-phosphate adenylyltransferase small subunit, chloroplastic/amyloplastic OS=Solanum tuberosum OX=4113 PE=1 SV=2	0	FALSE	9.912	2	2	8	2	1	521	57.2	7.17	8.7	2	metabolic process		catalytic activity;nucleotide binding;protein binding	Pf00483, Pf12804	102577790	LOC102577790					0	5.184	0.04	0.267	0.01	0.052	6.622	0.424495	0.199653	0.807915	5.01721e-17	0.219021	0.00738509	0	0	0	0	0	0	4.26544e+06	2.5795e+07	172043	1.1392e+06	Peak Found	High
Q9SR73	40S ribosomal protein S28-1 OS=Arabidopsis thaliana OX=3702 GN=RPS28A PE=3 SV=1	0	FALSE	8.819	25	2	11	2	1	64	7.4	10.83	19.16	2	cell organization and biogenesis;metabolic process	cytoplasm;cytosol;Golgi;membrane;ribosome	RNA binding;structural molecule activity	Pf01200	831692; 820170	AT5G03850; AT3G10090	AT3G10090; AT5G03850	5; 3	Ribosome		0	0.015	0.01	0.01	0.01	0.01		0.0299661	3.73822e-17	3.12543e-17	5.01721e-17	3.08764e-17		0						3.05278e+07	417974			High	High
P45582	Beta-galactosidase OS=Asparagus officinalis OX=4686 PE=2 SV=1	0	FALSE	8.725	3	2	4	2	1	832	92.2	7.43	3.98	2	metabolic process	extracellular	catalytic activity	Pf01301, Pf02140, Pf02449	109828085	LOC109828085		1			0	0.106	0.01	0.01	0.01	0.01		0.509238	3.73822e-17	3.12543e-17	5.01721e-17	3.08764e-17		0						5.60229e+06	592801			High	High
P93395	Proteasome subunit beta type-6 OS=Nicotiana tabacum OX=4097 PE=2 SV=1	0	FALSE	8.498	12	2	5	1	1	234	25.2	5.38	12.76	2	metabolic process	cytoplasm;nucleus;proteasome	catalytic activity	Pf00227	107815086	LOC107815086					0	0.167	0.01	0.01	0.01	0.01		0.653329	3.73822e-17	3.12543e-17	5.01721e-17	3.08764e-17		0						8.61212e+06	1.43652e+06			High	Peak Found
P12783	Phosphoglycerate kinase, cytosolic OS=Triticum aestivum OX=4565 PE=2 SV=1	0	FALSE	8.21	9	2	14	1	1	401	42.1	5.86	32.83	2	metabolic process	cytoplasm	catalytic activity;nucleotide binding	Pf00162	543279	LOC543279	TRIAE_CS42_6BS_TGACv1_513938_AA1652520				0	100			0.01	0.01		5.76923e-17			5.01721e-17	3.08764e-17									865713			Not Found	High
P60040	60S ribosomal protein L7-2 OS=Arabidopsis thaliana OX=3702 GN=RPL7B PE=1 SV=1	0	FALSE	7.974	9	2	4	2	1	242	28.2	9.94	4.83	2	metabolic process	cytoplasm;cytosol;Golgi;membrane;ribosome;vacuole	RNA binding;structural molecule activity	Pf00327, Pf08079	814652	AT2G01250	AT2G01250	2	Ribosome		0	0.117	0.01	0.01	0.01	0.01		0.551644	3.73822e-17	3.12543e-17	5.01721e-17	3.08764e-17		1.67						4.40259e+06	608941			High	High
O22870	Peptidyl-prolyl cis-trans isomerase FKBP16-3, chloroplastic OS=Arabidopsis thaliana OX=3702 GN=FKBP16-3 PE=1 SV=2	0	FALSE	7.961	12	2	7	2	1	223	23.5	8.25	13.34	2	metabolic process		catalytic activity	Pf00254	818958	AT2G43560	AT2G43560	2			0	0.767	0.01	0.097	0.01	0.201	100	0.97851	3.73822e-17	0.460893	5.01721e-17	0.62334	5.27394e-17	41.59		0		0		6.61773e+06	5.63528e+06		319704	High	High
Q2R2W2	14-3-3-like protein GF14-D OS=Oryza sativa subsp. japonica OX=39947 GN=GF14D PE=1 SV=1	0	FALSE	7.806	10	2	23	1	1	265	29.2	4.91	15.42	2			protein binding	Pf00244	4350697	Os11g0546900; LOC4350697	OS11G0546900	11			0	0.021	0.01	0.01	0.01	0.01		0.0543177	3.73822e-17	3.12543e-17	5.01721e-17	3.08764e-17		0						2.62389e+06	54766.3			High	Peak Found
O04266	GTP-binding protein SAR1A OS=Brassica campestris OX=3711 GN=SAR1A PE=2 SV=1	0	FALSE	7.674	15	2	3	2	1	193	22	7.53	6.91	2	transport	endoplasmic reticulum;Golgi	nucleotide binding	Pf00025, Pf01926	103858778	LOC103858778		A3			0	0.342	0.01	0.01	0.01	0.01		0.923334	3.73822e-17	3.12543e-17	5.01721e-17	3.08764e-17		1.44						6.67474e+06	2.38136e+06			High	Peak Found
Q43299	Phosphoenolpyruvate carboxylase OS=Amaranthus hypochondriacus OX=28502 PE=2 SV=1	0	FALSE	7.662	3	2	10	1	1	964	109.4	6.47	17.24	2	metabolic process	cytoplasm	catalytic activity	Pf00311							0	100			0.01	0.01		5.76923e-17			5.01721e-17	3.08764e-17									1.79379e+06			Not Found	High
Q2PMU9	ATP synthase epsilon chain, chloroplastic OS=Glycine max OX=3847 GN=atpE PE=3 SV=1	0	FALSE	7.495	19	2	5	1	1	134	14.7	5.54	8.94	2	metabolic process;transport	membrane	catalytic activity;transporter activity	Pf00401, Pf02823	3989273	atpE			Photosynthesis; Oxidative phosphorylation; Metabolic pathways		0	100			0.01	0.01		5.76923e-17			5.01721e-17	3.08764e-17									489303			Not Found	High
P32069	Anthranilate synthase alpha subunit 2, chloroplastic OS=Arabidopsis thaliana OX=3702 GN=ASA2 PE=2 SV=1	0	FALSE	7.402	4	2	2	1	1	621	69.8	6.71	4.17	2	metabolic process		catalytic activity	Pf00425, Pf04715	817519	ASA2	AT2G29690	2	Biosynthesis of secondary metabolites; Biosynthesis of amino acids; Phenylalanine, tyrosine and tryptophan biosynthesis; Metabolic pathways		0	100			0.01	0.01		5.76923e-17			5.01721e-17	3.08764e-17									920804			Not Found	High
F4HXP9	Myosin-9 OS=Arabidopsis thaliana OX=3702 GN=XI-C PE=2 SV=1	0	FALSE	7.381	2	2	6	1	1	1538	174.5	9	4.17	2	cell growth;cell organization and biogenesis;cellular component movement		catalytic activity;motor activity;nucleotide binding;protein binding	Pf00063, Pf01843, Pf02736	837394	XIC	AT1G08730	1			0	100			0.01	0.01		5.76923e-17			5.01721e-17	3.08764e-17									2491419			Not Found	High
Q9FF90	60S ribosomal protein L13-3 OS=Arabidopsis thaliana OX=3702 GN=RPL13D PE=1 SV=1	0	FALSE	7.168	11	2	9	2	1	206	23.5	11	9.57	2	metabolic process	cytoplasm;membrane;ribosome	RNA binding;structural molecule activity	Pf01294	832455	AT5G23900	AT5G23900	5	Ribosome		0	0.6	0.01	0.01	0.01	0.01		0.987112	3.73822e-17	3.12543e-17	5.01721e-17	3.08764e-17		295.04						1.66317e+08	1.04284e+07			High	High
Q8W4M5	Pyrophosphate--fructose 6-phosphate 1-phosphotransferase subunit beta 1 OS=Arabidopsis thaliana OX=3702 GN=PFP-BETA1 PE=1 SV=1	0	FALSE	7.167	2	2	5	2	1	566	61.4	6.1	7.11	2	metabolic process;response to stimulus	cytoplasm;cytosol;membrane	catalytic activity;metal ion binding;nucleotide binding	Pf00365	837752	AT1G12000	AT1G12000	1	Metabolic pathways; Biosynthesis of secondary metabolites; Fructose and mannose metabolism; Glycolysis / Gluconeogenesis; Pentose phosphate pathway		0	100			0.01	0.01		5.76923e-17			5.01721e-17	3.08764e-17									1.56789e+06			Not Found	High
Q8GUN2	Adenylylsulfatase HINT1 OS=Arabidopsis thaliana OX=3702 GN=HINT1 PE=1 SV=1	0	FALSE	7.135	12	2	4	2	1	147	16	7.2	9.99	2	metabolic process	cytosol;membrane	catalytic activity;metal ion binding;nucleotide binding;protein binding	Pf01230, Pf11969	824816	HIT3	AT3G56490	3			0	0.369	0.01	0.01	0.01	0.01		0.924969	3.73822e-17	3.12543e-17	5.01721e-17	3.08764e-17		0						1.66022e+07	229008			High	High
O49939	Peptidyl-prolyl cis-trans isomerase, chloroplastic OS=Spinacia oleracea OX=3562 GN=TLP40 PE=1 SV=1	0	FALSE	7.06	6	2	2	2	1	449	49.8	5.41	2.15	2	metabolic process		catalytic activity	Pf00160	110805290	LOC110805290					0	0.068	0.01	0.01	0.01	0.01		0.38462	3.73822e-17	3.12543e-17	5.01721e-17	3.08764e-17		0						1.9104e+07	1.29885e+06			High	High
Q8RUF8	Omega-amidase, chloroplastic OS=Arabidopsis thaliana OX=3702 GN=NLP3 PE=1 SV=1	0	FALSE	7.031	8	2	2	2	1	369	40.3	8.56	4.76	2	metabolic process	cytosol	catalytic activity;metal ion binding	Pf00795	831077	AT5G12040	AT5G12040	5	Alanine, aspartate and glutamate metabolism		0	0.432	0.01	0.01	0.01	0.01		0.97851	3.73822e-17	3.12543e-17	5.01721e-17	3.08764e-17		0						3.10306e+06	1.34003e+06			High	Peak Found
Q56Y85	Methionine aminopeptidase 2B OS=Arabidopsis thaliana OX=3702 GN=MAP2B PE=2 SV=2	0	FALSE	6.857	6	2	3	2	1	439	49	5.69	1.74	2	metabolic process	cytoplasm	catalytic activity;metal ion binding	Pf00557	825169	MAP2B	AT3G59990	3			0	100			0.01	0.01		5.76923e-17			5.01721e-17	3.08764e-17									579841			Not Found	High
Q0J7U6	Protein TOPLESS-RELATED PROTEIN 2 OS=Oryza sativa subsp. japonica OX=39947 GN=TPR2 PE=1 SV=1	0	FALSE	6.753	2	2	2	2	1	1133	124.7	7.28	4.75	2	metabolic process;regulation of biological process	nucleus	protein binding	Pf00400, Pf10607	4344728	Os08g0162100; LOC4344728	OS08G0162100	8			0	0.42	0.01	0.973	0.01	2.647	100	0.95621	3.73822e-17	0.993371	5.01721e-17	0.755676	5.27394e-17	3.48		0		0		5.00493e+06	1.91131e+06		4.25208e+06	Peak Found	High
F6HDT7	1,2-dihydroxy-3-keto-5-methylthiopentene dioxygenase 2 OS=Vitis vinifera OX=29760 GN=VIT_05s0020g04080 PE=3 SV=1	0	FALSE	6.742	7	2	3	2	1	199	23.4	5.05	7.61	2	metabolic process;regulation of biological process	cytoplasm;nucleus	catalytic activity;metal ion binding	Pf02311, Pf03079, Pf07883	100232920	SIP; LOC100232920	VIT_05s0020g04080	5	Cysteine and methionine metabolism; Metabolic pathways		0	0.063	0.01	0.01	0.01	0.01		0.319504	3.73822e-17	3.12543e-17	5.01721e-17	3.08764e-17		0						3.45002e+06	163199			High	Peak Found
P93031	GDP-mannose 4,6 dehydratase 2 OS=Arabidopsis thaliana OX=3702 GN=MUR1 PE=1 SV=3	0	FALSE	6.714	10	2	3	2	1	373	41.9	6.11	5.43	2	cell growth;cell organization and biogenesis;metabolic process	cytosol;Golgi	catalytic activity;nucleotide binding	Pf01370, Pf02719, Pf04321, Pf13950	824280	MUR1	AT3G51160	3	Fructose and mannose metabolism; Amino sugar and nucleotide sugar metabolism; Metabolic pathways		0		0.01	0.01	0.01	0.01			3.73822e-17	3.12543e-17	5.01721e-17	3.08764e-17								1.67023e+06	349059			High	High
P19595	UTP--glucose-1-phosphate uridylyltransferase OS=Solanum tuberosum OX=4113 PE=1 SV=3	0	FALSE	6.414	6	2	7	1	1	477	51.8	6	4.13	2	metabolic process	cytoplasm	catalytic activity	Pf01704	102577726	LOC102577726					0	0.423	0.01	0.01	0.01	0.01		0.958759	3.73822e-17	3.12543e-17	5.01721e-17	3.08764e-17		0						1.54696e+07	6.5407e+06			High	High
P93306	NADH dehydrogenase [ubiquinone] iron-sulfur protein 2 OS=Arabidopsis thaliana OX=3702 GN=NAD7 PE=1 SV=2	0	FALSE	6.414	6	2	2	2	1	394	44.9	7.12	2.45	2	metabolic process;transport	mitochondrion	catalytic activity;nucleotide binding	Pf00346	814592	nad7		MT	Metabolic pathways; Oxidative phosphorylation		0		0.01	0.12	0.01		100		3.73822e-17	0.537337	5.01721e-17		5.27394e-17			0				1.51547e+07	312479		1.82066e+06	High	High
Q9FGK5	Ras-related protein RABA5a OS=Arabidopsis thaliana OX=3702 GN=RABA5A PE=1 SV=1	0	FALSE	6.388	10	2	8	1	1	221	24.4	6.37	12.73	2	regulation of biological process;response to stimulus;transport	membrane	catalytic activity;nucleotide binding	Pf00025, Pf00071, Pf08477	834802	RABA5a	AT5G47520	5	Endocytosis		0	0.538	0.01	0.01	0.01	0.01		0.985581	3.73822e-17	3.12543e-17	5.01721e-17	3.08764e-17		0						790040	424893			Peak Found	High
P93236	Zeaxanthin epoxidase, chloroplastic OS=Solanum lycopersicum OX=4081 PE=2 SV=1	0	FALSE	6.12	3	2	2	2	1	669	73.1	6.68	3.3	2	metabolic process	membrane	catalytic activity;nucleotide binding;protein binding	Pf00498, Pf01494	544162	LOC544162; ZEP		2			0	1.657	0.01	1.086	0.01	0.655	100	0.7591	3.73822e-17	0.974101	5.01721e-17	0.922272	5.27394e-17	0		0		0		707309	2.89761e+06		767891	Peak Found	High
Q9SR15	Tryptophan--tRNA ligase, cytoplasmic OS=Arabidopsis thaliana OX=3702 GN=At3g04600 PE=2 SV=1	0	FALSE	6.094	7	2	4	2	1	402	45.7	5.95	3.92	2	metabolic process	cytoplasm;cytosol	catalytic activity;nucleotide binding	Pf00579	819617	AT3G04600	AT3G04600	3	Aminoacyl-tRNA biosynthesis		0	0.547	0.01	0.01	0.01	0.01		0.97851	3.73822e-17	3.12543e-17	5.01721e-17	3.08764e-17		15.16						6.6113e+06	3.42664e+06			High	High
Q08277	Heat shock protein 82 OS=Zea mays OX=4577 GN=HSP82 PE=3 SV=1	0	FALSE	6.091	2	2	2	1	1	715	81.8	5.11	1.99	2	metabolic process;response to stimulus	cytoplasm	nucleotide binding;protein binding	Pf00183, Pf02518, Pf13589	100196928	hsp82		10			0	100			0.01	0.01		5.76923e-17			5.01721e-17	3.08764e-17									4.75146e+06			Not Found	High
P23111	Cell division control protein 2 homolog OS=Zea mays OX=4577 GN=CDC2 PE=2 SV=1	0	FALSE	6.086	7	2	2	1	1	294	33.8	6.8	3.46	2	cell division;metabolic process;regulation of biological process		catalytic activity;nucleotide binding	Pf00069, Pf07714, Pf14531	542270	cdc2	Zm00001d027373	1			0	0.294	0.01	0.01	0.01	0.01		0.91912	3.73822e-17	3.12543e-17	5.01721e-17	3.08764e-17		0						962274	283287			Peak Found	High
Q4VZG9	ATP synthase epsilon chain, chloroplastic OS=Cucumis sativus OX=3659 GN=atpE PE=3 SV=1	0	FALSE	5.332	18	2	5	1	1	136	14.8	5.54	2.11	2	metabolic process;transport	membrane	catalytic activity;nucleotide binding;transporter activity	Pf00401, Pf02823	3429376	atpE			Oxidative phosphorylation; Photosynthesis; Metabolic pathways		1	2.961	0.01	0.01	0.01	0.01		0.606092	3.73822e-17	3.12543e-17	5.01721e-17	3.08764e-17		0						2.20188e+06	6520463			Peak Found	High
REFSEQ:XP_986630	Tax_Id=10090 Gene_Symbol=Krt33b keratin complex 1, acidic, gene 3	0	TRUE	4.614	3	2	12	1	1	476	53.7	5.29	17.11	2											0	2.96	0.01	0.01	0.01	0.01		0.590455	3.73822e-17	3.12543e-17	5.01721e-17	3.08764e-17		0						169284	501072			Peak Found	High
Q9LS42	Protein CASP OS=Arabidopsis thaliana OX=3702 GN=CASP PE=1 SV=2	0	FALSE	4.406	3	2	3	2	1	689	79.6	5.58	0	2	transport	endosome;Golgi;membrane		Pf08172, Pf10146, Pf12128	821377	CASP	AT3G18480	3			0	100			0.01	0.01		5.76923e-17			5.01721e-17	3.08764e-17									2.14563e+06			Not Found	High
Q40271	Inositol-3-phosphate synthase OS=Mesembryanthemum crystallinum OX=3544 PE=2 SV=1	0	FALSE	4.248	3	2	5	2	1	512	56.7	5.49	1.82	2	metabolic process	cytoplasm	catalytic activity	Pf01658, Pf07994							0	5.603	0.01	1.306	0.01	0.149	100	0.396326	3.73822e-17	0.931863	5.01721e-17	0.535383	5.27394e-17	0		0		1.52		1.95211e+06	1.41472e+07		2.857e+06	Peak Found	High
O22607	WD-40 repeat-containing protein MSI4 OS=Arabidopsis thaliana OX=3702 GN=MSI4 PE=1 SV=3	0	FALSE	4.082	5	2	3	2	1	507	55.7	6.23	1.87	2	cell differentiation;cell growth;cell organization and biogenesis;development;metabolic process;regulation of biological process;response to stimulus	cytoplasm;cytosol;nucleus	metal ion binding;protein binding	Pf00400, Pf12265	816471	FVE	AT2G19520	2			0	100			0.01	0.01		5.76923e-17			5.01721e-17	3.08764e-17									1.00644e+06			Not Found	High
ENSEMBL:ENSBTAP00000025008	(Bos taurus) hypothetical protein	0	TRUE	10.181	3	1	3	1	1	536	59.3	5.15	5.9	1											0	0.01	0.01	0.01				5.76923e-17	3.73822e-17	3.12543e-17										6.14438e+06				High	Not Found
P17597	Acetolactate synthase, chloroplastic OS=Arabidopsis thaliana OX=3702 GN=ALS PE=1 SV=1	0	FALSE	4.721	3	1	1	1	1	670	72.5	6.65	2.64	1	metabolic process;response to stimulus		catalytic activity;metal ion binding;nucleotide binding;protein binding	Pf00205, Pf02775, Pf02776	824015	CSR1	AT3G48560	3	Biosynthesis of secondary metabolites; Pantothenate and CoA biosynthesis; 2-Oxocarboxylic acid metabolism; Metabolic pathways; Valine, leucine and isoleucine biosynthesis; C5-Branched dibasic acid metabolism; Butanoate metabolism; Biosynthesis of amino acids		0																							Not Found	High
Q09ME8	Photosystem II reaction center protein H OS=Citrus sinensis OX=2711 GN=psbH PE=3 SV=1	0	FALSE	4.711	22	1	4	1	1	73	7.7	9.41	2.26	1	metabolic process;regulation of biological process	membrane		Pf00737	4271128	psbH			Metabolic pathways; Photosynthesis		0																							Not Found	High
P42762	Chaperone protein ClpD, chloroplastic OS=Arabidopsis thaliana OX=3702 GN=CLPD PE=1 SV=1	0	FALSE	4.593	1	1	3	1	1	945	103.2	6.23	0	1	cell organization and biogenesis;metabolic process;response to stimulus		catalytic activity;nucleotide binding;protein binding	Pf00004, Pf02861, Pf07724, Pf07728, Pf10431, Pf13191, Pf13401	835180	ERD1	AT5G51070	5			0																							Not Found	High
O82659	Probable calcium-binding protein CML20 OS=Arabidopsis thaliana OX=3702 GN=CML20 PE=1 SV=1	0	FALSE	4.507	10	1	2	1	1	169	19.4	5.05	4.75	1	regulation of biological process;response to stimulus	cytoplasm;membrane	metal ion binding;protein binding	Pf00036, Pf13202, Pf13405, Pf13499, Pf13833	824198	CEN2	AT3G50360	3	Plant-pathogen interaction		0	0.01	0.01	0.01				5.76923e-17	3.73822e-17	3.12543e-17										1.4587e+06				High	Not Found
O82528	60S ribosomal protein L15 OS=Petunia hybrida OX=4102 GN=RPL15 PE=2 SV=1	0	FALSE	4.307	7	1	1	1	1	204	24.1	11.39	2.67	1	metabolic process	ribosome	structural molecule activity	Pf00827							0	0.01	0.01	0.01				5.76923e-17	3.73822e-17	3.12543e-17										1.36389e+06				High	Not Found
P86089	Alpha-amylase 3 (Fragment) OS=Capsicum chinense OX=80379 PE=1 SV=1	0	FALSE	4.187	100	1	2	1	1	14	1.5	4.23	4.34	1	metabolic process		catalytic activity;metal ion binding								0	0.01	0.01	0.01				5.76923e-17	3.73822e-17	3.12543e-17										8.73309e+06				High	Not Found
Q9SSG3	HIPL1 protein OS=Arabidopsis thaliana OX=3702 GN=HIPL1 PE=3 SV=2	0	FALSE	4.185	2	1	1	1	1	695	75.2	5.52	1.69	1	metabolic process	membrane	catalytic activity	Pf07995	843818	AT1G74790	AT1G74790	1			0																							Not Found	Not Found
Q9SMT7	Oxalate--CoA ligase OS=Arabidopsis thaliana OX=3702 GN=AAE3 PE=1 SV=1	0	FALSE	4.081	2	1	1	1	1	514	55.5	6.54	2.53	1	defense response;metabolic process;regulation of biological process;response to stimulus	cytoplasm;cytosol;extracellular;mitochondrion	catalytic activity;nucleotide binding	Pf00501, Pf13193	824060	AT3G48990; AAE3	AT3G48990	3			0																							Not Found	Not Found
P92533	NADH-ubiquinone oxidoreductase chain 3 OS=Arabidopsis thaliana OX=3702 GN=ND3 PE=2 SV=2	0	FALSE	4.031	13	1	1	1	1	119	13.9	4.56	2.7	1	metabolic process;transport	membrane;mitochondrion	catalytic activity	Pf00507	3890475	ArthMp086		MT	Metabolic pathways; Oxidative phosphorylation		0																							High	Not Found
Q84UI5	Mitogen-activated protein kinase 1 OS=Oryza sativa subsp. japonica OX=39947 GN=MPK1 PE=1 SV=1	0.001	FALSE	4.012	4	1	1	1	1	398	44.8	5.74	2.05	1	defense response;metabolic process;regulation of biological process;response to stimulus	cytoplasm;nucleus	catalytic activity;nucleotide binding;signal transducer activity	Pf00069, Pf07714, Pf14531	4340170	Os06g0154500; LOC4340170	OS06G0154500	6	Plant hormone signal transduction; MAPK signaling pathway - plant		0																							Not Found	High
Q9FLG1	Beta-D-xylosidase 4 OS=Arabidopsis thaliana OX=3702 GN=BXL4 PE=1 SV=1	0.001	FALSE	4.001	2	1	4	1	1	784	84.3	7.66	5.94	1	defense response;metabolic process;response to stimulus	extracellular	catalytic activity	Pf00933, Pf01915, Pf14310	836578	XYL4	AT5G64570	5	Metabolic pathways; Amino sugar and nucleotide sugar metabolism		0	0.01	0.01	0.026		100	100	5.76923e-17	3.73822e-17	0.138132		3.08764e-17	5.27394e-17			0				1.53657e+07			395469	High	Not Found
O04035	Phosphoglycerate mutase-like protein AT74H OS=Arabidopsis thaliana OX=3702 GN=At1g08940 PE=3 SV=2	0.001	FALSE	3.998	4	1	1	1	1	281	32.7	5.76	2.69	1	metabolic process	cytosol	catalytic activity	Pf00300, Pf00328	837415	AT1G08940	AT1G08940	1			0																							High	Not Found
P49101	Calcium-dependent protein kinase 2 OS=Zea mays OX=4577 GN=CPK2 PE=2 SV=1	0.001	FALSE	3.983	3	1	3	1	1	513	58	6.55	7.05	1	metabolic process		catalytic activity;metal ion binding;nucleotide binding	Pf00036, Pf00069, Pf07714, Pf13405, Pf13499, Pf13833, Pf14531	542526	CPK2		7			0	0.01	0.01	0.01				5.76923e-17	3.73822e-17	3.12543e-17										4.35601e+06				High	Not Found
Q9ZVD0	Serrate RNA effector molecule OS=Arabidopsis thaliana OX=3702 GN=SE PE=1 SV=2	0.001	FALSE	3.917	3	1	1	1	1	720	81	8.38	0	1	metabolic process;regulation of biological process;response to stimulus	cytosol;nucleus	DNA binding;metal ion binding;protein binding	Pf12066	817252	SE	AT2G27100	2			0																							Not Found	High
P35493	2,3-bisphosphoglycerate-independent phosphoglycerate mutase OS=Ricinus communis OX=3988 PE=1 SV=2	0.001	FALSE	3.879	5	1	1	1	1	556	60.8	5.82	3.53	1	metabolic process	cytoplasm	catalytic activity;metal ion binding	Pf01676, Pf06415	8283033	RCOM_1323170; LOC8283033					0																							High	Not Found
Q9FMV1	Gamma carbonic anhydrase-like 1, mitochondrial OS=Arabidopsis thaliana OX=3702 GN=GAMMACAL1 PE=1 SV=1	0.001	FALSE	3.829	5	1	1	1	1	252	27.6	8.78	2.31	1	metabolic process;response to stimulus	membrane;mitochondrion	catalytic activity;metal ion binding;protein binding		836470	GAMMA CAL1	AT5G63510	5			0																							High	Not Found
Q9LUR3	Probable acylpyruvase FAHD2, mitochondrial OS=Arabidopsis thaliana OX=3702 GN=FAHD2 PE=1 SV=1	0.001	FALSE	3.823	6	1	2	1	1	224	24.4	8.54	2.09	1	metabolic process	cytoplasm;mitochondrion	catalytic activity;metal ion binding	Pf01557	820922	AT3G16700	AT3G16700	3			0	0.01	0.01	0.01				5.76923e-17	3.73822e-17	3.12543e-17										1.01945e+07				High	Not Found
Q0WPE9	Nucleobase-ascorbate transporter 7 OS=Arabidopsis thaliana OX=3702 GN=NAT7 PE=2 SV=2	0.001	FALSE	3.712	2	1	1	1	1	538	58.5	9.45	2.03	1	transport	membrane	transporter activity	Pf00860	842297	NAT7	AT1G60030	1			0	0.01	0.01	0.01				5.76923e-17	3.73822e-17	3.12543e-17										1.53936e+06				High	Not Found
Q944S1	DEAD-box ATP-dependent RNA helicase 22 OS=Arabidopsis thaliana OX=3702 GN=RH22 PE=2 SV=1	0.001	FALSE	3.69	2	1	1	1	1	581	64.7	6.1	2.07	1	metabolic process		catalytic activity;nucleotide binding;RNA binding	Pf00270, Pf00271	842293	AT1G59990; EMB3108	AT1G59990	1			0																							Peak Found	High
Q6YUU5	Putative multidrug resistance protein OS=Oryza sativa subsp. japonica OX=39947 GN=Os02g0190300 PE=3 SV=1	0.001	FALSE	3.683	1	1	1	1	1	1245	135	8.29	0	1	transport	membrane	catalytic activity;nucleotide binding;transporter activity	Pf00005, Pf00664, Pf03193, Pf13304, Pf13555	4328570	Os02g0190300; LOC4328570	OS02G0190300	2	ABC transporters		0																							High	Not Found
P93349	Probable xyloglucan endotransglucosylase/hydrolase protein OS=Nicotiana tabacum OX=4097 GN=XTH PE=2 SV=1	0.001	FALSE	3.641	3	1	2	1	1	295	33.9	8.44	4.25	1	cell organization and biogenesis;metabolic process	extracellular	catalytic activity	Pf00722, Pf06955	107785465	LOC107785465					0	0.01	0.01	0.01				5.76923e-17	3.73822e-17	3.12543e-17										1.24679e+07				High	Not Found
A0A1D6KL43	Protein PHOTOSYSTEM I ASSEMBLY 2, chloroplastic OS=Zea mays OX=4577 GN=PSA2 PE=2 SV=1	0.001	FALSE	3.632	7	1	1	1	1	196	20.6	9.38	1.63	1	cell organization and biogenesis;metabolic process	membrane	catalytic activity;metal ion binding;protein binding	Pf00684	100277608	LOC100277608; PSA2	Zm00001d031738	1			0																							Not Found	High
Q43872	Peroxidase 64 OS=Arabidopsis thaliana OX=3702 GN=PER64 PE=1 SV=1	0.001	FALSE	3.629	3	1	1	1	1	317	34.7	8.84	1.91	1	cell organization and biogenesis;metabolic process;response to stimulus	extracellular	antioxidant activity;catalytic activity;metal ion binding	Pf00141	834223	AT5G42180; PER64	AT5G42180	5	Metabolic pathways; Biosynthesis of secondary metabolites; Phenylpropanoid biosynthesis		0	0.01	0.01	0.01				5.76923e-17	3.73822e-17	3.12543e-17										4.30952e+07				High	Not Found
O65862	Caffeoyl-CoA O-methyltransferase 1 OS=Populus trichocarpa OX=3694 GN=CCOAOMT1 PE=2 SV=1	0.001	FALSE	3.54	6	1	2	1	1	247	27.8	5.49	4.66	1	metabolic process		catalytic activity;metal ion binding	Pf01596, Pf13578	7457542	CAM1; POPTR_0009s10270g	POPTR_0009s10270	LGIX; 9	Phenylpropanoid biosynthesis; Flavonoid biosynthesis; Metabolic pathways; Biosynthesis of secondary metabolites; Phenylalanine metabolism; Stilbenoid, diarylheptanoid and gingerol biosynthesis		0	0.01	0.01	0.01				5.76923e-17	3.73822e-17	3.12543e-17										8.0767e+06				High	Not Found
P12863	Triosephosphate isomerase, cytosolic OS=Zea mays OX=4577 PE=1 SV=3	0.001	FALSE	3.51	5	1	2	1	1	253	27	5.68	4.75	1	metabolic process	cytoplasm	catalytic activity	Pf00121	100272481	TIM	Zm00001d039865	3	Metabolic pathways; Carbon metabolism; Biosynthesis of secondary metabolites; Carbon fixation in photosynthetic organisms; Fructose and mannose metabolism; Inositol phosphate metabolism; Glycolysis / Gluconeogenesis; Biosynthesis of amino acids		0																							High	Not Found
Q9LVM1	ABC transporter B family member 25, mitochondrial OS=Arabidopsis thaliana OX=3702 GN=ABCB25 PE=1 SV=1	0.001	FALSE	3.493	2	1	1	1	1	728	80.4	9.23	2.34	1	cell organization and biogenesis;cellular homeostasis;development;metabolic process;regulation of biological process;response to stimulus;transport	membrane;mitochondrion	catalytic activity;nucleotide binding;transporter activity	Pf00005, Pf00664, Pf13207, Pf13304	835939	ATM3; ABCB25	AT5G58270	5	ABC transporters		0																							Not Found	High
P81663	ATP synthase subunit beta, mitochondrial (Fragment) OS=Pinus pinaster OX=71647 GN=ATPB PE=1 SV=1	0.001	FALSE	3.425	87	1	2	1	1	15	1.6	4.23	2.34	1	metabolic process;transport	membrane;mitochondrion	catalytic activity;nucleotide binding								0	0.01	0.01	0.01				5.76923e-17	3.73822e-17	3.12543e-17										2.687e+06				High	Not Found
Q03773	Glucan endo-1,3-beta-glucosidase OS=Glycine max OX=3847 PE=1 SV=1	0.001	FALSE	3.36	3	1	1	1	1	347	38.1	8.69	1.96	1	defense response;metabolic process;response to stimulus	vacuole	catalytic activity	Pf00332	547822	LOC547822	GLYMA03G28850	3			0																							Not Found	High
Q5Z627	Elongation factor 1-gamma 3 OS=Oryza sativa subsp. japonica OX=39947 GN=Os06g0571400 PE=2 SV=1	0.001	FALSE	3.355	5	1	2	1	1	416	47.4	6.47	2.16	1	metabolic process	cytoplasm;nucleus	catalytic activity;protein binding;RNA binding	Pf00043, Pf00647, Pf02798, Pf13409, Pf13410, Pf13417, Pf14497	4341354	Os06g0571400; LOC4341354	OS06G0571400	6			0																							High	Not Found
Q10716	Cysteine proteinase 1 OS=Zea mays OX=4577 GN=CCP1 PE=2 SV=1	0.001	FALSE	3.233	3	1	1	1	1	371	40.3	6.35	2.25	1	metabolic process		catalytic activity	Pf00112, Pf08246	542701	ccp1		5			0	0.01	0.01	0.01				5.76923e-17	3.73822e-17	3.12543e-17										2.647e+06				High	Not Found
Q9LTZ0	Putative pectate lyase 11 OS=Arabidopsis thaliana OX=3702 GN=At3g27400 PE=3 SV=2	0.001	FALSE	3.171	2	1	1	1	1	412	46	7.88	0	1	metabolic process;response to stimulus	extracellular	catalytic activity;metal ion binding	Pf00544	822361	AT3G27400	AT3G27400	3	Pentose and glucuronate interconversions		0	0.01	0.01	0.222		100	100	5.76923e-17	3.73822e-17	0.743904		3.08764e-17	5.27394e-17			0				2.49977e+06			553756	High	Not Found
Q3MHH8	TREMBL:Q3MHH8 (Bos taurus) Amylase, alpha 2B; pancreatic	0.001	TRUE	3.047	2	1	1	1	1	511	57.4	6.42	2.35	1	metabolic process		catalytic activity	Pf00128, Pf02806	505049	AMY2B		3	Carbohydrate digestion and absorption; Metabolic pathways; Starch and sucrose metabolism		0	0.01	0.01	0.01				5.76923e-17	3.73822e-17	3.12543e-17										1.32392e+06				High	Not Found
Q8LGH4	Cullin-4 OS=Arabidopsis thaliana OX=3702 GN=CUL4 PE=1 SV=1	0.001	FALSE	2.928	2	1	1	1	1	792	91.4	8.02	0	1	metabolic process;regulation of biological process;response to stimulus	cytosol;nucleus	catalytic activity;protein binding	Pf00888, Pf10557	834663	CUL4	AT5G46210	5	Nucleotide excision repair; Ubiquitin mediated proteolysis	Phytochrome Signalling Pathway to Turn On Photomorphogenesis	0																							High	Not Found
O80842	Cell division protein FtsY homolog, chloroplastic OS=Arabidopsis thaliana OX=3702 GN=CPFTSY PE=1 SV=2	0.001	FALSE	2.901	3	1	1	1	1	366	39.7	7.71	0	1	cell organization and biogenesis;metabolic process;transport	membrane	metal ion binding;nucleotide binding;protein binding	Pf00448, Pf02881, Pf07015	819185	CPFTSY	AT2G45770	2	Protein export		0																							Not Found	High
Q8L6Y1	Ubiquitin carboxyl-terminal hydrolase 14 OS=Arabidopsis thaliana OX=3702 GN=UBP14 PE=1 SV=1	0.001	FALSE	2.89	1	1	1	1	1	797	88.3	5.21	1.84	1	cell growth;metabolic process	cytosol;nucleus	catalytic activity;metal ion binding;protein binding	Pf00443, Pf00627, Pf02148, Pf13423	821610	UBP14	AT3G20630	3			0																							Not Found	High
Q69SA9	Protein disulfide isomerase-like 5-4 OS=Oryza sativa subsp. japonica OX=39947 GN=PDIL5-4 PE=2 SV=1	0.001	FALSE	2.868	2	1	2	1	1	485	54.4	7.68	2.16	1	cellular homeostasis;regulation of biological process	membrane		Pf00085, Pf07970, Pf13850	4343420	Os07g0524100; LOC4343420	OS07G0524100	7			0	0.01	0.01	0.01				5.76923e-17	3.73822e-17	3.12543e-17										2.94143e+06				High	Not Found
Q9ZV36	UDP-glucuronic acid decarboxylase 6 OS=Arabidopsis thaliana OX=3702 GN=UXS6 PE=2 SV=1	0.001	FALSE	2.856	4	1	1	1	1	343	38.6	8.46	1.89	1	metabolic process	cytoplasm;membrane	catalytic activity;nucleotide binding	Pf01073, Pf01370, Pf02719, Pf04321, Pf07993	817426	UXS6	AT2G28760	2	Amino sugar and nucleotide sugar metabolism; Metabolic pathways		0	0.01	0.01	0.01				5.76923e-17	3.73822e-17	3.12543e-17										2.62572e+06				High	Not Found
Q9LKJ3	Alpha-glucan phosphorylase, H isozyme OS=Triticum aestivum OX=4565 PE=2 SV=1	0.001	FALSE	2.848	2	1	1	1	1	832	93.6	7.58	1.62	1	metabolic process;response to stimulus	cytoplasm;cytosol	catalytic activity	Pf00343	542862	LOC542862					0																							Not Found	High
P02768-1	SWISS-PROT:P02768-1 Tax_Id=9606 Gene_Symbol=ALB Isoform 1 of Serum albumin precursor	0.001	TRUE	2.78	2	1	1	1	1	609	69.3	6.28	0	1	cell communication;cell organization and biogenesis;metabolic process;regulation of biological process;response to stimulus;transport	cytoplasm;endoplasmic reticulum;extracellular;Golgi;nucleus;organelle lumen	antioxidant activity;catalytic activity;DNA binding;metal ion binding;protein binding	Pf00273	213	ALB	ENSG00000163631.16	4	Thyroid hormone synthesis	Folate Metabolism; Vitamin B12 Metabolism; Selenium Micronutrient Network	0	0.01	0.01	0.01				5.76923e-17	3.73822e-17	3.12543e-17										3.23089e+06				High	Not Found
P0DKL6	Spliceosome-associated protein 130 B OS=Arabidopsis thaliana OX=3702 GN=SAP130B PE=2 SV=1	0.001	FALSE	2.744	1	1	1	1	1	1214	134.9	5.54	1.89	1	development;metabolic process	cytosol;nucleus	protein binding;RNA binding	Pf03178, Pf10433	824688; 824686	AT3G55220; SAP130b; AT3G55200; SAP130a	AT3G55220; AT3G55200	3	Spliceosome		0			100		100	100			3.12543e-17		3.08764e-17	5.27394e-17										3.74131e+06	Not Found	Not Found
Q93Y31	ADP-ribosylation factor-like protein 8b OS=Arabidopsis thaliana OX=3702 GN=ARL8B PE=2 SV=1	0.001	FALSE	2.656	5	1	1	1	1	184	20.4	7.78	0	1	cell division;regulation of biological process;response to stimulus	cytoplasm;cytoskeleton;cytosol;endosome;membrane;vacuole	catalytic activity;nucleotide binding;protein binding;signal transducer activity	Pf00009, Pf00025, Pf00071, Pf00503, Pf01926, Pf04670, Pf08477, Pf09439	836892	ARLA1D	AT5G67560	5			0																							Not Found	Not Found
Q93Z08	Glucan endo-1,3-beta-glucosidase 6 OS=Arabidopsis thaliana OX=3702 GN=At5g58090 PE=2 SV=2	0.001	FALSE	2.65	2	1	1	1	1	477	52.2	5.92	1.62	1	defense response;metabolic process;response to stimulus	membrane	catalytic activity	Pf00332, Pf07983	835921	AT5G58090	AT5G58090	5	Starch and sucrose metabolism		0	0.01	0.01	0.01				5.76923e-17	3.73822e-17	3.12543e-17										9.4034e+06				High	Not Found
Q41009	Translocase of chloroplast 34 OS=Pisum sativum OX=3888 GN=TOC34 PE=1 SV=1	0.001	FALSE	2.566	4	1	2	1	1	310	34.1	7.33	4.24	1	transport	membrane	catalytic activity;nucleotide binding;protein binding;transporter activity	Pf01926, Pf03193, Pf04548, Pf04670							0																							Peak Found	High
O24367	Pleiotropic drug resistance protein TUR2 OS=Spirodela polyrhiza OX=29656 GN=TUR2 PE=1 SV=1	0.001	FALSE	2.549	1	1	1	1	1	1441	162.6	8.03	2.59	1	defense response;response to stimulus;transport	membrane	catalytic activity;nucleotide binding	Pf00005, Pf01061, Pf08370, Pf13304, Pf14510							0																							Not Found	Not Found
Q4VZN0	30S ribosomal protein S3, chloroplastic OS=Cucumis sativus OX=3659 GN=rps3 PE=3 SV=1	0.002	FALSE	2.539	5	1	1	1	1	218	25	9.72	0	1	metabolic process	ribosome	RNA binding;structural molecule activity	Pf00189, Pf07650	3429314	rps3			Ribosome		0																							Not Found	High
P34789	40S ribosomal protein S28-2 OS=Arabidopsis thaliana OX=3702 GN=RPS28C PE=3 SV=1	0.002	FALSE	2.487	19	1	1	1	1	64	7.3	11.17	2.18	1	cell organization and biogenesis;metabolic process	cytoplasm;ribosome	RNA binding;structural molecule activity	Pf01200	836535	RPS28	AT5G64140	5	Ribosome		0																							High	Not Found
P38414	Linoleate 9S-lipoxygenase OS=Lens culinaris OX=3864 GN=LOX1.1 PE=2 SV=1	0.002	FALSE	2.479	2	1	1	1	1	866	96.6	6.44	2.56	1	metabolic process	cytoplasm	catalytic activity;metal ion binding;protein binding	Pf00305, Pf01477							0																							Not Found	Not Found
C0HJW7	Alpha-mannosidase (Fragments) OS=Lablab purpureus OX=35936 PE=1 SV=1	0.002	FALSE	2.476	3	1	1	1	1	290	32.1	4.39	0	1	metabolic process		catalytic activity;metal ion binding	Pf01074, Pf09261							0	0.01	0.01	0.01				5.76923e-17	3.73822e-17	3.12543e-17										6.32493e+06				High	Not Found
Q9ASS2	Protein FREE1 OS=Arabidopsis thaliana OX=3702 GN=FREE1 PE=1 SV=1	0.002	FALSE	2.461	2	1	1	1	1	601	65.4	6.79	1.85	1	cell organization and biogenesis;regulation of biological process;response to stimulus;transport	cytoplasm;endosome;membrane;nucleus	metal ion binding;protein binding;RNA binding	Pf01363, Pf08416	838600	AT1G20110	AT1G20110	1			0																							Not Found	Not Found
Q9AXK2	Class 10 plant pathogenesis-related protein 2C OS=Lupinus luteus OX=3873 GN=PR10.2C PE=2 SV=1	0.002	FALSE	2.43	6	1	4	1	1	158	16.8	4.88	8.41	1	defense response;response to stimulus			Pf00407							0																							Peak Found	High
O22584	40S ribosomal protein S14 OS=Lupinus luteus OX=3873 GN=RPS14 PE=2 SV=1	0.002	FALSE	2.412	9	1	1	1	1	150	16.3	10.87	1.92	1	metabolic process	ribosome	structural molecule activity	Pf00411							0																							High	Not Found
O65055	60S ribosomal protein L13a OS=Picea mariana OX=3335 GN=RPL13A PE=2 SV=1	0.002	FALSE	2.402	6	1	1	1	1	206	23.6	10.46	1.93	1	metabolic process	ribosome	structural molecule activity	Pf00572							0																							High	Not Found
Q9LFR0	Alpha-mannosidase 2 OS=Arabidopsis thaliana OX=3702 GN=GMII PE=1 SV=1	0.002	FALSE	2.397	1	1	1	1	1	1173	134.6	7.62	0	1	metabolic process;response to stimulus	endosome;Golgi;membrane	catalytic activity;metal ion binding;protein binding	Pf01074, Pf07748, Pf09261	831347	GMII	AT5G14950	5	N-Glycan biosynthesis; Metabolic pathways		0																							High	Not Found
P86006	Peroxidase 7 (Fragment) OS=Capsicum annuum OX=4072 PE=1 SV=1	0.002	FALSE	2.392	100	1	1	1	1	9	1	4.5	2.15	1	metabolic process;response to stimulus	extracellular	antioxidant activity;catalytic activity;metal ion binding								0																							Not Found	High
Q9STH1	Hsp70-Hsp90 organizing protein 3 OS=Arabidopsis thaliana OX=3702 GN=HOP3 PE=2 SV=1	0.002	FALSE	2.348	3	1	1	1	1	558	63.7	6.32	0	1	cell organization and biogenesis;response to stimulus	cytoplasm;nucleus	protein binding	Pf00515, Pf13371, Pf13414, Pf13424, Pf13431, Pf13432, Pf14559	826849	AT4G12400; Hop3	AT4G12400	4			0																							Not Found	High
Q9LD43	Acetyl-coenzyme A carboxylase carboxyl transferase subunit alpha, chloroplastic OS=Arabidopsis thaliana OX=3702 GN=CAC3 PE=1 SV=1	0.002	FALSE	2.344	2	1	1	1	1	769	85.3	5.82	0	1	metabolic process	membrane	catalytic activity;nucleotide binding	Pf01039, Pf03255, Pf09731, Pf13654	818382	CAC3	AT2G38040	2	Fatty acid metabolism; Carbon metabolism; Biosynthesis of secondary metabolites; Metabolic pathways; Propanoate metabolism; Pyruvate metabolism; Fatty acid biosynthesis		0																							Not Found	High
Q39085	Delta(24)-sterol reductase OS=Arabidopsis thaliana OX=3702 GN=DIM PE=1 SV=2	0.002	FALSE	2.318	2	1	2	1	1	561	65.4	7.97	1.81	1	cell growth;cell organization and biogenesis;metabolic process;response to stimulus	endoplasmic reticulum;membrane;nucleus;vacuole	catalytic activity;nucleotide binding;protein binding	Pf01565	821519	DWF1	AT3G19820	3	Biosynthesis of secondary metabolites; Steroid biosynthesis; Metabolic pathways		0	0.01	0.01	0.01				5.76923e-17	3.73822e-17	3.12543e-17										3.99075e+06				High	Not Found
Q84K11	Serine/threonine-protein phosphatase 5 OS=Solanum lycopersicum OX=4081 GN=PP5 PE=1 SV=1	0.002	FALSE	2.299	2	1	1	1	1	556	61.8	6.32	0	1	metabolic process;regulation of biological process;response to stimulus	cytoplasm;cytosol;endoplasmic reticulum;membrane;nucleus	catalytic activity;metal ion binding;protein binding	Pf00149, Pf00515, Pf07719, Pf08321, Pf12895, Pf13371, Pf13414, Pf13424, Pf13428, Pf13431, Pf13432	543849	PP5		7			0																							Not Found	High
Q0WWQ1	Autophagy-related protein 3 OS=Arabidopsis thaliana OX=3702 GN=ATG3 PE=1 SV=2	0.002	FALSE	2.298	3	1	1	1	1	313	35.3	4.79	0	1	cell organization and biogenesis;metabolic process;transport	cytoplasm;cytosol	catalytic activity;protein binding	Pf03986, Pf03987, Pf10381	836271	ATG3	AT5G61500	5	Autophagy		0																							Not Found	Not Found
P12357	Photosystem I reaction center subunit V, chloroplastic OS=Spinacia oleracea OX=3562 GN=PSAG PE=1 SV=1	0.002	FALSE	2.292	5	1	1	1	1	167	18.2	9.22	1.8	1	metabolic process	membrane		Pf01241							0																							Not Found	High
Q7DLR9	Proteasome subunit beta type-4 OS=Arabidopsis thaliana OX=3702 GN=PBG1 PE=1 SV=2	0.002	FALSE	2.279	7	1	1	1	1	246	27.6	6.55	0	1	metabolic process;response to stimulus	cytoplasm;cytosol;nucleus;proteasome;ribosome	catalytic activity	Pf00227	842098	PBG1	AT1G56450	1	Proteasome		0																							High	Not Found
Q6NLV4	Flowering time control protein FY OS=Arabidopsis thaliana OX=3702 GN=FY PE=1 SV=1	0.002	FALSE	2.171	2	1	1	1	1	647	72.2	8.32	0	1	cell differentiation;development;metabolic process;regulation of biological process	nucleus	protein binding	Pf00400	831191	FY	AT5G13480	5	mRNA surveillance pathway		0																							Not Found	Not Found
Q93Y01	Ubiquitin carboxyl-terminal hydrolase 9 OS=Arabidopsis thaliana OX=3702 GN=UBP9 PE=2 SV=1	0.002	FALSE	2.136	1	1	1	1	1	910	102.6	5.21	0	1	metabolic process	nucleus	catalytic activity	Pf00443, Pf06337, Pf13423	826651	UBP10	AT4G10590	4			0																							Not Found	Not Found
Q8LPK4	AP-2 complex subunit alpha-2 OS=Arabidopsis thaliana OX=3702 GN=ALPHAC-AD PE=1 SV=1	0.002	FALSE	2.135	1	1	1	1	1	1013	112.2	6.23	0	1	transport	membrane;nucleus	protein binding;transporter activity	Pf01602, Pf02296, Pf02883	832341	AT5G22780	AT5G22780	5	Endocytosis		0																							Not Found	High
F4JY24	ISWI chromatin-remodeling complex ATPase CHR17 OS=Arabidopsis thaliana OX=3702 GN=CHR17 PE=1 SV=1	0.002	FALSE	2.134	1	1	1	1	1	1069	123.8	5.9	1.62	1	cell organization and biogenesis;regulation of biological process	cytosol;nucleus	catalytic activity;DNA binding;nucleotide binding;protein binding	Pf00176, Pf00271, Pf04851, Pf09110, Pf09111	831980	CHR17	AT5G18620	5			0																							Peak Found	High
O24143	NADH dehydrogenase [ubiquinone] iron-sulfur protein 8, mitochondrial OS=Nicotiana tabacum OX=4097 PE=2 SV=1	0.002	FALSE	2.127	3	1	1	1	1	230	26.3	5.05	0	1	metabolic process;transport	membrane;mitochondrion	catalytic activity;metal ion binding	Pf00037, Pf12797, Pf12837, Pf12838, Pf13183, Pf13187, Pf13237, Pf13459, Pf13484, Pf13534, Pf14697	107776985	LOC107776985					0	0.01	0.01	0.219		100	100	5.76923e-17	3.73822e-17	0.743904		3.08764e-17	5.27394e-17			0				7.11619e+06			1.55853e+06	High	Not Found
O24461	Ras-related protein Rab7 OS=Prunus armeniaca OX=36596 PE=2 SV=1	0.002	FALSE	2.125	5	1	1	1	1	207	23.2	5.19	0	1	regulation of biological process;response to stimulus;transport	membrane	catalytic activity;nucleotide binding	Pf00009, Pf00025, Pf00071, Pf01926, Pf04670, Pf08477							0	0.01	0.01	0.01				5.76923e-17	3.73822e-17	3.12543e-17										8.29008e+06				High	Not Found
Q9ZVJ4	Peptidyl-prolyl cis-trans isomerase CYP22 OS=Arabidopsis thaliana OX=3702 GN=CYP22 PE=2 SV=1	0.003	FALSE	2.019	5	1	1	1	1	199	21.5	8.18	0	1	metabolic process	cytoplasm;cytosol;membrane;vacuole	catalytic activity	Pf00160	818455	AT2G38730	AT2G38730	2	Spliceosome		0																							Not Found	High
Q93W34	Polyadenylate-binding protein RBP45C OS=Arabidopsis thaliana OX=3702 GN=RBP45C PE=2 SV=1	0.003	FALSE	2.015	2	1	1	1	1	415	44.9	5.9	1.86	1	metabolic process	cytosol;nucleus	RNA binding	Pf00076, Pf13893, Pf14259, Pf14605	828808	ATRBP45C	AT4G27000	4			0																							Not Found	High
F4I2X9	Probable alkaline/neutral invertase D OS=Arabidopsis thaliana OX=3702 GN=INVD PE=2 SV=1	0.003	FALSE	2.001	3	1	1	1	1	534	60.8	6.24	2.12	1	metabolic process	cytosol;nucleus	catalytic activity	Pf12899	838871	AT1G22650; A/N-InvD	AT1G22650	1			0																							Not Found	Not Found
F4HUK6	Probable acyl-activating enzyme 1, peroxisomal OS=Arabidopsis thaliana OX=3702 GN=AAE1 PE=2 SV=1	0.003	FALSE	1.981	2	1	1	1	1	556	61	7.83	0	1	metabolic process	mitochondrion	catalytic activity;nucleotide binding	Pf00501, Pf13193	838644	AAE1	AT1G20560	1			0			100		100	100			3.12543e-17		3.08764e-17	5.27394e-17										4.36148e+06	Not Found	Not Found
Q8LP17	Carotenoid 9,10(9',10')-cleavage dioxygenase 1 OS=Pisum sativum OX=3888 GN=CCD1 PE=2 SV=1	0.003	FALSE	1.945	1	1	1	1	1	541	61.2	6.54	0	1	metabolic process		catalytic activity;metal ion binding	Pf03055							0																							Not Found	High
Q01544	17.2 kDa class II heat shock protein OS=Ipomoea nil OX=35883 GN=SHSP-1 PE=2 SV=1	0.003	FALSE	1.922	10	1	1	1	1	155	17.3	7.43	0	1		cytoplasm		Pf00011	109150449	LOC109150449					0																							Not Found	High
P54887	Delta-1-pyrroline-5-carboxylate synthase A OS=Arabidopsis thaliana OX=3702 GN=P5CSA PE=1 SV=1	0.003	FALSE	1.918	2	1	1	1	1	717	77.7	6.29	1.66	1	development;metabolic process;response to stimulus	cytoplasm;membrane;mitochondrion	catalytic activity;nucleotide binding	Pf00696	818566	P5CS1	AT2G39800	2	Biosynthesis of amino acids; Arginine and proline metabolism; Metabolic pathways; Biosynthesis of secondary metabolites		0																							Peak Found	High
Q8H104	Aspartate--tRNA ligase 1, cytoplasmic OS=Arabidopsis thaliana OX=3702 GN=At4g26870 PE=2 SV=1	0.004	FALSE	1.891	3	1	1	1	1	532	60.3	6.62	0	1	metabolic process;response to stimulus	cytoplasm;cytosol	catalytic activity;DNA binding;metal ion binding;nucleotide binding	Pf00152, Pf01336	828794	AT4G26870	AT4G26870	4	Aminoacyl-tRNA biosynthesis		0																							Not Found	High
Q0P3M3	30S ribosomal protein S2, chloroplastic OS=Ostreococcus tauri OX=70448 GN=rps2 PE=3 SV=1	0.005	FALSE	1.868	5	1	1	1	1	226	25.5	9.25	1.74	1	metabolic process	ribosome	structural molecule activity	Pf00318	4238842	rps2					0																							High	Not Found
Q9FHF9	Pentatricopeptide repeat-containing protein At5g46460, mitochondrial OS=Arabidopsis thaliana OX=3702 GN=PCMP-H49 PE=2 SV=1	0.005	FALSE	1.857	1	1	1	1	1	697	78.8	8.54	0	1	metabolic process	mitochondrion	catalytic activity;metal ion binding;protein binding;RNA binding	Pf01535, Pf12854, Pf13041, Pf13812, Pf14432	834689	AT5G46460	AT5G46460	5			0	0.01	0.01	0.01				5.76923e-17	3.73822e-17	3.12543e-17										3.36312e+06				High	Not Found
Q42577	NADH dehydrogenase [ubiquinone] iron-sulfur protein 7, mitochondrial OS=Arabidopsis thaliana OX=3702 GN=At5g11770 PE=1 SV=1	0.005	FALSE	1.84	6	1	1	1	1	218	24	9.44	0	1	metabolic process;transport	mitochondrion	catalytic activity;metal ion binding	Pf01058	831049	AT5G11770	AT5G11770	5	Oxidative phosphorylation; Metabolic pathways		0																							High	Not Found
O23016	Probable voltage-gated potassium channel subunit beta OS=Arabidopsis thaliana OX=3702 GN=KAB1 PE=1 SV=1	0.005	FALSE	1.834	3	1	1	1	1	328	36.5	7.42	0	1	regulation of biological process;transport	cytoplasm;cytosol;membrane	transporter activity	Pf00248	839450	KAB1	AT1G04690	1			0																							High	Not Found
O65100	Ferritin-3, chloroplastic OS=Vigna unguiculata OX=3917 PE=2 SV=1	0.005	FALSE	1.8	4	1	1	1	1	256	28.4	5.8	0	1	cellular homeostasis;metabolic process;transport		catalytic activity;metal ion binding	Pf00210							0																							High	Not Found
Q09MI8	DNA-directed RNA polymerase subunit beta'' OS=Citrus sinensis OX=2711 GN=rpoC2 PE=3 SV=1	0.005	FALSE	1.77	1	1	1	1	1	1403	158.6	9.32	1.67	1	metabolic process		catalytic activity;DNA binding	Pf04983, Pf04998, Pf05000	4271233	rpoC2			Purine metabolism; RNA polymerase; Metabolic pathways; Pyrimidine metabolism		0																							Not Found	Not Found
P08242	30S ribosomal protein S2, chloroplastic OS=Spinacia oleracea OX=3562 GN=rps2 PE=1 SV=1	0.005	FALSE	1.768	3	1	2	1	1	236	26.7	9.48	0	1	metabolic process	ribosome	structural molecule activity	Pf00318	2715644	rps2					0																							Not Found	High
P25141	Alcohol dehydrogenase 1 OS=Petunia hybrida OX=4102 GN=ADH1 PE=1 SV=1	0	FALSE	7.916	3	1	5	1	1	382	41.5	6.65	12.37	1	metabolic process	cytoplasm	catalytic activity;metal ion binding	Pf00107, Pf08240							0		100	100	100	100	0.449		3.73822e-17	3.12543e-17	5.01721e-17	3.08764e-17	0.724812						17.28			2.14628e+07	1.00493e+07	Not Found	Not Found
F4J6T7	Putative alpha-xylosidase 2 OS=Arabidopsis thaliana OX=3702 GN=XYL2 PE=5 SV=1	0	FALSE	7.899	1	1	12	1	1	868	97.4	6.62	14.21	1	cell organization and biogenesis;metabolic process	extracellular	catalytic activity	Pf01055, Pf13802	823737	AT3G45940	AT3G45940	3	Galactose metabolism; Starch and sucrose metabolism; Metabolic pathways		0		100	100	100	100	0.197		3.73822e-17	3.12543e-17	5.01721e-17	3.08764e-17	0.0825233						0			2.19898e+07	2.76594e+06	Not Found	Not Found
Q67XZ3	Beta-fructofuranosidase, insoluble isoenzyme CWINV3 OS=Arabidopsis thaliana OX=3702 GN=CWINV3 PE=1 SV=2	0	FALSE	7.035	2	1	4	1	1	594	67	5.78	3.99	1	metabolic process	extracellular;vacuole	catalytic activity	Pf00251, Pf08244	841955	FRUCT5	AT1G55120	1			0	0.01	0.408	2.841	100	100	2.421	5.76923e-17	0.898299	0.680974	5.01721e-17	3.08764e-17	0.156539		31.21	0			0	5.30047e+06		5.18314e+06	1.22053e+07	High	Not Found
O82179	Glycine cleavage system H protein 2, mitochondrial OS=Arabidopsis thaliana OX=3702 GN=GDH2 PE=2 SV=1	0	FALSE	6.262	6	1	3	1	1	156	17.1	5.11	2.12	1	metabolic process	mitochondrion	catalytic activity;nucleotide binding	Pf00364, Pf01597	818078	AT2G35120	AT2G35120	2	Glycine, serine and threonine metabolism; Metabolic pathways; Biosynthesis of secondary metabolites; Glyoxylate and dicarboxylate metabolism		0		100	100	100	100	1.294		3.73822e-17	3.12543e-17	5.01721e-17	3.08764e-17	0.706679						0			9.32538e+07	1.20671e+08	Not Found	Not Found
P84714	Peroxidase (Fragments) OS=Cynara cardunculus var. scolymus OX=59895 PE=1 SV=1	0	FALSE	5.788	30	1	10	1	1	43	4.6	4.61	18.34	1	metabolic process;response to stimulus		antioxidant activity;catalytic activity;metal ion binding	Pf00141							0	0.01	0.728	0.617	100	100	0.848	5.76923e-17	0.995497	0.998488	5.01721e-17	3.08764e-17	0.934861		0	0			0	1.29538e+07		9.43316e+06	7.99571e+06	High	Not Found
Q1W375	Phosphomannomutase OS=Nicotiana tabacum OX=4097 PE=2 SV=1	0	FALSE	4.627	5	1	2	1	1	252	28.6	6.05	1.94	1	metabolic process	cytoplasm	catalytic activity	Pf03332, Pf08282	107794186	LOC107794186					0	0.01	1.074	0.01	100		0.01	5.76923e-17	0.961019	3.12543e-17	5.01721e-17		5.27394e-17		0					2.53175e+06		2.71842e+06		Peak Found	Not Found
P53535	Alpha-1,4 glucan phosphorylase L-2 isozyme, chloroplastic/amyloplastic OS=Solanum tuberosum OX=4113 GN=STP-1 PE=1 SV=1	0	FALSE	4.508	2	1	1	1	1	974	110.6	5.3	3.39	1	metabolic process		catalytic activity;protein binding	Pf00343	102603391	STP-1			Biosynthesis of secondary metabolites; Starch and sucrose metabolism; Metabolic pathways		0	0.01	1.328	0.01	100		0.01	5.76923e-17	0.898299	3.12543e-17	5.01721e-17		5.27394e-17		0					928777		1.2336e+06		Peak Found	Not Found
Q96510	Peroxidase 35 OS=Arabidopsis thaliana OX=3702 GN=PER35 PE=1 SV=1	0	FALSE	4.227	4	1	3	1	1	329	35.7	9.06	2.59	1	metabolic process;response to stimulus	extracellular	antioxidant activity;catalytic activity;metal ion binding	Pf00141	824158	AT3G49960	AT3G49960	3	Phenylpropanoid biosynthesis; Biosynthesis of secondary metabolites; Metabolic pathways		0	0.01	0.209	0.01	100		0.01	5.76923e-17	0.734514	3.12543e-17	5.01721e-17		5.27394e-17		0					2.83561e+06		593304		High	Not Found
P43297	Cysteine proteinase RD21A OS=Arabidopsis thaliana OX=3702 GN=RD21A PE=1 SV=1	0	FALSE	4.208	3	1	17	1	1	462	50.9	5.41	32.99	1	defense response;metabolic process;response to stimulus	cytosol;extracellular;Golgi;vacuole	catalytic activity;protein binding	Pf00112, Pf00396, Pf08246	841122	RD21; RD21A	AT1G47128	1			0	0.01	0.629	0.184	100	100	0.293	5.76923e-17	0.979757	0.6887	5.01721e-17	3.08764e-17	0.321056	0	0	0	0	0	0	7.91847e+07	50446.8	4.97742e+07	1.45626e+07	High	Peak Found
Q9FFE0	Putative 4-hydroxy-4-methyl-2-oxoglutarate aldolase 2 OS=Arabidopsis thaliana OX=3702 GN=At5g16450 PE=1 SV=1	0	FALSE	4.14	8	1	3	1	1	166	17.8	5.58	6.91	1	regulation of biological process	cytoplasm	catalytic activity;enzyme regulator activity;metal ion binding	Pf03737	831506	AT5G16450	AT5G16450	5			0	0.01	0.225	0.01	100		0.01	5.76923e-17	0.734514	3.12543e-17	5.01721e-17		5.27394e-17		0					1.6192e+07		3.64148e+06		High	Not Found
A0AT32	Non-specific lipid-transfer protein 6 OS=Lens culinaris OX=3864 PE=1 SV=1	0.001	FALSE	3.966	9	1	18	1	1	118	11.9	8.48	15.51	1	transport			Pf00234							0	0.269	31.893	31.718	100	100	0.994	0.879467	0.0620356	0.0739009	5.01721e-17	3.08764e-17	0.843094	0	0	0	0	0	0	5.77295e+06	1.55413e+06	1.84119e+08	1.83105e+08	High	High
P50700	Osmotin-like protein OSM34 OS=Arabidopsis thaliana OX=3702 GN=OSM34 PE=2 SV=2	0.001	FALSE	3.927	4	1	13	1	1	244	26.6	6.47	20.39	1	defense response;response to stimulus	extracellular		Pf00314	826770	OSM34	AT4G11650	4			0	0.01	0.862	1.575	100	100	1.827	5.76923e-17	0.993236	0.880881	5.01721e-17	3.08764e-17	0.379708		0	0			0	4.47385e+07		3.85537e+07	7.04523e+07	High	Not Found
P07052	Pathogenesis-related protein R minor form OS=Nicotiana tabacum OX=4097 PE=2 SV=1	0.001	FALSE	3.873	4	1	22	1	1	226	24.5	5.53	27.31	1	defense response;response to stimulus	vacuole		Pf00314	107769943	LOC107769943					0	0.01	0.177	0.119	100	100	0.676	5.76923e-17	0.646069	0.535342	5.01721e-17	3.08764e-17	0.942498		0	0			0	6.49289e+08		1.14725e+08	7.75169e+07	High	Not Found
Q944R1	Probable pectate lyase 15 OS=Arabidopsis thaliana OX=3702 GN=At4g13710 PE=2 SV=1	0.001	FALSE	3.792	2	1	1	1	1	470	51.9	8.15	2.41	1	metabolic process	extracellular	catalytic activity;metal ion binding	Pf00544	827005	AT4G13710	AT4G13710	4	Pentose and glucuronate interconversions		0	0.01	0.055	0.133	100	100	2.39	5.76923e-17	0.268391	0.566557	5.01721e-17	3.08764e-17	0.293928		0	0			0	3.3958e+06		188372	450284	High	Not Found
Q8L7L1	Sphingosine kinase 1 OS=Arabidopsis thaliana OX=3702 GN=SPHK1 PE=1 SV=1	0.001	FALSE	3.79	3	1	4	1	1	485	53.7	6.8	7.98	1	metabolic process;regulation of biological process;response to stimulus	Golgi;membrane;nucleus;vacuole	catalytic activity;nucleotide binding	Pf00781	828239	SPHK1	AT4G21540	4	Sphingolipid metabolism; Metabolic pathways		0	0.01	1.063	0.829	100	100	0.78	5.76923e-17	0.965392	0.998488	5.01721e-17	3.08764e-17	0.985982		0	0			0	4.22339e+06		4.48882e+06	3.50155e+06	Peak Found	Not Found
A7PW81	Polygalacturonase inhibitor OS=Vitis vinifera OX=29760 GN=pgip PE=1 SV=1	0.001	FALSE	3.762	3	1	2	1	1	333	36.9	8.44	2.1	1	defense response;response to stimulus	extracellular;membrane	protein binding	Pf08263, Pf13855	100232865	LOC100232865		8			0		100	100	100	100	0.499		3.73822e-17	3.12543e-17	5.01721e-17	3.08764e-17	0.833056						0			1.89768e+06	946001	Not Found	Not Found
Q93Z16	Dolichyl-diphosphooligosaccharide--protein glycosyltransferase subunit 2 OS=Arabidopsis thaliana OX=3702 GN=RPN2 PE=1 SV=1	0.001	FALSE	3.732	2	1	1	1	1	691	74.6	7.53	2.35	1	metabolic process;response to stimulus	endoplasmic reticulum;Golgi;membrane;mitochondrion	catalytic activity	Pf05817	827863	HAP6	AT4G21150	4	Protein processing in endoplasmic reticulum; N-Glycan biosynthesis; Metabolic pathways		0		100		100		0.01		3.73822e-17		5.01721e-17		5.27394e-17									1.53292e+06		Not Found	Not Found
O82793	Soluble inorganic pyrophosphatase 3 OS=Arabidopsis thaliana OX=3702 GN=PPA3 PE=2 SV=1	0.001	FALSE	3.628	6	1	2	1	1	216	24.9	5.83	2.63	1	metabolic process	cytoplasm;membrane	catalytic activity;metal ion binding	Pf00719	819299	PPa3	AT2G46860	2	Oxidative phosphorylation		0	0.01	0.602	0.705	100	100	1.171	5.76923e-17	0.976063	0.998488	5.01721e-17	3.08764e-17	0.809299		0	0			0	4.93328e+06		2.97076e+06	3.47802e+06	Peak Found	Not Found
P49972	Signal recognition particle 54 kDa protein 2 OS=Solanum lycopersicum OX=4081 PE=2 SV=1	0.001	FALSE	3.475	2	1	2	1	1	499	55.1	9.03	4.13	1	cell organization and biogenesis;metabolic process;transport	cytoplasm	catalytic activity;nucleotide binding;RNA binding	Pf00448, Pf02881, Pf02978, Pf03205, Pf13671	544156	LOC544156	Solyc12g042740.1	12	Protein export		0		100		100		0.01		3.73822e-17		5.01721e-17		5.27394e-17									4.39497e+06		Not Found	Not Found
Q0GZS3	UDP-sugar pyrophosphorylase OS=Cucumis melo OX=3656 GN=USP PE=1 SV=1	0.001	FALSE	3.47	2	1	6	1	1	614	67.7	6.51	9.7	1	metabolic process		catalytic activity	Pf01704	103485690	LOC103485690			Ascorbate and aldarate metabolism; Amino sugar and nucleotide sugar metabolism; Pentose and glucuronate interconversions; Galactose metabolism; Metabolic pathways		0		100	100	100	100	1.124		3.73822e-17	3.12543e-17	5.01721e-17	3.08764e-17	0.833056						0			3.74773e+07	4.214e+07	Not Found	Not Found
Q01IS7	Beta-fructofuranosidase, insoluble isoenzyme 2 OS=Oryza sativa subsp. indica OX=39946 GN=CIN2 PE=2 SV=2	0.001	FALSE	3.449	2	1	2	1	1	598	66.2	8.87	0	1	defense response;metabolic process;response to stimulus	extracellular	catalytic activity	Pf00251, Pf08244			BGIOSGA016364	4			0	0.01	0.44	0.01	100		0.01	5.76923e-17	0.91375	3.12543e-17	5.01721e-17		5.27394e-17		0					5.51006e+06		2.4242e+06		High	Not Found
A0A158V755	Non-specific lipid-transfer protein 2 OS=Pisum sativum OX=3888 PE=2 SV=1	0.001	FALSE	3.446	7	1	70	1	1	120	12.1	8.5	126.67	1	transport			Pf00234							0	0.01	6.213	2.358	100	100	0.38	5.76923e-17	0.439104	0.743904	5.01721e-17	3.08764e-17	0.549808	0	0	0	0	0	0	3.09468e+08	2.08866e+06	1.92272e+09	7.2972e+08	High	Peak Found
A0AT30	Non-specific lipid-transfer protein 3 OS=Lens culinaris OX=3864 PE=3 SV=1	0.001	FALSE	3.26	7	1	20	1	1	118	11.8	8.19	27.84	1	transport			Pf00234							0	0.01	19.823	25.763	100	100	1.3	5.76923e-17	0.124733	0.0990794	5.01721e-17	3.08764e-17	0.704463	0	0	0	0	0	0	2.00049e+07	36969.2	3.96564e+08	5.15396e+08	Peak Found	Peak Found
Q10717	Cysteine proteinase 2 OS=Zea mays OX=4577 GN=CCP2 PE=2 SV=1	0.001	FALSE	3.153	6	1	3	1	1	360	39.2	7.28	1.74	1	metabolic process	vacuole	catalytic activity	Pf00112, Pf03051, Pf08246	542451	ccp2		7			0	0.01	0.321	0.01	100		0.01	5.76923e-17	0.826398	3.12543e-17	5.01721e-17		5.27394e-17		0					1.84091e+07		5.9081e+06		High	Not Found
P51090	Chalcone synthase OS=Vitis vinifera OX=29760 GN=CHS PE=2 SV=1	0.001	FALSE	3.139	3	1	2	1	1	393	42.7	6.25	2.67	1	metabolic process		catalytic activity	Pf00195, Pf02797, Pf08541	100263443	CHS		14			0		100	100	100	100	0.971		3.73822e-17	3.12543e-17	5.01721e-17	3.08764e-17	0.843094						0			1.08475e+07	1.0536e+07	Not Found	Not Found
Q8RXU4	Probable low-specificity L-threonine aldolase 1 OS=Arabidopsis thaliana OX=3702 GN=THA1 PE=1 SV=1	0.001	FALSE	3.007	4	1	4	1	1	358	38.9	7.33	0	1	metabolic process	cytoplasm;cytosol	catalytic activity	Pf00155, Pf00266, Pf00282, Pf01053, Pf01212	837385	THA1	AT1G08630	1	Glycine, serine and threonine metabolism; Biosynthesis of amino acids; Biosynthesis of secondary metabolites; Metabolic pathways		0	0.01	1.77	6.908	100	100	3.904	5.76923e-17	0.830969	0.386913	5.01721e-17	3.08764e-17	0.021625		0	0			0	1.34999e+06		2.38907e+06	9.3259e+06	High	Not Found
Q9SP32	Endoribonuclease Dicer homolog 1 OS=Arabidopsis thaliana OX=3702 GN=DCL1 PE=1 SV=2	0.001	FALSE	3.005	0	1	7	1	1	1909	213.4	6.24	7.43	1	defense response;metabolic process;regulation of biological process;response to stimulus	cytoplasm;nucleus	catalytic activity;DNA binding;metal ion binding;nucleotide binding;protein binding;RNA binding	Pf00035, Pf00270, Pf00271, Pf00636, Pf02170, Pf03368, Pf04851, Pf14622, Pf14709	839574	DCL1	AT1G01040	1			0		100	100	100	100	0.461		3.73822e-17	3.12543e-17	5.01721e-17	3.08764e-17	0.758668						0			1.83505e+07	8.45197e+06	Not Found	Not Found
Q9SGY1	ABC transporter B family member 10 OS=Arabidopsis thaliana OX=3702 GN=ABCB10 PE=1 SV=2	0.001	FALSE	2.954	1	1	3	1	1	1227	134.4	7.21	6.17	1	transport	membrane;mitochondrion	catalytic activity;nucleotide binding;transporter activity	Pf00005, Pf00664	837611	PGP10	AT1G10680	1	ABC transporters		0		100	100	100	100	0.082		3.73822e-17	3.12543e-17	5.01721e-17	3.08764e-17	0.000771633						0			1.12859e+07	928101	Not Found	Not Found
O78328	Probable 1-deoxy-D-xylulose-5-phosphate synthase, chloroplastic OS=Capsicum annuum OX=4072 GN=TKT2 PE=2 SV=1	0.001	FALSE	2.924	1	1	1	1	1	719	77.5	7.2	1.69	1	metabolic process		catalytic activity;metal ion binding	Pf00456, Pf00676, Pf02779, Pf02780, Pf13292	107852315	LOC107852315					0		100	100	100	100	0.799		3.73822e-17	3.12543e-17	5.01721e-17	3.08764e-17	0.97268						0			2.1698e+06	1.73321e+06	Not Found	Not Found
Q84M92	Actin-related protein 4 OS=Arabidopsis thaliana OX=3702 GN=ARP4 PE=1 SV=1	0.001	FALSE	2.917	2	1	1	1	1	441	48.9	5.35	1.76	1	cell differentiation;cell organization and biogenesis;development;response to stimulus	cytoplasm;nucleus	protein binding;structural molecule activity	Pf00022	838425	ARP4	AT1G18450	1			0	0.01	0.673	0.719	100	100	1.07	5.76923e-17	0.998072	0.999642	5.01721e-17	3.08764e-17	0.836173		0	0			0	1.10767e+06		745014	796951	Peak Found	Not Found
Q9SUS3	Beta-adaptin-like protein B OS=Arabidopsis thaliana OX=3702 GN=BETAB-AD PE=1 SV=1	0.001	FALSE	2.905	1	1	8	1	1	894	99.3	5.05	7.63	1	transport	cytoplasm;cytosol;Golgi;membrane;nucleus	protein binding;transporter activity	Pf01602, Pf02883, Pf09066, Pf12717, Pf13646	826741	AT4G11380	AT4G11380	4			0	0.01	2.781	3.199	100	100	1.15	5.76923e-17	0.725282	0.635564	5.01721e-17	3.08764e-17	0.827839		0	0			0	4.54282e+07		1.26341e+08	1.45339e+08	High	Not Found
Q9SKC9	NADH dehydrogenase [ubiquinone] 1 beta subcomplex subunit 7 OS=Arabidopsis thaliana OX=3702 GN=At2g02050 PE=3 SV=1	0.001	FALSE	2.856	9	1	4	1	1	103	11.7	7.78	5.66	1	metabolic process;transport	membrane;mitochondrion	catalytic activity	Pf05676	814736	AT2G02050	AT2G02050	2	Metabolic pathways; Oxidative phosphorylation		0	0.01	0.194	0.235	100	100	1.215	5.76923e-17	0.686087	0.765164	5.01721e-17	3.08764e-17	0.768694		0	0			0	3.52643e+07		6.8317e+06	8.30084e+06	High	Not Found
Q41350	Osmotin-like protein OS=Solanum lycopersicum OX=4081 PE=1 SV=1	0.001	FALSE	2.779	4	1	8	1	1	252	27.2	7.88	5.38	1		extracellular		Pf00314	543971	LOC543971	Solyc11g066130.1	11			0	0.01	0.118	0.201	100	100	1.695	5.76923e-17	0.510363	0.726652	5.01721e-17	3.08764e-17	0.421804		0	0			0	3.3656e+07		3.98815e+06	6.75824e+06	High	Not Found
Q9FY89	Vacuolar protein sorting-associated protein 20 homolog 2 OS=Arabidopsis thaliana OX=3702 GN=VPS20.2 PE=1 SV=1	0.001	FALSE	2.745	4	1	1	1	1	216	24.6	4.84	0	1	cell organization and biogenesis;transport	cytoplasm;cytosol;endosome;membrane	protein binding	Pf03357	830785	VPS20.2	AT5G09260	5	Endocytosis		0		100	100	100	100	3.301		3.73822e-17	3.12543e-17	5.01721e-17	3.08764e-17	0.046134						0			4.22335e+06	1.39431e+07	Not Found	Not Found
Q8LFM2	Gibberellin-regulated protein 10 OS=Arabidopsis thaliana OX=3702 GN=GASA10 PE=2 SV=1	0.001	FALSE	2.666	9	1	1	1	1	89	9.7	8.6	1.64	1	regulation of biological process;response to stimulus	cytoplasm;extracellular		Pf02704	836106	AT5G59845	AT5G59845	5			0		100		100		0.01		3.73822e-17		5.01721e-17		5.27394e-17									1.12333e+07		Not Found	Not Found
O81464	Heavy metal-associated isoprenylated plant protein 24 OS=Arabidopsis thaliana OX=3702 GN=HIPP24 PE=1 SV=1	0.001	FALSE	2.665	5	1	1	1	1	150	16.9	9.45	1.62	1	cellular homeostasis;transport	cytoplasm	metal ion binding	Pf00403	826418	AT4G08570	AT4G08570	4			0		100	100	100	100	1.119		3.73822e-17	3.12543e-17	5.01721e-17	3.08764e-17	0.833056						0			3.26552e+06	3.65294e+06	Not Found	Not Found
Q8H107	Dihydrolipoyllysine-residue succinyltransferase component of 2-oxoglutarate dehydrogenase complex 2, mitochondrial OS=Arabidopsis thaliana OX=3702 GN=At4g26910 PE=1 SV=2	0.001	FALSE	2.621	2	1	1	1	1	464	50	9.09	1.88	1	metabolic process	membrane;mitochondrion	catalytic activity;metal ion binding	Pf00198, Pf00364, Pf01597, Pf13533	828798	AT4G26910	AT4G26910	4	Carbon metabolism; Citrate cycle (TCA cycle); Metabolic pathways; Lysine degradation; Biosynthesis of secondary metabolites		0		100	100	100	100	1.12		3.73822e-17	3.12543e-17	5.01721e-17	3.08764e-17	0.833056						0			722776	809501	Not Found	Not Found
Q8W013	Caffeic acid 3-O-methyltransferase OS=Catharanthus roseus OX=4058 GN=COMT1 PE=2 SV=1	0.001	FALSE	2.574	3	1	1	1	1	363	39.8	6.09	0	1	metabolic process		catalytic activity;protein binding	Pf00891, Pf08100							0		100	100	100	100	0.206		3.73822e-17	3.12543e-17	5.01721e-17	3.08764e-17	0.103381						0			5.17183e+06	1.06381e+06	Not Found	Not Found
Q7G3T8	Beta-galactosidase 13 OS=Oryza sativa subsp. japonica OX=39947 GN=Os10g0330600 PE=2 SV=1	0.001	FALSE	2.572	1	1	1	1	1	828	91.9	6.52	0	1	metabolic process	extracellular;vacuole	catalytic activity	Pf01301, Pf02140, Pf02449	4348337	Os10g0330600; LOC4348337	OS10G0330600	10			0		100	100	100	100	1.944		3.73822e-17	3.12543e-17	5.01721e-17	3.08764e-17	0.31605						0			5.82513e+06	1.1322e+07	Not Found	Not Found
Q9LDC0	Peptidyl-prolyl cis-trans isomerase FKBP42 OS=Arabidopsis thaliana OX=3702 GN=FKBP42 PE=1 SV=1	0.001	FALSE	2.561	2	1	1	1	1	365	41.8	6.62	2.13	1	metabolic process;regulation of biological process;response to stimulus	endoplasmic reticulum;membrane;vacuole	catalytic activity;protein binding	Pf00254, Pf00515, Pf07719, Pf13414, Pf13424, Pf13432, Pf14559	821718	TWD1	AT3G21640	3			0	0.01	3.376	3.702	100	100	1.097	5.76923e-17	0.650961	0.585607	5.01721e-17	3.08764e-17	0.833056		0	0			0	1.92763e+06		6.50723e+06	7.13541e+06	Peak Found	Not Found
P81402	Non-specific lipid-transfer protein 1 OS=Prunus persica OX=3760 PE=1 SV=1	0.002	FALSE	2.524	20	1	2	1	1	91	9.2	8.9	3.41	1	transport			Pf00234, Pf14368							0		100	100	100	100	0.306		3.73822e-17	3.12543e-17	5.01721e-17	3.08764e-17	0.364068						0			5.39142e+06	1.64859e+06	Not Found	Not Found
Q8LNZ2	Kinesin-like protein KIN-7B OS=Arabidopsis thaliana OX=3702 GN=KIN7B PE=1 SV=1	0.002	FALSE	2.496	2	1	2	1	1	938	106.5	8.32	3.32	1	cell division;cell organization and biogenesis;cellular component movement;development	cytoplasm;cytoskeleton	catalytic activity;motor activity;nucleotide binding;protein binding	Pf00225, Pf11995	823396	TES	AT3G43210	3			0		100	100	100	100	1.063		3.73822e-17	3.12543e-17	5.01721e-17	3.08764e-17	0.833056						0			6.48769e+06	6.89616e+06	Not Found	Not Found
Q9LNJ3	Aspartyl protease family protein 2 OS=Arabidopsis thaliana OX=3702 GN=APF2 PE=2 SV=1	0.002	FALSE	2.448	2	1	2	1	1	485	52.1	8.98	0	1	metabolic process;response to stimulus	extracellular;membrane	catalytic activity	Pf00026, Pf14541, Pf14543	839375	AT1G01300	AT1G01300	1			0	0.01	0.082	0.172	100	100	2.097	5.76923e-17	0.407825	0.660443	5.01721e-17	3.08764e-17	0.411225		0	0			0	2.22766e+06		183259	384229	High	Not Found
Q9ZNT1	NADH--cytochrome b5 reductase 1 OS=Arabidopsis thaliana OX=3702 GN=CBR1 PE=1 SV=1	0.002	FALSE	2.298	3	1	2	1	1	281	31.5	8.38	1.84	1	metabolic process	cytoplasm;endoplasmic reticulum;membrane;mitochondrion	catalytic activity;protein binding	Pf00175, Pf00970, Pf08030	831645	CBR	AT5G17770	5	Amino sugar and nucleotide sugar metabolism		0	0.01	1.006	0.01	100		0.01	5.76923e-17	0.966443	3.12543e-17	5.01721e-17		5.27394e-17		0					1.50787e+06		1.51719e+06		Peak Found	Not Found
O64688	Pyruvate dehydrogenase E1 component subunit beta-3, chloroplastic OS=Arabidopsis thaliana OX=3702 GN=E1-BETA-2 PE=2 SV=1	0.002	FALSE	2.254	2	1	2	1	1	406	44	5.8	4.22	1	metabolic process		catalytic activity;metal ion binding	Pf02779, Pf02780	818024	AT2G34590	AT2G34590	2	Biosynthesis of secondary metabolites; Metabolic pathways; Glycolysis / Gluconeogenesis; Carbon metabolism; Citrate cycle (TCA cycle); Pyruvate metabolism		0		100	100	100	100	0.75		3.73822e-17	3.12543e-17	5.01721e-17	3.08764e-17	0.999565						0			1.58867e+07	1.19073e+07	Not Found	Not Found
Q9LXZ5	Alpha-soluble NSF attachment protein 1 OS=Arabidopsis thaliana OX=3702 GN=ASNAP1 PE=1 SV=1	0.002	FALSE	2.209	3	1	1	1	1	381	43.9	7.74	1.74	1	cell organization and biogenesis;transport	membrane	protein binding	Pf14938	824812	ALPHA-SNAP1	AT3G56450	3			0	0.01	2.504	1.157	100	100	0.462	5.76923e-17	0.735288	0.964386	5.01721e-17	3.08764e-17	0.762193		0	0			0	2.86676e+06		7.17955e+06	3.31625e+06	High	Not Found
Q60EW9	FT-interacting protein 7 OS=Oryza sativa subsp. japonica OX=39947 GN=FTIP7 PE=1 SV=1	0.002	FALSE	2.14	1	1	1	1	1	774	89.3	9.13	0	1		membrane	catalytic activity;protein binding	Pf00168, Pf08372	4338582	Os05g0370600; LOC4338582	OS05G0370600	5			0	0.01	0.039	0.01	100		0.01	5.76923e-17	0.163723	3.12543e-17	5.01721e-17		5.27394e-17		0					3.87304e+06		149870		High	Not Found
Q0DAE4	Glutaredoxin-C8 OS=Oryza sativa subsp. japonica OX=39947 GN=GRXC8 PE=2 SV=2	0.002	FALSE	2.128	5	1	2	1	1	136	14.8	7.97	0	1	cellular homeostasis;metabolic process;regulation of biological process;transport	cytoplasm	catalytic activity;protein binding	Pf00462, Pf13098, Pf13409, Pf13417	4341733	Os06g0659500; LOC4341733		6			0	0.01	8.884	5.777	100	100	0.65	5.76923e-17	0.294343	0.428009	5.01721e-17	3.08764e-17	0.91923		0	0			0	387696		3.44435e+06	2.23967e+06	Peak Found	Not Found
Q9ZW33	Mitochondrial import inner membrane translocase subunit TIM10 OS=Arabidopsis thaliana OX=3702 GN=TIM10 PE=1 SV=1	0.002	FALSE	2.117	19	1	1	1	1	83	9.3	7.74	0	1	cell organization and biogenesis;transport	membrane;mitochondrion	metal ion binding;protein binding;transporter activity	Pf02953	817502	TIM10	AT2G29530	2			0	0.01	4.319	0.01	100		0.01	5.76923e-17	0.56612	3.12543e-17	5.01721e-17		5.27394e-17		0					988431		4.26909e+06		Peak Found	Not Found
P49688	40S ribosomal protein S2-3 OS=Arabidopsis thaliana OX=3702 GN=RPS2C PE=1 SV=2	0.002	FALSE	2.086	2	1	5	1	1	285	30.9	10.29	10.02	1	metabolic process	cytosol;Golgi;membrane;ribosome	RNA binding;structural molecule activity	Pf00333, Pf03719	818784	AT2G41840	AT2G41840	2	Ribosome		0		100	100	100	100	3.82		3.73822e-17	3.12543e-17	5.01721e-17	3.08764e-17	0.0241145						0			1.19563e+07	4.56741e+07	Not Found	Not Found
Q9FJ95	Sorbitol dehydrogenase OS=Arabidopsis thaliana OX=3702 GN=SDH PE=1 SV=1	0.003	FALSE	2.057	2	1	1	1	1	364	39.2	5.97	2.14	1	metabolic process	cytoplasm;cytosol;membrane;mitochondrion	catalytic activity;metal ion binding	Pf00107, Pf03435, Pf08240	835272	AT5G51970	AT5G51970	5	Pentose and glucuronate interconversions; Fructose and mannose metabolism; Metabolic pathways		0		100		100		0.01		3.73822e-17		5.01721e-17		5.27394e-17									2.50675e+06		Not Found	Not Found
P82474	Zingipain-2 OS=Zingiber officinale OX=94328 PE=1 SV=1	0.003	FALSE	2.041	5	1	4	1	1	221	23.9	4.97	3.36	1	metabolic process		catalytic activity	Pf00112, Pf03051							0		100	100	100	100	0.265		3.73822e-17	3.12543e-17	5.01721e-17	3.08764e-17	0.235744						0			5.11785e+07	1.35768e+07	Not Found	Not Found
Q9LIN5	Eukaryotic translation initiation factor 4B1 OS=Arabidopsis thaliana OX=3702 GN=EIF4B1 PE=1 SV=1	0.003	FALSE	2.023	2	1	1	1	1	532	57.7	8.13	1.83	1	metabolic process	nucleus	protein binding;RNA binding	Pf06273	822244	EIF4B1	AT3G26400	3			0		100		100		0.01		3.73822e-17		5.01721e-17		5.27394e-17									2.69787e+06		Not Found	Not Found
Q9SCV3	Beta-galactosidase 9 OS=Arabidopsis thaliana OX=3702 GN=BGAL9 PE=2 SV=1	0.003	FALSE	2.014	1	1	1	1	1	887	99.1	8.03	0	1	metabolic process	cytosol;extracellular;membrane;vacuole	catalytic activity	Pf01301, Pf02140, Pf02449	817842	BGAL9	AT2G32810	2			0	0.01	0.088	0.133	100	100	1.519	5.76923e-17	0.396575	0.571954	5.01721e-17	3.08764e-17	0.542793		0	0			0	2.14387e+07		1.87665e+06	2.85001e+06	Peak Found	Not Found
Q9ZR27	Anthocyanidin 3-O-glucoside 5-O-glucosyltransferase 1 OS=Perilla frutescens OX=48386 GN=PF3R4 PE=1 SV=1	0.003	FALSE	1.974	2	1	1	1	1	460	50.9	5.01	0	1	metabolic process		catalytic activity	Pf00201, Pf03033							0	0.01	4.042	0.998	100	100	0.247	5.76923e-17	0.56612	0.993371	5.01721e-17	3.08764e-17	0.23763		0	0			0	738849		2.98629e+06	737462	Peak Found	Not Found
Q7M258	Ferredoxin-2 (Fragment) OS=Pisum sativum OX=3888 PE=1 SV=1	0.003	FALSE	1.949	23	1	1	1	1	40	4.4	4.44	1.76	1	metabolic process;transport		metal ion binding	Pf00111							0		100	100	100	100	0.82		3.73822e-17	3.12543e-17	5.01721e-17	3.08764e-17	0.948906						0			3.15633e+06	2.58914e+06	Not Found	Not Found
P56821	Eukaryotic translation initiation factor 3 subunit B OS=Nicotiana tabacum OX=4097 GN=TIF3B1 PE=2 SV=1	0.003	FALSE	1.948	1	1	1	1	1	719	82.5	5.02	0	1	metabolic process	cytoplasm	protein binding;RNA binding	Pf00076, Pf08662							0	0.01	0.065	0.01	100		0.01	5.76923e-17	0.31505	3.12543e-17	5.01721e-17		5.27394e-17		0					5.43725e+06		351452		High	Not Found
Q9SFB5	Serine carboxypeptidase-like 27 OS=Arabidopsis thaliana OX=3702 GN=SCPL27 PE=2 SV=1	0.004	FALSE	1.901	2	1	1	1	1	459	52.1	7.91	1.65	1	metabolic process	extracellular;vacuole	catalytic activity	Pf00450	819990	SCPL27	AT3G07990	3			0		100	100	100	100	2.356		3.73822e-17	3.12543e-17	5.01721e-17	3.08764e-17	0.167263						0			4.31828e+06	1.01758e+07	Not Found	Not Found
Q2QNU0	Trafficking protein particle complex II-specific subunit 130 homolog OS=Oryza sativa subsp. japonica OX=39947 GN=TRS130 PE=2 SV=1	0.005	FALSE	1.826	1	1	1	1	1	1245	139.2	6.01	0	1	cell organization and biogenesis;transport	cytosol;endosome;Golgi		Pf11817, Pf12584	4352484	Os12g0554400; LOC4352484	OS12G0554400	12			0	0.01	9.966	0.01	100		0.01	5.76923e-17	0.277247	3.12543e-17	5.01721e-17		5.27394e-17		0					1.048e+06		1.04442e+07		Peak Found	Not Found
Q9FMH8	Probable cysteine protease RD21B OS=Arabidopsis thaliana OX=3702 GN=RD21B PE=1 SV=1	0	FALSE	8.03	3	1	18	1	1	463	51.2	6.21	30.5	1	metabolic process;response to stimulus	cytosol;endoplasmic reticulum;extracellular;vacuole	catalytic activity;protein binding	Pf00112, Pf00396, Pf08246	834321	AT5G43060; RD21B	AT5G43060	5			0	0.106	8.434	3.205	91.611	62.662	0.38	0.512586	0.333594	0.635564	0.0038492	0.0350006	0.549808	0	21.6	118.69	0	0	13.32	6.22889e+06	364948	5.38616e+07	2.718e+07	High	Peak Found
E0ZS47	Urease accessory protein G OS=Oryza sativa subsp. indica OX=39946 GN=UREG PE=2 SV=1	0.001	FALSE	2.918	3	1	11	1	1	284	30.8	6.52	20.02	1	metabolic process;regulation of biological process	membrane	catalytic activity;metal ion binding;nucleotide binding	Pf02492, Pf03308							0	3.89	100	100	82.675	73.131	0.885	0.503434	3.73822e-17	3.12543e-17	0.00506257	0.0270259	0.904912	0	0	0	0	0	0	305684	1.18897e+06	9.82978e+07	8.69505e+07	Peak Found	Peak Found
Q43292	60S ribosomal protein L37-2 OS=Arabidopsis thaliana OX=3702 GN=RPL37B PE=3 SV=2	0.001	FALSE	3.723	11	1	18	1	1	95	10.8	11.87	27.94	1	metabolic process	cytoplasm;ribosome	metal ion binding;RNA binding;structural molecule activity	Pf01907	841660	AT1G52300	AT1G52300	1	Ribosome		0	100	100	100	80.181	100	2.296	5.76923e-17	3.73822e-17	3.12543e-17	0.00546929	3.08764e-17	0.184309				0	0	0		887590	7.11679e+07	1.63435e+08	Not Found	High
Q96323	Leucoanthocyanidin dioxygenase OS=Arabidopsis thaliana OX=3702 GN=LDOX PE=1 SV=1	0.001	FALSE	3.818	3	1	4	1	1	356	40.4	5.33	2.05	1	cell organization and biogenesis;metabolic process;response to stimulus	cytoplasm	catalytic activity;metal ion binding	Pf03171, Pf14226	828387	LDOX	AT4G22880	4	Biosynthesis of secondary metabolites; Metabolic pathways; Flavonoid biosynthesis		0	100	100	100	79.822	8.599	0.108	5.76923e-17	3.73822e-17	3.12543e-17	0.00552905	0.37879	0.00422444				0	0	0		308728	2.46433e+07	2.65464e+06	Not Found	Peak Found
P48495	Triosephosphate isomerase, cytosolic OS=Petunia hybrida OX=4102 GN=TPIP1 PE=2 SV=1	0.001	FALSE	4.015	5	1	8	1	1	254	27.1	5.71	7.97	1	metabolic process	cytoplasm	catalytic activity	Pf00121							0	0.026	1.507	1.641	58.946	64.167	1.089	0.0818607	0.883588	0.865054	0.00773461	0.0298734	0.833056	0	0	0	0	0	0	2.44323e+06	62478.9	3.68289e+06	4.00906e+06	High	Peak Found
B9RI00	Probable terpene synthase 6 OS=Ricinus communis OX=3988 GN=TPS6 PE=3 SV=1	0.001	FALSE	3.492	1	1	3	1	1	555	64.3	5.49	5.51	1	metabolic process		catalytic activity;metal ion binding	Pf01397, Pf03936	8272588	RCOM_1574750; LOC8272588					0	0.133	5.296	5.636	39.881	42.447	1.064	0.606092	0.502467	0.441149	0.0288142	0.0657442	0.833056	0	0	0	0	0	0	2.6454e+06	351268	1.4009e+07	1.49104e+07	High	Peak Found
P82353	Non-specific lipid-transfer protein 2 OS=Prunus armeniaca OX=36596 PE=1 SV=1	0.001	FALSE	3.754	13	1	25	1	1	68	7.2	8.7	36.13	1	transport			Pf00234, Pf14368							0	0.269	10.212	6.011	37.923	22.323	0.589	0.861522	0.269523	0.421197	0.0322697	0.155474	0.843094	0	0	0	0	0	0	7.35618e+07	1.98081e+07	7.51184e+08	4.42184e+08	High	High
Q39219	Ubiquinol oxidase 1a, mitochondrial OS=Arabidopsis thaliana OX=3702 GN=AOX1A PE=1 SV=2	0.001	FALSE	2.59	3	1	6	1	1	354	40	8.46	5.36	1	metabolic process;regulation of biological process;response to stimulus;transport	membrane;mitochondrion	catalytic activity;metal ion binding	Pf01786	821806	AOX1A	AT3G22370	3			0	0.289	9.621	18.456	33.342	63.962	1.918	0.896028	0.288735	0.151524	0.0426753	0.0338637	0.328453	0	0	0	0	0	0	7.08412e+06	2.04413e+06	6.81544e+07	1.30746e+08	Peak Found	Peak Found
P19251	Asparagine synthetase, nodule [glutamine-hydrolyzing] OS=Pisum sativum OX=3888 GN=AS1 PE=2 SV=3	0.002	FALSE	2.423	2	1	1	1	1	586	66.3	6.43	1.61	1	metabolic process		catalytic activity;nucleotide binding	Pf00310, Pf00733, Pf12481, Pf13522, Pf13537							0	100	100	100	27.835	28.481	1.023	5.76923e-17	3.73822e-17	3.12543e-17	0.041756	0.101831	0.841231				0	0	0		24003	668133	683632	Not Found	Peak Found
Q67W82	Probable 4-coumarate--CoA ligase 4 OS=Oryza sativa subsp. japonica OX=39947 GN=4CL4 PE=2 SV=1	0.001	FALSE	2.833	2	1	2	1	1	559	60	5.29	1.79	1	metabolic process		catalytic activity;nucleotide binding	Pf00501, Pf13193	4341718	Os06g0656500; LOC4341718	OS06G0656500	6	Ubiquinone and other terpenoid-quinone biosynthesis; Biosynthesis of secondary metabolites; Phenylalanine metabolism; Metabolic pathways; Phenylpropanoid biosynthesis		0	0.547	12.445	15.031	22.746	27.472	1.208	0.97851	0.219248	0.194117	0.0924978	0.117793	0.768694	0	0	0	0	0	0	5.70008e+06	3.11868e+06	7.0939e+07	8.56757e+07	High	Peak Found
O22149	Probable pectinesterase/pectinesterase inhibitor 17 OS=Arabidopsis thaliana OX=3702 GN=PME17 PE=2 SV=2	0.001	FALSE	3.086	2	1	6	1	1	511	55.9	9.04	9.65	1	cell organization and biogenesis;defense response;metabolic process;regulation of biological process;response to stimulus	extracellular;membrane	catalytic activity;enzyme regulator activity	Pf01095, Pf04043	819130	AT2G45220	AT2G45220	2	Metabolic pathways; Pentose and glucuronate interconversions		0	1.59	35.554	94.428	22.363	59.394	2.656	0.838222	0.0515007	0.0139121	0.0951554	0.0382666	0.11091	0	0	0	0	0	0	4.46035e+06	7.09133e+06	1.58585e+08	4.21183e+08	Peak Found	Peak Found
P00234	Ferredoxin-1 OS=Equisetum telmateia OX=3260 PE=1 SV=1	0.001	FALSE	3.828	11	1	21	1	1	95	10.1	4.09	34.21	1	metabolic process;transport		metal ion binding	Pf00111, Pf13085, Pf13510							0	100	100	100	20.711	100	8.67	5.76923e-17	3.73822e-17	3.12543e-17	0.101926	3.08764e-17	0.000150296				0	0	0		2.03074e+06	4.20591e+07	3.64651e+08	Not Found	Peak Found
P48349-2	Isoform 2 of 14-3-3-like protein GF14 lambda OS=Arabidopsis thaliana OX=3702 GN=GRF6	0.001	FALSE	3.798	4	1	22	1	1	273	31	5.33	24.04	1	defense response;metabolic process;regulation of biological process;response to stimulus	cytoplasm;cytosol;membrane;nucleus	nucleotide binding;protein binding	Pf00244	830909	GRF6	AT5G10450	5			0	100	100	100	20.163	16.014	0.794	5.76923e-17	3.73822e-17	3.12543e-17	0.102409	0.216239	0.97268				0	0	0		1.12559e+07	2.26952e+08	1.80252e+08	Not Found	High
P47996	Inosine-5'-monophosphate dehydrogenase 1 OS=Arabidopsis thaliana OX=3702 GN=IMPDH PE=2 SV=1	0.002	FALSE	2.207	2	1	1	1	1	503	54.2	6.8	0	1	metabolic process	cytoplasm;cytosol	catalytic activity;metal ion binding	Pf00478, Pf00977, Pf01070, Pf03060	844285	AT1G79470	AT1G79470	1	Purine metabolism; Biosynthesis of secondary metabolites; Metabolic pathways		0	0.059	1.166	0.258	19.823	4.393	0.222	0.332469	0.95001	0.794092	0.103889	0.61673	0.128752	0	0	0	0	0	0	1.43624e+08	8447726	1.67463e+08	3.71092e+07	Peak Found	High
O24540	4-coumarate--CoA ligase OS=Vanilla planifolia OX=51239 GN=4CL PE=3 SV=1	0.001	FALSE	3.517	2	1	9	1	1	553	60.1	5.8	7.1	1	metabolic process		catalytic activity;nucleotide binding	Pf00501, Pf13193							0	0.134	2.596	2.638	19.366	19.675	1.016	0.621297	0.734514	0.716237	0.108473	0.177457	0.836173	0	0	0	0	0	0	1.85893e+07	2.49193e+06	4.82594e+07	4.90297e+07	High	High
Q07204	Fructose-1,6-bisphosphatase, chloroplastic OS=Brassica napus OX=3708 GN=FBP PE=2 SV=1	0	FALSE	4.063	3	1	2	1	1	411	44.4	5.6	2.03	1	metabolic process		catalytic activity;metal ion binding	Pf00316	106421663	LOC106421663	GSBRNA2T00071053001	A5	Carbon metabolism; Metabolic pathways; Biosynthesis of secondary metabolites; Fructose and mannose metabolism; Pentose phosphate pathway; Carbon fixation in photosynthetic organisms; Glycolysis / Gluconeogenesis		0	100	100		17.475	0.01	0.01	5.76923e-17	3.73822e-17		0.0975003	3.08764e-17	5.27394e-17				0				86043.6	1.5036e+06		Not Found	Peak Found
Q9ZPI6	Peroxisomal fatty acid beta-oxidation multifunctional protein AIM1 OS=Arabidopsis thaliana OX=3702 GN=AIM1 PE=1 SV=1	0.001	FALSE	2.791	1	1	14	1	1	721	77.8	9.32	12.83	1	development;metabolic process	cytoplasm	catalytic activity;protein binding;RNA binding	Pf00378, Pf00725, Pf01266, Pf02737	829022	AIM1	AT4G29010	4	Fatty acid metabolism; Fatty acid degradation; Metabolic pathways; Biosynthesis of secondary metabolites; alpha-Linolenic acid metabolism		0	0.293	4.923	5.911	16.793	20.162	1.201	0.894627	0.527048	0.427429	0.137327	0.173995	0.77119	0	0	0	0	0	0	1.7231e+07	5.05135e+06	8.48266e+07	1.01848e+08	High	Peak Found
Q94A08	Probable galactinol--sucrose galactosyltransferase 2 OS=Arabidopsis thaliana OX=3702 GN=RFS2 PE=2 SV=2	0.003	FALSE	2.08	1	1	4	1	1	773	85.1	5.73	0	1	metabolic process;response to stimulus	cytoplasm	catalytic activity	Pf05691	824919	SIP2	AT3G57520	3	Galactose metabolism		0	100	100	100	16.61	25.476	1.534	5.76923e-17	3.73822e-17	3.12543e-17	0.139801	0.130148	0.523835				0	0	0		4.52571e+06	7.51715e+07	1.15297e+08	Not Found	Peak Found
F4IRR2	Importin beta-like SAD2 OS=Arabidopsis thaliana OX=3702 GN=SAD2 PE=1 SV=1	0.001	FALSE	3.926	1	1	1	1	1	1040	119.2	4.89	2.48	1	cell organization and biogenesis;regulation of biological process;response to stimulus;transport	cytoplasm;cytosol;nucleus	protein binding;transporter activity	Pf03810, Pf08506	817722	SAD2	AT2G31660	2			0	100	100	100	16.56	7.277	0.439	5.76923e-17	3.73822e-17	3.12543e-17	0.116762	0.429511	0.711064				0	0	0		328920	5.44689e+06	2.39352e+06	Not Found	Peak Found
Q9LRJ9	Cysteine-rich repeat secretory protein 38 OS=Arabidopsis thaliana OX=3702 GN=CRRSP38 PE=2 SV=1	0.001	FALSE	3.282	4	1	2	1	1	252	27.8	8.75	0	1	response to stimulus	extracellular;vacuole		Pf01657	821768	AT3G22060	AT3G22060	3			0	100	100	100	14.728	3.865	0.262	5.76923e-17	3.73822e-17	3.12543e-17	0.135576	0.631556	0.405282				0	0	0		59264.9	872855	229062	Not Found	Peak Found
Q9SXC8	Ubiquitin-fold modifier-conjugating enzyme 1 OS=Arabidopsis thaliana OX=3702 GN=At1g27530 PE=2 SV=1	0.002	FALSE	2.336	5	1	2	1	1	174	19.6	7.81	4.4	1		cytoplasm	catalytic activity	Pf08694	839644	AT1G27530	AT1G27530	1			0	0.325	4.721	0.01	14.507	0.01	0.01	0.924845	0.533331	3.12543e-17	0.155186	3.08764e-17	5.27394e-17	0	0		0			1.33955e+06	435944	6.32417e+06		Peak Found	Peak Found
O82462	Glutamate--tRNA ligase, cytoplasmic OS=Arabidopsis thaliana OX=3702 GN=At5g26710 PE=1 SV=1	0.001	FALSE	2.884	1	1	3	1	1	719	81	7.03	1.64	1	metabolic process	cytoplasm;cytosol	catalytic activity;nucleotide binding	Pf00749, Pf01406, Pf03950, Pf13410, Pf14497	832718	AT5G26710	AT5G26710	5	Porphyrin and chlorophyll metabolism; Biosynthesis of secondary metabolites; Metabolic pathways; Aminoacyl-tRNA biosynthesis		0	100	100	100	14.503	16.661	1.149	5.76923e-17	3.73822e-17	3.12543e-17	0.150501	0.206998	0.828068				0	0	0		436688	6.33319e+06	7.27559e+06	Not Found	Peak Found
P47903	40S ribosomal protein S27 OS=Chlamydomonas reinhardtii OX=3055 GN=RPS27 PE=3 SV=1	0.003	FALSE	2.076	9	1	7	1	1	86	9.7	8.75	7.57	1	metabolic process	ribosome	metal ion binding;structural molecule activity	Pf01667							0	0.264	3.802	2.505	14.409	9.491	0.659	0.854241	0.616509	0.733032	0.159821	0.371564	0.927982	0	0	0	0	0	0	1.67345e+07	4.41615e+06	6.36306e+07	4.19147e+07	Peak Found	Peak Found
Q8S4Y1	Acetyl-CoA acetyltransferase, cytosolic 1 OS=Arabidopsis thaliana OX=3702 GN=AAT1 PE=1 SV=1	0.001	FALSE	2.653	2	1	7	1	1	403	41.4	6.89	9.56	1	cell growth;cell organization and biogenesis;metabolic process	cytoplasm;cytosol;membrane	catalytic activity;metal ion binding	Pf00108, Pf00109, Pf02803	834876	ACAT2	AT5G48230	5	Metabolic pathways; Carbon metabolism; Lysine degradation; Butanoate metabolism; Pyruvate metabolism; Valine, leucine and isoleucine degradation; Propanoate metabolism; Biosynthesis of secondary metabolites; Terpenoid backbone biosynthesis; Glyoxylate and dicarboxylate metabolism; Synthesis and degradation of ketone bodies; Tryptophan metabolism; Fatty acid degradation; Fatty acid metabolism		0	0.128	1.806	1.708	14.138	13.372	0.946	0.599831	0.846464	0.852434	0.159821	0.256751	0.843094	0	0	0	0	0	0	1.15022e+07	1.46905e+06	2.07697e+07	1.96447e+07	High	Peak Found
Q84P17	Probable acyl-activating enzyme 18, peroxisomal OS=Arabidopsis thaliana OX=3702 GN=AAE18 PE=2 SV=1	0	FALSE	8.056	2	1	30	1	1	727	81.1	6.6	44.85	1	metabolic process	cytoplasm;membrane;mitochondrion	catalytic activity	Pf00501	841977	AAE18	AT1G55320	1			0	0.629	8.739	7.065	13.903	11.239	0.808	0.997514	0.322089	0.379889	0.163931	0.311191	0.963285	49.5	140.79	128.47	11.57	2.43	5.97	3.00895e+07	1.3054e+07	1.79694e+08	1.4634e+08	Peak Found	High
Q8RWG8	Ran-binding protein 1 homolog b OS=Arabidopsis thaliana OX=3702 GN=RANBP1B PE=1 SV=2	0.001	FALSE	2.951	4	1	7	1	1	217	24.4	4.88	3.43	1	cell organization and biogenesis;metabolic process;regulation of biological process;transport	cytoplasm;nucleus	enzyme regulator activity;protein binding	Pf00638	817557	AT2G30060	AT2G30060	2			0	0.203	2.437	3.561	11.993	17.524	1.461	0.739059	0.749342	0.602802	0.205837	0.194995	0.563529	0	0	0	0	0	0	1.00569e+07	2.04358e+06	2.45096e+07	3.5811e+07	High	Peak Found
Q9FMP3	Dihydropyrimidinase OS=Arabidopsis thaliana OX=3702 GN=PYD2 PE=1 SV=1	0.001	FALSE	2.943	2	1	4	1	1	531	58	5.9	3.75	1	cell communication;metabolic process;response to stimulus	cytoplasm;endoplasmic reticulum;Golgi	catalytic activity;metal ion binding	Pf01979, Pf13147, Pf13594	831093	PYD2	AT5G12200	5	beta-Alanine metabolism; Pyrimidine metabolism; Pantothenate and CoA biosynthesis; Metabolic pathways		0	0.301	3.277	4.746	10.873	15.749	1.448	0.900513	0.665379	0.496573	0.236175	0.218678	0.573777	0	0	0	0	0	0	6.94631e+06	2.09332e+06	2.27602e+07	3.29676e+07	Peak Found	Peak Found
O23290	60S ribosomal protein L36a OS=Arabidopsis thaliana OX=3702 GN=RPL36AA PE=3 SV=3	0.001	FALSE	2.925	8	1	5	1	1	105	12.1	10.32	8.01	1	metabolic process	cytoplasm;ribosome	structural molecule activity	Pf00935	827074; 821920	AT4G14320; AT3G23390	AT4G14320; AT3G23390	4; 3	Ribosome		0	0.229	2.446	2.235	10.688	9.768	0.914	0.811811	0.747617	0.754882	0.241778	0.361626	0.87035	0	0	0	0	0	0	3.49859e+06	800566	8.55667e+06	7.82026e+06	Peak Found	Peak Found
O49886	Peptidyl-prolyl cis-trans isomerase OS=Lupinus luteus OX=3873 PE=2 SV=1	0.002	FALSE	2.253	8	1	7	1	1	172	18.3	8.46	13.44	1	metabolic process	cytoplasm	catalytic activity	Pf00160							0	0.429	4.316	2.314	10.062	5.395	0.536	0.961915	0.56612	0.748727	0.263247	0.536738	0.833056	0	0	0	0	0	0	2.82826e+07	1.21315e+07	1.22073e+08	6.54465e+07	High	Peak Found
Q00874	DNA damage-repair/toleration protein DRT100 OS=Arabidopsis thaliana OX=3702 GN=DRT100 PE=2 SV=2	0.003	FALSE	1.967	3	1	4	1	1	372	39.5	5.07	1.85	1	metabolic process;regulation of biological process;response to stimulus	membrane	nucleotide binding;protein binding	Pf08263, Pf12799, Pf13855	820441	DRT100	AT3G12610	3			0	0.031	0.304	0.207	9.939	6.772	0.681	0.117218	0.821222	0.737097	0.267333	0.462357	0.944283	0	0	0	0	0	0	3.69899e+07	1.13261e+06	1.12566e+07	7.67005e+06	High	Peak Found
P92974	Ubiquitin-activating enzyme E1 2 OS=Arabidopsis thaliana OX=3702 GN=UBA2 PE=1 SV=1	0.001	FALSE	3.679	1	1	3	1	1	1077	119.5	5.29	6.32	1	metabolic process;response to stimulus	cytosol;nucleus	catalytic activity;nucleotide binding	Pf00899, Pf02134, Pf09358, Pf10585	830534	UBA 2	AT5G06460	5	Ubiquitin mediated proteolysis		0	0.294	2.667	3.208	9.085	10.929	1.203	0.903722	0.734514	0.635564	0.262199	0.320602	0.768694	0	0	0	0	0	0	2.08568e+06	612294	5.56249e+06	6.69167e+06	High	Peak Found
Q93X67	3-oxoacyl-[acyl-carrier-protein] reductase 2, chloroplastic OS=Brassica napus OX=3708 GN=bkr2 PE=2 SV=1	0.004	FALSE	1.885	2	1	1	1	1	328	34.4	9.1	0	1	metabolic process		catalytic activity;nucleotide binding	Pf00106, Pf08659, Pf13561	106361756	LOC106361756	GSBRNA2T00014699001	C3	Fatty acid metabolism; Fatty acid biosynthesis; Biosynthesis of unsaturated fatty acids; Metabolic pathways; Biotin metabolism		0	0.139	1.251	2.296	9.001	16.525	1.836	0.639101	0.9079	0.743904	0.256762	0.198793	0.411225	0	0	0	0	0	0	927785	128900	1.16022e+06	2.1301e+06	Peak Found	Peak Found
Q07098	Serine/threonine-protein phosphatase PP2A-2 catalytic subunit OS=Arabidopsis thaliana OX=3702 GN=PP2A2 PE=1 SV=1	0.001	FALSE	2.956	3	1	12	1	1	306	34.9	4.89	16.67	1	cell organization and biogenesis;metabolic process;regulation of biological process;response to stimulus	cytoplasm;cytosol;membrane;nucleus	catalytic activity;metal ion binding;protein binding	Pf00149	837583	PP2A-2	AT1G10430	1	mRNA surveillance pathway		0	1.282	11.489	20.276	8.964	15.82	1.765	0.915083	0.239828	0.135563	0.309068	0.218678	0.411225	0	0	0	0	0	0	5.47595e+06	7.01848e+06	6.29127e+07	1.11033e+08	High	High
O24370	Linoleate 13S-lipoxygenase 2-1, chloroplastic OS=Solanum tuberosum OX=4113 GN=LOX2.1 PE=1 SV=1	0	FALSE	7.129	1	1	15	1	1	899	101.9	6.55	12.97	1	metabolic process		catalytic activity;metal ion binding;protein binding	Pf00305, Pf01477	102596122	LOC102596122			Linoleic acid metabolism; Metabolic pathways; alpha-Linolenic acid metabolism; Biosynthesis of secondary metabolites		0	3.938	34.301	18.642	8.71	4.734	0.543	0.499447	0.0547651	0.150891	0.320981	0.585431	0.835355	403.2	133.91	221.32	155.3	83.17	17.02	737385	7.52261e+06	3.15039e+07	2.23833e+07	Peak Found	High
Q9FGY1	Beta-D-xylosidase 1 OS=Arabidopsis thaliana OX=3702 GN=BXL1 PE=1 SV=1	0.001	FALSE	3.976	2	1	9	1	1	774	83.5	8.51	17.82	1	metabolic process	extracellular	catalytic activity	Pf00933, Pf01915, Pf14310	834996	BXL1	AT5G49360	5			0	0.012	0.106	0.043	8.536	3.457	0.405	0.0188552	0.476933	0.242006	0.324185	0.674442	0.615209	0	0	0	0	0	0	1.22493e+08	1.52789e+06	1.30421e+07	5.28242e+06	High	High
F4I1L3	Acetyl-CoA carboxylase 2 OS=Arabidopsis thaliana OX=3702 GN=ACC2 PE=2 SV=1	0.001	FALSE	3.675	0	1	3	1	1	2355	262.6	7.09	2.27	1	metabolic process	cytoplasm;cytosol	catalytic activity;metal ion binding;nucleotide binding	Pf00289, Pf00364, Pf01039, Pf02655, Pf02785, Pf02786, Pf08326, Pf13535, Pf15632	840522	ACC2	AT1G36180	1	Fatty acid metabolism; Metabolic pathways; Biosynthesis of secondary metabolites; Pyruvate metabolism; Fatty acid biosynthesis; Propanoate metabolism		0	100	100	100	8.38	2.828	0.337	5.76923e-17	3.73822e-17	3.12543e-17	0.306327	0.732211	0.432205				0	0	0		724335	6.06984e+06	2.04845e+06	Not Found	High
Q05212	DNA damage-repair/toleration protein DRT102 OS=Arabidopsis thaliana OX=3702 GN=DRT102 PE=1 SV=2	0.005	FALSE	1.859	3	1	1	1	1	310	33.2	5.33	1.71	1	metabolic process;response to stimulus	cytoplasm;cytosol;nucleus	catalytic activity	Pf02502, Pf07883, Pf12973, Pf14499	819648	DRT102	AT3G04880	3			0	1.128	9.277	12.625	8.225	11.193	1.361	0.91912	0.294637	0.227439	0.305282	0.312339	0.6458	0	0	0	0	0	0	774794	873896	7.1874e+06	9.78171e+06	Peak Found	Peak Found
Q9LN20	Probable prolyl 4-hydroxylase 3 OS=Arabidopsis thaliana OX=3702 GN=P4H3 PE=2 SV=1	0.001	FALSE	2.99	3	1	10	1	1	287	32.8	8.47	14.24	1	metabolic process	endoplasmic reticulum;endosome;Golgi;membrane;mitochondrion	catalytic activity;metal ion binding	Pf03171, Pf13640	838615	AT1G20270	AT1G20270	1	Arginine and proline metabolism; Metabolic pathways		0	0.309	2.486	2.619	8.048	8.478	1.053	0.914225	0.741182	0.718355	0.339691	0.393253	0.833056	0	0	0	0	0	0	1.62385e+07	5.01674e+06	4.03761e+07	4.25336e+07	High	High
Q9XI01	Protein disulfide isomerase-like 1-1 OS=Arabidopsis thaliana OX=3702 GN=PDIL1-1 PE=1 SV=1	0.001	FALSE	3.644	2	1	7	1	1	501	55.6	4.92	10.6	1	cellular homeostasis;metabolic process;regulation of biological process;response to stimulus	endoplasmic reticulum;Golgi;membrane;organelle lumen;vacuole	catalytic activity;protein binding	Pf00085, Pf13098, Pf13848, Pf13899, Pf13905	838779	PDIL1-1	AT1G21750	1	Protein processing in endoplasmic reticulum		0	0.515	3.861	2.006	7.503	3.897	0.519	0.97851	0.609999	0.792339	0.373077	0.635611	0.833056	0	0	0	0	0	0	7.66154e+07	39426610	2.95818e+08	1.53654e+08	High	Peak Found
O04350	Tubulin-folding cofactor A OS=Arabidopsis thaliana OX=3702 GN=TFCA PE=1 SV=2	0.001	FALSE	2.891	9	1	3	1	1	113	12.8	5.05	3.77	1	cell organization and biogenesis;metabolic process	cytoplasm;cytosol	protein binding	Pf02970	817592	KIS	AT2G30410	2			0	0.238	1.746	1.614	7.331	6.778	0.925	0.812863	0.86065	0.873147	0.385309	0.462123	0.863888	0	0	0	0	0	0	2.41424e+07	5.74878e+06	4.21455e+07	3.89663e+07	Peak Found	Peak Found
Q9SZB9	Peroxidase 47 OS=Arabidopsis thaliana OX=3702 GN=PER47 PE=2 SV=2	0.003	FALSE	1.99	3	1	1	1	1	325	36	8.27	0	1	cell organization and biogenesis;metabolic process;response to stimulus	extracellular	antioxidant activity;catalytic activity;metal ion binding	Pf00141	829479	AT4G33420	AT4G33420	4	Phenylpropanoid biosynthesis; Metabolic pathways; Biosynthesis of secondary metabolites		0	0.136	0.96	0.932	7.07	6.867	0.971	0.627163	0.972389	0.998488	0.336934	0.441541	0.843094	0	0	0	0	0	0	2.14259e+06	290829	2.05624e+06	1.99708e+06	High	Peak Found
O81154	Cysteine synthase OS=Solanum tuberosum OX=4113 PE=2 SV=1	0.001	FALSE	3.338	4	1	6	1	1	325	34.3	6.62	10.05	1	metabolic process	cytoplasm	catalytic activity	Pf00291	102577740	LOC102577740					0	4.299	30.27	0.415	7.041	0.096	0.014	0.42471	0.0671574	0.934503	0.403663	0.38758	4.28854e-11	0	0	0	0	0	0	506560	2.17764e+06	1.53337e+07	210075	Peak Found	Peak Found
Q9LEU8	Argininosuccinate lyase, chloroplastic OS=Arabidopsis thaliana OX=3702 GN=At5g10920 PE=2 SV=1	0	FALSE	5.776	2	1	20	1	1	517	57.5	5.88	32.16	1	metabolic process	cytoplasm	catalytic activity	Pf00206, Pf14698	830959	AT5G10920	AT5G10920	5	Arginine biosynthesis; Biosynthesis of amino acids; Alanine, aspartate and glutamate metabolism; Biosynthesis of secondary metabolites; Metabolic pathways		0	4.594	28.617	32.193	6.229	7.007	1.125	0.440952	0.0738769	0.0724778	0.460458	0.447572	0.833056	244.55	114.78	137.79	87.87	68.07	17.56	5.16165e+06	1.7345e+07	1.03781e+08	1.14736e+08	Peak Found	High
Q9SKZ1	Transcription factor Pur-alpha 1 OS=Arabidopsis thaliana OX=3702 GN=PURA1 PE=1 SV=2	0.002	FALSE	2.497	3	1	9	1	1	296	32.2	6.13	9.25	1	metabolic process;regulation of biological process;response to stimulus	cytoplasm;nucleus	DNA binding;RNA binding	Pf04845	817768	PUR ALPHA-1	AT2G32080	2			0	0.227	1.403	1.389	6.174	6.112	0.99	0.794654	0.9079	0.917514	0.464574	0.495524	0.843094	0	0	0	0	0	0	4.93596e+07	11220944	6.92725e+07	6.85812e+07	Peak Found	High
Q06445	Cysteine proteinase inhibitor OS=Vigna unguiculata OX=3917 PE=1 SV=1	0.001	FALSE	3.097	8	1	15	1	1	97	10.8	6.55	14.32	1	regulation of biological process		enzyme regulator activity	Pf00031							0	1.349	7.771	7.615	5.76	5.644	0.98	0.891519	0.359804	0.355143	0.497206	0.519172	0.843094	0	0	0	0	0	0	1.32173e+07	1.78322e+07	1.02713e+08	1.00648e+08	High	High
Q94JQ4	Reactive Intermediate Deaminase A, chloroplastic OS=Arabidopsis thaliana OX=3702 GN=RIDA PE=1 SV=1	0.001	FALSE	3.918	7	1	7	1	1	187	19.8	8.4	8.22	1	metabolic process;response to stimulus	mitochondrion;vacuole	catalytic activity	Pf01042	821584	AT3G20390	AT3G20390	3			0	2.315	13.193	7.714	5.698	3.332	0.585	0.641045	0.204951	0.350596	0.503046	0.688472	0.843094	0	0	0	0	0	0	1.46452e+06	3.39071e+06	1.93215e+07	1.12969e+07	High	High
Q9LEH3	Peroxidase 15 OS=Ipomoea batatas OX=4120 GN=pod PE=1 SV=1	0.001	FALSE	2.834	3	1	3	1	1	327	34.9	5.58	3.87	1	metabolic process;response to stimulus	extracellular	antioxidant activity;catalytic activity;metal ion binding	Pf00141							0	0.027	0.147	0.156	5.519	5.893	1.068	0.0914458	0.574173	0.625528	0.44727	0.486639	0.833056	0	0	0	0	0	0	2.004e+07	532006	2.93625e+06	3.13525e+06	High	Peak Found
Q5MAU8	Probable inactive purple acid phosphatase 27 OS=Arabidopsis thaliana OX=3702 GN=PAP27 PE=2 SV=1	0.001	FALSE	3.963	2	1	17	1	1	611	68.9	6.44	18.07	1	metabolic process	extracellular	catalytic activity;metal ion binding	Pf00149, Pf14008	835108	PAP27	AT5G50400	5			0	0.915	4.848	0.53	5.3	0.579	0.109	0.961915	0.53403	0.993371	0.519357	0.905869	0.00459477	0	0	0	0	0	0	3.75478e+07	3.43489e+07	1.82038e+08	1.98892e+07	High	High
Q9M063	Putative GEM-like protein 3 OS=Arabidopsis thaliana OX=3702 GN=At4g40100 PE=3 SV=2	0.002	FALSE	2.437	4	1	1	1	1	239	26.3	6.54	1.83	1	regulation of biological process;response to stimulus	cytoplasm		Pf02893	830173	AT4G40100; PRSL1		4			0	100	100	100	5.23	3.915	0.749	5.76923e-17	3.73822e-17	3.12543e-17	0.525461	0.633691	0.999565				0	0	0		1.612e+06	8.43073e+06	6.31136e+06	Not Found	Peak Found
B9FDT1	Dolichyl-diphosphooligosaccharide--protein glycosyltransferase subunit 1B OS=Oryza sativa subsp. japonica OX=39947 GN=OST1B PE=2 SV=1	0.002	FALSE	2.501	2	1	5	1	1	473	52.8	6.86	5.46	1	metabolic process	endoplasmic reticulum;membrane	catalytic activity	Pf04597	107275757	LOC107275757		4			0	0.441	2.208	1.139	5.01	2.583	0.516	0.971824	0.784728	0.9687	0.55017	0.760055	0.833056	0	0	0	0	0	0	1.08074e+07	4764336	2.38682e+07	1.23084e+07	High	High
O64700	Urease accessory protein G OS=Arabidopsis thaliana OX=3702 GN=UREG PE=2 SV=1	0.002	FALSE	2.284	3	1	3	1	1	275	30.1	6.52	3.63	1	metabolic process;regulation of biological process	cytoplasm;membrane	catalytic activity;metal ion binding;nucleotide binding	Pf02492, Pf03308	818010	UREG	AT2G34470	2			0	8.773	43.47	23.261	4.955	2.652	0.535	0.166143	0.0368873	0.113661	0.554384	0.755676	0.833056	0	0	0	0	0	0	282423	2.47757e+06	1.22769e+07	6.5694e+06	Peak Found	High
Q8L7I4	Probable protein phosphatase 2C 17 OS=Arabidopsis thaliana OX=3702 GN=At1g78200 PE=2 SV=1	0	FALSE	8.034	4	1	14	1	1	283	30.8	8.68	20	1	metabolic process	membrane;nucleus	catalytic activity;metal ion binding	Pf00481, Pf07228	844156	AT1G78200	AT1G78200	1			0	0.36	1.775	3.279	4.929	9.106	1.847	0.924845	0.851115	0.626572	0.556666	0.377404	0.367409	1.06	61.46	8.5	70.37	16.67	52.36	2.28775e+07	8.30743e+06	4.18169e+07	7.45883e+07	Peak Found	High
Q94K71	CBBY-like protein OS=Arabidopsis thaliana OX=3702 GN=CBBY PE=1 SV=1	0	FALSE	6.035	3	1	2	1	1	319	34.2	8.06	3.68	1	metabolic process		catalytic activity;metal ion binding;receptor activity;signal transducer activity	Pf00702, Pf13242, Pf13419	824000	AT3G48420	AT3G48420	3			0	0.32	2.441	1.096	4.919	5.144	1.046	0.924845	0.734514	0.97314	0.507625	0.533874	0.835355	0	0	0	67.04	62.11	140.85	751764	560357	2.84986e+06	3.29492e+06	Peak Found	Peak Found
Q8RUN1	Calcium-transporting ATPase 1, plasma membrane-type OS=Oryza sativa subsp. japonica OX=39947 GN=ACA1 PE=2 SV=1	0.002	FALSE	2.391	1	1	2	1	1	1043	112.8	7.9	3.34	1	transport	membrane	catalytic activity;metal ion binding;nucleotide binding;protein binding;transporter activity	Pf00122, Pf00689, Pf00690, Pf00702, Pf08282, Pf12515, Pf12710, Pf13246	4326507	Os01g0939100; LOC4326507	OS01G0939100	1			0	0.134	0.658	0.363	4.905	2.706	0.552	0.616703	0.99002	0.910622	0.519357	0.743715	0.836173	0	0	0	0	0	0	9.22985e+06	1237961	6.07233e+06	3.3495e+06	High	Peak Found
Q96324	Glutathione S-transferase F11 OS=Arabidopsis thaliana OX=3702 GN=GSTF11 PE=2 SV=1	0.001	FALSE	2.725	4	1	5	1	1	214	24.6	6.8	6.66	1	metabolic process;response to stimulus	cytoplasm;cytosol	catalytic activity;protein binding	Pf00043, Pf02798, Pf13409, Pf13410, Pf13417, Pf14497	821227	GSTF11	AT3G03190	3	Glutathione metabolism		0	0.516	2.448	1.79	4.744	3.469	0.731	0.97851	0.747617	0.841604	0.57648	0.673234	0.988222	0	0	0	0	0	0	3.62637e+07	18713274	8.87847e+07	6.49075e+07	Peak Found	High
P34105	NADP-dependent malic enzyme OS=Populus trichocarpa OX=3694 PE=2 SV=3	0	FALSE	4.485	3	1	21	1	1	591	65.2	6.96	46.93	1	cell organization and biogenesis;metabolic process	cytoplasm	catalytic activity;metal ion binding;nucleotide binding	Pf00390, Pf03949							0	0.42	1.979	1.35	4.717	3.216	0.682	0.95621	0.821222	0.923987	0.579607	0.704036	0.944283	0	0	0	0	0	0	3.1419e+07	1.31853e+07	6.21897e+07	4.2407e+07	High	High
Q8VY08	Leucine carboxyl methyltransferase 1 homolog OS=Arabidopsis thaliana OX=3702 GN=LCMT1 PE=1 SV=1	0	FALSE	4.114	4	1	2	1	1	332	37.5	6.13	4.49	1	metabolic process	cytosol;nucleus	catalytic activity	Pf04072	837541	AT1G02100; SBI1	AT1G02100	1			0	100	100	100	4.521	5.313	1.175	5.76923e-17	3.73822e-17	3.12543e-17	0.562577	0.536738	0.796952				0	0	0		772019	3.49049e+06	4.10204e+06	Not Found	High
Q9ST27	Phototropin-2 OS=Oryza sativa subsp. japonica OX=39947 GN=PHOT2 PE=1 SV=1	0.005	FALSE	1.853	1	1	1	1	1	907	100.2	7.69	0	1	cellular component movement;metabolic process;regulation of biological process;response to stimulus	cytoplasm;Golgi;membrane;nucleus	catalytic activity;nucleotide binding;protein binding;receptor activity;signal transducer activity;structural molecule activity	Pf00069, Pf00989, Pf07714, Pf08447, Pf08448, Pf13426, Pf14531	4335426	OSJNBa0079M09.13; Os04g0304200; LOC4335426		4			0	0.071	0.318	0.277	4.505	3.92	0.87	0.400972	0.825788	0.824457	0.560414	0.630947	0.919305	0	0	0	0	0	0	1.29843e+07	916730	4.13003e+06	3.59338e+06	High	Peak Found
Q56WK6	Patellin-1 OS=Arabidopsis thaliana OX=3702 GN=PATL1 PE=1 SV=2	0.002	FALSE	2.368	1	1	27	1	1	573	64	4.83	20.48	1	cell division;cell growth;cell organization and biogenesis;transport	cytoplasm;cytosol;extracellular;Golgi;membrane;nucleus;vacuole	protein binding;transporter activity	Pf00650, Pf03765, Pf13716	843546	PATL1	AT1G72150	1			0	0.368	1.527	1.224	4.149	3.324	0.801	0.924969	0.890457	0.946005	0.637968	0.689607	0.97268	0	0	0	0	0	0	2.30815e+08	8.49716e+07	3.52549e+08	2.82411e+08	High	High
Q9SRV7	Putative syntaxin-131 OS=Arabidopsis thaliana OX=3702 GN=SYP131 PE=3 SV=1	0	FALSE	4.181	4	1	7	1	1	306	34.7	8.59	17.21	1	cell organization and biogenesis;transport	membrane	protein binding	Pf00804, Pf05739	821141	SYP131	AT3G03800	3	SNARE interactions in vesicular transport		0	0.645	2.602	1.723	4.037	2.673	0.662	0.985476	0.734514	0.849272	0.651668	0.753266	0.933683	0	0	0	0	0	0	4.38246e+06	2.8245e+06	1.14025e+07	7.55122e+06	High	High
P86070	Unknown protein 7 (Fragment) OS=Daucus carota OX=4039 PE=1 SV=1	0	FALSE	4.157	100	1	4	1	1	12	1.3	4.5	5.07	1											0	0.104	0.417	0.01	4.014	0.01	0.01	0.522275	0.898299	3.12543e-17	0.623811	3.08764e-17	5.27394e-17	0	0		0			1.10928e+07	1.15233e+06	4.625e+06		High	Peak Found
B9FFD2	Putative 12-oxophytodienoate reductase 12 OS=Oryza sativa subsp. japonica OX=39947 GN=OPR12 PE=2 SV=2	0.003	FALSE	1.952	2	1	2	1	1	406	43.6	5.16	0	1	metabolic process		catalytic activity;nucleotide binding	Pf00724	107279821	LOC107279821					0	0.546	2.063	1.242	3.779	2.274	0.602	0.985802	0.76446	0.944303	0.623811	0.783345	0.895601	0	0	0	0	0	0	393415	214774	811663	488452	Peak Found	High
Q9FHN8	Kinesin-like protein KIN-14E OS=Arabidopsis thaliana OX=3702 GN=KIN14E PE=1 SV=1	0.001	FALSE	2.928	1	1	2	1	1	1260	143.4	7.09	0	1	cell communication;cell organization and biogenesis;cellular component movement;metabolic process	cytoplasm;cytoskeleton;membrane	catalytic activity;metal ion binding;motor activity;nucleotide binding;protein binding	Pf00225, Pf00373, Pf00784, Pf01576, Pf09379	836723	ZWI	AT5G65930	5			0	100	100	100	3.682	11.348	3.082	5.76923e-17	3.73822e-17	3.12543e-17	0.623811	0.300433	0.106913				0	0	0		167809	617910	1.90431e+06	Not Found	High
Q6Z382	Coatomer subunit gamma-2 OS=Oryza sativa subsp. japonica OX=39947 GN=Os07g0201100 PE=2 SV=1	0.002	FALSE	2.425	1	1	14	1	1	889	98.5	5.11	10.28	1	transport	cytoplasm;Golgi;membrane	structural molecule activity	Pf01602, Pf08752	4342665	Os07g0201100; LOC4342665	OS07G0201100	7			0	0.405	1.431	1.592	3.536	3.934	1.112	0.954997	0.903183	0.877825	0.707813	0.633426	0.833056	0	0	0	0	0	0	7.68932e+07	3.11233e+07	1.10047e+08	1.22424e+08	Peak Found	High
Q8GXR9	Alternative NAD(P)H-ubiquinone oxidoreductase C1, chloroplastic/mitochondrial OS=Arabidopsis thaliana OX=3702 GN=NDC1 PE=1 SV=2	0.002	FALSE	2.453	2	1	6	1	1	519	56.9	6.96	5.2	1	metabolic process;response to stimulus	membrane;mitochondrion	catalytic activity	Pf00070, Pf07992	830775	NDC1		5			0	0.145	0.506	0.478	3.5	3.308	0.945	0.627163	0.94585	0.974177	0.715137	0.691796	0.843094	0	0	0	0	0	0	6.68178e+07	9.65628e+06	3.37989e+07	3.19416e+07	Peak Found	Peak Found
Q9M0N1	Plant UBX domain-containing protein 10 OS=Arabidopsis thaliana OX=3702 GN=PUX10 PE=2 SV=1	0.001	FALSE	2.844	2	1	8	1	1	480	52.8	4.94	7.94	1		cytoplasm;membrane	protein binding	Pf00789, Pf14555	826675	AT4G10790	AT4G10790	4			0	0.572	1.996	1.738	3.489	3.038	0.871	0.980171	0.821222	0.849272	0.716141	0.723881	0.918714	0	0	0	0	0	0	1.07199e+07	6.13312e+06	2.13973e+07	1.86334e+07	High	Peak Found
Q9ZUX4	Uncharacterized protein At2g27730, mitochondrial OS=Arabidopsis thaliana OX=3702 GN=At2g27730 PE=1 SV=1	0.001	FALSE	2.651	6	1	14	1	1	113	11.9	9.64	5.12	1	metabolic process	membrane;mitochondrion;vacuole	metal ion binding		817319	AT2G27730	AT2G27730	2			0	0.512	1.732	1.825	3.381	3.563	1.054	0.97851	0.86291	0.832269	0.730833	0.667477	0.833056	0	0	0	0	0	0	9.89086e+07	5.06679e+07	1.71306e+08	1.80531e+08	High	High
Q9C8P0	Dihydrolipoyllysine-residue acetyltransferase component 5 of pyruvate dehydrogenase complex, chloroplastic OS=Arabidopsis thaliana OX=3702 GN=EMB3003 PE=2 SV=1	0.005	FALSE	1.865	2	1	3	1	1	465	48.3	8.78	0	1	metabolic process	membrane;mitochondrion;ribosome	catalytic activity;protein binding	Pf00198, Pf00364	840346	EMB3003	AT1G34430	1	Glycolysis / Gluconeogenesis; Carbon metabolism; Citrate cycle (TCA cycle); Pyruvate metabolism; Biosynthesis of secondary metabolites; Metabolic pathways		0	100	100	100	3.313	2.614	0.789	5.76923e-17	3.73822e-17	3.12543e-17	0.694491	0.759118	0.977601				0	0	0		1.66344e+06	5.51093e+06	4.3481e+06	Not Found	Peak Found
A8MS68	Dihydrolipoyl dehydrogenase 1, chloroplastic OS=Arabidopsis thaliana OX=3702 GN=LPD1 PE=2 SV=1	0.001	FALSE	3.796	2	1	9	1	1	623	66.6	8.41	12.49	1	cellular homeostasis;metabolic process;regulation of biological process;response to stimulus	cytosol;mitochondrion	catalytic activity;nucleotide binding	Pf00070, Pf00890, Pf02852, Pf07992, Pf13434	820951	LPD1	AT3G16950	3	Biosynthesis of secondary metabolites; Metabolic pathways; Propanoate metabolism; Glycolysis / Gluconeogenesis; Carbon metabolism; Glyoxylate and dicarboxylate metabolism; Valine, leucine and isoleucine degradation; Citrate cycle (TCA cycle); Glycine, serine and threonine metabolism; Pyruvate metabolism		0	0.385	1.267	0.594	3.295	1.544	0.469	0.928687	0.93654	0.998488	0.736181	0.868446	0.768694	0	0	0	0	0	0	2.07281e+07	7.97431e+06	2.62721e+07	1.23163e+07	High	High
Q0WR59	Probable inactive receptor kinase At5g10020 OS=Arabidopsis thaliana OX=3702 GN=At5g10020 PE=1 SV=2	0.001	FALSE	2.889	1	1	2	1	1	1048	114.6	6.79	4.47	1	metabolic process;regulation of biological process;response to stimulus	cytosol;membrane	catalytic activity;nucleotide binding;protein binding	Pf00069, Pf07714, Pf08263, Pf13855	830865	AT5G10020	AT5G10020	5			0	0.813	2.606	3.288	3.207	4.046	1.262	0.97851	0.734514	0.625528	0.736181	0.62357	0.724812	0	0	0	0	0	0	1.72565e+07	14025331	4.49783e+07	5.67459e+07	Peak Found	Peak Found
O04373	IAA-amino acid hydrolase ILR1-like 4 OS=Arabidopsis thaliana OX=3702 GN=ILL4 PE=1 SV=2	0.001	FALSE	3.943	3	1	4	1	1	440	48.2	6.73	7.29	1	metabolic process;response to stimulus	endoplasmic reticulum;membrane;organelle lumen	catalytic activity;metal ion binding	Pf01546, Pf07687	841602	IAR3	AT1G51760	1			0	0.469	1.48	0.507	3.154	1.081	0.343	0.97851	0.898299	0.991994	0.732415	0.948021	0.451303	0	0	0	0	0	0	3.99208e+06	1.87283e+06	5.90705e+06	2.02478e+06	High	High
O49485	D-3-phosphoglycerate dehydrogenase 1, chloroplastic OS=Arabidopsis thaliana OX=3702 GN=PGDH1 PE=1 SV=1	0.001	FALSE	3.415	2	1	8	1	1	603	63.3	6.58	9.85	1	development;metabolic process	cytosol;membrane;mitochondrion	catalytic activity;nucleotide binding	Pf00389, Pf00670, Pf01262, Pf01842, Pf02826, Pf05221, Pf13478	829568	EDA9	AT4G34200	4	Glycine, serine and threonine metabolism; Biosynthesis of amino acids; Metabolic pathways; Carbon metabolism		0	1.468	4.61	3.693	3.14	2.515	0.801	0.857834	0.554931	0.58656	0.736181	0.767707	0.97268	0	0	0	0	0	0	3.29359e+07	4.83585e+07	1.51829e+08	1.21636e+08	High	High
Q6XJG8	26S proteasome non-ATPase regulatory subunit 2 homolog B OS=Arabidopsis thaliana OX=3702 GN=RPN1B PE=1 SV=1	0.001	FALSE	2.803	2	1	1	1	1	891	97.9	5.21	0	1	metabolic process;regulation of biological process	nucleus;proteasome	catalytic activity;enzyme regulator activity	Pf01851	828964	RPN1B	AT4G28470	4	Proteasome		0	100	100		3.08	0.01	0.01	5.76923e-17	3.73822e-17		0.707813	3.08764e-17	5.27394e-17				0				415009	1.27829e+06		Not Found	Peak Found
P80461	Glutathione reductase, chloroplastic (Fragment) OS=Nicotiana tabacum OX=4097 GN=GOR PE=1 SV=1	0	FALSE	4.147	2	1	35	1	1	557	60	8.29	81.49	1	cellular homeostasis;metabolic process;regulation of biological process		antioxidant activity;catalytic activity;nucleotide binding	Pf00070, Pf02852, Pf07992, Pf13434	107767974	LOC107767974					0	0.787	2.3	2.351	2.923	2.987	1.022	0.97851	0.774964	0.743904	0.736181	0.726775	0.836173	0	0	0	0	0	0	3.88329e+07	3.05616e+07	8.93259e+07	9.12979e+07	High	High
P55234	Glucose-1-phosphate adenylyltransferase large subunit 2, chloroplastic/amyloplastic OS=Zea mays OX=4577 GN=AGP2 PE=2 SV=1	0.002	FALSE	2.368	2	1	2	1	1	521	58	8.06	3.45	1	metabolic process		catalytic activity;nucleotide binding	Pf00483	542737	AGP2		6			0	100	100	100	2.908	2.769	0.952	5.76923e-17	3.73822e-17	3.12543e-17	0.736181	0.743715	0.843094				0	0	0		5.68254e+06	1.65241e+07	1.57372e+07	Not Found	High
Q94B35	4-hydroxy-3-methylbut-2-enyl diphosphate reductase, chloroplastic OS=Arabidopsis thaliana OX=3702 GN=ISPH PE=2 SV=1	0.001	FALSE	2.735	2	1	4	1	1	466	52.7	6.07	7.04	1	metabolic process;response to stimulus		catalytic activity;metal ion binding	Pf02401	829585	HDR	AT4G34350	4	Terpenoid backbone biosynthesis; Biosynthesis of secondary metabolites; Metabolic pathways		0	6.58	18.771	17.437	2.853	2.65	0.929	0.309014	0.133538	0.16196	0.736181	0.755676	0.859336	0	0	0	0	0	0	297865	1960097	5.59128e+06	5.1938e+06	Peak Found	Peak Found
O48724	Protein WEAK CHLOROPLAST MOVEMENT UNDER BLUE LIGHT 1 OS=Arabidopsis thaliana OX=3702 GN=WEB1 PE=1 SV=1	0	FALSE	4.182	1	1	1	1	1	807	89.2	5.05	3.53	1	cell organization and biogenesis	cytoplasm;cytosol;membrane	protein binding	Pf05701	817198	AT2G26570; WEB1	AT2G26570	2			0	100	100		2.74	0.01	0.01	5.76923e-17	3.73822e-17		0.736181	3.08764e-17	5.27394e-17				0				958147	2.62567e+06		Not Found	Peak Found
Q9LX65	V-type proton ATPase subunit H OS=Arabidopsis thaliana OX=3702 GN=VHA-H PE=1 SV=1	0.002	FALSE	2.533	2	1	10	1	1	441	50.3	7.03	11.73	1	cellular homeostasis;transport	Golgi;membrane;nucleus;vacuole	catalytic activity;transporter activity	Pf03224, Pf11698	823170	AT3G42050	AT3G42050	3	Phagosome; Oxidative phosphorylation; Metabolic pathways		0	0.409	1.114	1	2.727	2.448	0.898	0.95621	0.965392	0.991994	0.741052	0.773414	0.892608	0	0	0	0	0	0	5.875e+07	2.40058e+07	6.54636e+07	5.87761e+07	High	High
B8AEC1	NAP1-related protein 2 OS=Oryza sativa subsp. indica OX=39946 GN=OsI_07785 PE=2 SV=1	0.003	FALSE	2.081	3	1	11	1	1	252	28.6	4.32	8.46	1	cell organization and biogenesis	cytoplasm;nucleus		Pf00956			BGIOSGA006189	2			0	0.831	2.226	3.1	2.678	3.73	1.393	0.97851	0.783904	0.6486	0.741052	0.650162	0.619069	0	0	0	0	0	0	3.69251e+07	3.06867e+07	8.21902e+07	1.14456e+08	Peak Found	High
P35055	Oxygen-dependent coproporphyrinogen-III oxidase, chloroplastic OS=Glycine max OX=3847 GN=CPX PE=2 SV=1	0.001	FALSE	3.085	3	1	4	1	1	385	43.2	7.18	1.77	1	metabolic process		catalytic activity;protein binding	Pf01218	100818277	LOC100818277		14			0	100	100		2.642	0.01	0.01	5.76923e-17	3.73822e-17		0.741052	3.08764e-17	5.27394e-17				0				3.47421e+06	9.17822e+06		Not Found	High
Q42290-2	Isoform 2 of Probable mitochondrial-processing peptidase subunit beta, mitochondrial OS=Arabidopsis thaliana OX=3702 GN=At3g02090	0.002	FALSE	2.367	1	1	10	1	1	535	59.6	6.95	3.77	1	metabolic process	membrane;mitochondrion;organelle lumen	catalytic activity;metal ion binding	Pf00675, Pf05193	821084	MPPBETA	AT3G02090	3			0	1.702	4.432	6.068	2.604	3.565	1.369	0.800478	0.56612	0.417389	0.74436	0.667467	0.645501	0	0	0	0	0	0	4.91158e+07	8.36006e+07	2.17666e+08	2.98049e+08	Peak Found	High
P26563	Aspartate aminotransferase P2, mitochondrial (Fragment) OS=Lupinus angustifolius OX=3871 PE=2 SV=1	0.002	FALSE	2.115	2	1	2	1	1	454	49.9	7.85	3.56	1	metabolic process	mitochondrion;organelle lumen	catalytic activity	Pf00155	109344435	LOC109344435		LG03			0	100	100	100	2.594	1.497	0.577	5.76923e-17	3.73822e-17	3.12543e-17	0.74436	0.882691	0.843094				0	0	0		9.86602e+06	2.5595e+07	1.4772e+07	Not Found	Peak Found
P09186	Seed linoleate 9S-lipoxygenase-3 OS=Glycine max OX=3847 GN=LOX1.3 PE=1 SV=1	0	FALSE	4.128	2	1	4	1	1	857	96.7	6.73	6.44	1	metabolic process	cytoplasm	catalytic activity;metal ion binding;protein binding	Pf00305, Pf01477	547869	LOC547869; LOX3		15	Linoleic acid metabolism		0	100	100	100	2.59	1.97	0.761	5.76923e-17	3.73822e-17	3.12543e-17	0.736181	0.810505	0.994427				0	0	0		833417	2.1588e+06	1.64216e+06	Not Found	Peak Found
Q42669	Aconitate hydratase (Fragment) OS=Cucumis melo var. conomon OX=3657 GN=ACO PE=2 SV=1	0	FALSE	8.25	2	1	21	1	1	764	83.2	6.8	53.54	1	metabolic process	cytoplasm	catalytic activity;metal ion binding	Pf00330, Pf00694	103485166	LOC103485166					0	0.731	1.887	0.644	2.582	0.881	0.341	0.97851	0.826398	0.998488	0.74436	0.992601	0.446634	56.25	150.38	38.71	34.45	7.71	5.21	3.43167e+07	2.0476e+07	5.43107e+07	1.80766e+07	High	High
C0HJB3	Alpha-mannosidase OS=Canavalia ensiformis OX=3823 PE=1 SV=1	0.004	FALSE	1.903	1	1	2	1	1	981	110.9	6.14	1.66	1	metabolic process	vacuole	catalytic activity;metal ion binding	Pf01074, Pf07748, Pf09261							0	0.067	0.173	0.102	2.581	1.521	0.589	0.37615	0.637606	0.474426	0.741052	0.869252	0.843094	0	0	0	0	0	0	1.82906e+07	1.22331e+06	3.15791e+06	1.86106e+06	Peak Found	Peak Found
Q7X8B5	Calcium-transporting ATPase 5, plasma membrane-type OS=Oryza sativa subsp. japonica OX=39947 GN=ACA5 PE=1 SV=2	0.001	FALSE	3.82	1	1	2	1	1	1088	117.6	7.36	4.85	1	response to stimulus;transport	membrane	catalytic activity;metal ion binding;nucleotide binding;protein binding;transporter activity	Pf00122, Pf00689, Pf00690, Pf00702, Pf12515, Pf12710, Pf13246	4336912	Os04g0605500; LOC4336912	OS04G0605500	4			0	2.333	6.005	3.92	2.574	1.68	0.653	0.641045	0.434171	0.558302	0.741052	0.846999	0.924866	0	0	0	0	0	0	662289	1.54545e+06	3.97733e+06	2.5959e+06	Peak Found	Peak Found
Q7XWP1	Probable cleavage and polyadenylation specificity factor subunit 1 OS=Oryza sativa subsp. japonica OX=39947 GN=Os04g0252200 PE=3 SV=2	0.001	FALSE	3.441	1	1	6	1	1	1441	158.2	6.14	7.07	1	metabolic process	nucleus	protein binding;RNA binding	Pf03178, Pf10433		OSJNBa0032B23.5					0	5.317	13.671	8.021	2.571	1.509	0.587	0.367853	0.196476	0.33859	0.74436	0.880007	0.843094	0	0	0	0	0	0	800198	4.25464e+06	1.09393e+07	6.41814e+06	Peak Found	High
Q9FJX2	60S ribosomal protein L26-2 OS=Arabidopsis thaliana OX=3702 GN=RPL26B PE=2 SV=1	0.001	FALSE	2.716	5	1	40	1	1	146	16.8	11.12	54.73	1	metabolic process	ribosome	protein binding;RNA binding;structural molecule activity	Pf00467	836887	AT5G67510	AT5G67510	5	Ribosome		0	0.273	0.699	0.58	2.564	2.126	0.829	0.867752	0.990345	0.998488	0.74436	0.797228	0.944283	0	0	0	0	0	0	4.96274e+08	1.35284e+08	3.4692e+08	2.87624e+08	High	High
Q67IX6	Protein disulfide isomerase-like 1-4 OS=Oryza sativa subsp. japonica OX=39947 GN=PDIL1-4 PE=2 SV=1	0.002	FALSE	2.132	2	1	6	1	1	563	62.2	4.93	1.6	1	cellular homeostasis;metabolic process;regulation of biological process;response to stimulus	endoplasmic reticulum;organelle lumen	catalytic activity	Pf00085, Pf13098, Pf13848, Pf13899	4327971	Os02g0100100; LOC4327971	OS02G0100100	2	Protein processing in endoplasmic reticulum		0	0.241	0.596	0.191	2.475	0.793	0.32	0.812863	0.972389	0.705276	0.746422	0.966107	0.411225	0	0	0	0	0	0	4.48241e+07	1.07957e+07	2.67154e+07	8.56051e+06	High	Peak Found
B6TTW1	Cyanate hydratase OS=Zea mays OX=4577 GN=CYN PE=2 SV=1	0.003	FALSE	1.94	5	1	2	1	1	166	18.5	5.87	0	1	metabolic process;response to stimulus	cytosol	catalytic activity;DNA binding;protein binding	Pf02560	100284448	cl3683_1	Zm00001d032736	1	Nitrogen metabolism		0	0.623	1.528	0.822	2.453	1.319	0.538	0.997514	0.890287	0.998488	0.750268	0.91709	0.833056	0	0	0	0	0	0	1.89506e+07	1.18055e+07	2.89646e+07	1.55702e+07	Peak Found	High
Q687E1	Nucleotide pyrophosphatase/phosphodiesterase (Fragments) OS=Hordeum vulgare OX=4513 GN=npp PE=1 SV=2	0	FALSE	6.17	2	1	13	1	1	368	41.7	5.74	10.42	1			catalytic activity	Pf00149, Pf14008	548161	npp					0	2.916	6.995	5.592	2.399	1.918	0.799	0.622148	0.392006	0.44209	0.757258	0.810505	0.97268	112.42	260.25	167.56	99.49	40.63	34.65	1.39502e+07	2.12682e+07	3.17529e+07	3.25949e+07	Peak Found	High
Q8H1T3	Ferritin-2, chloroplastic OS=Nicotiana tabacum OX=4097 GN=FER2 PE=2 SV=1	0	FALSE	4.36	3	1	18	1	1	259	29.2	6.54	12.25	1	cellular homeostasis;metabolic process;transport		catalytic activity;metal ion binding	Pf00210	107832545	LOC107832545					0	100	100	100	2.389	3.019	1.264	5.76923e-17	3.73822e-17	3.12543e-17	0.757258	0.725444	0.724812				63.69	39.83	109.29		3.28441e+07	9.39782e+07	9.58739e+07	Not Found	High
Q9SVM4	Serine hydroxymethyltransferase 5 OS=Arabidopsis thaliana OX=3702 GN=SHM5 PE=3 SV=1	0	FALSE	4.74	2	1	8	1	1	470	52.2	5.97	5.96	1	cell organization and biogenesis;development;metabolic process	cytoplasm	catalytic activity	Pf00155, Pf00464, Pf01212	827024	EDA36	AT4G13890	4	Cyanoamino acid metabolism; Carbon metabolism; Glycine, serine and threonine metabolism; Metabolic pathways; Biosynthesis of amino acids; One carbon pool by folate; Biosynthesis of secondary metabolites; Glyoxylate and dicarboxylate metabolism		0	1.819	4.204	7.403	2.311	4.069	1.761	0.809697	0.567225	0.36365	0.765844	0.62357	0.411225	197.42	294.17	96.77	51.23	74.6	136.27	5.0767e+06	5.95908e+06	1.49811e+07	2.60855e+07	High	High
Q9FKS0	Uridine kinase-like protein 1, chloroplastic OS=Arabidopsis thaliana OX=3702 GN=UKL1 PE=1 SV=1	0.001	FALSE	2.696	2	1	4	1	1	486	54.4	6.61	7.72	1	metabolic process;regulation of biological process	cytoplasm;cytosol	catalytic activity;nucleotide binding	Pf00156, Pf00485, Pf13671, Pf14681	834088	UK/UPRT1	AT5G40870	5	Pyrimidine metabolism; Metabolic pathways		0	0.077	0.176	0.367	2.288	4.762	2.081	0.42471	0.64559	0.913646	0.765844	0.583332	0.25353	0	0	0	0	0	0	4.32561e+07	3331405	7.62148e+06	1.58626e+07	Peak Found	Peak Found
C0LGG8	Probable LRR receptor-like serine/threonine-protein kinase At1g53430 OS=Arabidopsis thaliana OX=3702 GN=At1g53430 PE=1 SV=1	0.001	FALSE	2.966	1	1	14	1	1	1038	114.9	5.81	5.2	1	metabolic process	membrane	catalytic activity;nucleotide binding;protein binding	Pf00069, Pf07714, Pf11721, Pf12819, Pf13855	841778	AT1G53430	AT1G53430	1			0	1.248	2.844	2.342	2.278	1.877	0.824	0.91912	0.71472	0.743904	0.765844	0.810505	0.944283	0	0	0	0	0	0	4.03453e+06	5.03574e+06	1.14732e+07	9.45016e+06	Peak Found	High
A2Z5S8	Ubiquitin-fold modifier-conjugating enzyme 1 OS=Oryza sativa subsp. indica OX=39946 GN=OsI_33008 PE=3 SV=1	0.001	FALSE	2.926	5	1	5	1	1	185	20.5	7.83	10.26	1				Pf00179, Pf08694			BGIOSGA032665	10			0	1.023	2.316	1.075	2.265	1.051	0.464	0.928687	0.771423	0.974653	0.766444	0.96158	0.767074	0	0	0	0	0	0	6.81158e+06	6964915	1.57744e+07	7.32049e+06	Peak Found	Peak Found
F4HTM3	Mannosyl-oligosaccharide glucosidase GCS1 OS=Arabidopsis thaliana OX=3702 GN=GCS1 PE=1 SV=1	0.001	FALSE	3.672	1	1	3	1	1	852	97.6	7.71	5.38	1	cell differentiation;metabolic process	endoplasmic reticulum;membrane	catalytic activity	Pf03200	843070	GCS1	AT1G67490	1	Metabolic pathways; N-Glycan biosynthesis; Protein processing in endoplasmic reticulum		0	0.983	2.212	2.415	2.249	2.456	1.092	0.932489	0.784728	0.743904	0.766635	0.772034	0.833056	0	0	0	0	0	0	6.08017e+06	5977672	1.34468e+07	1.46836e+07	High	Peak Found
Q9FUL4	60S ribosomal protein L24 OS=Prunus avium OX=42229 GN=RPL24 PE=2 SV=1	0.001	FALSE	3.784	6	1	10	1	1	186	21.3	10.62	14.77	1		ribosome		Pf01246	110754227	LOC110754227					0	1.112	2.483	0.975	2.232	0.877	0.393	0.91912	0.734514	0.993371	0.765844	0.991525	0.587575	0	0	0	0	0	0	1.38316e+06	1.53822e+06	3.43376e+06	1.34897e+06	High	High
P82715	PsbP domain-containing protein 5, chloroplastic OS=Arabidopsis thaliana OX=3702 GN=PPD5 PE=1 SV=3	0.001	FALSE	3.912	4	1	2	1	1	297	33.3	8.75	4.66	1	metabolic process	membrane	metal ion binding	Pf01789	831016	AT5G11450; PPD5	AT5G11450	5			0	0.433	0.954	0.92	2.203	2.123	0.964	0.961236	0.972389	0.998488	0.755778	0.783345	0.843094	0	0	0	0	0	0	2.66326e+06	1.15365e+06	2.54144e+06	2.44961e+06	High	High
Q9XGM1	V-type proton ATPase subunit D OS=Arabidopsis thaliana OX=3702 GN=VHA-D PE=1 SV=2	0.001	FALSE	2.697	3	1	12	1	1	261	29	9.51	20.69	1	transport	Golgi;membrane;vacuole	catalytic activity;transporter activity	Pf01813	825042	AT3G58730	AT3G58730	3	Phagosome; Metabolic pathways; Oxidative phosphorylation		0	0.837	1.844	2.036	2.202	2.431	1.104	0.97851	0.836743	0.785194	0.773631	0.776368	0.833056	0	0	0	0	0	0	7.83796e+07	6.56414e+07	1.44514e+08	1.59556e+08	High	High
Q0WL80-2	Isoform 2 of UDP-glucose:glycoprotein glucosyltransferase OS=Arabidopsis thaliana OX=3702 GN=UGGT	0.005	FALSE	1.768	1	1	1	1	1	1614	181.8	5.83	0	1	cell death;defense response;metabolic process;regulation of biological process;response to stimulus	endoplasmic reticulum;organelle lumen	catalytic activity;protein binding	Pf01501, Pf06427	843462	EBS1	AT1G71220	1			0	0.297	0.638	0.01	2.147	0.01	0.01	0.91912	0.990345	3.12543e-17	0.74436	3.08764e-17	5.27394e-17	0	0		0			880116	261500	561521		High	Peak Found
Q53RK8	DEAD-box ATP-dependent RNA helicase 21 OS=Oryza sativa subsp. japonica OX=39947 GN=Os03g0708600 PE=2 SV=1	0.001	FALSE	3.999	2	1	3	1	1	736	84.5	8.84	6.51	1	metabolic process	cytoplasm;nucleus;spliceosomal complex	catalytic activity;nucleotide binding;RNA binding	Pf00176, Pf00270, Pf00271	4333866	Os03g0708600; LOC4333866	OS03G0708600	3	Spliceosome		0	1.675	3.542	5.622	2.115	3.357	1.587	0.806519	0.637606	0.441149	0.789266	0.684734	0.493868	0	0	0	0	0	0	3.31105e+06	5.54492e+06	1.17282e+07	1.86142e+07	Peak Found	High
Q9XJ36	ATP-dependent Clp protease proteolytic subunit-related protein 2, chloroplastic OS=Arabidopsis thaliana OX=3702 GN=CLPR2 PE=1 SV=1	0.001	FALSE	3.466	4	1	6	1	1	279	31.2	9.14	7.89	1	cell organization and biogenesis;metabolic process		catalytic activity	Pf00574	837797	CLP2	AT1G12410	1			0	100	100	100	2.066	2.244	1.086	5.76923e-17	3.73822e-17	3.12543e-17	0.796655	0.783345	0.833056				0	0	0		5.30638e+06	1.09645e+07	1.19071e+07	Not Found	High
Q94EG3	Nectarin-1 OS=Nicotiana langsdorffii x Nicotiana sanderae OX=164110 GN=NECI PE=1 SV=1	0	FALSE	7.461	7	1	9	1	1	229	24.6	6.54	9.91	1	metabolic process;response to stimulus	extracellular	antioxidant activity;catalytic activity;metal ion binding	Pf00190, Pf07883, Pf12973							0	0.172	0.351	0.11	2.046	0.64	0.313	0.659796	0.863296	0.501574	0.792983	0.91709	0.411225	0	0	0	0	0	0	8.5014e+06	1.4599e+06	2.9867e+06	935060	High	High
Q8GW78	ATP-dependent Clp protease ATP-binding subunit CLPT2, chloroplastic OS=Arabidopsis thaliana OX=3702 GN=CLPT2 PE=1 SV=1	0.002	FALSE	2.231	4	1	1	1	1	241	26.5	8.82	1.66	1	metabolic process		nucleotide binding;protein binding	Pf02861	826814	AT4G12060	AT4G12060	4			0	1.594	3.133	1.632	1.966	1.024	0.521	0.786001	0.66308	0.862004	0.791405	0.965125	0.833056	0	0	0	0	0	0	1.49816e+06	2.38799e+06	4.69425e+06	2.4456e+06	Peak Found	Peak Found
Q0DGD7	Beta-galactosidase 8 OS=Oryza sativa subsp. japonica OX=39947 GN=Os05g0539400 PE=2 SV=1	0	FALSE	4.179	2	1	5	1	1	673	75.6	5.97	11.73	1	metabolic process	extracellular;vacuole	catalytic activity	Pf01301, Pf02449, Pf13364	4339457	Os05g0539400; LOC4339457	OS05G0539400	5	Glycosphingolipid biosynthesis - ganglio series; Sphingolipid metabolism; Other glycan degradation; Glycosaminoglycan degradation; Galactose metabolism; Metabolic pathways		0	0.112	0.216	0.14	1.926	1.252	0.65	0.554987	0.719554	0.58943	0.789266	0.91709	0.924867	0	0	0	0	0	0	1.12102e+07	1.255e+06	2.41726e+06	1.57177e+06	High	Peak Found
Q9SZE4	Vacuolar protein sorting-associated protein 32 homolog 2 OS=Arabidopsis thaliana OX=3702 GN=VPS32.2 PE=1 SV=1	0.002	FALSE	2.145	5	1	2	1	1	219	24.3	4.93	2.13	1	cell organization and biogenesis;transport	cytoplasm;endosome;membrane	protein binding	Pf03357	829037	SNF7.1	AT4G29160	4	Endocytosis		0	0.147	0.273	0.471	1.862	3.212	1.725	0.632173	0.784327	0.97314	0.818988	0.704036	0.411225	0	0	0	0	0	0	3.69379e+07	5.41758e+06	1.00879e+07	1.7403e+07	Peak Found	Peak Found
Q8GSM7	Shikimate O-hydroxycinnamoyltransferase OS=Nicotiana tabacum OX=4097 GN=HST PE=1 SV=1	0.002	FALSE	2.162	2	1	3	1	1	435	48.2	6.29	1.7	1			catalytic activity	Pf02458	107796658	LOC107796658					0	0.101	0.186	0.259	1.842	2.557	1.388	0.512586	0.668521	0.794332	0.813181	0.764021	0.623418	0	0	0	0	0	0	2.24453e+07	2.27197e+06	4.1843e+06	5.8096e+06	Peak Found	High
Q8LPK2	ABC transporter B family member 2 OS=Arabidopsis thaliana OX=3702 GN=ABCB2 PE=1 SV=3	0.001	FALSE	3.556	1	1	1	1	1	1273	139.8	8.95	2.78	1	transport	membrane	catalytic activity;nucleotide binding;transporter activity	Pf00005, Pf00664	828702	PGP2; ABCB2	AT4G25960	4	ABC transporters		0	100	100		1.827	0.01	0.01	5.76923e-17	3.73822e-17		0.800777	3.08764e-17	5.27394e-17				0				1.0261e+06	1.87518e+06		Not Found	Peak Found
Q7XSA2	Protein argonaute 1B OS=Oryza sativa subsp. japonica OX=39947 GN=AGO1B PE=2 SV=3	0.001	FALSE	3.17	1	1	2	1	1	1118	123.5	9.5	3.79	1	regulation of biological process		protein binding	Pf02170, Pf02171, Pf08699, Pf12764	9270411	Os04g0566500; LOC9270411	OS04G0566500	4			0	2.417	4.379	3.117	1.812	1.29	0.712	0.641045	0.56612	0.646516	0.823902	0.91709	0.97268	0	0	0	0	0	0	1.96087e+06	4739799	8.5876e+06	6.11269e+06	Peak Found	Peak Found
Q38884	Eukaryotic translation initiation factor 3 subunit I OS=Arabidopsis thaliana OX=3702 GN=TIF3I1 PE=2 SV=2	0.001	FALSE	3.826	4	1	5	1	1	328	36.4	6.99	8.17	1	cell organization and biogenesis;metabolic process;regulation of biological process;response to stimulus	cytoplasm;cytosol	nucleotide binding;protein binding;RNA binding	Pf00400, Pf13360	819236	TRIP-1	AT2G46280	2	RNA transport		0	100	100	100	1.79	1.796	1.004	5.76923e-17	3.73822e-17	3.12543e-17	0.823902	0.828637	0.841231				0	0	0		13571986	2.42928e+07	2.43785e+07	Not Found	High
Q9ZPX5	Succinate dehydrogenase [ubiquinone] flavoprotein subunit 2, mitochondrial OS=Arabidopsis thaliana OX=3702 GN=SDH1-2 PE=1 SV=1	0	FALSE	6.969	2	1	10	1	1	632	69.3	6.27	13.33	1	metabolic process;transport	membrane;mitochondrion	catalytic activity;nucleotide binding	Pf00890, Pf02910	816359	SDH1-2	AT2G18450	2	Citrate cycle (TCA cycle); Metabolic pathways; Oxidative phosphorylation; Biosynthesis of secondary metabolites; Carbon metabolism		0	100	100	100	1.783	3.927	2.203	5.76923e-17	3.73822e-17	3.12543e-17	0.818988	0.633426	0.215374				0	0	0		1.89131e+06	3.37169e+06	7.4275e+06	Not Found	High
Q38821	Serine/threonine protein phosphatase 2A 55 kDa regulatory subunit B alpha isoform OS=Arabidopsis thaliana OX=3702 GN=PP2AB1 PE=1 SV=2	0.002	FALSE	2.159	2	1	4	1	1	513	56.9	5.72	0	1	metabolic process;regulation of biological process	cytoplasm;cytosol	catalytic activity;enzyme regulator activity;nucleotide binding;protein binding		841594	B ALPHA	AT1G51690	1	mRNA surveillance pathway		0	0.866	1.501	0.496	1.733	0.573	0.33	0.956612	0.867498	0.975942	0.813181	0.903714	0.549808	0	0	0	0	0	0	745086	645369	1.11837e+06	369530	Peak Found	High
Q9SG80	Alpha-L-arabinofuranosidase 1 OS=Arabidopsis thaliana OX=3702 GN=ASD1 PE=1 SV=1	0.001	FALSE	3.725	2	1	15	1	1	678	75	5.77	17.17	1	metabolic process	extracellular;vacuole	catalytic activity	Pf06964	820243	ASD1	AT3G10740	3	Amino sugar and nucleotide sugar metabolism		0	0.155	0.263	0.217	1.704	1.403	0.824	0.639101	0.774596	0.743904	0.837118	0.905174	0.944283	0	0	0	0	0	0	7.54047e+07	1.16518e+07	1.98512e+07	1.6352e+07	High	High
Q9SD46	Peroxidase 36 OS=Arabidopsis thaliana OX=3702 GN=PER36 PE=2 SV=2	0.002	FALSE	2.416	3	1	3	1	1	344	38.2	5.05	1.9	1	metabolic process;response to stimulus	extracellular	antioxidant activity;catalytic activity;metal ion binding	Pf00141	824263	AT3G50990	AT3G50990	3	Phenylpropanoid biosynthesis; Metabolic pathways; Biosynthesis of secondary metabolites		0	0.254	0.43	0.01	1.694	0.01	0.01	0.853593	0.929352	3.12543e-17	0.8147	3.08764e-17	5.27394e-17	0	0		0			3.35769e+06	852518	1.44397e+06		High	High
Q570C8	3-ketoacyl-CoA thiolase 5, peroxisomal OS=Arabidopsis thaliana OX=3702 GN=KAT5 PE=1 SV=2	0.002	FALSE	2.181	2	1	4	1	1	457	47.9	7.4	5.86	1	metabolic process	cytoplasm	catalytic activity	Pf00108, Pf02803, Pf08541	834946	PKT2; KAT5	AT5G48880	5	Metabolic pathways; Peroxisome; alpha-Linolenic acid metabolism; Valine, leucine and isoleucine degradation; Biosynthesis of secondary metabolites; Fatty acid metabolism; Biosynthesis of unsaturated fatty acids; Fatty acid degradation		0	0.223	0.374	0.206	1.678	0.924	0.551	0.785655	0.878856	0.734515	0.844215	0.989976	0.836173	0	0	0	0	0	0	4.18363e+07	9332429	1.56605e+07	8.62739e+06	Peak Found	Peak Found
Q9FWR4	Glutathione S-transferase DHAR1, mitochondrial OS=Arabidopsis thaliana OX=3702 GN=DHAR1 PE=1 SV=1	0.001	FALSE	3.989	5	1	8	1	1	213	23.6	5.91	13.35	1	cellular homeostasis;defense response;metabolic process;regulation of biological process;response to stimulus;transport	cytoplasm;cytosol;extracellular;membrane;mitochondrion;vacuole	antioxidant activity;catalytic activity;metal ion binding;protein binding;transporter activity	Pf00043, Pf00462, Pf02798, Pf13409, Pf13410, Pf13417	838544	DHAR1	AT1G19570	1			0	1.886	3.138	2.227	1.664	1.181	0.71	0.688039	0.663673	0.754882	0.826627	0.934906	0.97268	0	0	0	0	0	0	1.47462e+06	2.78042e+06	4.62798e+06	3.2841e+06	High	High
Q8L5Y6	Cullin-associated NEDD8-dissociated protein 1 OS=Arabidopsis thaliana OX=3702 GN=CAND1 PE=1 SV=1	0.005	FALSE	1.853	1	1	3	1	1	1219	134.8	6.1	3.69	1	cell organization and biogenesis;metabolic process;regulation of biological process;response to stimulus	cytosol;membrane;nucleus	protein binding	Pf08623	814786	CAND1	AT2G02560	2			0	100	100	100	1.648	3.558	2.159	5.76923e-17	3.73822e-17	3.12543e-17	0.832918	0.667498	0.225821				0	0	0		2.23525e+06	3.68408e+06	7.95256e+06	Not Found	High
Q5KTS7	Carrot ABA-induced in somatic embryos 3 OS=Daucus carota OX=4039 GN=CAISE3 PE=2 SV=1	0	FALSE	4.046	22	1	2	1	1	113	12.2	6.58	7.19	1				Pf00477							0	0.318	0.522	0.01	1.64	0.01	0.01	0.90718	0.965392	3.12543e-17	0.845122	3.08764e-17	5.27394e-17	0	0		0			5.15813e+06	1.64102e+06	2.69046e+06		High	High
Q8VWF1	SH3 domain-containing protein 2 OS=Arabidopsis thaliana OX=3702 GN=SH3P2 PE=1 SV=1	0.001	FALSE	2.918	3	1	2	1	1	368	40.9	6.9	1.9	1	cell organization and biogenesis	cytoplasm;cytosol;endosome;membrane	protein binding	Pf00018, Pf07653, Pf14604	829618	AT4G34660	AT4G34660	4			0	0.208	0.333	0.397	1.603	1.914	1.194	0.725488	0.865622	0.934503	0.823902	0.810505	0.790409	0	0	0	0	0	0	4.83869e+06	1.0043e+06	1.61013e+06	1.92218e+06	High	Peak Found
Q0JLS6	Protein ROOT HAIR DEFECTIVE 3 OS=Oryza sativa subsp. japonica OX=39947 GN=RHD3 PE=2 SV=1	0.003	FALSE	1.942	1	1	1	1	1	806	90.4	6.15	0	1		endoplasmic reticulum;membrane	catalytic activity;nucleotide binding	Pf02263, Pf05879	4326314	Os01g0575000; LOC4326314	OS01G0575000	1			0	100	100	100	1.589	2.49	1.567	5.76923e-17	3.73822e-17	3.12543e-17	0.818988	0.759118	0.60326				0	0	0		227898	362082	567353	Not Found	Peak Found
O48965	Isopentenyl-diphosphate Delta-isomerase II OS=Camptotheca acuminata OX=16922 GN=IPI2 PE=2 SV=1	0.001	FALSE	2.553	3	1	2	1	1	309	35.2	6.73	1.78	1	metabolic process		catalytic activity;metal ion binding	Pf00293							0	0.325	0.513	1.277	1.575	3.924	2.491	0.924845	0.972389	0.934503	0.818988	0.62357	0.25353	0	0	0	0	0	0	657865	214014	337176	839884	High	High
Q9SF16	T-complex protein 1 subunit eta OS=Arabidopsis thaliana OX=3702 GN=CCT7 PE=1 SV=1	0.003	FALSE	2.06	1	1	5	1	1	557	59.7	6.39	7.48	1	metabolic process;response to stimulus	cytoplasm;cytosol	nucleotide binding;protein binding	Pf00118	820356	AT3G11830	AT3G11830	3			0	0.659	1.029	1.563	1.561	2.37	1.519	0.985113	0.965392	0.88453	0.848826	0.783345	0.53398	0	0	0	0	0	0	3.04566e+06	2.00808e+06	3.13386e+06	4.75899e+06	High	High
Q8L4Y5	Actin-related protein 7 OS=Arabidopsis thaliana OX=3702 GN=ARP7 PE=1 SV=1	0.002	FALSE	2.354	4	1	1	1	1	363	39.9	4.89	0	1	cell organization and biogenesis;development	cytoplasm;nucleus	structural molecule activity	Pf00022, Pf14450	825254	ARP7	AT3G60830	3			0	100	100	100	1.532	1	0.653	5.76923e-17	3.73822e-17	3.12543e-17	0.845122	0.968537	0.924867				0	0	0		2445301	3.74729e+06	2.4458e+06	Not Found	Peak Found
Q9SZC9	Copper-transporting ATPase PAA1, chloroplastic OS=Arabidopsis thaliana OX=3702 GN=PAA1 PE=1 SV=1	0	FALSE	4.056	2	1	3	1	1	949	99.9	8.75	8.32	1	metabolic process;transport	membrane	catalytic activity;metal ion binding;nucleotide binding;transporter activity	Pf00122, Pf00403, Pf00702, Pf12710	829490	PAA1	AT4G33520	4			0	100	100	100	1.53	1.949	1.274	5.76923e-17	3.73822e-17	3.12543e-17	0.839189	0.805486	0.724812				0	0	0		1173909	1.79631e+06	2.28843e+06	Not Found	High
Q944K2	Dolichyl-diphosphooligosaccharide--protein glycosyltransferase 48 kDa subunit OS=Arabidopsis thaliana OX=3702 GN=OST48 PE=2 SV=1	0.005	FALSE	1.845	3	1	1	1	1	437	48.7	6.34	0	1	cell growth;cell organization and biogenesis;metabolic process	endoplasmic reticulum;extracellular;Golgi;membrane;vacuole	catalytic activity	Pf03345	836801	DGL1	AT5G66680	5	Metabolic pathways; Protein processing in endoplasmic reticulum; N-Glycan biosynthesis		0	0.37	0.561	0.01	1.517	0.01	0.01	0.924969	0.965392	3.12543e-17	0.87204	3.08764e-17	5.27394e-17	0	0		0			1.04315e+07	3.8603e+06	5.8555e+06		Peak Found	High
Q00218	Phospho-2-dehydro-3-deoxyheptonate aldolase 2, chloroplastic OS=Arabidopsis thaliana OX=3702 GN=DHS2 PE=2 SV=2	0.001	FALSE	3.568	2	1	7	1	1	507	56.1	8.78	14.28	1	metabolic process		catalytic activity;protein binding	Pf01474	829489	DHS2	AT4G33510	4	Metabolic pathways; Biosynthesis of secondary metabolites; Phenylalanine, tyrosine and tryptophan biosynthesis; Biosynthesis of amino acids		0	0.05	0.075	0.144	1.499	2.898	1.933	0.26763	0.344251	0.602789	0.839701	0.726775	0.372613	0	0	0	0	0	0	1.56181e+07	778094	1.16651e+06	2.25468e+06	High	High
Q9LK23	Glucose-6-phosphate 1-dehydrogenase 5, cytoplasmic OS=Arabidopsis thaliana OX=3702 GN=G6PD5 PE=1 SV=1	0.003	FALSE	1.994	2	1	1	1	1	516	59.1	8.31	0	1	metabolic process;response to stimulus	cytoplasm;cytosol	catalytic activity;nucleotide binding	Pf00479, Pf02781	822349	G6PD5	AT3G27300	3	Metabolic pathways; Glutathione metabolism; Carbon metabolism; Biosynthesis of secondary metabolites; Pentose phosphate pathway		0	100	100		1.485	0.01	0.01	5.76923e-17	3.73822e-17		0.844215	3.08764e-17	5.27394e-17				0				715818	1.06303e+06		Not Found	High
P24846	4-hydroxy-tetrahydrodipicolinate synthase 1, chloroplastic OS=Triticum aestivum OX=4565 PE=1 SV=1	0.002	FALSE	2.52	3	1	1	1	1	388	42.4	7.39	0	1	metabolic process		catalytic activity	Pf00701	543217	LOC543217					0	2.595	3.82	11.855	1.472	4.569	3.103	0.627163	0.56612	0.243246	0.845122	0.592715	0.0608304	0	0	0	0	0	0	366251	950339	1.39908e+06	4.34183e+06	Peak Found	High
B9GCH9	Urease OS=Oryza sativa subsp. japonica OX=39947 GN=Os12g0234800 PE=3 SV=2	0.001	FALSE	3.39	1	1	2	1	1	843	90.4	5.78	3.55	1	metabolic process		catalytic activity;metal ion binding	Pf00449, Pf00547, Pf00699, Pf01979, Pf07969, Pf13594	107279825	LOC107279825			Arginine biosynthesis; Metabolic pathways; Purine metabolism		0	0.528	0.769	0.01	1.456	0.01	0.01	0.97851	0.995497	3.12543e-17	0.85395	3.08764e-17	5.27394e-17	0	0		0			2.42226e+06	1.27983e+06	1.86295e+06		High	High
P46644	Aspartate aminotransferase 3, chloroplastic OS=Arabidopsis thaliana OX=3702 GN=ASP3 PE=1 SV=1	0	FALSE	7.128	2	1	6	1	1	449	48.9	9.29	0	1	metabolic process	cytosol;membrane;mitochondrion	catalytic activity	Pf00155	831024	ASP3	AT5G11520	5	Biosynthesis of secondary metabolites; Phenylalanine metabolism; Metabolic pathways; Carbon fixation in photosynthetic organisms; Biosynthesis of amino acids; Cysteine and methionine metabolism; Tyrosine metabolism; Alanine, aspartate and glutamate metabolism; Carbon metabolism; 2-Oxocarboxylic acid metabolism; Arginine biosynthesis; Phenylalanine, tyrosine and tryptophan biosynthesis; Tropane, p…		0	0.363	0.527	0.673	1.453	1.854	0.825	0.924969	0.95495	0.998488	0.886664	0.814916	0.944283	0	0	0	0	0	45.39	1.71413e+07	6.21896e+06	9.77404e+06	1.19224e+07	High	High
Q8VYF5	N-carbamoylputrescine amidase OS=Arabidopsis thaliana OX=3702 GN=CPA PE=1 SV=1	0.001	FALSE	3.899	4	1	3	1	1	326	36.4	6.25	1.61	1	metabolic process		catalytic activity	Pf00795	817290	NLP1	AT2G27450	2	Arginine and proline metabolism; Metabolic pathways		0	2.159	3.041	2.286	1.408	1.059	0.752	0.6793	0.69747	0.751758	0.903628	0.961523	0.999565	0	0	0	0	0	0	7.09721e+06	1.53257e+07	2.15796e+07	1.62238e+07	Peak Found	High
Q9LTT9	Varicose-related protein OS=Arabidopsis thaliana OX=3702 GN=VCR PE=2 SV=1	0	FALSE	4.054	1	1	2	1	1	1340	145.8	6.13	3.65	1	metabolic process;regulation of biological process;response to stimulus	cytoplasm;nucleus	nucleotide binding;protein binding	Pf00400	820529	VCR	AT3G13290	3	RNA degradation		0	100	100	100	1.4	1.393	0.994	5.76923e-17	3.73822e-17	3.12543e-17	0.906602	0.905869	0.843094				0	0	0		3.77328e+06	5.28363e+06	5.2544e+06	Not Found	Peak Found
Q43743	Malate dehydrogenase 1, glyoxysomal OS=Brassica napus OX=3708 GN=MDH1 PE=2 SV=2	0.001	FALSE	3.971	3	1	20	1	1	358	37.7	7.69	28.19	1	metabolic process		catalytic activity	Pf00056, Pf02866	106385336	LOC106385336		C2			0	3.423	4.735	2.93	1.383	0.856	0.619	0.560265	0.54337	0.671046	0.90908	0.98431	0.87035	0	0	0	0	0	0	2.54369e+07	8.70631e+07	1.20447e+08	7.45228e+07	High	High
Q84PW3	Monodehydroascorbate reductase 5, chlorplastic OS=Oryza sativa subsp. japonica OX=39947 GN=MDAR5 PE=2 SV=2	0.002	FALSE	2.402	2	1	9	1	1	491	52.7	7.28	3.99	1	metabolic process;response to stimulus	mitochondrion	catalytic activity;nucleotide binding	Pf00070, Pf07992	4344670	Os08g0151800; LOC4344670	OS08G0151800	8			0	0.973	1.308	0.604	1.345	0.621	0.461	0.952132	0.92737	0.998488	0.916336	0.91709	0.761411	0	0	0	0	0	0	1.46689e+07	1.42693e+07	1.91926e+07	8.85643e+06	High	High
P80366	Fe(3+)-Zn(2+) purple acid phosphatase OS=Phaseolus vulgaris OX=3885 PE=1 SV=3	0.002	FALSE	2.542	2	1	2	1	1	459	52.8	9.31	3.32	1	metabolic process	extracellular	catalytic activity;metal ion binding	Pf00149, Pf14008							0	0.222	0.298	0.161	1.343	0.724	0.539	0.804156	0.821222	0.635564	0.909102	0.948021	0.836173	0	0	0	0	0	0	9.58341e+06	2.12815e+06	2.85876e+06	1.54065e+06	High	Peak Found
Q9FI53-2	Isoform 2 of Fumarate hydratase 2, chloroplastic OS=Arabidopsis thaliana OX=3702 GN=FUM2	0.001	FALSE	3.961	2	1	6	1	1	510	55.7	7.36	10.3	1	metabolic process;regulation of biological process;response to stimulus	cytosol;mitochondrion	catalytic activity;protein binding	Pf00206, Pf10415	835168	FUM2	AT5G50950	5			0	100	100	100	1.337	2.422	1.811	5.76923e-17	3.73822e-17	3.12543e-17	0.917907	0.776368	0.389134				0	0	0		8.6072e+06	1.15111e+07	2.08467e+07	Not Found	High
Q67UK9	Probable glutathione S-transferase DHAR2, chloroplastic OS=Oryza sativa subsp. japonica OX=39947 GN=DHAR2 PE=2 SV=1	0.001	FALSE	2.807	3	1	4	1	1	272	29.7	7.96	1.93	1	metabolic process;response to stimulus	cytoplasm	antioxidant activity;catalytic activity;protein binding	Pf02798, Pf13409, Pf13410, Pf13417, Pf14497	4340581	Os06g0232600; LOC4340581	OS06G0232600	6			0	1.198	1.569	0.57	1.31	0.476	0.363	0.91912	0.883588	0.998488	0.925169	0.846999	0.504216	0	0	0	0	0	0	1.76045e+07	21085082	2.76301e+07	1.00428e+07	Peak Found	High
Q0DV32	4-coumarate--CoA ligase-like 1 OS=Oryza sativa subsp. japonica OX=39947 GN=4CLL1 PE=2 SV=2	0.005	FALSE	1.852	2	1	1	1	1	552	58.9	8.78	2.07	1	metabolic process		catalytic activity;nucleotide binding	Pf00501, Pf13193	4331650	Os03g0152400; LOC4331650	OS03G0152400	3	Phenylpropanoid biosynthesis; Biosynthesis of secondary metabolites; Ubiquinone and other terpenoid-quinone biosynthesis; Phenylalanine metabolism; Metabolic pathways		0	0.465	0.598	0.01	1.286	0.01	0.01	0.97851	0.988067	3.12543e-17	0.887161	3.08764e-17	5.27394e-17	0	0		0			1.82762e+06	849243	1.09247e+06		Peak Found	Peak Found
Q9ZT82	Callose synthase 12 OS=Arabidopsis thaliana OX=3702 GN=CALS12 PE=2 SV=1	0	FALSE	4.182	1	1	3	1	1	1780	206.8	8.94	7.82	1	cell organization and biogenesis;defense response;development;metabolic process;regulation of biological process;reproduction;response to stimulus	Golgi;membrane	catalytic activity	Pf02364, Pf14288	825650	GSL05	AT4G03550	4			0	100	100	100	1.269	1.556	1.227	5.76923e-17	3.73822e-17	3.12543e-17	0.928707	0.867035	0.761403				0	0	0		6231084	7.90455e+06	9.69504e+06	Not Found	High
Q09WX8	50S ribosomal protein L22, chloroplastic OS=Morus indica OX=248361 GN=rpl22 PE=3 SV=1	0.001	FALSE	3.118	7	1	5	1	1	140	16.3	9.73	8.28	1	metabolic process	ribosome	RNA binding;structural molecule activity	Pf00237	4290636	rpl22					0	3	3.747	3.505	1.249	1.168	0.935	0.607708	0.623949	0.608981	0.936234	0.937899	0.85136	0	0	0	0	0	0	1.20282e+07	3.6085e+07	4.50686e+07	4.21559e+07	Peak Found	High
O04496	Aspartyl protease AED3 OS=Arabidopsis thaliana OX=3702 GN=AED3 PE=1 SV=1	0.001	FALSE	3.196	2	1	8	1	1	449	47.6	7.52	3.41	1	defense response;metabolic process;regulation of biological process;response to stimulus	extracellular	catalytic activity;nucleotide binding	Pf00026, Pf14541, Pf14543	837504	AT1G09750	AT1G09750	1			0	0.199	0.247	0.011	1.244	0.055	0.044	0.725488	0.747216	0.0447228	0.925169	0.226034	3.08505e-05	0	0	0	0	0	0	1.37376e+07	2.72942e+06	3.39464e+06	150128	High	High
P32068	Anthranilate synthase alpha subunit 1, chloroplastic OS=Arabidopsis thaliana OX=3702 GN=ASA1 PE=1 SV=1	0.001	FALSE	3.703	2	1	2	1	1	595	66.3	6.49	2.19	1	metabolic process;regulation of biological process;response to stimulus		catalytic activity;metal ion binding	Pf00425, Pf04715	830457	ASA1	AT5G05730	5	Biosynthesis of secondary metabolites; Biosynthesis of amino acids; Phenylalanine, tyrosine and tryptophan biosynthesis; Metabolic pathways		0	1.089	1.336	0.01	1.227	0.01	0.01	0.91912	0.906799	3.12543e-17	0.915528	3.08764e-17	5.27394e-17	0	0		0			1.2613e+06	1.37302e+06	1.68498e+06		Peak Found	High
Q9SA99	Berberine bridge enzyme-like 2 OS=Arabidopsis thaliana OX=3702 GN=At1g11770 PE=2 SV=1	0.002	FALSE	2.373	2	1	1	1	1	536	59.8	9.36	1.63	1	metabolic process	extracellular	catalytic activity;nucleotide binding	Pf01565, Pf08031	837722	AT1G11770	AT1G11770	1			0	100	100		1.223	0.01	0.01	5.76923e-17	3.73822e-17		0.90908	3.08764e-17	5.27394e-17				0				614452	751289		Not Found	High
P51824	ADP-ribosylation factor 1 OS=Solanum tuberosum OX=4113 PE=2 SV=2	0.001	FALSE	3.975	6	1	5	1	1	197	22.6	7.37	7.85	1	regulation of biological process;response to stimulus;transport	Golgi	catalytic activity;nucleotide binding;protein binding;signal transducer activity	Pf00025, Pf00071, Pf00503, Pf01926, Pf04670, Pf08477, Pf09439							0	0.368	0.448	0.579	1.218	1.572	1.291	0.924845	0.91375	0.998488	0.928596	0.863792	0.70746	0	0	0	0	0	0	8.23602e+06	3031298	3.69244e+06	4.76635e+06	High	High
P21569	Peptidyl-prolyl cis-trans isomerase OS=Zea mays OX=4577 GN=CYP PE=2 SV=1	0	FALSE	6.985	8	1	11	1	1	172	18.3	8.69	5.6	1	metabolic process	cytoplasm;cytosol	catalytic activity	Pf00160							0	1.601	1.927	0.01	1.203	0.01	0.01	0.81621	0.821233	3.12543e-17	0.943832	3.08764e-17	5.27394e-17	0	0		0			6.1215e+06	9.79956e+06	1.17934e+07		High	High
Q39659	Glyoxysomal fatty acid beta-oxidation multifunctional protein MFP-a OS=Cucumis sativus OX=3659 PE=1 SV=1	0.001	FALSE	3.931	2	1	4	1	1	725	79.1	9.07	5.27	1	metabolic process		catalytic activity	Pf00378, Pf00725, Pf02737, Pf07992	101210295	LOC101210295		6	Fatty acid degradation; Biosynthesis of secondary metabolites; alpha-Linolenic acid metabolism; Fatty acid metabolism; Metabolic pathways		0	2.715	3.247	0.73	1.196	0.269	0.225	0.61752	0.635225	0.999642	0.91899	0.722708	0.237938	0	0	0	0	0	0	468332	1.27145e+06	1.52056e+06	341876	Peak Found	High
Q9FKT4	KH domain-containing protein At5g56140 OS=Arabidopsis thaliana OX=3702 GN=At5g56140 PE=2 SV=1	0.002	FALSE	2.508	3	1	1	1	1	315	34	8.15	0	1		nucleus	RNA binding	Pf00013	835713	AT5G56140	AT5G56140	5			0	0.094	0.112	0.01	1.191	0.01	0.01	0.470868	0.534	3.12543e-17	0.90908	3.08764e-17	5.27394e-17	0	0		0			2.83512e+06	267127	318192		High	Peak Found
Q9FJH6	ABC transporter F family member 1 OS=Arabidopsis thaliana OX=3702 GN=ABCF1 PE=2 SV=1	0.001	FALSE	3.098	2	1	4	1	1	595	66.8	6.46	3.99	1	transport	membrane	catalytic activity;nucleotide binding;transporter activity	Pf00005, Pf01926, Pf12848, Pf13304	836200	GCN1; ABCF1	AT5G60790	5			0	1.266	1.504	5.801	1.188	4.582	3.856	0.894627	0.875953	0.434758	0.945495	0.596202	0.0230475	0	0	0	0	0	0	1.71335e+06	2168892	2.57734e+06	9.93837e+06	High	High
O80719-3	Isoform 3 of Probable receptor-like protein kinase At2g47060 OS=Arabidopsis thaliana OX=3702 GN=At2g47060	0	FALSE	10.324	4	1	7	1	1	397	43.7	7.61	12.43	1	metabolic process;regulation of biological process;response to stimulus	cytoplasm;membrane;nucleus	catalytic activity;nucleotide binding;protein binding;receptor activity;signal transducer activity	Pf00069, Pf07714	819320	AT2G47060; PTI1-4	AT2G47060	2			0	1.977	2.343	1.411	1.185	0.714	0.602	0.750989	0.766657	0.91195	0.947093	0.942913	0.845571	0	0	0	0	0	0	3.0478e+06	6.02473e+06	8.01982e+06	4.30048e+06	Peak Found	High
Q8L7E3	Vacuolar-sorting receptor 7 OS=Arabidopsis thaliana OX=3702 GN=VSR7 PE=2 SV=2	0.003	FALSE	2.061	1	1	3	1	1	625	69.8	5.67	5.91	1	transport	endosome;Golgi;membrane	metal ion binding	Pf02225, Pf12662	827757	VSR7	AT4G20110	4			0	0.16	0.186	0.01	1.165	0.01	0.01	0.641045	0.668521	3.12543e-17	0.955273	3.08764e-17	5.27394e-17	0	0		0			1.31875e+07	2.1107e+06	2.45903e+06		High	High
P29677	Mitochondrial-processing peptidase subunit alpha OS=Solanum tuberosum OX=4113 GN=MPP PE=1 SV=1	0	FALSE	7.37	2	1	17	1	1	504	54.6	6.01	27.45	1	metabolic process;transport	membrane;mitochondrion	catalytic activity;metal ion binding;transporter activity	Pf00675, Pf05193	102580877	LOC102580877					0	0.571	0.637	0.35	1.115	0.612	0.549	0.979634	0.982005	0.907355	0.97084	0.91709	0.836173	9.24	59.21	0.85	188.31	13.26	41.07	1.61421e+07	1.06201e+07	7.35126e+06	5.46405e+06	High	High
Q9FKI4	N-terminal acetyltransferase A complex catalytic subunit NAA10 OS=Arabidopsis thaliana OX=3702 GN=NAA10 PE=1 SV=1	0.001	FALSE	3.363	7	1	4	1	1	192	21.7	7.37	2.05	1	metabolic process;response to stimulus	cytoplasm;cytosol;ribosome	catalytic activity	Pf00583, Pf08445, Pf13508, Pf13527, Pf13673	831223	AT5G13780	AT5G13780	5			0	100	100	100	1.11	0.667	0.601	5.76923e-17	3.73822e-17	3.12543e-17	0.97208	0.925665	0.843818				0	0	0		4.4296e+06	4.91609e+06	2.95279e+06	Not Found	High
Q9ZQX4	V-type proton ATPase subunit F OS=Arabidopsis thaliana OX=3702 GN=VHA-F PE=2 SV=1	0.001	FALSE	3.127	7	1	10	1	1	128	14.3	6.57	12.88	1	transport	Golgi;membrane;nucleus;vacuole	catalytic activity;transporter activity	Pf01990	828221	AT4G02620	AT4G02620	4	Phagosome; Metabolic pathways; Oxidative phosphorylation		0	0.441	0.481	0.307	1.09	0.696	0.639	0.971929	0.939035	0.859308	0.977316	0.939448	0.903423	0	0	0	0	0	0	3.23909e+07	1.42977e+07	1.55797e+07	9.94782e+06	High	High
Q39097	Eukaryotic peptide chain release factor subunit 1-1 OS=Arabidopsis thaliana OX=3702 GN=ERF1-1 PE=1 SV=2	0	FALSE	7.059	3	1	6	1	1	436	48.7	5.3	12.15	1	cell organization and biogenesis;metabolic process;regulation of biological process	cytoplasm	RNA binding	Pf03463, Pf03464, Pf03465	834839	ERF1-1	AT5G47880	5	mRNA surveillance pathway		0	0.202	0.217	0.248	1.075	1.224	1.139	0.736701	0.724475	0.777608	0.984205	0.922272	0.833056	5.94	10.43	9.2	48.55	3.39	45	3.69419e+07	4.5468e+06	4.74147e+06	5.53654e+06	High	Peak Found
P46416	Glutathione synthetase, chloroplastic OS=Arabidopsis thaliana OX=3702 GN=GSH2 PE=2 SV=3	0.002	FALSE	2.146	1	1	2	1	1	539	60.2	6.49	0	1	metabolic process;response to stimulus	cytosol	catalytic activity;metal ion binding;nucleotide binding;protein binding	Pf03199, Pf03917	832797	GSH2	AT5G27380	5	Cysteine and methionine metabolism; Glutathione metabolism; Metabolic pathways	Cadmium and glutathione	0	0.666	0.715	0.744	1.074	1.118	1.041	0.97851	0.999676	0.998488	0.939631	0.943388	0.836173	0	0	0	0	0	0	973817	648092	696005	724804	High	Peak Found
Q9ZTS1	Probable methionine--tRNA ligase OS=Oryza sativa subsp. japonica OX=39947 GN=Os06g0508700 PE=2 SV=2	0.005	FALSE	1.829	1	1	1	1	1	801	89.4	6.95	1.88	1	metabolic process	cytoplasm;cytosol	catalytic activity;nucleotide binding;RNA binding	Pf00133, Pf01588, Pf09334	4341140	Os06g0508700; LOC4341140		6	Aminoacyl-tRNA biosynthesis; Selenocompound metabolism		0	100	100	100	1.043	0.976	0.936	5.76923e-17	3.73822e-17	3.12543e-17	0.979873	0.974562	0.851907				0	0	0		3.29339e+06	3.43564e+06	3.21573e+06	Not Found	Peak Found
A5JTQ2	Beta-xylosidase/alpha-L-arabinofuranosidase 1 (Fragment) OS=Medicago sativa subsp. varia OX=36902 GN=Xyl1 PE=1 SV=1	0	FALSE	4.12	2	1	13	1	1	774	83.7	6.68	25.44	1	metabolic process	extracellular	catalytic activity	Pf00933, Pf01915, Pf14310							0	0.142	0.148	0.141	1.041	0.992	0.953	0.627163	0.579375	0.592896	0.995597	0.970525	0.843094	0	0	0	0	0	0	8.59549e+07	1.22418e+07	1.27434e+07	1.21443e+07	High	High
P42824	DnaJ protein homolog 2 OS=Allium porrum OX=4681 GN=LDJ2 PE=2 SV=1	0.001	FALSE	3.292	2	1	14	1	1	418	46.6	6.67	3.74	1	metabolic process;response to stimulus	membrane	metal ion binding;nucleotide binding;protein binding	Pf00226, Pf00684, Pf01556							0	44.85	46.28	28.646	1.032	0.639	0.619	0.00793056	0.0328394	0.0855659	0.999953	0.91709	0.87035	0	0	0	0	0	0	547779	2.45679e+07	2.5351e+07	1.56915e+07	High	High
P55217	Cystathionine gamma-synthase 1, chloroplastic OS=Arabidopsis thaliana OX=3702 GN=CGS1 PE=1 SV=3	0.001	FALSE	2.875	2	1	2	1	1	563	59.9	6.87	0	1	metabolic process		catalytic activity	Pf00266, Pf01053, Pf01212, Pf03841	821292	MTO1	AT3G01120	3	Sulfur metabolism; Selenocompound metabolism; Biosynthesis of secondary metabolites; Biosynthesis of amino acids; Cysteine and methionine metabolism; Metabolic pathways		0	1.792	1.828	1.568	1.02	0.875	0.858	0.747504	0.821222	0.88203	0.963789	0.990024	0.927982	0	0	0	0	0	0	524862	940588	959268	823087	Peak Found	High
A9PCL4	Peroxiredoxin-2 OS=Populus trichocarpa OX=3694 PE=1 SV=1	0.002	FALSE	2.381	5	1	5	1	1	162	17.4	6.19	1.73	1	cellular homeostasis;metabolic process;regulation of biological process		antioxidant activity;catalytic activity	Pf00578, Pf08534							0	0.69	0.681	0.4	0.988	0.58	0.588	0.97851	0.99002	0.934503	0.981997	0.905869	0.843094	0	0	0	0	0	0	1.861e+07	12833460	1.26733e+07	7.44852e+06	Peak Found	High
P48000	Homeobox protein knotted-1-like 3 OS=Arabidopsis thaliana OX=3702 GN=KNAT3 PE=1 SV=1	0.001	FALSE	3.223	2	1	3	1	1	431	47.6	6.3	0	1	regulation of biological process;response to stimulus	cytosol;nucleus	DNA binding;protein binding	Pf00046, Pf03789, Pf03790, Pf03791, Pf05920	832593	KNAT3	AT5G25220	5			0	100	100	100	0.986	0.923	0.935	5.76923e-17	3.73822e-17	3.12543e-17	0.965545	0.986482	0.87035				0	0	0		379925	374767	350495	Not Found	High
Q9C6I6	Electron transfer flavoprotein subunit alpha, mitochondrial OS=Arabidopsis thaliana OX=3702 GN=ETFA PE=1 SV=1	0	FALSE	6.334	5	1	3	1	1	363	38.4	6.92	5.16	1	metabolic process;transport	mitochondrion;organelle lumen	catalytic activity;metal ion binding;nucleotide binding	Pf00766, Pf01012	841516	ETFALPHA	AT1G50940	1			0	0.554	0.539	0.01	0.973	0.01	0.01	0.97851	0.971865	3.12543e-17	0.982223	3.08764e-17	5.27394e-17	0	0		0			2.41409e+06	1.33711e+06	1.30156e+06		High	High
Q9FLP6	Small ubiquitin-related modifier 2 OS=Arabidopsis thaliana OX=3702 GN=SUMO2 PE=1 SV=1	0.001	FALSE	3.165	10	1	10	1	1	103	11.6	5.55	17.23	1	metabolic process;response to stimulus	cytoplasm;nucleus	protein binding	Pf00240, Pf11976	835609	SUMO2	AT5G55160	5	RNA transport		0	0.536	0.516	0.252	0.962	0.469	0.488	0.97851	0.95001	0.78351	0.97254	0.845526	0.817025	0	0	0	0	0	0	1.6314e+07	8749154	8.41386e+06	4.10492e+06	High	High
Q9LD55	Eukaryotic translation initiation factor 3 subunit A OS=Arabidopsis thaliana OX=3702 GN=TIF3A1 PE=1 SV=1	0.003	FALSE	1.956	1	1	5	1	1	987	114.2	9.17	2.01	1	cell organization and biogenesis;metabolic process;regulation of biological process	cytoplasm;cytosol;membrane	protein binding;RNA binding	Pf01399	826746	EIF3A	AT4G11420	4	RNA transport		0	3.557	3.377	3.366	0.949	0.946	0.997	0.546413	0.64967	0.615254	0.970144	0.98431	0.84268	0	0	0	0	0	0	1.24156e+07	4.41617e+07	4.19306e+07	4.17848e+07	Peak Found	High
Q940P8	T-complex protein 1 subunit beta OS=Arabidopsis thaliana OX=3702 GN=CCT2 PE=1 SV=1	0.005	FALSE	1.851	1	1	3	1	1	527	57.3	5.87	0	1	metabolic process	cytoplasm;cytosol	nucleotide binding;protein binding	Pf00118	832213	AT5G20890	AT5G20890	5			0	100	100	100	0.946	1.025	1.084	5.76923e-17	3.73822e-17	3.12543e-17	0.968451	0.965125	0.833056				0	0	0		1.75166e+07	1.65687e+07	1.79554e+07	Not Found	High
P93447	Elongation factor 1-delta OS=Pimpinella brachycarpa OX=45043 PE=2 SV=3	0.001	FALSE	2.74	4	1	3	1	1	226	24.5	4.56	1.97	1	metabolic process		RNA binding	Pf00736							0	0.291	0.274	0.248	0.943	0.854	0.905	0.892992	0.784728	0.778887	0.97716	0.98431	0.882264	0	0	0	0	0	0	1.44788e+07	4212709	3.97354e+06	3.59705e+06	Peak Found	High
Q9SI54	Sm-like protein LSM7 OS=Arabidopsis thaliana OX=3702 GN=LSM7 PE=1 SV=1	0.002	FALSE	2.11	8	1	1	1	1	99	10.8	5.21	0	1	metabolic process	cytoplasm;nucleus;spliceosomal complex	RNA binding	Pf01423	814913	AT2G03870; EMB2816	AT2G03870	2	RNA degradation; Spliceosome		0	0.116	0.109	0.01	0.943	0.01	0.01	0.56707	0.502941	3.12543e-17	0.994854	3.08764e-17	5.27394e-17	0	0		0			6.99411e+06	809649	763633		High	Peak Found
Q9SS44	Transcription initiation factor IIB-2 OS=Arabidopsis thaliana OX=3702 GN=TFIIB2 PE=2 SV=1	0.001	FALSE	4.014	4	1	1	1	1	312	34.2	6.68	2.54	1	cell organization and biogenesis;metabolic process;regulation of biological process	cytoplasm;nucleus	metal ion binding;protein binding	Pf00134, Pf00382, Pf08271	820195	AT3G10330	AT3G10330	3	Basal transcription factors		0	2.572	2.416	0.01	0.939	0.01	0.01	0.627163	0.734514	3.12543e-17	0.993192	3.08764e-17	5.27394e-17	0	0		0			721004	1.85472e+06	1.74174e+06		Peak Found	High
Q8VZ10	Protein SUPPRESSOR OF QUENCHING 1, chloroplastic OS=Arabidopsis thaliana OX=3702 GN=SOQ1 PE=1 SV=1	0.002	FALSE	2.169	1	1	4	1	1	1055	114.3	5.63	5.73	1	cellular homeostasis;metabolic process;regulation of biological process;response to stimulus	membrane	antioxidant activity;catalytic activity;metal ion binding;protein binding;receptor activity;signal transducer activity	Pf00578, Pf00702, Pf01436, Pf08534, Pf12710, Pf13098, Pf13242, Pf13419, Pf13905	842103	AT1G56500	AT1G56500	1			0	100	100	100	0.92	2.23	2.424	5.76923e-17	3.73822e-17	3.12543e-17	0.95824	0.783345	0.15618				0	0	0		1.40397e+07	1.29162e+07	3.13062e+07	Not Found	High
Q10MJ1	Probable glutamyl endopeptidase, chloroplastic OS=Oryza sativa subsp. japonica OX=39947 GN=GEP PE=2 SV=1	0	FALSE	8.194	2	1	13	1	1	938	103.8	5.95	22.61	1	metabolic process		catalytic activity	Pf00326, Pf01738	4332606	Os03g0307100; LOC4332606	OS03G0307100	3			0	1.069	0.975	0.345	0.913	0.323	0.354	0.924969	0.977689	0.901604	0.954456	0.767707	0.484159	25.38	57.99	1.55	74.37	4.03	5.9	7.24597e+06	7.9546e+06	7.42481e+06	2.49276e+06	High	High
Q0ILQ6	Ras-related protein Rab5A OS=Oryza sativa subsp. japonica OX=39947 GN=RAB5A PE=1 SV=1	0.001	FALSE	3.559	5	1	5	1	1	203	22.1	7.28	10.38	1	regulation of biological process;response to stimulus	endosome	catalytic activity;nucleotide binding	Pf00025, Pf00071, Pf08477	4352862	Os12g0631100; LOC4352862	OS12G0631100	12	Endocytosis; Phagosome		0	0.211	0.191	0.01	0.908	0.01	0.01	0.741304	0.696225	3.12543e-17	0.983259	3.08764e-17	5.27394e-17	0	0		0			8.58868e+06	1.81031e+06	1.64413e+06		High	High
A2X479	GTPase activating protein 1 OS=Oryza sativa subsp. indica OX=39946 GN=OsI_07012 PE=3 SV=1	0.002	FALSE	2.202	5	1	2	1	1	165	18.5	6.23	2.05	1	regulation of biological process;response to stimulus	cytoplasm;cytosol;membrane;nucleus	enzyme regulator activity;metal ion binding;protein binding	Pf00168			BGIOSGA008103	2			0	0.754	0.676	0.592	0.897	0.785	0.875	0.97851	0.99002	0.998488	0.967477	0.965125	0.914188	0	0	0	0	0	0	4.79505e+06	3.61556e+06	3.24385e+06	2.83793e+06	Peak Found	Peak Found
Q93Z66	Ribose-phosphate pyrophosphokinase 3, chloroplastic OS=Arabidopsis thaliana OX=3702 GN=PRS3 PE=2 SV=1	0	FALSE	4.244	4	1	1	1	1	411	44.7	7.93	2.96	1	metabolic process		catalytic activity;metal ion binding;nucleotide binding	Pf00156, Pf14572	837613	PRS3	AT1G10700	1			0	100	100		0.893	0.01	0.01	5.76923e-17	3.73822e-17		0.986891	3.08764e-17	5.27394e-17				0				1.01319e+06	904873		Not Found	High
Q84K96	Zeaxanthin 7,8(7',8')-cleavage dioxygenase, chromoplastic OS=Crocus sativus OX=82528 GN=ZCD PE=1 SV=1	0.002	FALSE	2.187	3	1	1	1	1	369	40.7	5.33	0	1	metabolic process		catalytic activity;metal ion binding	Pf03055							0	100	100		0.862	0.01	0.01	5.76923e-17	3.73822e-17		0.96748	3.08764e-17	5.27394e-17				0				1791712	1.54366e+06		Not Found	High
O80397	Mitogen-activated protein kinase kinase 4 OS=Arabidopsis thaliana OX=3702 GN=MKK4 PE=1 SV=1	0.003	FALSE	2.065	2	1	2	1	1	366	40.1	9.35	3.95	1	cell death;defense response;metabolic process;regulation of biological process;response to stimulus	cytoplasm;nucleus	catalytic activity;nucleotide binding;protein binding	Pf00069, Pf07714, Pf14531	841591	MKK4	AT1G51660	1	Plant-pathogen interaction; MAPK signaling pathway - plant; Plant hormone signal transduction		0	7.391	6.335	9.829	0.857	1.33	1.552	0.276407	0.387743	0.282788	0.964449	0.914184	0.518021	0	0	0	0	0	0	254653	1.88204e+06	1.61311e+06	2.50303e+06	Peak Found	High
O22466	WD-40 repeat-containing protein MSI1 OS=Solanum lycopersicum OX=4081 GN=MSI1 PE=2 SV=1	0.001	FALSE	3.241	4	1	1	1	1	424	48.3	4.87	2.19	1		nucleus	protein binding	Pf00400, Pf12265	543534	MSI1	Solyc01g104510.2	1			0	100	100		0.854	0.01	0.01	5.76923e-17	3.73822e-17		0.970144	3.08764e-17	5.27394e-17				0				1.35123e+06	1.15406e+06		Not Found	High
Q9MB58	6-phosphofructo-2-kinase/fructose-2,6-bisphosphatase OS=Arabidopsis thaliana OX=3702 GN=FKFBP PE=1 SV=1	0.001	FALSE	3.484	2	1	2	1	1	744	82.5	6.29	4.44	1	metabolic process;regulation of biological process	cytoplasm;cytosol;membrane;nucleus	catalytic activity;nucleotide binding	Pf00300, Pf00686, Pf01591, Pf13671	837221	F2KP	AT1G07110	1	Fructose and mannose metabolism		0	100	100	100	0.846	0.372	0.44	5.76923e-17	3.73822e-17	3.12543e-17	0.932239	0.78862	0.715211				0	0	0		4.9408e+06	4.17816e+06	1.84013e+06	Not Found	High
Q9SRU2	Auxin transport protein BIG OS=Arabidopsis thaliana OX=3702 GN=BIG PE=1 SV=2	0.001	FALSE	2.827	0	1	1	1	1	5098	567.5	5.95	2.17	1	cell growth;cell organization and biogenesis;development;regulation of biological process;response to stimulus;transport	cytosol;membrane	metal ion binding;protein binding	Pf00569, Pf02207, Pf13764	820398	BIG	AT3G02260	3			0	100	100	100	0.842	0.8	0.951	5.76923e-17	3.73822e-17	3.12543e-17	0.933373	0.966107	0.843094				0	0	0		2.5893e+06	2.17957e+06	2.072e+06	Not Found	Peak Found
Q8W425	26S proteasome non-ATPase regulatory subunit 6 OS=Oryza sativa subsp. japonica OX=39947 GN=RPN7 PE=2 SV=1	0	FALSE	7.453	4	1	11	1	1	389	44.1	5.92	26.55	1	metabolic process;regulation of biological process	proteasome	enzyme regulator activity;protein binding	Pf01399, Pf10602	4336206	Os04g0485000; LOC4336206	OS04G0485000	4	Proteasome		0	0.151	0.126	0.031	0.835	0.206	0.246	0.639101	0.537441	0.172399	0.939631	0.631335	0.236606	0	0	0	0	0	0	2.32832e+07	3.51164e+06	2.93102e+06	722306	High	High
Q9THX6	Thylakoid lumenal 29 kDa protein, chloroplastic OS=Solanum lycopersicum OX=4081 GN=CLEB3J9 PE=3 SV=1	0.001	FALSE	2.929	3	1	8	1	1	345	37.7	8.18	11.08	1	metabolic process;response to stimulus		antioxidant activity;catalytic activity	Pf00141							0	6.735	5.624	41.053	0.835	6.096	7.299	0.290133	0.474005	0.0528657	0.936234	0.495631	0.000515122	0	0	0	0	0	0	720931	4.85536e+06	4.05482e+06	2.95963e+07	Peak Found	High
P54238	Glucose-6-phosphate isomerase, cytosolic 1 OS=Clarkia rostrata OX=49041 GN=PGIC1 PE=3 SV=1	0.001	FALSE	3.843	2	1	8	1	1	570	62.8	6.58	12.98	1	metabolic process	cytoplasm	catalytic activity	Pf00342							0	0.524	0.437	0.01	0.834	0.01	0.01	0.97851	0.9079	3.12543e-17	0.936234	3.08764e-17	5.27394e-17	0	0		0			8.72511e+06	4.57497e+06	3.81382e+06		High	High
Q9C5J8	Outer envelope protein 80, chloroplastic OS=Arabidopsis thaliana OX=3702 GN=OEP80 PE=2 SV=1	0.001	FALSE	3.558	2	1	5	1	1	732	79.9	8.16	9.17	1	cell organization and biogenesis	membrane;mitochondrion		Pf01103, Pf07244	832082	OEP80	AT5G19620	5			0	0.725	0.595	2.37	0.821	3.268	3.982	0.97851	0.972389	0.743904	0.925169	0.697225	0.0195682	0	0	0	0	0	0	8.84948e+06	6.41744e+06	5.26654e+06	2.09714e+07	High	High
Q9MAK9	26S proteasome regulatory subunit S10B homolog B OS=Arabidopsis thaliana OX=3702 GN=RPT4B PE=1 SV=1	0.002	FALSE	2.5	2	1	4	1	1	399	44.7	8.19	3.74	1	metabolic process;regulation of biological process;response to stimulus	cytoplasm;cytosol;membrane;nucleus;proteasome	catalytic activity;nucleotide binding;protein binding;RNA binding	Pf00004, Pf00006, Pf00158, Pf00910, Pf01057, Pf01078, Pf05496, Pf06068, Pf07724, Pf07726, Pf07728, Pf13191, Pf13401	841065	AT1G45000	AT1G45000	1	Proteasome		0	100	100		0.817	0.01	0.01	5.76923e-17	3.73822e-17		0.925169	3.08764e-17	5.27394e-17				0				2559874	2.091e+06		Not Found	High
Q08937	29 kDa ribonucleoprotein B, chloroplastic OS=Nicotiana sylvestris OX=4096 PE=2 SV=1	0.001	FALSE	3.353	4	1	2	1	1	291	31.1	5.03	3.73	1	metabolic process		RNA binding	Pf00076, Pf13893, Pf14259							0	0.027	0.022	0.01	0.81	0.01	0.01	0.0975256	0.0794848	3.12543e-17	0.948076	3.08764e-17	5.27394e-17	0	0		0			4.09953e+07	1.12561e+06	911469		High	High
Q6Z844	Coatomer subunit zeta-2 OS=Oryza sativa subsp. japonica OX=39947 GN=COPZ2 PE=2 SV=1	0.001	FALSE	3.16	5	1	8	1	1	182	19.9	4.81	11.33	1	transport	cytoplasm;Golgi;membrane		Pf01217	4329152	Os02g0317400; LOC4329152	OS02G0317400	2			0	0.705	0.558	0.201	0.791	0.286	0.361	0.97851	0.965392	0.726652	0.916336	0.735873	0.498299	0	0	0	0	0	0	1.25831e+07	8.86483e+06	7.0151e+06	2.53119e+06	High	High
P28734	Aspartate aminotransferase, cytoplasmic OS=Daucus carota OX=4039 PE=2 SV=1	0.002	FALSE	2.411	2	1	4	1	1	405	44.1	6.96	1.71	1	metabolic process	cytoplasm	catalytic activity	Pf00155							0	2.655	2.098	3.562	0.79	1.342	1.698	0.636028	0.807248	0.602789	0.916336	0.913928	0.419901	0	0	0	0	0	0	4.89693e+06	1.30029e+07	1.02762e+07	1.74453e+07	Peak Found	High
Q8RU33	Probable V-type proton ATPase subunit d OS=Oryza sativa subsp. japonica OX=39947 GN=Os01g0587000 PE=2 SV=1	0	FALSE	7.619	3	1	4	1	1	351	40.8	4.92	5.74	1	cellular homeostasis;transport	membrane	catalytic activity;transporter activity	Pf01992	4327660	Os01g0587000; LOC4327660	OS01G0587000	1	Metabolic pathways; Phagosome; Oxidative phosphorylation		0	1.203	1.429	0.848	0.785	0.562	0.593	0.91912	0.903759	0.998488	0.914678	0.8972	0.843094	0	63.22	24.28	0	0	9.9	1.54402e+07	15304684	1.78929e+07	1.1497e+07	High	High
Q9FMD5	Protein TIC 40, chloroplastic OS=Arabidopsis thaliana OX=3702 GN=TIC40 PE=1 SV=1	0.001	FALSE	2.687	2	1	3	1	1	447	48.9	5.43	3.79	1	cell organization and biogenesis;transport	membrane	protein binding		831524	TIC40	AT5G16620	5			0	5.547	4.351	7.733	0.784	1.394	1.777	0.35485	0.530232	0.349819	0.925169	0.905869	0.411158	0	0	0	0	0	0	786199	4.36111e+06	3.42079e+06	6.07969e+06	Peak Found	High
[truncated: 249 more rows]
[truncated: 3 more columns]
